# Supplementary material for: Comparative proteomic study reveals the enhanced immune response with the blockade of interleukin 10 with anti-IL-10 and anti-IL-10 receptor antibodies in human U937 cells
Source: PLoS One. 2019 Mar 21;14(3):e0213813. doi: 10.1371/journal.pone.0213813 (PMC6428271; doi:10.1371/journal.pone.0213813)
Supplement: S1 Table — For each replicate, there are protein identified and supporting peptides, iTRAQ quantified proteins and de novo only peptides with average local confidence greater than 80%. (XLSX) [file pone.0213813.s005.xlsx]

## Sheet: rep1_proteins
Protein Group	Protein ID	Accession	-10lgP	Coverage (%)	#Peptides	#Unique	PTM	Avg. Mass	Description
2	61199	P60709|ACTB_HUMAN	161.92	71	29	1	Carbamidomethylation; Acetylation (Protein N-term); Deamidation (NQ); Oxidation (M); iTRAQ 4plex (K N-term); 5 more	41737	Actin cytoplasmic 1 OS=Homo sapiens OX=9606 GN=ACTB PE=1 SV=1
2	61246	tr|E7EVS6|E7EVS6_HUMAN	120.96	69	12	1	Carbamidomethylation; Acetylation (Protein N-term); Deamidation (NQ); iTRAQ 4plex (K N-term); iTRAQ 4plex (Y); 2 more	17878	Actin cytoplasmic 1 (Fragment) OS=Homo sapiens OX=9606 GN=ACTB PE=1 SV=8
2	116	tr|G5E9R0|G5E9R0_HUMAN	117.05	77	11	1	Carbamidomethylation; Acetylation (Protein N-term); iTRAQ 4plex (K N-term); iTRAQ 4plex (Y)	13859	Actin cytoplasmic 1 OS=Homo sapiens GN=ACTB PE=1 SV=1
2	61255	tr|C9JZR7|C9JZR7_HUMAN	109.64	92	11	1	Carbamidomethylation; Acetylation (Protein N-term); Deamidation (NQ); iTRAQ 4plex (K N-term); iTRAQ 4plex (Y); 2 more	11295	Actin cytoplasmic 1 (Fragment) OS=Homo sapiens OX=9606 GN=ACTB PE=1 SV=8
2	144	tr|C9JUM1|C9JUM1_HUMAN	105.09	79	10	1	Carbamidomethylation; Acetylation (Protein N-term); iTRAQ 4plex (K N-term); iTRAQ 4plex (Y)	10979	Actin cytoplasmic 1 (Fragment) OS=Homo sapiens GN=ACTB PE=1 SV=1
2	191	tr|C9JTX5|C9JTX5_HUMAN	101.13	84	9	1	Carbamidomethylation; Acetylation (Protein N-term); iTRAQ 4plex (K N-term); iTRAQ 4plex (Y)	8534	Actin cytoplasmic 1 (Fragment) OS=Homo sapiens GN=ACTB PE=1 SV=1
3	61200	P63261|ACTG_HUMAN	160.72	71	29	1	Carbamidomethylation; Acetylation (Protein N-term); Deamidation (NQ); Oxidation (M); iTRAQ 4plex (K N-term); 5 more	41793	Actin cytoplasmic 2 OS=Homo sapiens OX=9606 GN=ACTG1 PE=1 SV=1
3	61221	tr|I3L4N8|I3L4N8_HUMAN	138.4	74	18	1	Carbamidomethylation; Acetylation (Protein N-term); Oxidation (M); iTRAQ 4plex (K N-term); iTRAQ 4plex (Y); 2 more	26878	Actin cytoplasmic 2 (Fragment) OS=Homo sapiens OX=9606 GN=ACTG1 PE=1 SV=8
3	45	tr|I3L1U9|I3L1U9_HUMAN	135.36	70	17	1	Carbamidomethylation; Acetylation (Protein N-term); iTRAQ 4plex (K N-term); iTRAQ 4plex (Y)	23845	Actin cytoplasmic 2 (Fragment) OS=Homo sapiens GN=ACTG1 PE=1 SV=1
3	44	tr|I3L3I0|I3L3I0_HUMAN	135.36	70	17	1	Carbamidomethylation; Acetylation (Protein N-term); iTRAQ 4plex (K N-term); iTRAQ 4plex (Y)	23845	Actin cytoplasmic 2 (Fragment) OS=Homo sapiens GN=ACTG1 PE=1 SV=1
3	117	tr|K7EM38|K7EM38_HUMAN	115.03	72	11	1	Carbamidomethylation; Acetylation (Protein N-term); iTRAQ 4plex (K N-term); iTRAQ 4plex (Y)	14522	Actin cytoplasmic 2 (Fragment) OS=Homo sapiens GN=ACTG1 PE=1 SV=1
3	118	tr|I3L3R2|I3L3R2_HUMAN	115.03	59	11	1	Carbamidomethylation; Acetylation (Protein N-term); iTRAQ 4plex (K N-term); iTRAQ 4plex (Y)	18032	Actin cytoplasmic 2 (Fragment) OS=Homo sapiens GN=ACTG1 PE=1 SV=1
3	120	tr|J3KT65|J3KT65_HUMAN	115.03	48	11	1	Carbamidomethylation; Acetylation (Protein N-term); iTRAQ 4plex (K N-term); iTRAQ 4plex (Y)	21804	Actin cytoplasmic 2 OS=Homo sapiens GN=ACTG1 PE=1 SV=1
7	61201	P14618|KPYM_HUMAN	159.46	64	32	30	Carbamidomethylation; Acetylation (Protein N-term); Deamidation (NQ); iTRAQ 4plex (K N-term); iTRAQ 4plex (Y); 2 more	57937	Pyruvate kinase PKM OS=Homo sapiens OX=9606 GN=PKM PE=1 SV=4
7	61202	P14618-3|KPYM_HUMAN	152.72	53	26	24	Carbamidomethylation; Deamidation (NQ); iTRAQ 4plex (K N-term); iTRAQ 4plex (Y); Hydroxylation; Sodium adduct	56273	Isoform 3 of Pyruvate kinase PKM OS=Homo sapiens OX=9606 GN=PKM
7	61203	P14618-2|KPYM_HUMAN	154.36	57	30	28	Carbamidomethylation; Acetylation (Protein N-term); Deamidation (NQ); iTRAQ 4plex (K N-term); iTRAQ 4plex (Y); 2 more	58062	Isoform M1 of Pyruvate kinase PKM OS=Homo sapiens OX=9606 GN=PKM
7	11	tr|B4DNK4|B4DNK4_HUMAN	142.03	60	21	19	Carbamidomethylation; Acetylation (Protein N-term); iTRAQ 4plex (K N-term); iTRAQ 4plex (Y)	49898	Pyruvate kinase OS=Homo sapiens GN=PKM PE=1 SV=1
7	14	tr|H3BTN5|H3BTN5_HUMAN	139.85	51	20	18	Carbamidomethylation; Acetylation (Protein N-term); iTRAQ 4plex (K N-term); iTRAQ 4plex (Y)	53045	Pyruvate kinase (Fragment) OS=Homo sapiens GN=PKM PE=1 SV=1
7	30	tr|H3BR70|H3BR70_HUMAN	119.37	48	14	12	Carbamidomethylation; Acetylation (Protein N-term); iTRAQ 4plex (K N-term); iTRAQ 4plex (Y)	40190	Pyruvate kinase OS=Homo sapiens GN=PKM PE=1 SV=1
7	40	tr|H3BQ34|H3BQ34_HUMAN	118.69	54	11	11	Carbamidomethylation; Acetylation (Protein N-term); iTRAQ 4plex (K N-term)	30720	Pyruvate kinase OS=Homo sapiens GN=PKM PE=1 SV=1
7	156	tr|H3BT25|H3BT25_HUMAN	99.38	67	7	7	Carbamidomethylation; Acetylation (Protein N-term); iTRAQ 4plex (K N-term)	16427	Pyruvate kinase PKM (Fragment) OS=Homo sapiens GN=PKM PE=1 SV=1
7	157	tr|H3BUW1|H3BUW1_HUMAN	99.38	62	7	7	Carbamidomethylation; Acetylation (Protein N-term); iTRAQ 4plex (K N-term)	17820	Pyruvate kinase PKM (Fragment) OS=Homo sapiens GN=PKM PE=1 SV=1
7	158	tr|H3BTJ2|H3BTJ2_HUMAN	99.38	60	7	7	Carbamidomethylation; Acetylation (Protein N-term); iTRAQ 4plex (K N-term)	18477	Pyruvate kinase PKM (Fragment) OS=Homo sapiens GN=PKM PE=1 SV=1
7	330	tr|H3BU13|H3BU13_HUMAN	74.81	83	5	5	Carbamidomethylation; Acetylation (Protein N-term); iTRAQ 4plex (K N-term)	8951	Pyruvate kinase PKM (Fragment) OS=Homo sapiens GN=PKM PE=1 SV=1
7	61520	tr|H3BN34|H3BN34_HUMAN	52.21	82	2	2	Carbamidomethylation; Acetylation (Protein N-term); iTRAQ 4plex (K N-term)	5584	Pyruvate kinase PKM (Fragment) OS=Homo sapiens OX=9606 GN=PKM PE=1 SV=8
7	723	tr|H3BQZ3|H3BQZ3_HUMAN	52.21	61	2	2	Carbamidomethylation; Acetylation (Protein N-term); iTRAQ 4plex (K N-term)	7535	Pyruvate kinase PKM OS=Homo sapiens GN=PKM PE=1 SV=1
10	61205	P06733|ENOA_HUMAN	152.26	65	31	28	Carbamidomethylation; Deamidation (NQ); iTRAQ 4plex (K N-term); iTRAQ 4plex (Y); Hydroxylation; Sodium adduct	47169	Alpha-enolase OS=Homo sapiens OX=9606 GN=ENO1 PE=1 SV=2
10	61222	P06733-2|ENOA_HUMAN	136.83	62	22	19	Carbamidomethylation; Deamidation (NQ); iTRAQ 4plex (K N-term); iTRAQ 4plex (Y); Hydroxylation; Sodium adduct	36928	Isoform MBP-1 of Alpha-enolase OS=Homo sapiens OX=9606 GN=ENO1
10	53	tr|K7EM90|K7EM90_HUMAN	106.22	50	10	10	iTRAQ 4plex (K N-term)	21020	Alpha-enolase (Fragment) OS=Homo sapiens GN=ENO1 PE=1 SV=1
10	61380	P13929-3|ENOB_HUMAN	80.42	12	4	3	Carbamidomethylation; iTRAQ 4plex (K N-term)	42248	Isoform 3 of Beta-enolase OS=Homo sapiens OX=9606 GN=ENO3
10	61381	P13929-2|ENOB_HUMAN	80.42	11	4	3	Carbamidomethylation; iTRAQ 4plex (K N-term)	44115	Isoform 2 of Beta-enolase OS=Homo sapiens OX=9606 GN=ENO3
10	61383	P13929|ENOB_HUMAN	80.42	10	4	3	Carbamidomethylation; iTRAQ 4plex (K N-term)	46987	Beta-enolase OS=Homo sapiens OX=9606 GN=ENO3 PE=1 SV=5
10	371	tr|F5H0C8|F5H0C8_HUMAN	57.36	8	2	1	Carbamidomethylation; iTRAQ 4plex (K N-term)	34762	Gamma-enolase OS=Homo sapiens GN=ENO2 PE=1 SV=1
10	545	tr|E5RI09|E5RI09_HUMAN	56.95	16	2	2	iTRAQ 4plex (K N-term)	15798	Beta-enolase (Fragment) OS=Homo sapiens GN=ENO3 PE=1 SV=1
10	548	tr|E5RG95|E5RG95_HUMAN	56.95	16	2	2	iTRAQ 4plex (K N-term)	16457	Beta-enolase (Fragment) OS=Homo sapiens GN=ENO3 PE=1 SV=1
10	61540	P09104-2|ENOG_HUMAN	57.36	6	2	1	Carbamidomethylation; iTRAQ 4plex (K N-term)	42707	Isoform 2 of Gamma-enolase OS=Homo sapiens OX=9606 GN=ENO2
10	555	tr|K7EPM1|K7EPM1_HUMAN	56.95	12	2	2	iTRAQ 4plex (K N-term)	20922	Beta-enolase (Fragment) OS=Homo sapiens GN=ENO3 PE=1 SV=1
10	557	tr|K7EKN2|K7EKN2_HUMAN	56.95	11	2	2	iTRAQ 4plex (K N-term)	22514	Beta-enolase (Fragment) OS=Homo sapiens GN=ENO3 PE=1 SV=1
10	61541	P09104|ENOG_HUMAN	57.36	6	2	1	Carbamidomethylation; iTRAQ 4plex (K N-term)	47269	Gamma-enolase OS=Homo sapiens OX=9606 GN=ENO2 PE=1 SV=3
10	569	tr|E5RGZ4|E5RGZ4_HUMAN	56.95	8	2	2	iTRAQ 4plex (K N-term)	30403	Beta-enolase (Fragment) OS=Homo sapiens GN=ENO3 PE=1 SV=1
10	698	tr|F5H1C3|F5H1C3_HUMAN	46.37	17	1	1	iTRAQ 4plex (K N-term)	11203	Gamma-enolase (Fragment) OS=Homo sapiens GN=ENO2 PE=1 SV=1
5	61206	P08238|HS90B_HUMAN	152.11	45	39	19	Carbamidomethylation; Deamidation (NQ); iTRAQ 4plex (K N-term); iTRAQ 4plex (Y); Hydroxylation; Sodium adduct	83264	Heat shock protein HSP 90-beta OS=Homo sapiens OX=9606 GN=HSP90AB1 PE=1 SV=4
5	61228	Q58FF7|H90B3_HUMAN	127.81	30	23	10	Carbamidomethylation; iTRAQ 4plex (K N-term); iTRAQ 4plex (Y); Hydroxylation	68325	Putative heat shock protein HSP 90-beta-3 OS=Homo sapiens OX=9606 GN=HSP90AB3P PE=5 SV=1
5	794	tr|Q5VZ73|Q5VZ73_HUMAN	24.47	6	1	1	iTRAQ 4plex (K N-term)	13564	C-C motif chemokine 21 OS=Homo sapiens GN=CCL21 PE=1 SV=1
5	61661	O00585|CCL21_HUMAN	24.47	5	1	1	iTRAQ 4plex (K N-term)	14646	C-C motif chemokine 21 OS=Homo sapiens OX=9606 GN=CCL21 PE=1 SV=1
5	10224	tr|H3BND8|H3BND8_HUMAN	18.65	1	1	1	iTRAQ 4plex (K N-term)	105549	Ubiquitin carboxyl-terminal hydrolase 7 (Fragment) OS=Homo sapiens GN=USP7 PE=1 SV=1
17	61213	P11142|HSP7C_HUMAN	145.63	47	35	29	Carbamidomethylation; iTRAQ 4plex (K N-term); Hydroxylation; Methyl ester	70898	Heat shock cognate 71 kDa protein OS=Homo sapiens OX=9606 GN=HSPA8 PE=1 SV=1
17	61214	P11142-2|HSP7C_HUMAN	139.7	50	28	24	iTRAQ 4plex (K N-term); Hydroxylation	53518	Isoform 2 of Heat shock cognate 71 kDa protein OS=Homo sapiens OX=9606 GN=HSPA8
17	8	tr|E9PKE3|E9PKE3_HUMAN	133.14	37	23	18	Carbamidomethylation; iTRAQ 4plex (K N-term)	68806	Heat shock cognate 71 kDa protein OS=Homo sapiens GN=HSPA8 PE=1 SV=1
17	25	tr|E9PN89|E9PN89_HUMAN	118.79	53	15	14	iTRAQ 4plex (K N-term)	34819	Heat shock cognate 71 kDa protein (Fragment) OS=Homo sapiens GN=HSPA8 PE=1 SV=1
17	34	tr|E9PLF4|E9PLF4_HUMAN	113.36	75	11	7	iTRAQ 4plex (K N-term)	20369	Heat shock cognate 71 kDa protein (Fragment) OS=Homo sapiens GN=HSPA8 PE=1 SV=1
17	61238	tr|E9PK54|E9PK54_HUMAN	118.23	73	14	11	iTRAQ 4plex (K N-term); Hydroxylation	19956	Heat shock cognate 71 kDa protein (Fragment) OS=Homo sapiens OX=9606 GN=HSPA8 PE=1 SV=8
17	21	tr|E9PNE6|E9PNE6_HUMAN	114.79	31	16	12	Carbamidomethylation; iTRAQ 4plex (K N-term)	54976	Heat shock cognate 71 kDa protein OS=Homo sapiens GN=HSPA8 PE=1 SV=1
17	47	tr|E9PQQ4|E9PQQ4_HUMAN	109.73	73	10	7	iTRAQ 4plex (K N-term)	18727	Heat shock cognate 71 kDa protein (Fragment) OS=Homo sapiens GN=HSPA8 PE=1 SV=1
17	48	tr|E9PQK7|E9PQK7_HUMAN	109.73	70	10	7	iTRAQ 4plex (K N-term)	19466	Heat shock cognate 71 kDa protein (Fragment) OS=Homo sapiens GN=HSPA8 PE=1 SV=1
17	83	tr|E9PI65|E9PI65_HUMAN	102.22	60	9	5	iTRAQ 4plex (K N-term)	17916	Heat shock cognate 71 kDa protein (Fragment) OS=Homo sapiens GN=HSPA8 PE=1 SV=1
17	66	tr|E9PPY6|E9PPY6_HUMAN	99.35	69	8	5	iTRAQ 4plex (K N-term)	15153	Heat shock cognate 71 kDa protein (Fragment) OS=Homo sapiens GN=HSPA8 PE=1 SV=1
17	94	tr|E9PN25|E9PN25_HUMAN	95.34	65	7	4	iTRAQ 4plex (K N-term)	14621	Heat shock cognate 71 kDa protein (Fragment) OS=Homo sapiens GN=HSPA8 PE=1 SV=1
17	61256	P54652|HSP72_HUMAN	107.22	18	14	9	iTRAQ 4plex (K N-term); Hydroxylation	70021	Heat shock-related 70 kDa protein 2 OS=Homo sapiens OX=9606 GN=HSPA2 PE=1 SV=1
17	61	tr|A8K7Q2|A8K7Q2_HUMAN	89.2	23	11	10	Carbamidomethylation; iTRAQ 4plex (K N-term)	45338	Heat shock cognate 71 kDa protein OS=Homo sapiens GN=HSPA8 PE=1 SV=1
17	61396	tr|E9PM13|E9PM13_HUMAN	73.92	37	8	6	Carbamidomethylation; iTRAQ 4plex (K N-term); Hydroxylation; Methyl ester	17145	Heat shock cognate 71 kDa protein (Fragment) OS=Homo sapiens OX=9606 GN=HSPA8 PE=1 SV=8
17	268	tr|E9PS65|E9PS65_HUMAN	59.92	19	5	4	Carbamidomethylation; iTRAQ 4plex (K N-term)	24853	Heat shock cognate 71 kDa protein (Fragment) OS=Homo sapiens GN=HSPA8 PE=1 SV=1
17	61463	P17066|HSP76_HUMAN	64.69	6	4	1	iTRAQ 4plex (K N-term); Hydroxylation	71028	Heat shock 70 kDa protein 6 OS=Homo sapiens OX=9606 GN=HSPA6 PE=1 SV=2
16	61197	P04406|G3P_HUMAN	141.34	52	19	19	Carbamidomethylation; Deamidation (NQ); iTRAQ 4plex (K N-term); Hydroxylation; Sodium adduct; Pyro-glu from Q	36053	Glyceraldehyde-3-phosphate dehydrogenase OS=Homo sapiens OX=9606 GN=GAPDH PE=1 SV=3
16	61198	P04406-2|G3P_HUMAN	139.93	57	18	18	Carbamidomethylation; Deamidation (NQ); iTRAQ 4plex (K N-term); Hydroxylation; Sodium adduct; Pyro-glu from Q	31548	Isoform 2 of Glyceraldehyde-3-phosphate dehydrogenase OS=Homo sapiens OX=9606 GN=GAPDH
16	17	tr|E7EUT5|E7EUT5_HUMAN	127.24	52	12	12	Carbamidomethylation; iTRAQ 4plex (K N-term)	27871	Glyceraldehyde-3-phosphate dehydrogenase OS=Homo sapiens GN=GAPDH PE=1 SV=1
16	61651	O14556|G3PT_HUMAN	20.62	2	1	1	iTRAQ 4plex (K N-term)	44501	Glyceraldehyde-3-phosphate dehydrogenase testis-specific OS=Homo sapiens OX=9606 GN=GAPDHS PE=1 SV=2
18	61211	P68104|EF1A1_HUMAN	139.8	44	20	10	Carbamidomethylation; iTRAQ 4plex (K N-term); iTRAQ 4plex (Y); Hydroxylation; Sodium adduct; Pyro-glu from Q	50141	Elongation factor 1-alpha 1 OS=Homo sapiens OX=9606 GN=EEF1A1 PE=1 SV=1
18	61212	Q5VTE0|EF1A3_HUMAN	139.8	44	20	10	Carbamidomethylation; iTRAQ 4plex (K N-term); iTRAQ 4plex (Y); Hydroxylation; Sodium adduct; Pyro-glu from Q	50185	Putative elongation factor 1-alpha-like 3 OS=Homo sapiens OX=9606 GN=EEF1A1P5 PE=5 SV=1
18	61219	P68104-2|EF1A1_HUMAN	132.13	42	17	10	Carbamidomethylation; iTRAQ 4plex (K N-term); iTRAQ 4plex (Y); Hydroxylation; Pyro-glu from Q	47869	Isoform 2 of Elongation factor 1-alpha 1 OS=Homo sapiens OX=9606 GN=EEF1A1
18	33	tr|A0A087WVQ9|A0A087WVQ9_HUMAN	122.72	39	14	8	Carbamidomethylation; iTRAQ 4plex (K N-term); iTRAQ 4plex (Y)	47883	Elongation factor 1-alpha 1 OS=Homo sapiens GN=EEF1A1 PE=1 SV=1
18	60	tr|A0A087WV01|A0A087WV01_HUMAN	114.75	29	12	6	Carbamidomethylation; iTRAQ 4plex (K N-term); iTRAQ 4plex (Y)	46360	Elongation factor 1-alpha OS=Homo sapiens GN=EEF1A1 PE=1 SV=1
18	61343	tr|A6PW80|A6PW80_HUMAN	73	42	4	1	iTRAQ 4plex (K N-term); iTRAQ 4plex (Y)	11994	Elongation factor 1-alpha 1 (Fragment) OS=Homo sapiens OX=9606 GN=EEF1A1 PE=4 SV=8
18	246	tr|Q5JR01|Q5JR01_HUMAN	73	30	4	1	iTRAQ 4plex (K N-term); iTRAQ 4plex (Y)	15936	Elongation factor 1-alpha 1 (Fragment) OS=Homo sapiens GN=EEF1A1 PE=1 SV=1
26	61240	P00558|PGK1_HUMAN	135.42	52	24	24	Carbamidomethylation; iTRAQ 4plex (K N-term); iTRAQ 4plex (Y); Hydroxylation; Hexose	44615	Phosphoglycerate kinase 1 OS=Homo sapiens OX=9606 GN=PGK1 PE=1 SV=3
26	61241	P00558-2|PGK1_HUMAN	133.46	51	22	22	Carbamidomethylation; iTRAQ 4plex (K N-term); iTRAQ 4plex (Y); Hydroxylation; Hexose	41429	Isoform 2 of Phosphoglycerate kinase 1 OS=Homo sapiens OX=9606 GN=PGK1
26	61482	P07205|PGK2_HUMAN	60.54	10	5	5	iTRAQ 4plex (K N-term); Hydroxylation; Hexose	44796	Phosphoglycerate kinase 2 OS=Homo sapiens OX=9606 GN=PGK2 PE=1 SV=3
24	61204	P68363|TBA1B_HUMAN	135.26	46	18	1	Carbamidomethylation; iTRAQ 4plex (K N-term); Hydroxylation; Sodium adduct; Pyro-glu from Q	50152	Tubulin alpha-1B chain OS=Homo sapiens OX=9606 GN=TUBA1B PE=1 SV=1
24	61207	Q71U36-2|TBA1A_HUMAN	132.25	47	17	1	Carbamidomethylation; iTRAQ 4plex (K N-term); Hydroxylation; Sodium adduct; Pyro-glu from Q	46297	Isoform 2 of Tubulin alpha-1A chain OS=Homo sapiens OX=9606 GN=TUBA1A
24	61208	Q71U36|TBA1A_HUMAN	132.25	43	17	1	Carbamidomethylation; iTRAQ 4plex (K N-term); Hydroxylation; Sodium adduct; Pyro-glu from Q	50136	Tubulin alpha-1A chain OS=Homo sapiens OX=9606 GN=TUBA1A PE=1 SV=1
24	61218	Q9BQE3|TBA1C_HUMAN	125.56	35	15	1	Carbamidomethylation; iTRAQ 4plex (K N-term); Hydroxylation; Sodium adduct; Pyro-glu from Q	49895	Tubulin alpha-1C chain OS=Homo sapiens OX=9606 GN=TUBA1C PE=1 SV=1
24	61239	tr|A0A1W2PQM2|A0A1W2PQM2_HUMAN	116.67	39	11	1	Carbamidomethylation; iTRAQ 4plex (K N-term); Hydroxylation; Sodium adduct; Pyro-glu from Q	36652	Tubulin alpha-1C chain OS=Homo sapiens OX=9606 GN=TUBA1C PE=1 SV=1
24	61248	tr|F8VVB9|F8VVB9_HUMAN	106.6	39	8	1	iTRAQ 4plex (K N-term); Hydroxylation; Sodium adduct; Pyro-glu from Q	27465	Tubulin alpha-1B chain (Fragment) OS=Homo sapiens OX=9606 GN=TUBA1B PE=1 SV=8
13	61215	P07900|HS90A_HUMAN	132.12	29	25	10	Carbamidomethylation; Deamidation (NQ); iTRAQ 4plex (K N-term); iTRAQ 4plex (Y); Hydroxylation; Sodium adduct	84660	Heat shock protein HSP 90-alpha OS=Homo sapiens OX=9606 GN=HSP90AA1 PE=1 SV=5
13	61216	P07900-2|HS90A_HUMAN	132.12	25	25	10	Carbamidomethylation; Deamidation (NQ); iTRAQ 4plex (K N-term); iTRAQ 4plex (Y); Hydroxylation; Sodium adduct	98161	Isoform 2 of Heat shock protein HSP 90-alpha OS=Homo sapiens OX=9606 GN=HSP90AA1
13	61295	Q14568|HS902_HUMAN	82.24	22	8	1	Deamidation (NQ); iTRAQ 4plex (K N-term); iTRAQ 4plex (Y); Hydroxylation; Sodium adduct	39365	Heat shock protein HSP 90-alpha A2 OS=Homo sapiens OX=9606 GN=HSP90AA2P PE=1 SV=2
13	169	tr|G3V2J8|G3V2J8_HUMAN	88.14	37	7	1	iTRAQ 4plex (K N-term); iTRAQ 4plex (Y)	20152	Heat shock protein HSP 90-alpha (Fragment) OS=Homo sapiens GN=HSP90AA1 PE=1 SV=1
13	61575	Q58FG1|HS904_HUMAN	39.73	5	2	1	iTRAQ 4plex (K N-term)	47712	Putative heat shock protein HSP 90-alpha A4 OS=Homo sapiens OX=9606 GN=HSP90AA4P PE=5 SV=1
13	61662	Q9NQH7-3|XPP3_HUMAN	24.88	3	1	1	iTRAQ 4plex (K N-term)	31529	Isoform 3 of Probable Xaa-Pro aminopeptidase 3 OS=Homo sapiens OX=9606 GN=XPNPEP3
13	61663	Q9NQH7-5|XPP3_HUMAN	24.88	2	1	1	iTRAQ 4plex (K N-term)	32712	Isoform 5 of Probable Xaa-Pro aminopeptidase 3 OS=Homo sapiens OX=9606 GN=XPNPEP3
13	61665	Q9NQH7-2|XPP3_HUMAN	24.88	2	1	1	iTRAQ 4plex (K N-term)	48112	Isoform 2 of Probable Xaa-Pro aminopeptidase 3 OS=Homo sapiens OX=9606 GN=XPNPEP3
13	61668	Q9NQH7-4|XPP3_HUMAN	24.88	1	1	1	iTRAQ 4plex (K N-term)	54672	Isoform 4 of Probable Xaa-Pro aminopeptidase 3 OS=Homo sapiens OX=9606 GN=XPNPEP3
13	61670	Q9NQH7|XPP3_HUMAN	24.88	1	1	1	iTRAQ 4plex (K N-term)	57034	Probable Xaa-Pro aminopeptidase 3 OS=Homo sapiens OX=9606 GN=XPNPEP3 PE=1 SV=1
13	61802	Q86UQ4-6|ABCAD_HUMAN	0	0	1	1	iTRAQ 4plex (K N-term)	249789	Isoform 6 of ATP-binding cassette sub-family A member 13 OS=Homo sapiens OX=9606 GN=ABCA13
13	61804	Q86UQ4-7|ABCAD_HUMAN	0	0	1	1	iTRAQ 4plex (K N-term)	258319	Isoform 7 of ATP-binding cassette sub-family A member 13 OS=Homo sapiens OX=9606 GN=ABCA13
13	61810	Q86UQ4|ABCAD_HUMAN	0	0	1	1	iTRAQ 4plex (K N-term)	576166	ATP-binding cassette sub-family A member 13 OS=Homo sapiens OX=9606 GN=ABCA13 PE=2 SV=3
13	891	tr|A0A0A0MT16|A0A0A0MT16_HUMAN	0	0	1	1	iTRAQ 4plex (K N-term)	576167	ATP-binding cassette sub-family A member 13 OS=Homo sapiens GN=ABCA13 PE=1 SV=1
13	61811	Q86UQ4-4|ABCAD_HUMAN	0	0	1	1	iTRAQ 4plex (K N-term)	576253	Isoform 4 of ATP-binding cassette sub-family A member 13 OS=Homo sapiens OX=9606 GN=ABCA13
25	61209	P07437|TBB5_HUMAN	131.24	39	16	2	Carbamidomethylation; iTRAQ 4plex (K N-term); Hydroxylation; Sodium adduct	49671	Tubulin beta chain OS=Homo sapiens OX=9606 GN=TUBB PE=1 SV=2
25	10	tr|Q5JP53|Q5JP53_HUMAN	123.13	35	13	2	Carbamidomethylation; iTRAQ 4plex (K N-term)	47767	Tubulin beta chain OS=Homo sapiens GN=TUBB PE=1 SV=1
25	20	tr|Q5ST81|Q5ST81_HUMAN	114.89	33	11	1	Carbamidomethylation; iTRAQ 4plex (K N-term)	41742	Tubulin beta chain OS=Homo sapiens GN=TUBB PE=1 SV=1
22	61272	P62937|PPIA_HUMAN	130.06	75	21	18	Carbamidomethylation; Deamidation (NQ); iTRAQ 4plex (K N-term); Hydroxylation; Sodium adduct	18012	Peptidyl-prolyl cis-trans isomerase A OS=Homo sapiens OX=9606 GN=PPIA PE=1 SV=2
22	112	tr|F8WE65|F8WE65_HUMAN	81.57	42	6	5	Carbamidomethylation; iTRAQ 4plex (K N-term)	13022	Peptidyl-prolyl cis-trans isomerase OS=Homo sapiens GN=PPIA PE=1 SV=1
22	113	tr|C9J5S7|C9J5S7_HUMAN	81.57	42	6	5	Carbamidomethylation; iTRAQ 4plex (K N-term)	13208	Peptidyl-prolyl cis-trans isomerase OS=Homo sapiens GN=PPIA PE=1 SV=1
22	61358	P62937-2|PPIA_HUMAN	108.53	74	12	10	Carbamidomethylation; Deamidation (NQ); iTRAQ 4plex (K N-term); Hydroxylation	11418	Isoform 2 of Peptidyl-prolyl cis-trans isomerase A OS=Homo sapiens OX=9606 GN=PPIA
22	61430	A0A075B759|PAL4E_HUMAN	68.75	25	6	5	Carbamidomethylation; iTRAQ 4plex (K N-term); Hydroxylation	18197	Peptidyl-prolyl cis-trans isomerase A-like 4E OS=Homo sapiens OX=9606 GN=PPIAL4E PE=3 SV=1
22	61429	Q9Y536|PAL4A_HUMAN	68.75	25	6	5	Carbamidomethylation; iTRAQ 4plex (K N-term); Hydroxylation	18182	Peptidyl-prolyl cis-trans isomerase A-like 4A OS=Homo sapiens OX=9606 GN=PPIAL4A PE=2 SV=1
22	61428	P0DN26|PAL4F_HUMAN	68.75	25	6	5	Carbamidomethylation; iTRAQ 4plex (K N-term); Hydroxylation	18197	Peptidyl-prolyl cis-trans isomerase A-like 4F OS=Homo sapiens OX=9606 GN=PPIAL4F PE=3 SV=1
22	61427	A0A0B4J2A2|PAL4C_HUMAN	68.75	25	6	5	Carbamidomethylation; iTRAQ 4plex (K N-term); Hydroxylation	18156	Peptidyl-prolyl cis-trans isomerase A-like 4C OS=Homo sapiens OX=9606 GN=PPIAL4C PE=2 SV=1
22	61426	F5H284|PAL4D_HUMAN	68.75	25	6	5	Carbamidomethylation; iTRAQ 4plex (K N-term); Hydroxylation	18167	Peptidyl-prolyl cis-trans isomerase A-like 4D OS=Homo sapiens OX=9606 GN=PPIAL4D PE=3 SV=1
22	243	tr|A0A075B767|A0A075B767_HUMAN	68.75	24	5	4	Carbamidomethylation; iTRAQ 4plex (K N-term)	18208	Peptidyl-prolyl cis-trans isomerase OS=Homo sapiens GN=LOC105371242 PE=3 SV=1
22	238	tr|A0A0H2UH34|A0A0H2UH34_HUMAN	68.75	24	5	4	Carbamidomethylation; iTRAQ 4plex (K N-term)	18140	Peptidyl-prolyl cis-trans isomerase OS=Homo sapiens GN=PPIAL4F PE=3 SV=1
22	61465	P0DN37|PAL4G_HUMAN	40.4	16	4	3	iTRAQ 4plex (K N-term)	18166	Peptidyl-prolyl cis-trans isomerase A-like 4G OS=Homo sapiens OX=9606 GN=PPIAL4G PE=3 SV=1
22	30843	tr|C9JQD4|C9JQD4_HUMAN	17.77	4	1	1	iTRAQ 4plex (K N-term)	15800	Peptidyl-prolyl cis-trans isomerase (Fragment) OS=Homo sapiens GN=PPIH PE=1 SV=1
22	61686	O43447|PPIH_HUMAN	17.77	3	1	1	iTRAQ 4plex (K N-term)	19208	Peptidyl-prolyl cis-trans isomerase H OS=Homo sapiens OX=9606 GN=PPIH PE=1 SV=1
1	61289	P02768|ALBU_HUMAN	128.97	21	18	8	Carbamidomethylation; iTRAQ 4plex (K N-term); iTRAQ 4plex (Y); Hydroxylation; Sodium adduct; 3 more	69367	Serum albumin OS=Homo sapiens OX=9606 GN=ALB PE=1 SV=2
1	61302	P02768-2|ALBU_HUMAN	118.85	19	12	4	Carbamidomethylation; iTRAQ 4plex (K N-term); iTRAQ 4plex (Y); Hydroxylation; Sodium adduct; 2 more	47361	Isoform 2 of Serum albumin OS=Homo sapiens OX=9606 GN=ALB
1	61437	P02768-3|ALBU_HUMAN	100.58	13	8	4	Carbamidomethylation; iTRAQ 4plex (K N-term); Hydroxylation; Sodium adduct; Methyl ester; Pyro-glu from Q	45160	Isoform 3 of Serum albumin OS=Homo sapiens OX=9606 GN=ALB
35	61243	P10809|CH60_HUMAN	126.39	30	21	21	Carbamidomethylation; iTRAQ 4plex (K N-term); Hydroxylation	61055	60 kDa heat shock protein mitochondrial OS=Homo sapiens OX=9606 GN=HSPD1 PE=1 SV=2
35	196	tr|E7EXB4|E7EXB4_HUMAN	58.99	18	4	4	iTRAQ 4plex (K N-term)	23783	60 kDa heat shock protein mitochondrial (Fragment) OS=Homo sapiens GN=HSPD1 PE=1 SV=1
35	197	tr|E7ESH4|E7ESH4_HUMAN	58.99	17	4	4	iTRAQ 4plex (K N-term)	25226	60 kDa heat shock protein mitochondrial (Fragment) OS=Homo sapiens GN=HSPD1 PE=1 SV=1
35	61452	P10809-2|CH60_HUMAN	47.08	17	3	3	iTRAQ 4plex (K N-term)	17100	Isoform 2 of 60 kDa heat shock protein mitochondrial OS=Homo sapiens OX=9606 GN=HSPD1
35	393	tr|C9JL25|C9JL25_HUMAN	36.68	11	2	2	iTRAQ 4plex (K N-term)	19207	60 kDa heat shock protein mitochondrial (Fragment) OS=Homo sapiens GN=HSPD1 PE=1 SV=1
36	61217	P68371|TBB4B_HUMAN	126.32	36	15	1	Carbamidomethylation; iTRAQ 4plex (K N-term); Hydroxylation	49831	Tubulin beta-4B chain OS=Homo sapiens OX=9606 GN=TUBB4B PE=1 SV=1
36	61242	P04350|TBB4A_HUMAN	117.72	28	12	1	Carbamidomethylation; iTRAQ 4plex (K N-term); Hydroxylation	49586	Tubulin beta-4A chain OS=Homo sapiens OX=9606 GN=TUBB4A PE=1 SV=2
36	61297	Q3ZCM7|TBB8_HUMAN	96.28	15	8	1	Carbamidomethylation; iTRAQ 4plex (K N-term); Hydroxylation	49776	Tubulin beta-8 chain OS=Homo sapiens OX=9606 GN=TUBB8 PE=1 SV=2
36	508	tr|M0R0X0|M0R0X0_HUMAN	54.31	31	2	1	Carbamidomethylation; iTRAQ 4plex (K N-term)	11430	Tubulin beta-4A chain OS=Homo sapiens GN=TUBB4A PE=1 SV=1
36	326	tr|M0QY85|M0QY85_HUMAN	54.31	30	2	1	Carbamidomethylation; iTRAQ 4plex (K N-term)	11788	Tubulin beta-4A chain (Fragment) OS=Homo sapiens GN=TUBB4A PE=1 SV=1
36	509	tr|M0QY37|M0QY37_HUMAN	54.31	29	2	1	Carbamidomethylation; iTRAQ 4plex (K N-term)	12031	Tubulin beta-4A chain OS=Homo sapiens GN=TUBB4A PE=1 SV=1
36	510	tr|M0QX14|M0QX14_HUMAN	54.31	29	2	1	Carbamidomethylation; iTRAQ 4plex (K N-term)	12215	Tubulin beta-4A chain OS=Homo sapiens GN=TUBB4A PE=1 SV=1
36	61522	tr|M0QZL7|M0QZL7_HUMAN	54.31	20	2	1	Carbamidomethylation; iTRAQ 4plex (K N-term)	16568	Tubulin beta-4A chain (Fragment) OS=Homo sapiens OX=9606 GN=TUBB4A PE=1 SV=8
36	328	tr|M0R278|M0R278_HUMAN	54.31	19	2	1	Carbamidomethylation; iTRAQ 4plex (K N-term)	17642	Tubulin beta-4A chain (Fragment) OS=Homo sapiens GN=TUBB4A PE=1 SV=1
36	730	tr|A0A075B724|A0A075B724_HUMAN	29.25	13	1	1	iTRAQ 4plex (K N-term)	12999	Tubulin beta-8 chain OS=Homo sapiens GN=TUBB8 PE=1 SV=1
32	61236	P13796|PLSL_HUMAN	124.16	36	20	16	Carbamidomethylation; iTRAQ 4plex (K N-term); iTRAQ 4plex (Y); Hydroxylation	70289	Plastin-2 OS=Homo sapiens OX=9606 GN=LCP1 PE=1 SV=6
32	123	tr|Q5TBN3|Q5TBN3_HUMAN	86.24	31	6	4	Carbamidomethylation; iTRAQ 4plex (K N-term)	27307	Plastin-2 (Fragment) OS=Homo sapiens GN=LCP1 PE=1 SV=1
32	61382	P13796-2|PLSL_HUMAN	63.97	22	3	3	iTRAQ 4plex (K N-term); iTRAQ 4plex (Y)	21792	Isoform 2 of Plastin-2 OS=Homo sapiens OX=9606 GN=LCP1
32	659	tr|Q5TBN5|Q5TBN5_HUMAN	50.29	33	2	2	Carbamidomethylation; iTRAQ 4plex (K N-term)	7375	Plastin-2 (Fragment) OS=Homo sapiens GN=LCP1 PE=1 SV=1
34	61229	P04075|ALDOA_HUMAN	124.05	52	19	16	Carbamidomethylation; Deamidation (NQ); iTRAQ 4plex (K N-term); iTRAQ 4plex (Y); Hydroxylation; 2 more	39420	Fructose-bisphosphate aldolase A OS=Homo sapiens OX=9606 GN=ALDOA PE=1 SV=2
34	61230	P04075-2|ALDOA_HUMAN	124.05	45	19	16	Carbamidomethylation; Deamidation (NQ); iTRAQ 4plex (K N-term); iTRAQ 4plex (Y); Hydroxylation; 2 more	45261	Isoform 2 of Fructose-bisphosphate aldolase A OS=Homo sapiens OX=9606 GN=ALDOA
34	27	tr|J3KPS3|J3KPS3_HUMAN	115.31	41	13	12	Carbamidomethylation; iTRAQ 4plex (K N-term)	39818	Fructose-bisphosphate aldolase OS=Homo sapiens GN=ALDOA PE=1 SV=1
34	38	tr|H3BQN4|H3BQN4_HUMAN	110.05	39	12	11	Carbamidomethylation; iTRAQ 4plex (K N-term)	39340	Fructose-bisphosphate aldolase OS=Homo sapiens GN=ALDOA PE=1 SV=1
34	57	tr|H3BPS8|H3BPS8_HUMAN	99.65	39	9	8	Carbamidomethylation; iTRAQ 4plex (K N-term)	30427	Fructose-bisphosphate aldolase A (Fragment) OS=Homo sapiens GN=ALDOA PE=1 SV=1
34	100	tr|H3BU78|H3BU78_HUMAN	95.3	43	7	6	Carbamidomethylation; iTRAQ 4plex (K N-term)	22094	Fructose-bisphosphate aldolase (Fragment) OS=Homo sapiens GN=ALDOA PE=1 SV=2
34	91	tr|H3BR04|H3BR04_HUMAN	88.98	54	7	7	Carbamidomethylation; iTRAQ 4plex (K N-term)	17793	Fructose-bisphosphate aldolase A (Fragment) OS=Homo sapiens GN=ALDOA PE=1 SV=1
34	90	tr|H3BUH7|H3BUH7_HUMAN	84.02	53	7	7	Carbamidomethylation; iTRAQ 4plex (K N-term)	16917	Fructose-bisphosphate aldolase A (Fragment) OS=Homo sapiens GN=ALDOA PE=1 SV=1
34	111	tr|H3BMQ8|H3BMQ8_HUMAN	73.36	49	6	6	Carbamidomethylation; iTRAQ 4plex (K N-term)	15463	Fructose-bisphosphate aldolase A (Fragment) OS=Homo sapiens GN=ALDOA PE=1 SV=1
4	61227	P68133|ACTS_HUMAN	124.02	34	17	1	Deamidation (NQ); Oxidation (M); iTRAQ 4plex (K N-term); iTRAQ 4plex (Y); Hydroxylation; Sodium adduct	42051	Actin alpha skeletal muscle OS=Homo sapiens OX=9606 GN=ACTA1 PE=1 SV=1
4	61226	P68032|ACTC_HUMAN	124.02	34	17	1	Deamidation (NQ); Oxidation (M); iTRAQ 4plex (K N-term); iTRAQ 4plex (Y); Hydroxylation; Sodium adduct	42019	Actin alpha cardiac muscle 1 OS=Homo sapiens OX=9606 GN=ACTC1 PE=1 SV=1
4	61234	P63267|ACTH_HUMAN	121.34	31	16	1	Deamidation (NQ); Oxidation (M); iTRAQ 4plex (K N-term); iTRAQ 4plex (Y); Hydroxylation; Sodium adduct	41877	Actin gamma-enteric smooth muscle OS=Homo sapiens OX=9606 GN=ACTG2 PE=1 SV=1
4	61235	P62736|ACTA_HUMAN	121.34	31	16	1	Deamidation (NQ); Oxidation (M); iTRAQ 4plex (K N-term); iTRAQ 4plex (Y); Hydroxylation; Sodium adduct	42009	Actin aortic smooth muscle OS=Homo sapiens OX=9606 GN=ACTA2 PE=1 SV=1
4	64	tr|A6NL76|A6NL76_HUMAN	111.04	37	12	1	iTRAQ 4plex (K N-term); iTRAQ 4plex (Y)	28165	Actin alpha skeletal muscle OS=Homo sapiens GN=ACTA1 PE=1 SV=3
4	142	tr|F8WB63|F8WB63_HUMAN	101.03	63	9	1	iTRAQ 4plex (K N-term); iTRAQ 4plex (Y)	11403	Actin gamma-enteric smooth muscle OS=Homo sapiens GN=ACTG2 PE=1 SV=1
4	143	tr|B8ZZJ2|B8ZZJ2_HUMAN	101.03	55	9	1	iTRAQ 4plex (K N-term); iTRAQ 4plex (Y)	12969	Actin gamma-enteric smooth muscle OS=Homo sapiens GN=ACTG2 PE=1 SV=1
4	61292	tr|C9JFL5|C9JFL5_HUMAN	101.03	46	9	1	Oxidation (M); iTRAQ 4plex (K N-term); iTRAQ 4plex (Y); Sodium adduct	16158	Actin gamma-enteric smooth muscle (Fragment) OS=Homo sapiens OX=9606 GN=ACTG2 PE=1 SV=8
4	148	tr|F6QUT6|F6QUT6_HUMAN	101.03	44	9	1	iTRAQ 4plex (K N-term); iTRAQ 4plex (Y)	16759	Actin aortic smooth muscle (Fragment) OS=Homo sapiens GN=ACTA2 PE=1 SV=1
4	147	tr|F6UVQ4|F6UVQ4_HUMAN	101.03	44	9	1	iTRAQ 4plex (K N-term); iTRAQ 4plex (Y)	16759	Actin aortic smooth muscle (Fragment) OS=Homo sapiens GN=ACTA2 PE=1 SV=1
31	61245	P13639|EF2_HUMAN	121.87	24	24	24	Carbamidomethylation; iTRAQ 4plex (K N-term); iTRAQ 4plex (Y); Hydroxylation	95338	Elongation factor 2 OS=Homo sapiens OX=9606 GN=EEF2 PE=1 SV=4
31	61705	Q15029-2|U5S1_HUMAN	18.77	1	1	1	iTRAQ 4plex (K N-term)	105384	Isoform 2 of 116 kDa U5 small nuclear ribonucleoprotein component OS=Homo sapiens OX=9606 GN=EFTUD2
29	61279	P16403|H12_HUMAN	114.34	42	14	3	Acetylation (Protein N-term); iTRAQ 4plex (K N-term); iTRAQ 4plex (Y); Hydroxylation; Sodium adduct	21365	Histone H1.2 OS=Homo sapiens OX=9606 GN=HIST1H1C PE=1 SV=2
12	61281	P62805|H4_HUMAN	111.76	60	11	11	iTRAQ 4plex (K N-term); iTRAQ 4plex (Y); Hydroxylation; Sodium adduct	11367	Histone H4 OS=Homo sapiens OX=9606 GN=HIST1H4A PE=1 SV=2
12	61737	Q99525|H4G_HUMAN	17.44	8	1	1	iTRAQ 4plex (K N-term)	11009	Histone H4-like protein type G OS=Homo sapiens OX=9606 GN=HIST1H4G PE=1 SV=1
37	61299	P10412|H14_HUMAN	111.71	35	12	1	iTRAQ 4plex (K N-term); iTRAQ 4plex (Y); Hydroxylation; Sodium adduct	21865	Histone H1.4 OS=Homo sapiens OX=9606 GN=HIST1H1E PE=1 SV=2
28	61244	Q58FF8|H90B2_HUMAN	108.97	29	14	1	Carbamidomethylation; Deamidation (NQ); iTRAQ 4plex (K N-term); iTRAQ 4plex (Y); Hydroxylation; Sodium adduct	44349	Putative heat shock protein HSP 90-beta 2 OS=Homo sapiens OX=9606 GN=HSP90AB2P PE=1 SV=2
20	61291	A5A3E0|POTEF_HUMAN	107.65	9	11	1	Deamidation (NQ); iTRAQ 4plex (K N-term); iTRAQ 4plex (Y); Hydroxylation; Sodium adduct; 2 more	121444	POTE ankyrin domain family member F OS=Homo sapiens OX=9606 GN=POTEF PE=1 SV=2
42	61300	P16402|H13_HUMAN	106.87	30	11	1	iTRAQ 4plex (K N-term); iTRAQ 4plex (Y); Hydroxylation; Sodium adduct	22350	Histone H1.3 OS=Homo sapiens OX=9606 GN=HIST1H1D PE=1 SV=2
67	61274	P07237|PDIA1_HUMAN	106.25	29	16	16	iTRAQ 4plex (K N-term); iTRAQ 4plex (Y); Hydroxylation	57116	Protein disulfide-isomerase OS=Homo sapiens OX=9606 GN=P4HB PE=1 SV=3
67	115	tr|H7BZ94|H7BZ94_HUMAN	94.71	24	10	10	iTRAQ 4plex (K N-term)	52502	Protein disulfide-isomerase OS=Homo sapiens GN=P4HB PE=1 SV=2
67	154	tr|I3L312|I3L312_HUMAN	77.49	33	6	6	iTRAQ 4plex (K N-term)	23022	Protein disulfide-isomerase (Fragment) OS=Homo sapiens GN=P4HB PE=1 SV=2
67	186	tr|I3NI03|I3NI03_HUMAN	78.91	39	5	5	iTRAQ 4plex (K N-term)	18513	Protein disulfide-isomerase (Fragment) OS=Homo sapiens GN=P4HB PE=1 SV=1
67	10109	tr|I3L398|I3L398_HUMAN	64.15	26	5	5	iTRAQ 4plex (K N-term)	23005	Protein disulfide-isomerase (Fragment) OS=Homo sapiens GN=P4HB PE=1 SV=1
67	10115	tr|I3L4M2|I3L4M2_HUMAN	59.12	36	4	4	iTRAQ 4plex (K N-term)	13490	Protein disulfide-isomerase (Fragment) OS=Homo sapiens GN=P4HB PE=1 SV=1
67	252	tr|I3L3P5|I3L3P5_HUMAN	70.14	32	4	4	iTRAQ 4plex (K N-term)	16876	Protein disulfide-isomerase (Fragment) OS=Homo sapiens GN=P4HB PE=1 SV=1
67	359	tr|I3L3U6|I3L3U6_HUMAN	65.42	21	3	3	iTRAQ 4plex (K N-term)	20689	Protein disulfide-isomerase (Fragment) OS=Homo sapiens GN=P4HB PE=1 SV=1
67	430	tr|I3L0S0|I3L0S0_HUMAN	55.58	22	3	3	iTRAQ 4plex (K N-term)	16215	Protein disulfide-isomerase (Fragment) OS=Homo sapiens GN=P4HB PE=1 SV=1
67	577	tr|I3L1Y5|I3L1Y5_HUMAN	50.36	44	2	2	iTRAQ 4plex (K N-term)	5848	Protein disulfide-isomerase OS=Homo sapiens GN=P4HB PE=1 SV=1
67	578	tr|I3L514|I3L514_HUMAN	50.36	23	2	2	iTRAQ 4plex (K N-term)	11565	Protein disulfide-isomerase OS=Homo sapiens GN=P4HB PE=1 SV=1
43	61301	P07737|PROF1_HUMAN	104.94	54	8	8	Deamidation (NQ); iTRAQ 4plex (K N-term); Hydroxylation; Sodium adduct	15054	Profilin-1 OS=Homo sapiens OX=9606 GN=PFN1 PE=1 SV=2
43	234	tr|K7EJ44|K7EJ44_HUMAN	62.58	31	3	3	iTRAQ 4plex (K N-term)	11390	Profilin OS=Homo sapiens GN=PFN1 PE=1 SV=1
43	498	tr|I3L3D5|I3L3D5_HUMAN	65.23	17	2	2	iTRAQ 4plex (K N-term)	17517	Profilin (Fragment) OS=Homo sapiens GN=PFN1 PE=1 SV=1
51	61280	P26038|MOES_HUMAN	104.47	24	17	13	iTRAQ 4plex (K N-term); Hydroxylation; Sodium adduct	67820	Moesin OS=Homo sapiens OX=9606 GN=MSN PE=1 SV=3
19	61330	Q96KK5|H2A1H_HUMAN	101.72	44	10	2	iTRAQ 4plex (K N-term); Hydroxylation; Sodium adduct	13906	Histone H2A type 1-H OS=Homo sapiens OX=9606 GN=HIST1H2AH PE=1 SV=3
19	61329	Q99878|H2A1J_HUMAN	101.72	44	10	2	iTRAQ 4plex (K N-term); Hydroxylation; Sodium adduct	13936	Histone H2A type 1-J OS=Homo sapiens OX=9606 GN=HIST1H2AJ PE=1 SV=3
19	61335	P0C0S8|H2A1_HUMAN	101.72	43	10	2	iTRAQ 4plex (K N-term); Hydroxylation; Sodium adduct	14091	Histone H2A type 1 OS=Homo sapiens OX=9606 GN=HIST1H2AG PE=1 SV=2
19	61334	Q6FI13|H2A2A_HUMAN	101.72	43	10	2	iTRAQ 4plex (K N-term); Hydroxylation; Sodium adduct	14095	Histone H2A type 2-A OS=Homo sapiens OX=9606 GN=HIST2H2AA3 PE=1 SV=3
19	61333	Q93077|H2A1C_HUMAN	101.72	43	10	2	iTRAQ 4plex (K N-term); Hydroxylation; Sodium adduct	14105	Histone H2A type 1-C OS=Homo sapiens OX=9606 GN=HIST1H2AC PE=1 SV=3
19	61332	Q9BTM1|H2AJ_HUMAN	100.09	39	9	1	iTRAQ 4plex (K N-term); Hydroxylation; Sodium adduct	14019	Histone H2A.J OS=Homo sapiens OX=9606 GN=H2AFJ PE=1 SV=1
19	61331	Q16777|H2A2C_HUMAN	100.09	39	9	1	iTRAQ 4plex (K N-term); Hydroxylation; Sodium adduct	13988	Histone H2A type 2-C OS=Homo sapiens OX=9606 GN=HIST2H2AC PE=1 SV=4
19	61336	Q96QV6|H2A1A_HUMAN	99.86	38	9	1	iTRAQ 4plex (K N-term); Hydroxylation; Sodium adduct	14233	Histone H2A type 1-A OS=Homo sapiens OX=9606 GN=HIST1H2AA PE=1 SV=3
19	61342	Q9BTM1-2|H2AJ_HUMAN	75.09	30	6	1	iTRAQ 4plex (K N-term); Hydroxylation	16110	Isoform 2 of Histone H2A.J OS=Homo sapiens OX=9606 GN=H2AFJ
19	61353	Q7L7L0|H2A3_HUMAN	97.42	38	9	1	iTRAQ 4plex (K N-term); Hydroxylation; Sodium adduct	14121	Histone H2A type 3 OS=Homo sapiens OX=9606 GN=HIST3H2A PE=1 SV=3
19	61352	P04908|H2A1B_HUMAN	97.42	38	9	1	iTRAQ 4plex (K N-term); Hydroxylation; Sodium adduct	14135	Histone H2A type 1-B/E OS=Homo sapiens OX=9606 GN=HIST1H2AB PE=1 SV=2
19	61351	P20671|H2A1D_HUMAN	97.42	38	9	1	iTRAQ 4plex (K N-term); Hydroxylation; Sodium adduct	14107	Histone H2A type 1-D OS=Homo sapiens OX=9606 GN=HIST1H2AD PE=1 SV=2
19	61360	Q8IUE6|H2A2B_HUMAN	96.68	33	8	1	iTRAQ 4plex (K N-term); Hydroxylation; Sodium adduct	13995	Histone H2A type 2-B OS=Homo sapiens OX=9606 GN=HIST2H2AB PE=1 SV=3
52	61249	P29401|TKT_HUMAN	101.02	20	11	10	Carbamidomethylation; iTRAQ 4plex (K N-term); iTRAQ 4plex (Y); Hydroxylation	67878	Transketolase OS=Homo sapiens OX=9606 GN=TKT PE=1 SV=3
52	61250	P29401-2|TKT_HUMAN	101.02	20	11	10	Carbamidomethylation; iTRAQ 4plex (K N-term); iTRAQ 4plex (Y); Hydroxylation	68814	Isoform 2 of Transketolase OS=Homo sapiens OX=9606 GN=TKT
52	93	tr|A0A0B4J1R6|A0A0B4J1R6_HUMAN	96.28	23	9	8	Carbamidomethylation; iTRAQ 4plex (K N-term); iTRAQ 4plex (Y)	49910	Transketolase OS=Homo sapiens GN=TKT PE=1 SV=1
52	290	tr|E9PFF2|E9PFF2_HUMAN	70.31	17	4	4	iTRAQ 4plex (K N-term); iTRAQ 4plex (Y)	36449	Transketolase OS=Homo sapiens GN=TKT PE=1 SV=1
50	61285	P22626|ROA2_HUMAN	100.09	30	14	11	Carbamidomethylation; iTRAQ 4plex (K N-term); Hydroxylation	37430	Heterogeneous nuclear ribonucleoproteins A2/B1 OS=Homo sapiens OX=9606 GN=HNRNPA2B1 PE=1 SV=2
50	61290	P22626-2|ROA2_HUMAN	96.81	28	11	8	Carbamidomethylation; iTRAQ 4plex (K N-term); Hydroxylation	36006	Isoform A2 of Heterogeneous nuclear ribonucleoproteins A2/B1 OS=Homo sapiens OX=9606 GN=HNRNPA2B1
50	152	tr|A0A087WUI2|A0A087WUI2_HUMAN	69.2	20	5	3	Carbamidomethylation; iTRAQ 4plex (K N-term)	29836	Heterogeneous nuclear ribonucleoproteins A2/B1 OS=Homo sapiens GN=HNRNPA2B1 PE=1 SV=1
47	61298	P19338|NUCL_HUMAN	98.36	20	19	19	iTRAQ 4plex (K N-term); Hydroxylation	76615	Nucleolin OS=Homo sapiens OX=9606 GN=NCL PE=1 SV=3
47	61371	tr|H7BY16|H7BY16_HUMAN	75.54	24	8	8	iTRAQ 4plex (K N-term); Hydroxylation	32390	Nucleolin (Fragment) OS=Homo sapiens OX=9606 GN=NCL PE=1 SV=8
47	442	tr|C9JYW2|C9JYW2_HUMAN	19.85	6	1	1	iTRAQ 4plex (K N-term)	14436	Nucleolin (Fragment) OS=Homo sapiens GN=NCL PE=1 SV=1
47	443	tr|C9JLB1|C9JLB1_HUMAN	19.85	5	1	1	iTRAQ 4plex (K N-term)	15657	Nucleolin (Fragment) OS=Homo sapiens GN=NCL PE=1 SV=1
47	444	tr|C9J1H7|C9J1H7_HUMAN	19.85	5	1	1	iTRAQ 4plex (K N-term)	17095	Nucleolin (Fragment) OS=Homo sapiens GN=NCL PE=1 SV=1
47	445	tr|C9JWL1|C9JWL1_HUMAN	19.85	5	1	1	iTRAQ 4plex (K N-term)	17497	Nucleolin (Fragment) OS=Homo sapiens GN=NCL PE=1 SV=1
41	61254	P63104|1433Z_HUMAN	95.42	44	12	5	Carbamidomethylation; Acetylation (Protein N-term); iTRAQ 4plex (K N-term); Hydroxylation	27745	14-3-3 protein zeta/delta OS=Homo sapiens OX=9606 GN=YWHAZ PE=1 SV=1
41	59	tr|E7EX29|E7EX29_HUMAN	87.35	32	8	4	Carbamidomethylation; iTRAQ 4plex (K N-term)	28037	14-3-3 protein zeta/delta (Fragment) OS=Homo sapiens GN=YWHAZ PE=1 SV=1
41	114	tr|E7ESK7|E7ESK7_HUMAN	77.3	44	6	4	Carbamidomethylation; iTRAQ 4plex (K N-term)	15697	14-3-3 protein zeta/delta (Fragment) OS=Homo sapiens GN=YWHAZ PE=1 SV=1
41	174	tr|B0AZS6|B0AZS6_HUMAN	69.44	26	4	2	Carbamidomethylation; iTRAQ 4plex (K N-term)	19072	14-3-3 protein zeta/delta OS=Homo sapiens GN=YWHAZ PE=1 SV=1
41	61445	tr|E5RGE1|E5RGE1_HUMAN	67	76	4	2	Acetylation (Protein N-term); iTRAQ 4plex (K N-term); Hydroxylation	5763	14-3-3 protein zeta/delta (Fragment) OS=Homo sapiens OX=9606 GN=YWHAZ PE=1 SV=8
41	192	tr|E9PD24|E9PD24_HUMAN	58.87	39	4	2	iTRAQ 4plex (K N-term)	10612	14-3-3 protein zeta/delta (Fragment) OS=Homo sapiens GN=YWHAZ PE=1 SV=1
41	193	tr|E7EVZ2|E7EVZ2_HUMAN	58.87	37	4	2	iTRAQ 4plex (K N-term)	11270	14-3-3 protein zeta/delta (Fragment) OS=Homo sapiens GN=YWHAZ PE=1 SV=1
41	194	tr|E5RIR4|E5RIR4_HUMAN	58.87	48	4	2	iTRAQ 4plex (K N-term)	8434	14-3-3 protein zeta/delta (Fragment) OS=Homo sapiens GN=YWHAZ PE=1 SV=1
41	61405	P63104-2|1433Z_HUMAN	65.38	25	5	1	Carbamidomethylation; iTRAQ 4plex (K N-term); Hydroxylation	19333	Isoform 2 of 14-3-3 protein zeta/delta OS=Homo sapiens OX=9606 GN=YWHAZ
38	61287	Q04760-2|LGUL_HUMAN	95.22	56	12	12	Carbamidomethylation; Acetylation (Protein N-term); iTRAQ 4plex (K N-term); Hydroxylation	19043	Isoform 2 of Lactoylglutathione lyase OS=Homo sapiens OX=9606 GN=GLO1
38	61288	Q04760|LGUL_HUMAN	95.22	51	12	12	Carbamidomethylation; Acetylation (Protein N-term); iTRAQ 4plex (K N-term); Hydroxylation	20778	Lactoylglutathione lyase OS=Homo sapiens OX=9606 GN=GLO1 PE=1 SV=4
54	61283	P06748-2|NPM_HUMAN	94.86	40	13	12	iTRAQ 4plex (K N-term); Hydroxylation	29465	Isoform 2 of Nucleophosmin OS=Homo sapiens OX=9606 GN=NPM1
54	61284	P06748|NPM_HUMAN	94.86	36	13	12	iTRAQ 4plex (K N-term); Hydroxylation	32575	Nucleophosmin OS=Homo sapiens OX=9606 GN=NPM1 PE=1 SV=2
54	61296	P06748-3|NPM_HUMAN	88.99	33	10	9	iTRAQ 4plex (K N-term); Hydroxylation	28400	Isoform 3 of Nucleophosmin OS=Homo sapiens OX=9606 GN=NPM1
54	395	tr|E5RI98|E5RI98_HUMAN	45.59	32	3	2	iTRAQ 4plex (K N-term)	11865	Nucleophosmin (Fragment) OS=Homo sapiens GN=NPM1 PE=1 SV=1
54	715	tr|E5RGW4|E5RGW4_HUMAN	34.45	22	1	1	iTRAQ 4plex (K N-term)	6863	Nucleophosmin (Fragment) OS=Homo sapiens GN=NPM1 PE=1 SV=1
49	61252	Q06830|PRDX1_HUMAN	94.17	41	10	10	iTRAQ 4plex (K N-term); Hydroxylation; Pyro-glu from Q	22110	Peroxiredoxin-1 OS=Homo sapiens OX=9606 GN=PRDX1 PE=1 SV=1
49	82	tr|A0A0A0MSI0|A0A0A0MSI0_HUMAN	91.52	48	9	9	iTRAQ 4plex (K N-term)	18976	Peroxiredoxin-1 (Fragment) OS=Homo sapiens GN=PRDX1 PE=1 SV=1
49	162	tr|A0A0A0MRQ5|A0A0A0MRQ5_HUMAN	77.03	55	6	6	iTRAQ 4plex (K N-term)	10676	Peroxiredoxin-1 OS=Homo sapiens GN=PRDX1 PE=1 SV=1
49	572	tr|H7C3T4|H7C3T4_HUMAN	36.9	9	2	2	iTRAQ 4plex (K N-term)	18334	Peroxiredoxin-4 (Fragment) OS=Homo sapiens GN=PRDX4 PE=1 SV=1
49	61567	Q13162|PRDX4_HUMAN	36.9	6	2	2	iTRAQ 4plex (K N-term)	30540	Peroxiredoxin-4 OS=Homo sapiens OX=9606 GN=PRDX4 PE=1 SV=1
49	61604	P32119|PRDX2_HUMAN	36.69	6	1	1	iTRAQ 4plex (K N-term)	21892	Peroxiredoxin-2 OS=Homo sapiens OX=9606 GN=PRDX2 PE=1 SV=5
57	61278	P07195|LDHB_HUMAN	91.37	32	10	8	Carbamidomethylation; iTRAQ 4plex (K N-term); Hydroxylation	36639	L-lactate dehydrogenase B chain OS=Homo sapiens OX=9606 GN=LDHB PE=1 SV=2
57	173	tr|A8MW50|A8MW50_HUMAN	72.06	25	5	3	Carbamidomethylation; iTRAQ 4plex (K N-term)	25218	L-lactate dehydrogenase (Fragment) OS=Homo sapiens GN=LDHB PE=1 SV=1
57	61374	tr|C9J7H8|C9J7H8_HUMAN	69.35	40	5	4	iTRAQ 4plex (K N-term); Hydroxylation	14734	L-lactate dehydrogenase B chain (Fragment) OS=Homo sapiens OX=9606 GN=LDHB PE=1 SV=8
57	375	tr|F5H793|F5H793_HUMAN	56.84	30	2	2	iTRAQ 4plex (K N-term)	10807	L-lactate dehydrogenase B chain (Fragment) OS=Homo sapiens GN=LDHB PE=1 SV=1
27	61438	P02765|FETUA_HUMAN	89.45	9	7	7	Carbamidomethylation; iTRAQ 4plex (K N-term); Hydroxylation; Pyro-glu from Q	39325	Alpha-2-HS-glycoprotein OS=Homo sapiens OX=9606 GN=AHSG PE=1 SV=1
27	376	tr|C9JV77|C9JV77_HUMAN	40.31	5	3	3	Carbamidomethylation; iTRAQ 4plex (K N-term)	39412	Alpha-2-HS-glycoprotein OS=Homo sapiens GN=AHSG PE=1 SV=1
59	61257	P61978-3|HNRPK_HUMAN	87.6	24	10	9	Carbamidomethylation; iTRAQ 4plex (K N-term); iTRAQ 4plex (Y)	48562	Isoform 3 of Heterogeneous nuclear ribonucleoprotein K OS=Homo sapiens OX=9606 GN=HNRNPK
59	61258	P61978|HNRPK_HUMAN	87.6	22	10	9	Carbamidomethylation; iTRAQ 4plex (K N-term); iTRAQ 4plex (Y)	50976	Heterogeneous nuclear ribonucleoprotein K OS=Homo sapiens OX=9606 GN=HNRNPK PE=1 SV=1
59	61259	P61978-2|HNRPK_HUMAN	87.6	22	10	9	Carbamidomethylation; iTRAQ 4plex (K N-term); iTRAQ 4plex (Y)	51028	Isoform 2 of Heterogeneous nuclear ribonucleoprotein K OS=Homo sapiens OX=9606 GN=HNRNPK
59	137	tr|Q5T6W2|Q5T6W2_HUMAN	81.87	22	7	7	Carbamidomethylation; iTRAQ 4plex (K N-term); iTRAQ 4plex (Y)	41807	Heterogeneous nuclear ribonucleoprotein K (Fragment) OS=Homo sapiens GN=HNRNPK PE=1 SV=1
53	61307	P61604|CH10_HUMAN	87.17	77	11	10	iTRAQ 4plex (K N-term); Hydroxylation; Sodium adduct	10932	10 kDa heat shock protein mitochondrial OS=Homo sapiens OX=9606 GN=HSPE1 PE=1 SV=2
53	172	tr|B8ZZL8|B8ZZL8_HUMAN	70.83	56	6	6	iTRAQ 4plex (K N-term)	10690	10 kDa heat shock protein mitochondrial OS=Homo sapiens GN=HSPE1 PE=1 SV=1
53	270	tr|S4R3N1|S4R3N1_HUMAN	61.88	14	4	4	iTRAQ 4plex (K N-term)	29737	Protein HSPE1-MOB4 OS=Homo sapiens GN=HSPE1-MOB4 PE=3 SV=1
53	377	tr|B8ZZ54|B8ZZ54_HUMAN	53.47	83	4	3	iTRAQ 4plex (K N-term)	5190	10 kDa heat shock protein mitochondrial OS=Homo sapiens GN=HSPE1 PE=1 SV=1
102	61344	P05388|RLA0_HUMAN	87.03	23	5	5	Carbamidomethylation; iTRAQ 4plex (K N-term)	34274	60S acidic ribosomal protein P0 OS=Homo sapiens OX=9606 GN=RPLP0 PE=1 SV=1
102	61346	P05388-2|RLA0_HUMAN	87.03	28	5	5	Carbamidomethylation; iTRAQ 4plex (K N-term)	27436	Isoform 2 of 60S acidic ribosomal protein P0 OS=Homo sapiens OX=9606 GN=RPLP0
102	30823	tr|F8VWS0|F8VWS0_HUMAN	87.03	26	5	5	Carbamidomethylation; iTRAQ 4plex (K N-term)	30456	60S acidic ribosomal protein P0 OS=Homo sapiens GN=RPLP0 PE=1 SV=1
102	61388	Q8NHW5|RLA0L_HUMAN	67.46	13	3	3	Carbamidomethylation; iTRAQ 4plex (K N-term)	34364	60S acidic ribosomal protein P0-like OS=Homo sapiens OX=9606 GN=RPLP0P6 PE=5 SV=1
102	30825	tr|F8VU65|F8VU65_HUMAN	67.46	17	3	3	Carbamidomethylation; iTRAQ 4plex (K N-term)	27188	60S acidic ribosomal protein P0 (Fragment) OS=Homo sapiens GN=RPLP0 PE=1 SV=1
102	30826	tr|F8VQY6|F8VQY6_HUMAN	67.46	29	3	3	Carbamidomethylation; iTRAQ 4plex (K N-term)	15814	60S acidic ribosomal protein P0 OS=Homo sapiens GN=RPLP0 PE=1 SV=1
102	30827	tr|F8VRK7|F8VRK7_HUMAN	67.46	26	3	3	Carbamidomethylation; iTRAQ 4plex (K N-term)	17442	60S acidic ribosomal protein P0 OS=Homo sapiens GN=RPLP0 PE=1 SV=1
102	523	tr|G3V210|G3V210_HUMAN	67.46	25	3	3	Carbamidomethylation; iTRAQ 4plex (K N-term)	18270	60S acidic ribosomal protein P0 OS=Homo sapiens GN=RPLP0 PE=1 SV=1
102	30836	tr|F8VW21|F8VW21_HUMAN	57.3	13	2	2	Carbamidomethylation; iTRAQ 4plex (K N-term)	26901	60S acidic ribosomal protein P0 (Fragment) OS=Homo sapiens GN=RPLP0 PE=1 SV=1
102	30837	tr|F8VPE8|F8VPE8_HUMAN	57.3	20	2	2	Carbamidomethylation; iTRAQ 4plex (K N-term)	16681	60S acidic ribosomal protein P0 (Fragment) OS=Homo sapiens GN=RPLP0 PE=1 SV=1
102	30839	tr|F8VZS0|F8VZS0_HUMAN	42.5	8	2	2	iTRAQ 4plex (K N-term)	26879	60S acidic ribosomal protein P0 (Fragment) OS=Homo sapiens GN=RPLP0 PE=1 SV=1
102	20190	tr|F8VS58|F8VS58_HUMAN	42.5	16	2	2	iTRAQ 4plex (K N-term)	13829	60S acidic ribosomal protein P0 (Fragment) OS=Homo sapiens GN=RPLP0 PE=1 SV=1
102	30849	tr|F8W1K8|F8W1K8_HUMAN	53.77	29	2	2	iTRAQ 4plex (K N-term)	11058	60S acidic ribosomal protein P0 OS=Homo sapiens GN=RPLP0 PE=1 SV=1
102	30872	tr|F8VWV4|F8VWV4_HUMAN	26.64	8	1	1	iTRAQ 4plex (K N-term)	12192	60S acidic ribosomal protein P0 (Fragment) OS=Homo sapiens GN=RPLP0 PE=1 SV=1
58	61313	P06744|G6PI_HUMAN	86.13	15	9	9	Carbamidomethylation; iTRAQ 4plex (K N-term); Hydroxylation	63147	Glucose-6-phosphate isomerase OS=Homo sapiens OX=9606 GN=GPI PE=1 SV=4
58	61314	P06744-2|G6PI_HUMAN	86.13	14	9	9	Carbamidomethylation; iTRAQ 4plex (K N-term); Hydroxylation	64325	Isoform 2 of Glucose-6-phosphate isomerase OS=Homo sapiens OX=9606 GN=GPI
58	178	tr|K7EQ48|K7EQ48_HUMAN	76.07	14	6	6	Carbamidomethylation; iTRAQ 4plex (K N-term)	53402	Glucose-6-phosphate isomerase OS=Homo sapiens GN=GPI PE=1 SV=2
58	181	tr|A0A0A0MTS2|A0A0A0MTS2_HUMAN	76.07	11	6	6	Carbamidomethylation; iTRAQ 4plex (K N-term)	64825	Glucose-6-phosphate isomerase (Fragment) OS=Homo sapiens GN=GPI PE=1 SV=1
58	232	tr|A0A0J9YXP8|A0A0J9YXP8_HUMAN	68.12	15	4	4	iTRAQ 4plex (K N-term)	30371	Glucose-6-phosphate isomerase (Fragment) OS=Homo sapiens GN=GPI PE=1 SV=1
58	233	tr|A0A0J9YYH3|A0A0J9YYH3_HUMAN	68.12	14	4	4	iTRAQ 4plex (K N-term)	32049	Glucose-6-phosphate isomerase (Fragment) OS=Homo sapiens GN=GPI PE=1 SV=1
58	235	tr|A0A0J9YX90|A0A0J9YX90_HUMAN	68.12	14	4	4	iTRAQ 4plex (K N-term)	31548	Glucose-6-phosphate isomerase (Fragment) OS=Homo sapiens GN=GPI PE=1 SV=1
58	401	tr|K7EP41|K7EP41_HUMAN	31.99	9	2	2	iTRAQ 4plex (K N-term)	18349	Glucose-6-phosphate isomerase (Fragment) OS=Homo sapiens GN=GPI PE=1 SV=1
58	400	tr|K7ELR7|K7ELR7_HUMAN	31.99	10	2	2	iTRAQ 4plex (K N-term)	16810	Glucose-6-phosphate isomerase (Fragment) OS=Homo sapiens GN=GPI PE=1 SV=1
58	61574	tr|K7EPY4|K7EPY4_HUMAN	31.99	9	2	2	iTRAQ 4plex (K N-term)	19130	Glucose-6-phosphate isomerase (Fragment) OS=Homo sapiens OX=9606 GN=GPI PE=1 SV=8
58	61696	tr|K7ERC6|K7ERC6_HUMAN	18.26	4	1	1	iTRAQ 4plex (K N-term)	18586	Glucose-6-phosphate isomerase (Fragment) OS=Homo sapiens OX=9606 GN=GPI PE=1 SV=8
58	61697	tr|K7ENA0|K7ENA0_HUMAN	18.26	4	1	1	iTRAQ 4plex (K N-term)	18496	Glucose-6-phosphate isomerase (Fragment) OS=Homo sapiens OX=9606 GN=GPI PE=1 SV=8
58	653	tr|K7ERK8|K7ERK8_HUMAN	18.26	5	1	1	iTRAQ 4plex (K N-term)	15380	Glucose-6-phosphate isomerase (Fragment) OS=Homo sapiens GN=GPI PE=1 SV=1
56	61293	P00338|LDHA_HUMAN	82.62	27	11	3	Carbamidomethylation; iTRAQ 4plex (K N-term); Hydroxylation	36689	L-lactate dehydrogenase A chain OS=Homo sapiens OX=9606 GN=LDHA PE=1 SV=2
56	61294	P00338-3|LDHA_HUMAN	82.62	24	11	3	Carbamidomethylation; iTRAQ 4plex (K N-term); Hydroxylation	39837	Isoform 3 of L-lactate dehydrogenase A chain OS=Homo sapiens OX=9606 GN=LDHA
56	61319	P00338-4|LDHA_HUMAN	73.67	21	6	3	Carbamidomethylation; iTRAQ 4plex (K N-term); Hydroxylation	30205	Isoform 4 of L-lactate dehydrogenase A chain OS=Homo sapiens OX=9606 GN=LDHA
97	61308	P60174-1|TPIS_HUMAN	81.59	27	5	5	Carbamidomethylation; iTRAQ 4plex (K N-term)	26669	Isoform 2 of Triosephosphate isomerase OS=Homo sapiens OX=9606 GN=TPI1
97	61309	P60174|TPIS_HUMAN	81.59	24	5	5	Carbamidomethylation; iTRAQ 4plex (K N-term)	30791	Triosephosphate isomerase OS=Homo sapiens OX=9606 GN=TPI1 PE=1 SV=3
97	61357	P60174-4|TPIS_HUMAN	65.24	29	4	4	Carbamidomethylation; iTRAQ 4plex (K N-term)	17958	Isoform 4 of Triosephosphate isomerase OS=Homo sapiens OX=9606 GN=TPI1
97	411	tr|U3KQF3|U3KQF3_HUMAN	55.41	37	3	3	Carbamidomethylation; iTRAQ 4plex (K N-term)	10646	Triosephosphate isomerase (Fragment) OS=Homo sapiens GN=TPI1 PE=1 SV=1
97	412	tr|U3KPZ0|U3KPZ0_HUMAN	55.41	32	3	3	Carbamidomethylation; iTRAQ 4plex (K N-term)	12437	Triosephosphate isomerase (Fragment) OS=Homo sapiens GN=TPI1 PE=1 SV=1
79	61347	P09382|LEG1_HUMAN	81.39	47	7	7	Carbamidomethylation; Acetylation (Protein N-term); iTRAQ 4plex (K N-term); Hydroxylation	14716	Galectin-1 OS=Homo sapiens OX=9606 GN=LGALS1 PE=1 SV=2
62	61341	P16401|H15_HUMAN	81.34	32	9	4	Deamidation (NQ); iTRAQ 4plex (K N-term); Hydroxylation	22580	Histone H1.5 OS=Homo sapiens OX=9606 GN=HIST1H1B PE=1 SV=3
82	61324	O00299|CLIC1_HUMAN	80.02	32	6	6	Carbamidomethylation; Acetylation (Protein N-term); iTRAQ 4plex (K N-term); Hydroxylation	26923	Chloride intracellular channel protein 1 OS=Homo sapiens OX=9606 GN=CLIC1 PE=1 SV=4
44	61303	P31946-2|1433B_HUMAN	77.76	34	10	1	Carbamidomethylation; iTRAQ 4plex (K N-term); iTRAQ 4plex (Y); Hydroxylation	27850	Isoform Short of 14-3-3 protein beta/alpha OS=Homo sapiens OX=9606 GN=YWHAB
44	61304	P31946|1433B_HUMAN	77.76	33	10	1	Carbamidomethylation; iTRAQ 4plex (K N-term); iTRAQ 4plex (Y); Hydroxylation	28082	14-3-3 protein beta/alpha OS=Homo sapiens OX=9606 GN=YWHAB PE=1 SV=3
98	61337	P23396|RS3_HUMAN	75.02	28	7	7	Carbamidomethylation; iTRAQ 4plex (K N-term); Hydroxylation	26688	40S ribosomal protein S3 OS=Homo sapiens OX=9606 GN=RPS3 PE=1 SV=2
98	61338	P23396-2|RS3_HUMAN	75.02	27	7	7	Carbamidomethylation; iTRAQ 4plex (K N-term); Hydroxylation	28487	Isoform 2 of 40S ribosomal protein S3 OS=Homo sapiens OX=9606 GN=RPS3
98	10107	tr|E9PPU1|E9PPU1_HUMAN	59.89	35	5	5	iTRAQ 4plex (K N-term)	17407	40S ribosomal protein S3 OS=Homo sapiens GN=RPS3 PE=1 SV=1
98	10106	tr|E9PL09|E9PL09_HUMAN	59.89	24	5	5	iTRAQ 4plex (K N-term)	25371	40S ribosomal protein S3 OS=Homo sapiens GN=RPS3 PE=1 SV=1
98	10108	tr|H0YEU2|H0YEU2_HUMAN	55.91	28	4	4	iTRAQ 4plex (K N-term)	18680	40S ribosomal protein S3 (Fragment) OS=Homo sapiens GN=RPS3 PE=1 SV=1
98	10151	tr|E9PSF4|E9PSF4_HUMAN	34.79	22	2	2	iTRAQ 4plex (K N-term)	11172	40S ribosomal protein S3 OS=Homo sapiens GN=RPS3 PE=1 SV=1
87	61320	P11021|BIP_HUMAN	74.15	10	5	2	iTRAQ 4plex (K N-term)	72333	Endoplasmic reticulum chaperone BiP OS=Homo sapiens OX=9606 GN=HSPA5 PE=1 SV=2
110	61384	P62829|RL23_HUMAN	73.77	33	4	4	Carbamidomethylation; Oxidation (M); iTRAQ 4plex (K N-term); Hydroxylation; Sodium adduct	14865	60S ribosomal protein L23 OS=Homo sapiens OX=9606 GN=RPL23 PE=1 SV=1
110	477	tr|C9JD32|C9JD32_HUMAN	59.65	38	2	2	Carbamidomethylation; iTRAQ 4plex (K N-term)	9670	60S ribosomal protein L23 (Fragment) OS=Homo sapiens GN=RPL23 PE=1 SV=1
110	478	tr|B9ZVP7|B9ZVP7_HUMAN	59.65	31	2	2	Carbamidomethylation; iTRAQ 4plex (K N-term)	12099	60S ribosomal protein L23 OS=Homo sapiens GN=RPL23 PE=1 SV=1
110	479	tr|J3KT29|J3KT29_HUMAN	59.65	29	2	2	Carbamidomethylation; iTRAQ 4plex (K N-term)	13193	60S ribosomal protein L23 OS=Homo sapiens GN=RPL23 PE=1 SV=1
110	12241	tr|J3KTJ3|J3KTJ3_HUMAN	26.33	12	1	1	iTRAQ 4plex (K N-term)	8899	60S ribosomal protein L23 OS=Homo sapiens GN=RPL23 PE=1 SV=1
164	61348	P62826|RAN_HUMAN	73.06	21	5	5	Carbamidomethylation; Acetylation (Protein N-term); iTRAQ 4plex (K N-term); Hydroxylation	24423	GTP-binding nuclear protein Ran OS=Homo sapiens OX=9606 GN=RAN PE=1 SV=3
164	488	tr|B5MDF5|B5MDF5_HUMAN	67.41	20	4	4	Carbamidomethylation; Acetylation (Protein N-term); iTRAQ 4plex (K N-term)	26224	GTP-binding nuclear protein Ran OS=Homo sapiens GN=RAN PE=1 SV=1
164	61389	tr|F5H018|F5H018_HUMAN	60.34	18	3	3	Carbamidomethylation; iTRAQ 4plex (K N-term)	22436	GTP-binding nuclear protein Ran (Fragment) OS=Homo sapiens OX=9606 GN=RAN PE=1 SV=8
164	489	tr|J3KQE5|J3KQE5_HUMAN	60.34	15	3	3	Carbamidomethylation; iTRAQ 4plex (K N-term)	26816	GTP-binding nuclear protein Ran (Fragment) OS=Homo sapiens GN=RAN PE=1 SV=1
164	10124	tr|B4DV51|B4DV51_HUMAN	35.58	10	1	1	Carbamidomethylation; iTRAQ 4plex (K N-term)	14731	GTP-binding nuclear protein Ran OS=Homo sapiens GN=RAN PE=1 SV=1
69	61325	P07355|ANXA2_HUMAN	72.74	31	10	2	Carbamidomethylation; Acetylation (Protein N-term); iTRAQ 4plex (K N-term); Hydroxylation	38604	Annexin A2 OS=Homo sapiens OX=9606 GN=ANXA2 PE=1 SV=2
69	61326	P07355-2|ANXA2_HUMAN	72.74	29	10	2	Carbamidomethylation; Acetylation (Protein N-term); iTRAQ 4plex (K N-term); Hydroxylation	40411	Isoform 2 of Annexin A2 OS=Homo sapiens OX=9606 GN=ANXA2
69	131	tr|H0YN42|H0YN42_HUMAN	68.86	38	9	2	Carbamidomethylation; Acetylation (Protein N-term); iTRAQ 4plex (K N-term)	28825	Annexin (Fragment) OS=Homo sapiens GN=ANXA2 PE=1 SV=1
69	138	tr|H0YMD0|H0YMD0_HUMAN	65.96	37	8	2	Carbamidomethylation; Acetylation (Protein N-term); iTRAQ 4plex (K N-term)	25342	Annexin (Fragment) OS=Homo sapiens GN=ANXA2 PE=1 SV=1
69	139	tr|H0YMU9|H0YMU9_HUMAN	65.96	37	8	2	Carbamidomethylation; Acetylation (Protein N-term); iTRAQ 4plex (K N-term)	25569	Annexin OS=Homo sapiens GN=ANXA2 PE=1 SV=1
69	245	tr|H0YMM1|H0YMM1_HUMAN	63.63	46	6	2	Carbamidomethylation; Acetylation (Protein N-term); iTRAQ 4plex (K N-term)	16459	Annexin (Fragment) OS=Homo sapiens GN=ANXA2 PE=1 SV=1
69	184	tr|H0YKS4|H0YKS4_HUMAN	63.63	39	6	2	Carbamidomethylation; Acetylation (Protein N-term); iTRAQ 4plex (K N-term)	19530	Annexin (Fragment) OS=Homo sapiens GN=ANXA2 PE=1 SV=1
69	185	tr|H0YM50|H0YM50_HUMAN	59.82	29	7	1	Carbamidomethylation; iTRAQ 4plex (K N-term)	28379	Annexin (Fragment) OS=Homo sapiens GN=ANXA2 PE=1 SV=1
69	512	tr|H0YKZ7|H0YKZ7_HUMAN	53.25	36	4	2	Carbamidomethylation; Acetylation (Protein N-term); iTRAQ 4plex (K N-term)	13010	Annexin (Fragment) OS=Homo sapiens GN=ANXA2 PE=1 SV=1
69	513	tr|H0YLV6|H0YLV6_HUMAN	53.25	33	4	2	Carbamidomethylation; Acetylation (Protein N-term); iTRAQ 4plex (K N-term)	14429	Annexin OS=Homo sapiens GN=ANXA2 PE=1 SV=1
69	514	tr|H0YMT9|H0YMT9_HUMAN	53.25	32	4	2	Carbamidomethylation; Acetylation (Protein N-term); iTRAQ 4plex (K N-term)	14469	Annexin (Fragment) OS=Homo sapiens GN=ANXA2 PE=1 SV=1
69	515	tr|H0YKX9|H0YKX9_HUMAN	53.25	32	4	2	Carbamidomethylation; Acetylation (Protein N-term); iTRAQ 4plex (K N-term)	14557	Annexin (Fragment) OS=Homo sapiens GN=ANXA2 PE=1 SV=1
69	516	tr|H0YMW4|H0YMW4_HUMAN	47.3	23	3	2	iTRAQ 4plex (K N-term)	16177	Annexin (Fragment) OS=Homo sapiens GN=ANXA2 PE=1 SV=1
69	729	tr|H0YKL9|H0YKL9_HUMAN	44.6	29	3	2	Carbamidomethylation; Acetylation (Protein N-term); iTRAQ 4plex (K N-term)	12064	Annexin (Fragment) OS=Homo sapiens GN=ANXA2 PE=1 SV=1
69	728	tr|H0YKV8|H0YKV8_HUMAN	44.6	40	3	2	Carbamidomethylation; Acetylation (Protein N-term); iTRAQ 4plex (K N-term)	9042	Annexin A2 (Fragment) OS=Homo sapiens GN=ANXA2 PE=1 SV=1
69	727	tr|H0YMD9|H0YMD9_HUMAN	39.24	35	2	1	Carbamidomethylation; Acetylation (Protein N-term); iTRAQ 4plex (K N-term)	7080	Annexin A2 (Fragment) OS=Homo sapiens GN=ANXA2 PE=1 SV=1
131	61367	P08133-2|ANXA6_HUMAN	72.15	8	6	6	iTRAQ 4plex (K N-term); Hydroxylation	72424	Isoform 2 of Annexin A6 OS=Homo sapiens OX=9606 GN=ANXA6
131	61368	P08133|ANXA6_HUMAN	72.15	8	6	6	iTRAQ 4plex (K N-term); Hydroxylation	75873	Annexin A6 OS=Homo sapiens OX=9606 GN=ANXA6 PE=1 SV=3
131	346	tr|E5RK69|E5RK69_HUMAN	64.5	10	4	4	iTRAQ 4plex (K N-term)	51777	Annexin OS=Homo sapiens GN=ANXA6 PE=1 SV=1
48	61312	P27348|1433T_HUMAN	71.84	25	7	1	Carbamidomethylation; iTRAQ 4plex (K N-term); Hydroxylation	27764	14-3-3 protein theta OS=Homo sapiens OX=9606 GN=YWHAQ PE=1 SV=1
48	297	tr|E9PG15|E9PG15_HUMAN	49.94	19	3	1	Carbamidomethylation; iTRAQ 4plex (K N-term)	17048	14-3-3 protein theta (Fragment) OS=Homo sapiens GN=YWHAQ PE=1 SV=1
141	61345	P15311|EZRI_HUMAN	71.15	7	5	1	iTRAQ 4plex (K N-term); Hydroxylation	69413	Ezrin OS=Homo sapiens OX=9606 GN=EZR PE=1 SV=4
141	286	tr|E7EQR4|E7EQR4_HUMAN	47.85	5	3	1	iTRAQ 4plex (K N-term)	69372	Ezrin OS=Homo sapiens GN=EZR PE=1 SV=3
123	61441	tr|C9J9K3|C9J9K3_HUMAN	71.14	18	5	5	Acetylation (Protein N-term); iTRAQ 4plex (K N-term); Hydroxylation	29405	40S ribosomal protein SA (Fragment) OS=Homo sapiens OX=9606 GN=RPSA PE=1 SV=8
123	61442	P08865|RSSA_HUMAN	71.14	16	5	5	Acetylation (Protein N-term); iTRAQ 4plex (K N-term); Hydroxylation	32854	40S ribosomal protein SA OS=Homo sapiens OX=9606 GN=RPSA PE=1 SV=4
123	550	tr|A0A0C4DG17|A0A0C4DG17_HUMAN	62.25	12	3	3	Acetylation (Protein N-term); iTRAQ 4plex (K N-term)	33314	40S ribosomal protein SA OS=Homo sapiens GN=RPSA PE=1 SV=1
123	696	tr|F8WD59|F8WD59_HUMAN	55.59	23	2	2	Acetylation (Protein N-term); iTRAQ 4plex (K N-term)	12648	40S ribosomal protein SA (Fragment) OS=Homo sapiens GN=RPSA PE=1 SV=2
71	61315	P40121-2|CAPG_HUMAN	71.09	20	6	4	iTRAQ 4plex (K N-term)	36857	Isoform 2 of Macrophage-capping protein OS=Homo sapiens OX=9606 GN=CAPG
71	61316	P40121|CAPG_HUMAN	71.09	19	6	4	iTRAQ 4plex (K N-term)	38499	Macrophage-capping protein OS=Homo sapiens OX=9606 GN=CAPG PE=1 SV=2
71	439	tr|E7ENU9|E7ENU9_HUMAN	54.79	16	4	2	iTRAQ 4plex (K N-term)	27793	Macrophage-capping protein (Fragment) OS=Homo sapiens GN=CAPG PE=1 SV=1
71	436	tr|B8ZZL6|B8ZZL6_HUMAN	45.19	13	3	1	iTRAQ 4plex (K N-term)	24086	Macrophage-capping protein (Fragment) OS=Homo sapiens GN=CAPG PE=1 SV=1
71	689	tr|H7C0X8|H7C0X8_HUMAN	31.16	13	1	1	iTRAQ 4plex (K N-term)	11595	Macrophage-capping protein (Fragment) OS=Homo sapiens GN=CAPG PE=1 SV=1
23	61366	Q71DI3|H32_HUMAN	70.34	40	9	8	iTRAQ 4plex (K N-term); iTRAQ 4plex (Y); Hydroxylation	15388	Histone H3.2 OS=Homo sapiens OX=9606 GN=HIST2H3A PE=1 SV=3
23	61365	Q16695|H31T_HUMAN	70.34	40	9	8	iTRAQ 4plex (K N-term); iTRAQ 4plex (Y); Hydroxylation	15508	Histone H3.1t OS=Homo sapiens OX=9606 GN=HIST3H3 PE=1 SV=3
23	61364	P68431|H31_HUMAN	70.34	40	9	8	iTRAQ 4plex (K N-term); iTRAQ 4plex (Y); Hydroxylation	15404	Histone H3.1 OS=Homo sapiens OX=9606 GN=HIST1H3A PE=1 SV=2
23	61363	P84243|H33_HUMAN	67.47	32	8	7	iTRAQ 4plex (K N-term); iTRAQ 4plex (Y); Hydroxylation	15328	Histone H3.3 OS=Homo sapiens OX=9606 GN=H3F3A PE=1 SV=2
23	222	tr|K7EK07|K7EK07_HUMAN	60.32	27	5	4	iTRAQ 4plex (K N-term); iTRAQ 4plex (Y)	14914	Histone H3 (Fragment) OS=Homo sapiens GN=H3F3B PE=1 SV=1
23	347	tr|K7EMV3|K7EMV3_HUMAN	52.38	25	3	3	iTRAQ 4plex (K N-term); iTRAQ 4plex (Y)	10334	Histone H3 OS=Homo sapiens GN=H3F3B PE=1 SV=1
23	350	tr|B4DEB1|B4DEB1_HUMAN	52.38	19	3	3	iTRAQ 4plex (K N-term); iTRAQ 4plex (Y)	14053	Histone H3 OS=Homo sapiens GN=H3F3A PE=1 SV=1
23	351	tr|K7ES00|K7ES00_HUMAN	52.38	15	3	3	iTRAQ 4plex (K N-term); iTRAQ 4plex (Y)	16621	Histone H3.3 (Fragment) OS=Homo sapiens GN=H3F3B PE=1 SV=1
23	61440	Q6NXT2|H3C_HUMAN	61.72	27	7	6	iTRAQ 4plex (K N-term); iTRAQ 4plex (Y); Hydroxylation	15214	Histone H3.3C OS=Homo sapiens OX=9606 GN=H3F3C PE=1 SV=3
23	382	tr|Q5TEC6|Q5TEC6_HUMAN	48.24	16	3	3	iTRAQ 4plex (K N-term); iTRAQ 4plex (Y)	15430	Histone H3 OS=Homo sapiens GN=HIST2H3PS2 PE=1 SV=1
23	527	tr|K7EP01|K7EP01_HUMAN	42.67	14	2	2	iTRAQ 4plex (K N-term); iTRAQ 4plex (Y)	12808	Histone H3.3 OS=Homo sapiens GN=H3F3B PE=1 SV=1
72	61481	P09972|ALDOC_HUMAN	70.11	11	4	1	iTRAQ 4plex (K N-term); Hydroxylation	39456	Fructose-bisphosphate aldolase C OS=Homo sapiens OX=9606 GN=ALDOC PE=1 SV=2
72	379	tr|A8MVZ9|A8MVZ9_HUMAN	56.14	9	2	1	iTRAQ 4plex (K N-term)	36295	Fructose-bisphosphate aldolase OS=Homo sapiens GN=ALDOC PE=1 SV=1
72	428	tr|C9J8F3|C9J8F3_HUMAN	46.12	15	1	1	iTRAQ 4plex (K N-term)	16341	Fructose-bisphosphate aldolase C (Fragment) OS=Homo sapiens GN=ALDOC PE=1 SV=1
72	431	tr|J3KSV6|J3KSV6_HUMAN	46.12	13	1	1	iTRAQ 4plex (K N-term)	19139	Fructose-bisphosphate aldolase C (Fragment) OS=Homo sapiens GN=ALDOC PE=1 SV=1
72	433	tr|J3QKP5|J3QKP5_HUMAN	46.12	13	1	1	iTRAQ 4plex (K N-term)	19699	Fructose-bisphosphate aldolase C (Fragment) OS=Homo sapiens GN=ALDOC PE=1 SV=2
72	534	tr|K7EKH5|K7EKH5_HUMAN	46.12	17	1	1	iTRAQ 4plex (K N-term)	15035	Fructose-bisphosphate aldolase C (Fragment) OS=Homo sapiens GN=ALDOC PE=1 SV=1
63	61340	P62258|1433E_HUMAN	69.51	22	5	2	Carbamidomethylation; iTRAQ 4plex (K N-term); Hydroxylation	29174	14-3-3 protein epsilon OS=Homo sapiens OX=9606 GN=YWHAE PE=1 SV=1
63	61349	P62258-2|1433E_HUMAN	64.59	20	4	2	Carbamidomethylation; iTRAQ 4plex (K N-term)	26504	Isoform SV of 14-3-3 protein epsilon OS=Homo sapiens OX=9606 GN=YWHAE
63	358	tr|K7EM20|K7EM20_HUMAN	47.08	23	2	1	iTRAQ 4plex (K N-term)	12869	14-3-3 protein epsilon (Fragment) OS=Homo sapiens GN=YWHAE PE=1 SV=1
63	531	tr|K7EIT4|K7EIT4_HUMAN	43.81	18	2	1	Carbamidomethylation; iTRAQ 4plex (K N-term)	12711	14-3-3 protein epsilon (Fragment) OS=Homo sapiens GN=YWHAE PE=1 SV=1
73	61321	P36578|RL4_HUMAN	69.46	14	5	5	iTRAQ 4plex (K N-term)	47697	60S ribosomal protein L4 OS=Homo sapiens OX=9606 GN=RPL4 PE=1 SV=5
73	231	tr|H3BM89|H3BM89_HUMAN	64.15	13	4	4	iTRAQ 4plex (K N-term)	37657	60S ribosomal protein L4 OS=Homo sapiens GN=RPL4 PE=1 SV=1
73	521	tr|H3BU31|H3BU31_HUMAN	45.14	16	2	2	iTRAQ 4plex (K N-term)	18966	60S ribosomal protein L4 (Fragment) OS=Homo sapiens GN=RPL4 PE=1 SV=1
73	616	tr|H3BTP7|H3BTP7_HUMAN	33.36	14	2	2	iTRAQ 4plex (K N-term)	18818	60S ribosomal protein L4 (Fragment) OS=Homo sapiens GN=RPL4 PE=1 SV=1
104	61409	P35241|RADI_HUMAN	68.79	6	5	1	iTRAQ 4plex (K N-term); Hydroxylation; Methyl ester	68564	Radixin OS=Homo sapiens OX=9606 GN=RDX PE=1 SV=1
104	61410	P35241-5|RADI_HUMAN	68.79	6	5	1	iTRAQ 4plex (K N-term); Hydroxylation; Methyl ester	71049	Isoform 5 of Radixin OS=Homo sapiens OX=9606 GN=RDX
83	61434	P16949|STMN1_HUMAN	67.74	34	5	5	Acetylation (Protein N-term); iTRAQ 4plex (K N-term)	17302	Stathmin OS=Homo sapiens OX=9606 GN=STMN1 PE=1 SV=3
83	61435	P16949-2|STMN1_HUMAN	67.74	29	5	5	Acetylation (Protein N-term); iTRAQ 4plex (K N-term)	19824	Isoform 2 of Stathmin OS=Homo sapiens OX=9606 GN=STMN1
83	61480	tr|A2A2D0|A2A2D0_HUMAN	63.72	52	4	4	Acetylation (Protein N-term); iTRAQ 4plex (K N-term)	9793	Stathmin (Fragment) OS=Homo sapiens OX=9606 GN=STMN1 PE=1 SV=8
84	61411	P62249|RS16_HUMAN	66.72	29	5	5	iTRAQ 4plex (K N-term); Hydroxylation; Sodium adduct	16445	40S ribosomal protein S16 OS=Homo sapiens OX=9606 GN=RPS16 PE=1 SV=2
84	342	tr|M0R210|M0R210_HUMAN	51.5	22	3	3	iTRAQ 4plex (K N-term)	14419	40S ribosomal protein S16 OS=Homo sapiens GN=RPS16 PE=1 SV=1
84	494	tr|M0R3H0|M0R3H0_HUMAN	33.56	10	1	1	iTRAQ 4plex (K N-term)	11075	40S ribosomal protein S16 OS=Homo sapiens GN=RPS16 PE=1 SV=1
84	506	tr|Q6IPX4|Q6IPX4_HUMAN	33.56	7	1	1	iTRAQ 4plex (K N-term)	17107	40S ribosomal protein S16 OS=Homo sapiens GN=RPS16 PE=1 SV=1
84	697	tr|M0QX76|M0QX76_HUMAN	33.56	20	1	1	iTRAQ 4plex (K N-term)	5558	40S ribosomal protein S16 (Fragment) OS=Homo sapiens GN=RPS16 PE=1 SV=1
84	665	tr|M0R1M5|M0R1M5_HUMAN	33.56	12	1	1	iTRAQ 4plex (K N-term)	9366	40S ribosomal protein S16 (Fragment) OS=Homo sapiens GN=RPS16 PE=1 SV=1
66	61378	P23284|PPIB_HUMAN	66.46	26	8	6	iTRAQ 4plex (K N-term); Hydroxylation	23743	Peptidyl-prolyl cis-trans isomerase B OS=Homo sapiens OX=9606 GN=PPIB PE=1 SV=2
265	61399	P30050|RL12_HUMAN	65.68	31	3	3	Carbamidomethylation; iTRAQ 4plex (K N-term)	17819	60S ribosomal protein L12 OS=Homo sapiens OX=9606 GN=RPL12 PE=1 SV=1
265	61532	P30050-2|RL12_HUMAN	54.59	27	2	2	Carbamidomethylation; iTRAQ 4plex (K N-term)	14199	Isoform 2 of 60S ribosomal protein L12 OS=Homo sapiens OX=9606 GN=RPL12
199	61455	Q92841-3|DDX17_HUMAN	65.51	6	4	3	Carbamidomethylation; iTRAQ 4plex (K N-term); Hydroxylation	72557	Isoform 4 of Probable ATP-dependent RNA helicase DDX17 OS=Homo sapiens OX=9606 GN=DDX17
199	61456	tr|A0A1W2PQ51|A0A1W2PQ51_HUMAN	65.51	5	4	3	Carbamidomethylation; iTRAQ 4plex (K N-term); Hydroxylation	80458	Probable ATP-dependent RNA helicase DDX17 OS=Homo sapiens OX=9606 GN=DDX17 PE=1 SV=1
199	61457	P17844-2|DDX5_HUMAN	65.51	7	4	3	Carbamidomethylation; iTRAQ 4plex (K N-term); Hydroxylation	60563	Isoform 2 of Probable ATP-dependent RNA helicase DDX5 OS=Homo sapiens OX=9606 GN=DDX5
199	61458	P17844|DDX5_HUMAN	65.51	6	4	3	Carbamidomethylation; iTRAQ 4plex (K N-term); Hydroxylation	69148	Probable ATP-dependent RNA helicase DDX5 OS=Homo sapiens OX=9606 GN=DDX5 PE=1 SV=1
199	737	tr|J3KTA4|J3KTA4_HUMAN	55.36	6	3	2	Carbamidomethylation; iTRAQ 4plex (K N-term)	69087	Probable ATP-dependent RNA helicase DDX5 OS=Homo sapiens GN=DDX5 PE=1 SV=1
199	61459	Q92841-1|DDX17_HUMAN	65.51	6	4	3	Carbamidomethylation; iTRAQ 4plex (K N-term); Hydroxylation	72372	Isoform 2 of Probable ATP-dependent RNA helicase DDX17 OS=Homo sapiens OX=9606 GN=DDX17
199	61460	Q92841-2|DDX17_HUMAN	65.51	6	4	3	Carbamidomethylation; iTRAQ 4plex (K N-term); Hydroxylation	72542	Isoform 3 of Probable ATP-dependent RNA helicase DDX17 OS=Homo sapiens OX=9606 GN=DDX17
199	61462	tr|A0A1X7SBZ2|A0A1X7SBZ2_HUMAN	65.51	5	4	3	Carbamidomethylation; iTRAQ 4plex (K N-term); Hydroxylation	80255	Probable ATP-dependent RNA helicase DDX17 OS=Homo sapiens OX=9606 GN=DDX17 PE=1 SV=1
199	61461	Q92841|DDX17_HUMAN	65.51	5	4	3	Carbamidomethylation; iTRAQ 4plex (K N-term); Hydroxylation	80273	Probable ATP-dependent RNA helicase DDX17 OS=Homo sapiens OX=9606 GN=DDX17 PE=1 SV=2
199	11358	tr|J3KRZ1|J3KRZ1_HUMAN	42.31	14	2	1	Carbamidomethylation; iTRAQ 4plex (K N-term)	18906	Probable ATP-dependent RNA helicase DDX5 (Fragment) OS=Homo sapiens GN=DDX5 PE=1 SV=1
199	30850	tr|J3QRQ7|J3QRQ7_HUMAN	33.75	6	1	1	Carbamidomethylation; iTRAQ 4plex (K N-term)	23488	Probable ATP-dependent RNA helicase DDX5 (Fragment) OS=Homo sapiens GN=DDX5 PE=1 SV=1
199	736	tr|A0A0U1RQJ0|A0A0U1RQJ0_HUMAN	31.79	21	1	1	iTRAQ 4plex (K N-term)	6096	Probable ATP-dependent RNA helicase DDX17 (Fragment) OS=Homo sapiens GN=DDX17 PE=1 SV=1
64	61355	P07910-2|HNRPC_HUMAN	65.04	20	6	6	Acetylation (Protein N-term); iTRAQ 4plex (K N-term)	32338	Isoform C1 of Heterogeneous nuclear ribonucleoproteins C1/C2 OS=Homo sapiens OX=9606 GN=HNRNPC
64	61356	P07910|HNRPC_HUMAN	65.04	19	6	6	Acetylation (Protein N-term); iTRAQ 4plex (K N-term)	33670	Heterogeneous nuclear ribonucleoproteins C1/C2 OS=Homo sapiens OX=9606 GN=HNRNPC PE=1 SV=4
64	61354	P07910-4|HNRPC_HUMAN	65.04	23	6	6	Acetylation (Protein N-term); iTRAQ 4plex (K N-term)	27821	Isoform 4 of Heterogeneous nuclear ribonucleoproteins C1/C2 OS=Homo sapiens OX=9606 GN=HNRNPC
64	266	tr|G3V555|G3V555_HUMAN	61.47	27	5	5	Acetylation (Protein N-term); iTRAQ 4plex (K N-term)	19178	Heterogeneous nuclear ribonucleoproteins C1/C2 (Fragment) OS=Homo sapiens GN=HNRNPC PE=1 SV=1
64	267	tr|G3V575|G3V575_HUMAN	61.47	26	5	5	Acetylation (Protein N-term); iTRAQ 4plex (K N-term)	20366	Heterogeneous nuclear ribonucleoproteins C1/C2 (Fragment) OS=Homo sapiens GN=HNRNPC PE=1 SV=1
64	255	tr|G3V576|G3V576_HUMAN	61.47	21	5	5	Acetylation (Protein N-term); iTRAQ 4plex (K N-term)	25257	Heterogeneous nuclear ribonucleoproteins C1/C2 OS=Homo sapiens GN=HNRNPC PE=1 SV=1
64	254	tr|G3V4W0|G3V4W0_HUMAN	61.47	18	5	5	Acetylation (Protein N-term); iTRAQ 4plex (K N-term)	28916	Heterogeneous nuclear ribonucleoproteins C1/C2 (Fragment) OS=Homo sapiens GN=HNRNPC PE=1 SV=1
64	256	tr|B4DY08|B4DY08_HUMAN	61.47	17	5	5	Acetylation (Protein N-term); iTRAQ 4plex (K N-term)	31972	Heterogeneous nuclear ribonucleoproteins C1/C2 OS=Homo sapiens GN=HNRNPC PE=1 SV=1
64	257	tr|B2R5W2|B2R5W2_HUMAN	61.47	17	5	5	Acetylation (Protein N-term); iTRAQ 4plex (K N-term)	31948	Heterogeneous nuclear ribonucleoproteins C1/C2 OS=Homo sapiens GN=HNRNPC PE=1 SV=1
64	259	tr|G3V4C1|G3V4C1_HUMAN	61.47	16	5	5	Acetylation (Protein N-term); iTRAQ 4plex (K N-term)	32238	Heterogeneous nuclear ribonucleoproteins C1/C2 OS=Homo sapiens GN=HNRNPC PE=1 SV=1
64	260	tr|G3V2Q1|G3V2Q1_HUMAN	61.47	16	5	5	Acetylation (Protein N-term); iTRAQ 4plex (K N-term)	33571	Heterogeneous nuclear ribonucleoproteins C1/C2 OS=Homo sapiens GN=HNRNPC PE=1 SV=1
64	338	tr|G3V251|G3V251_HUMAN	55.93	31	4	4	Acetylation (Protein N-term); iTRAQ 4plex (K N-term)	14038	Heterogeneous nuclear ribonucleoproteins C1/C2 (Fragment) OS=Homo sapiens GN=HNRNPC PE=1 SV=1
64	336	tr|G3V5X6|G3V5X6_HUMAN	55.93	33	4	4	Acetylation (Protein N-term); iTRAQ 4plex (K N-term)	12781	Heterogeneous nuclear ribonucleoproteins C1/C2 (Fragment) OS=Homo sapiens GN=HNRNPC PE=1 SV=1
64	337	tr|G3V3K6|G3V3K6_HUMAN	55.93	32	4	4	Acetylation (Protein N-term); iTRAQ 4plex (K N-term)	13337	Heterogeneous nuclear ribonucleoproteins C1/C2 (Fragment) OS=Homo sapiens GN=HNRNPC PE=1 SV=1
64	339	tr|B4DSU6|B4DSU6_HUMAN	55.93	27	4	4	Acetylation (Protein N-term); iTRAQ 4plex (K N-term)	15735	Heterogeneous nuclear ribonucleoproteins C1/C2 OS=Homo sapiens GN=HNRNPC PE=1 SV=1
64	476	tr|G3V4M8|G3V4M8_HUMAN	46.69	45	3	3	Acetylation (Protein N-term); iTRAQ 4plex (K N-term)	7280	Heterogeneous nuclear ribonucleoproteins C1/C2 (Fragment) OS=Homo sapiens GN=HNRNPC PE=1 SV=1
64	61513	O60812|HNRC1_HUMAN	43.73	10	3	3	Acetylation (Protein N-term); iTRAQ 4plex (K N-term)	32142	Heterogeneous nuclear ribonucleoprotein C-like 1 OS=Homo sapiens OX=9606 GN=HNRNPCL1 PE=1 SV=1
64	61512	P0DMR1|HNRC4_HUMAN	43.73	10	3	3	Acetylation (Protein N-term); iTRAQ 4plex (K N-term)	32029	Heterogeneous nuclear ribonucleoprotein C-like 4 OS=Homo sapiens OX=9606 GN=HNRNPCL4 PE=3 SV=1
64	61511	B7ZW38|HNRC3_HUMAN	43.73	10	3	3	Acetylation (Protein N-term); iTRAQ 4plex (K N-term)	32029	Heterogeneous nuclear ribonucleoprotein C-like 3 OS=Homo sapiens OX=9606 GN=HNRNPCL3 PE=2 SV=1
64	451	tr|A0A0G2JPF8|A0A0G2JPF8_HUMAN	43.73	10	3	3	Acetylation (Protein N-term); iTRAQ 4plex (K N-term)	32057	Heterogeneous nuclear ribonucleoprotein C-like 4 OS=Homo sapiens GN=HNRNPCL4 PE=4 SV=1
64	61514	B2RXH8|HNRC2_HUMAN	43.73	10	3	3	Acetylation (Protein N-term); iTRAQ 4plex (K N-term)	32072	Heterogeneous nuclear ribonucleoprotein C-like 2 OS=Homo sapiens OX=9606 GN=HNRNPCL2 PE=1 SV=1
64	453	tr|A0A0G2JNQ3|A0A0G2JNQ3_HUMAN	43.73	10	3	3	Acetylation (Protein N-term); iTRAQ 4plex (K N-term)	32053	Heterogeneous nuclear ribonucleoprotein C-like 2 OS=Homo sapiens GN=HNRNPCL2 PE=4 SV=1
64	61534	P07910-3|HNRPC_HUMAN	40.94	12	3	3	Acetylation (Protein N-term); iTRAQ 4plex (K N-term)	25230	Isoform 3 of Heterogeneous nuclear ribonucleoproteins C1/C2 OS=Homo sapiens OX=9606 GN=HNRNPC
64	692	tr|G3V2H6|G3V2H6_HUMAN	29.87	35	2	2	Acetylation (Protein N-term); iTRAQ 4plex (K N-term)	5908	Heterogeneous nuclear ribonucleoproteins C1/C2 (Fragment) OS=Homo sapiens GN=HNRNPC PE=1 SV=1
64	788	tr|G3V2D6|G3V2D6_HUMAN	22.13	4	1	1	iTRAQ 4plex (K N-term)	23808	Heterogeneous nuclear ribonucleoproteins C1/C2 (Fragment) OS=Homo sapiens GN=HNRNPC PE=1 SV=1
64	787	tr|G3V5V7|G3V5V7_HUMAN	22.13	5	1	1	iTRAQ 4plex (K N-term)	20254	Heterogeneous nuclear ribonucleoproteins C1/C2 (Fragment) OS=Homo sapiens GN=HNRNPC PE=1 SV=1
103	61423	P51991|ROA3_HUMAN	64.8	19	7	5	Carbamidomethylation; Acetylation (Protein N-term); iTRAQ 4plex (K N-term); Hydroxylation	39595	Heterogeneous nuclear ribonucleoprotein A3 OS=Homo sapiens OX=9606 GN=HNRNPA3 PE=1 SV=2
103	61425	P51991-2|ROA3_HUMAN	64.8	15	6	4	Carbamidomethylation; iTRAQ 4plex (K N-term); Hydroxylation	37029	Isoform 2 of Heterogeneous nuclear ribonucleoprotein A3 OS=Homo sapiens OX=9606 GN=HNRNPA3
169	61515	P05386|RLA1_HUMAN	64.62	52	2	2	Carbamidomethylation; iTRAQ 4plex (K N-term)	11514	60S acidic ribosomal protein P1 OS=Homo sapiens OX=9606 GN=RPLP1 PE=1 SV=1
88	61372	P37802|TAGL2_HUMAN	64.61	29	6	6	iTRAQ 4plex (K N-term); Hydroxylation	22391	Transgelin-2 OS=Homo sapiens OX=9606 GN=TAGLN2 PE=1 SV=3
88	61373	P37802-2|TAGL2_HUMAN	64.61	26	6	6	iTRAQ 4plex (K N-term); Hydroxylation	24454	Isoform 2 of Transgelin-2 OS=Homo sapiens OX=9606 GN=TAGLN2
88	348	tr|X6RJP6|X6RJP6_HUMAN	59.77	30	5	5	iTRAQ 4plex (K N-term)	21086	Transgelin-2 (Fragment) OS=Homo sapiens GN=TAGLN2 PE=1 SV=1
309	10137	tr|H0YDD8|H0YDD8_HUMAN	64.45	49	2	2	iTRAQ 4plex (K N-term)	9105	60S acidic ribosomal protein P2 (Fragment) OS=Homo sapiens GN=RPLP2 PE=1 SV=1
309	61517	P05387|RLA2_HUMAN	64.45	39	2	2	iTRAQ 4plex (K N-term)	11665	60S acidic ribosomal protein P2 OS=Homo sapiens OX=9606 GN=RPLP2 PE=1 SV=1
95	61391	P60842|IF4A1_HUMAN	63.29	11	4	4	Carbamidomethylation; iTRAQ 4plex (K N-term)	46154	Eukaryotic initiation factor 4A-I OS=Homo sapiens OX=9606 GN=EIF4A1 PE=1 SV=1
95	61505	tr|J3QKZ9|J3QKZ9_HUMAN	54.94	25	3	3	Carbamidomethylation; iTRAQ 4plex (K N-term)	14595	Eukaryotic initiation factor 4A-I (Fragment) OS=Homo sapiens OX=9606 GN=EIF4A1 PE=1 SV=8
95	199	tr|J3QLN6|J3QLN6_HUMAN	54.94	20	3	3	Carbamidomethylation; iTRAQ 4plex (K N-term)	18043	Eukaryotic initiation factor 4A-I (Fragment) OS=Homo sapiens GN=EIF4A1 PE=1 SV=1
95	61506	tr|J3KS25|J3KS25_HUMAN	54.94	18	3	3	Carbamidomethylation; iTRAQ 4plex (K N-term)	20532	Eukaryotic initiation factor 4A-I (Fragment) OS=Homo sapiens OX=9606 GN=EIF4A1 PE=1 SV=8
95	201	tr|J3QR64|J3QR64_HUMAN	54.94	15	3	3	Carbamidomethylation; iTRAQ 4plex (K N-term)	23780	Eukaryotic initiation factor 4A-I (Fragment) OS=Homo sapiens GN=EIF4A1 PE=1 SV=1
95	202	tr|J3KTB5|J3KTB5_HUMAN	54.94	13	3	3	Carbamidomethylation; iTRAQ 4plex (K N-term)	29082	Eukaryotic initiation factor 4A-I (Fragment) OS=Homo sapiens GN=EIF4A1 PE=1 SV=1
95	203	tr|J3QL43|J3QL43_HUMAN	54.94	12	3	3	Carbamidomethylation; iTRAQ 4plex (K N-term)	30649	Eukaryotic initiation factor 4A-I (Fragment) OS=Homo sapiens GN=EIF4A1 PE=1 SV=1
95	204	tr|J3QS69|J3QS69_HUMAN	54.94	11	3	3	Carbamidomethylation; iTRAQ 4plex (K N-term)	33949	Eukaryotic initiation factor 4A-I (Fragment) OS=Homo sapiens GN=EIF4A1 PE=1 SV=1
95	205	tr|J3KT12|J3KT12_HUMAN	54.94	10	3	3	Carbamidomethylation; iTRAQ 4plex (K N-term)	38862	Eukaryotic initiation factor 4A-I OS=Homo sapiens GN=EIF4A1 PE=1 SV=1
95	61507	P60842-2|IF4A1_HUMAN	54.94	10	3	3	Carbamidomethylation; iTRAQ 4plex (K N-term)	39548	Isoform 2 of Eukaryotic initiation factor 4A-I OS=Homo sapiens OX=9606 GN=EIF4A1
95	537	tr|J3KSZ0|J3KSZ0_HUMAN	37.29	7	1	1	iTRAQ 4plex (K N-term)	26781	Eukaryotic initiation factor 4A-I (Fragment) OS=Homo sapiens GN=EIF4A1 PE=1 SV=1
95	321	tr|E7EQG2|E7EQG2_HUMAN	25.06	5	2	2	Carbamidomethylation; iTRAQ 4plex (K N-term)	41290	Eukaryotic initiation factor 4A-II OS=Homo sapiens GN=EIF4A2 PE=1 SV=1
95	61615	Q14240|IF4A2_HUMAN	25.06	4	2	2	Carbamidomethylation; iTRAQ 4plex (K N-term)	46402	Eukaryotic initiation factor 4A-II OS=Homo sapiens OX=9606 GN=EIF4A2 PE=1 SV=2
95	61616	Q14240-2|IF4A2_HUMAN	25.06	4	2	2	Carbamidomethylation; iTRAQ 4plex (K N-term)	46489	Isoform 2 of Eukaryotic initiation factor 4A-II OS=Homo sapiens OX=9606 GN=EIF4A2
95	30937	tr|H0YEP1|H0YEP1_HUMAN	0	6	1	1	Carbamidomethylation; iTRAQ 4plex (K N-term)	11475	Ubiquitin carboxyl-terminal hydrolase 35 (Fragment) OS=Homo sapiens GN=USP35 PE=1 SV=1
95	636	tr|J3KSN7|J3KSN7_HUMAN	0	6	1	1	Carbamidomethylation; iTRAQ 4plex (K N-term)	12071	Eukaryotic initiation factor 4A-II (Fragment) OS=Homo sapiens GN=EIF4A2 PE=1 SV=1
95	61834	Q9P2H5|UBP35_HUMAN	0	1	1	1	Carbamidomethylation; iTRAQ 4plex (K N-term)	113405	Ubiquitin carboxyl-terminal hydrolase 35 OS=Homo sapiens OX=9606 GN=USP35 PE=1 SV=3
80	61398	P23528|COF1_HUMAN	62.63	41	6	6	Carbamidomethylation; Acetylation (Protein N-term); iTRAQ 4plex (K N-term); Hydroxylation	18502	Cofilin-1 OS=Homo sapiens OX=9606 GN=CFL1 PE=1 SV=3
80	398	tr|E9PK25|E9PK25_HUMAN	42.97	14	2	2	Carbamidomethylation; iTRAQ 4plex (K N-term)	22728	Cofilin-1 OS=Homo sapiens GN=CFL1 PE=1 SV=1
80	399	tr|G3V1A4|G3V1A4_HUMAN	42.97	19	2	2	Carbamidomethylation; iTRAQ 4plex (K N-term)	16812	Cofilin 1 (Non-muscle) isoform CRA_a OS=Homo sapiens GN=CFL1 PE=1 SV=1
80	61526	tr|E9PP50|E9PP50_HUMAN	41.26	16	2	2	Carbamidomethylation; Acetylation (Protein N-term); iTRAQ 4plex (K N-term)	17778	Cofilin-1 (Fragment) OS=Homo sapiens OX=9606 GN=CFL1 PE=1 SV=8
80	61598	tr|E9PS23|E9PS23_HUMAN	27.81	13	1	1	Acetylation (Protein N-term); iTRAQ 4plex (K N-term)	10080	Cofilin-1 (Fragment) OS=Homo sapiens OX=9606 GN=CFL1 PE=1 SV=8
266	249	tr|E9PCY7|E9PCY7_HUMAN	61.53	8	3	2	Carbamidomethylation; iTRAQ 4plex (K N-term)	47087	Heterogeneous nuclear ribonucleoprotein H OS=Homo sapiens GN=HNRNPH1 PE=1 SV=1
266	61450	P55795|HNRH2_HUMAN	61.53	8	3	2	Carbamidomethylation; iTRAQ 4plex (K N-term)	49264	Heterogeneous nuclear ribonucleoprotein H2 OS=Homo sapiens OX=9606 GN=HNRNPH2 PE=1 SV=1
266	61449	P31943|HNRH1_HUMAN	61.53	8	3	2	Carbamidomethylation; iTRAQ 4plex (K N-term)	49229	Heterogeneous nuclear ribonucleoprotein H OS=Homo sapiens OX=9606 GN=HNRNPH1 PE=1 SV=4
266	251	tr|G8JLB6|G8JLB6_HUMAN	61.53	7	3	2	Carbamidomethylation; iTRAQ 4plex (K N-term)	51230	Heterogeneous nuclear ribonucleoprotein H OS=Homo sapiens GN=HNRNPH1 PE=1 SV=1
266	324	tr|H0YB39|H0YB39_HUMAN	55.67	10	2	1	iTRAQ 4plex (K N-term)	30503	Heterogeneous nuclear ribonucleoprotein H (Fragment) OS=Homo sapiens GN=HNRNPH1 PE=1 SV=1
266	574	tr|E5RGV0|E5RGV0_HUMAN	49.87	16	2	2	Carbamidomethylation; iTRAQ 4plex (K N-term)	17507	Heterogeneous nuclear ribonucleoprotein H (Fragment) OS=Homo sapiens GN=HNRNPH1 PE=1 SV=1
266	576	tr|D6RBM0|D6RBM0_HUMAN	49.87	12	2	2	Carbamidomethylation; iTRAQ 4plex (K N-term)	24078	Heterogeneous nuclear ribonucleoprotein H (Fragment) OS=Homo sapiens GN=HNRNPH1 PE=1 SV=1
266	573	tr|E5RGH4|E5RGH4_HUMAN	49.87	25	2	2	Carbamidomethylation; iTRAQ 4plex (K N-term)	11181	Heterogeneous nuclear ribonucleoprotein H (Fragment) OS=Homo sapiens GN=HNRNPH1 PE=1 SV=1
266	575	tr|D6RIU0|D6RIU0_HUMAN	49.87	15	2	2	Carbamidomethylation; iTRAQ 4plex (K N-term)	18703	Heterogeneous nuclear ribonucleoprotein H (Fragment) OS=Homo sapiens GN=HNRNPH1 PE=1 SV=1
266	702	tr|E7EN40|E7EN40_HUMAN	41.09	10	1	1	iTRAQ 4plex (K N-term)	18835	Heterogeneous nuclear ribonucleoprotein H (Fragment) OS=Homo sapiens GN=HNRNPH1 PE=1 SV=1
266	815	tr|D6RAM1|D6RAM1_HUMAN	17.57	6	1	1	Carbamidomethylation; iTRAQ 4plex (K N-term)	14667	Heterogeneous nuclear ribonucleoprotein H (Fragment) OS=Homo sapiens GN=HNRNPH1 PE=1 SV=1
266	816	tr|H0YAQ2|H0YAQ2_HUMAN	17.57	6	1	1	Carbamidomethylation; iTRAQ 4plex (K N-term)	14644	Heterogeneous nuclear ribonucleoprotein H (Fragment) OS=Homo sapiens GN=HNRNPH1 PE=1 SV=1
266	61732	tr|D6R9T0|D6R9T0_HUMAN	17.57	5	1	1	Carbamidomethylation; iTRAQ 4plex (K N-term)	18185	Heterogeneous nuclear ribonucleoprotein H (Fragment) OS=Homo sapiens OX=9606 GN=HNRNPH1 PE=1 SV=8
266	818	tr|D6RFM3|D6RFM3_HUMAN	17.57	5	1	1	Carbamidomethylation; iTRAQ 4plex (K N-term)	18190	Heterogeneous nuclear ribonucleoprotein H (Fragment) OS=Homo sapiens GN=HNRNPH1 PE=1 SV=1
266	819	tr|D6RIT2|D6RIT2_HUMAN	17.57	5	1	1	Carbamidomethylation; iTRAQ 4plex (K N-term)	18367	Heterogeneous nuclear ribonucleoprotein H (Fragment) OS=Homo sapiens GN=HNRNPH1 PE=1 SV=1
266	820	tr|D6RDU3|D6RDU3_HUMAN	17.57	5	1	1	Carbamidomethylation; iTRAQ 4plex (K N-term)	19256	Heterogeneous nuclear ribonucleoprotein H (Fragment) OS=Homo sapiens GN=HNRNPH1 PE=1 SV=1
266	821	tr|D6RJ04|D6RJ04_HUMAN	17.57	5	1	1	Carbamidomethylation; iTRAQ 4plex (K N-term)	19313	Heterogeneous nuclear ribonucleoprotein H (Fragment) OS=Homo sapiens GN=HNRNPH1 PE=1 SV=1
266	823	tr|D6RIH9|D6RIH9_HUMAN	17.57	4	1	1	Carbamidomethylation; iTRAQ 4plex (K N-term)	20552	Heterogeneous nuclear ribonucleoprotein H OS=Homo sapiens GN=HNRNPH1 PE=1 SV=1
266	61733	P31942-2|HNRH3_HUMAN	17.57	2	1	1	Carbamidomethylation; iTRAQ 4plex (K N-term)	35239	Isoform 2 of Heterogeneous nuclear ribonucleoprotein H3 OS=Homo sapiens OX=9606 GN=HNRNPH3
266	61734	P31942|HNRH3_HUMAN	17.57	2	1	1	Carbamidomethylation; iTRAQ 4plex (K N-term)	36926	Heterogeneous nuclear ribonucleoprotein H3 OS=Homo sapiens OX=9606 GN=HNRNPH3 PE=1 SV=2
45	61395	P0C0S5|H2AZ_HUMAN	61.35	20	3	1	iTRAQ 4plex (K N-term)	13553	Histone H2A.Z OS=Homo sapiens OX=9606 GN=H2AFZ PE=1 SV=2
45	61394	Q71UI9|H2AV_HUMAN	61.35	20	3	1	iTRAQ 4plex (K N-term)	13509	Histone H2A.V OS=Homo sapiens OX=9606 GN=H2AFV PE=1 SV=3
45	61397	Q71UI9-2|H2AV_HUMAN	61.35	23	3	1	iTRAQ 4plex (K N-term)	12146	Isoform 2 of Histone H2A.V OS=Homo sapiens OX=9606 GN=H2AFV
45	353	tr|C9J0D1|C9J0D1_HUMAN	61.35	21	3	1	iTRAQ 4plex (K N-term)	13163	Histone H2A OS=Homo sapiens GN=H2AFV PE=1 SV=1
45	61524	Q71UI9-3|H2AV_HUMAN	45.51	19	2	1	iTRAQ 4plex (K N-term)	9375	Isoform 3 of Histone H2A.V OS=Homo sapiens OX=9606 GN=H2AFV
45	61525	Q71UI9-4|H2AV_HUMAN	45.51	17	2	1	iTRAQ 4plex (K N-term)	10999	Isoform 4 of Histone H2A.V OS=Homo sapiens OX=9606 GN=H2AFV
45	536	tr|C9J386|C9J386_HUMAN	45.51	22	2	1	iTRAQ 4plex (K N-term)	8012	Histone H2A OS=Homo sapiens GN=H2AFV PE=3 SV=1
74	61400	P06753-3|TPM3_HUMAN	60.69	21	7	2	Acetylation (Protein N-term); iTRAQ 4plex (K N-term); Hydroxylation	28955	Isoform 3 of Tropomyosin alpha-3 chain OS=Homo sapiens OX=9606 GN=TPM3
74	61402	P06753-2|TPM3_HUMAN	60.69	21	7	2	Acetylation (Protein N-term); iTRAQ 4plex (K N-term); Hydroxylation	29033	Isoform 2 of Tropomyosin alpha-3 chain OS=Homo sapiens OX=9606 GN=TPM3
74	61401	P06753-6|TPM3_HUMAN	60.69	21	7	2	Acetylation (Protein N-term); iTRAQ 4plex (K N-term); Hydroxylation	28922	Isoform 6 of Tropomyosin alpha-3 chain OS=Homo sapiens OX=9606 GN=TPM3
74	317	tr|A0A087WWU8|A0A087WWU8_HUMAN	57.38	22	6	2	Acetylation (Protein N-term); iTRAQ 4plex (K N-term)	26421	Tropomyosin alpha-3 chain OS=Homo sapiens GN=TPM3 PE=1 SV=1
74	61403	P06753-4|TPM3_HUMAN	60.69	21	7	2	Acetylation (Protein N-term); iTRAQ 4plex (K N-term); Hydroxylation	28793	Isoform 4 of Tropomyosin alpha-3 chain OS=Homo sapiens OX=9606 GN=TPM3
74	61404	P06753-5|TPM3_HUMAN	60.69	21	7	2	Acetylation (Protein N-term); iTRAQ 4plex (K N-term); Hydroxylation	28870	Isoform 5 of Tropomyosin alpha-3 chain OS=Homo sapiens OX=9606 GN=TPM3
74	404	tr|Q5HYB6|Q5HYB6_HUMAN	57.38	19	5	2	Acetylation (Protein N-term); iTRAQ 4plex (K N-term)	27176	Epididymis luminal protein 189 OS=Homo sapiens GN=DKFZp686J1372 PE=1 SV=1
74	319	tr|J3KN67|J3KN67_HUMAN	52.86	14	5	1	iTRAQ 4plex (K N-term)	33223	Tropomyosin alpha-3 chain OS=Homo sapiens GN=TPM3 PE=1 SV=1
74	61436	P06753|TPM3_HUMAN	56.86	15	6	1	iTRAQ 4plex (K N-term); Hydroxylation	32950	Tropomyosin alpha-3 chain OS=Homo sapiens OX=9606 GN=TPM3 PE=1 SV=2
74	405	tr|Q5VU61|Q5VU61_HUMAN	42.68	18	5	2	Acetylation (Protein N-term); iTRAQ 4plex (K N-term)	26056	Tropomyosin alpha-3 chain OS=Homo sapiens GN=TPM3 PE=1 SV=2
74	568	tr|H0YL80|H0YL80_HUMAN	47.64	49	4	1	iTRAQ 4plex (K N-term)	8014	Tropomyosin alpha-1 chain (Fragment) OS=Homo sapiens GN=TPM1 PE=1 SV=1
74	417	tr|H0YNC7|H0YNC7_HUMAN	47.64	15	4	1	iTRAQ 4plex (K N-term)	25589	Tropomyosin alpha-1 chain (Fragment) OS=Homo sapiens GN=TPM1 PE=1 SV=1
74	61470	P09493-2|TPM1_HUMAN	47.64	14	4	1	iTRAQ 4plex (K N-term)	26680	Isoform 2 of Tropomyosin alpha-1 chain OS=Homo sapiens OX=9606 GN=TPM1
74	61471	P09493-5|TPM1_HUMAN	47.64	13	4	1	iTRAQ 4plex (K N-term)	28385	Isoform 5 of Tropomyosin alpha-1 chain OS=Homo sapiens OX=9606 GN=TPM1
74	418	tr|F5H7S3|F5H7S3_HUMAN	47.64	13	4	1	iTRAQ 4plex (K N-term)	28525	Tropomyosin alpha-1 chain OS=Homo sapiens GN=TPM1 PE=1 SV=2
74	421	tr|H0YK48|H0YK48_HUMAN	47.64	13	4	1	iTRAQ 4plex (K N-term)	28580	Tropomyosin alpha-1 chain OS=Homo sapiens GN=TPM1 PE=1 SV=1
74	420	tr|H7BYY1|H7BYY1_HUMAN	47.64	13	4	1	iTRAQ 4plex (K N-term)	28747	Tropomyosin 1 (Alpha) isoform CRA_m OS=Homo sapiens GN=TPM1 PE=1 SV=1
74	559	tr|H0YKX5|H0YKX5_HUMAN	47.64	23	4	1	iTRAQ 4plex (K N-term)	16365	Tropomyosin alpha-1 chain (Fragment) OS=Homo sapiens GN=TPM1 PE=1 SV=1
74	423	tr|H0YL52|H0YL52_HUMAN	47.64	12	4	1	iTRAQ 4plex (K N-term)	30500	Tropomyosin alpha-1 chain (Fragment) OS=Homo sapiens GN=TPM1 PE=1 SV=1
74	426	tr|B7Z596|B7Z596_HUMAN	47.64	12	4	1	iTRAQ 4plex (K N-term)	31753	Tropomyosin alpha-1 chain OS=Homo sapiens GN=TPM1 PE=1 SV=1
74	61479	P09493-10|TPM1_HUMAN	47.64	12	4	1	iTRAQ 4plex (K N-term)	32866	Isoform 10 of Tropomyosin alpha-1 chain OS=Homo sapiens OX=9606 GN=TPM1
74	61478	P09493-9|TPM1_HUMAN	47.64	12	4	1	iTRAQ 4plex (K N-term)	32737	Isoform 9 of Tropomyosin alpha-1 chain OS=Homo sapiens OX=9606 GN=TPM1
74	61477	P09493-6|TPM1_HUMAN	47.64	12	4	1	iTRAQ 4plex (K N-term)	32649	Isoform 6 of Tropomyosin alpha-1 chain OS=Homo sapiens OX=9606 GN=TPM1
74	61476	P09493-8|TPM1_HUMAN	47.64	12	4	1	iTRAQ 4plex (K N-term)	32817	Isoform 8 of Tropomyosin alpha-1 chain OS=Homo sapiens OX=9606 GN=TPM1
74	61475	P09493-3|TPM1_HUMAN	47.64	12	4	1	iTRAQ 4plex (K N-term)	32876	Isoform 3 of Tropomyosin alpha-1 chain OS=Homo sapiens OX=9606 GN=TPM1
74	61474	P09493-4|TPM1_HUMAN	47.64	12	4	1	iTRAQ 4plex (K N-term)	32848	Isoform 4 of Tropomyosin alpha-1 chain OS=Homo sapiens OX=9606 GN=TPM1
74	61473	P09493-7|TPM1_HUMAN	47.64	12	4	1	iTRAQ 4plex (K N-term)	32678	Isoform 7 of Tropomyosin alpha-1 chain OS=Homo sapiens OX=9606 GN=TPM1
74	61472	P09493|TPM1_HUMAN	47.64	12	4	1	iTRAQ 4plex (K N-term)	32709	Tropomyosin alpha-1 chain OS=Homo sapiens OX=9606 GN=TPM1 PE=1 SV=2
74	432	tr|Q6ZN40|Q6ZN40_HUMAN	47.64	10	4	1	iTRAQ 4plex (K N-term)	37453	Tropomyosin 1 (Alpha) isoform CRA_f OS=Homo sapiens GN=TPM1 PE=1 SV=1
74	570	tr|D6R904|D6R904_HUMAN	47.01	36	4	1	Acetylation (Protein N-term); iTRAQ 4plex (K N-term)	11017	Tropomyosin alpha-3 chain OS=Homo sapiens GN=TPM3 PE=1 SV=1
74	61573	P06753-7|TPM3_HUMAN	31.73	11	2	1	iTRAQ 4plex (K N-term)	18603	Isoform 7 of Tropomyosin alpha-3 chain OS=Homo sapiens OX=9606 GN=TPM3
74	30875	tr|H0YK20|H0YK20_HUMAN	21.98	10	1	1	iTRAQ 4plex (K N-term)	10815	Tropomyosin alpha-1 chain OS=Homo sapiens GN=TPM1 PE=1 SV=1
74	30876	tr|H0YL42|H0YL42_HUMAN	21.98	8	1	1	iTRAQ 4plex (K N-term)	12837	Tropomyosin alpha-1 chain (Fragment) OS=Homo sapiens GN=TPM1 PE=1 SV=1
74	11034	tr|D6RFM2|D6RFM2_HUMAN	20.73	20	1	1	Acetylation (Protein N-term); iTRAQ 4plex (K N-term)	5805	Tropomyosin alpha-3 chain OS=Homo sapiens GN=TPM3 PE=1 SV=1
151	61375	P04792|HSPB1_HUMAN	60.19	29	5	5	iTRAQ 4plex (K N-term); Hydroxylation	22783	Heat shock protein beta-1 OS=Homo sapiens OX=9606 GN=HSPB1 PE=1 SV=2
151	524	tr|F8WE04|F8WE04_HUMAN	43.33	14	2	2	iTRAQ 4plex (K N-term)	20406	Heat shock protein beta-1 OS=Homo sapiens GN=HSPB1 PE=1 SV=1
132	61385	P61204-2|ARF3_HUMAN	59.59	25	3	3	iTRAQ 4plex (K N-term)	16145	Isoform 2 of ADP-ribosylation factor 3 OS=Homo sapiens OX=9606 GN=ARF3
132	61386	P61204|ARF3_HUMAN	59.59	20	3	3	iTRAQ 4plex (K N-term)	20601	ADP-ribosylation factor 3 OS=Homo sapiens OX=9606 GN=ARF3 PE=1 SV=2
132	61387	P84077|ARF1_HUMAN	59.59	20	3	3	iTRAQ 4plex (K N-term)	20697	ADP-ribosylation factor 1 OS=Homo sapiens OX=9606 GN=ARF1 PE=1 SV=2
132	497	tr|F5H423|F5H423_HUMAN	46.14	10	2	2	iTRAQ 4plex (K N-term)	23346	Uncharacterized protein OS=Homo sapiens PE=3 SV=1
132	30834	tr|C9J1Z8|C9J1Z8_HUMAN	46.14	14	2	2	iTRAQ 4plex (K N-term)	17107	ADP-ribosylation factor 5 (Fragment) OS=Homo sapiens GN=ARF5 PE=1 SV=1
132	61510	P84085|ARF5_HUMAN	46.14	12	2	2	iTRAQ 4plex (K N-term)	20530	ADP-ribosylation factor 5 OS=Homo sapiens OX=9606 GN=ARF5 PE=1 SV=2
132	10170	tr|H0YGG7|H0YGG7_HUMAN	34.27	24	1	1	iTRAQ 4plex (K N-term)	6788	Uncharacterized protein (Fragment) OS=Homo sapiens PE=1 SV=1
181	61446	Q15365|PCBP1_HUMAN	59.16	11	5	4	Carbamidomethylation; iTRAQ 4plex (K N-term); Hydroxylation	37498	Poly(rC)-binding protein 1 OS=Homo sapiens OX=9606 GN=PCBP1 PE=1 SV=2
181	830	tr|C9JTY5|C9JTY5_HUMAN	17.19	6	2	1	iTRAQ 4plex (K N-term)	12951	Poly(rC)-binding protein 4 (Fragment) OS=Homo sapiens GN=PCBP4 PE=1 SV=1
181	579	tr|F8W0G4|F8W0G4_HUMAN	17.19	5	2	1	iTRAQ 4plex (K N-term)	16637	Poly(rC)-binding protein 2 (Fragment) OS=Homo sapiens GN=PCBP2 PE=1 SV=1
181	832	tr|C9JZY3|C9JZY3_HUMAN	17.19	5	2	1	iTRAQ 4plex (K N-term)	17556	Poly(rC)-binding protein 4 (Fragment) OS=Homo sapiens GN=PCBP4 PE=1 SV=1
181	834	tr|F8W1G6|F8W1G6_HUMAN	17.19	4	2	1	iTRAQ 4plex (K N-term)	21935	Poly(rC)-binding protein 2 (Fragment) OS=Homo sapiens GN=PCBP2 PE=1 SV=2
181	361	tr|H3BRU6|H3BRU6_HUMAN	17.19	3	2	1	iTRAQ 4plex (K N-term)	31719	Poly(rC)-binding protein 2 (Fragment) OS=Homo sapiens GN=PCBP2 PE=1 SV=1
181	61709	Q15366-7|PCBP2_HUMAN	17.19	3	2	1	iTRAQ 4plex (K N-term)	33497	Isoform 7 of Poly(rC)-binding protein 2 OS=Homo sapiens OX=9606 GN=PCBP2
181	362	tr|F8VZX2|F8VZX2_HUMAN	17.19	2	2	1	iTRAQ 4plex (K N-term)	33800	Poly(rC)-binding protein 2 OS=Homo sapiens GN=PCBP2 PE=1 SV=1
181	61710	Q15366-8|PCBP2_HUMAN	17.19	2	2	1	iTRAQ 4plex (K N-term)	33926	Isoform 8 of Poly(rC)-binding protein 2 OS=Homo sapiens OX=9606 GN=PCBP2
181	560	tr|J3QT27|J3QT27_HUMAN	17.19	2	2	1	iTRAQ 4plex (K N-term)	34386	Poly(rC)-binding protein 3 (Fragment) OS=Homo sapiens GN=PCBP3 PE=1 SV=1
181	836	tr|C9J0A4|C9J0A4_HUMAN	17.19	2	2	1	iTRAQ 4plex (K N-term)	33406	Poly(rC)-binding protein 4 OS=Homo sapiens GN=PCBP4 PE=1 SV=1
181	61711	Q15366-4|PCBP2_HUMAN	17.19	2	2	1	iTRAQ 4plex (K N-term)	34917	Isoform 4 of Poly(rC)-binding protein 2 OS=Homo sapiens OX=9606 GN=PCBP2
181	61712	Q15366-5|PCBP2_HUMAN	17.19	2	2	1	iTRAQ 4plex (K N-term)	35347	Isoform 5 of Poly(rC)-binding protein 2 OS=Homo sapiens OX=9606 GN=PCBP2
181	61713	P57721-2|PCBP3_HUMAN	17.19	2	2	1	iTRAQ 4plex (K N-term)	36817	Isoform 2 of Poly(rC)-binding protein 3 OS=Homo sapiens OX=9606 GN=PCBP3
181	61714	P57721-3|PCBP3_HUMAN	17.19	2	2	1	iTRAQ 4plex (K N-term)	36945	Isoform 3 of Poly(rC)-binding protein 3 OS=Homo sapiens OX=9606 GN=PCBP3
181	61715	P57721-5|PCBP3_HUMAN	17.19	2	2	1	iTRAQ 4plex (K N-term)	37341	Isoform 5 of Poly(rC)-binding protein 3 OS=Homo sapiens OX=9606 GN=PCBP3
181	61716	P57723-2|PCBP4_HUMAN	17.19	2	2	1	iTRAQ 4plex (K N-term)	37078	Isoform 2 of Poly(rC)-binding protein 4 OS=Homo sapiens OX=9606 GN=PCBP4
181	61717	Q15366-6|PCBP2_HUMAN	17.19	2	2	1	iTRAQ 4plex (K N-term)	38151	Isoform 6 of Poly(rC)-binding protein 2 OS=Homo sapiens OX=9606 GN=PCBP2
181	563	tr|E9PFP8|E9PFP8_HUMAN	17.19	2	2	1	iTRAQ 4plex (K N-term)	38187	Poly(rC)-binding protein 3 OS=Homo sapiens GN=PCBP3 PE=1 SV=1
181	61718	Q15366-3|PCBP2_HUMAN	17.19	2	2	1	iTRAQ 4plex (K N-term)	38222	Isoform 3 of Poly(rC)-binding protein 2 OS=Homo sapiens OX=9606 GN=PCBP2
181	61719	Q15366|PCBP2_HUMAN	17.19	2	2	1	iTRAQ 4plex (K N-term)	38580	Poly(rC)-binding protein 2 OS=Homo sapiens OX=9606 GN=PCBP2 PE=1 SV=1
181	61720	Q15366-2|PCBP2_HUMAN	17.19	2	2	1	iTRAQ 4plex (K N-term)	38651	Isoform 2 of Poly(rC)-binding protein 2 OS=Homo sapiens OX=9606 GN=PCBP2
181	61721	P57721-4|PCBP3_HUMAN	17.19	2	2	1	iTRAQ 4plex (K N-term)	39337	Isoform 4 of Poly(rC)-binding protein 3 OS=Homo sapiens OX=9606 GN=PCBP3
181	61722	P57721|PCBP3_HUMAN	17.19	2	2	1	iTRAQ 4plex (K N-term)	39465	Poly(rC)-binding protein 3 OS=Homo sapiens OX=9606 GN=PCBP3 PE=2 SV=2
181	61723	P57723|PCBP4_HUMAN	17.19	2	2	1	iTRAQ 4plex (K N-term)	41482	Poly(rC)-binding protein 4 OS=Homo sapiens OX=9606 GN=PCBP4 PE=2 SV=1
75	61414	P09651-3|ROA1_HUMAN	59.1	21	7	4	Carbamidomethylation; iTRAQ 4plex (K N-term); Hydroxylation	29386	Isoform 2 of Heterogeneous nuclear ribonucleoprotein A1 OS=Homo sapiens OX=9606 GN=HNRNPA1
75	61421	P09651-2|ROA1_HUMAN	59.1	18	7	4	Carbamidomethylation; iTRAQ 4plex (K N-term); Hydroxylation	34196	Isoform A1-A of Heterogeneous nuclear ribonucleoprotein A1 OS=Homo sapiens OX=9606 GN=HNRNPA1
75	61420	Q32P51|RA1L2_HUMAN	59.1	18	7	4	Carbamidomethylation; iTRAQ 4plex (K N-term); Hydroxylation	34225	Heterogeneous nuclear ribonucleoprotein A1-like 2 OS=Homo sapiens OX=9606 GN=HNRNPA1L2 PE=2 SV=2
75	61422	P09651|ROA1_HUMAN	59.1	15	7	4	Carbamidomethylation; iTRAQ 4plex (K N-term); Hydroxylation	38747	Heterogeneous nuclear ribonucleoprotein A1 OS=Homo sapiens OX=9606 GN=HNRNPA1 PE=1 SV=5
75	163	tr|F8VZ49|F8VZ49_HUMAN	43.71	21	5	3	Carbamidomethylation; iTRAQ 4plex (K N-term)	25687	Heterogeneous nuclear ribonucleoprotein A1 (Fragment) OS=Homo sapiens GN=HNRNPA1 PE=1 SV=1
75	164	tr|F8W6I7|F8W6I7_HUMAN	43.71	16	5	3	Carbamidomethylation; iTRAQ 4plex (K N-term)	33155	Heterogeneous nuclear ribonucleoprotein A1 OS=Homo sapiens GN=HNRNPA1 PE=1 SV=2
75	216	tr|F8VYN5|F8VYN5_HUMAN	36.35	35	4	3	iTRAQ 4plex (K N-term)	12897	Heterogeneous nuclear ribonucleoprotein A1 (Fragment) OS=Homo sapiens GN=HNRNPA1 PE=1 SV=1
75	381	tr|F8VTQ5|F8VTQ5_HUMAN	36.35	19	3	2	iTRAQ 4plex (K N-term)	16536	Heterogeneous nuclear ribonucleoprotein A1 (Fragment) OS=Homo sapiens GN=HNRNPA1 PE=1 SV=1
75	666	tr|H0YH80|H0YH80_HUMAN	19.92	5	1	1	iTRAQ 4plex (K N-term)	19472	Heterogeneous nuclear ribonucleoprotein A1 (Fragment) OS=Homo sapiens GN=HNRNPA1 PE=1 SV=1
200	61508	P62277|RS13_HUMAN	57.49	21	3	2	iTRAQ 4plex (K N-term); iTRAQ 4plex (Y)	17222	40S ribosomal protein S13 OS=Homo sapiens OX=9606 GN=RPS13 PE=1 SV=2
200	714	tr|J3KMX5|J3KMX5_HUMAN	57.49	17	2	2	iTRAQ 4plex (K N-term)	16733	40S ribosomal protein S13 OS=Homo sapiens GN=RPS13 PE=1 SV=1
200	51145	tr|E9PS50|E9PS50_HUMAN	28.48	9	1	1	iTRAQ 4plex (K N-term)	12460	40S ribosomal protein S13 (Fragment) OS=Homo sapiens GN=RPS13 PE=1 SV=1
112	61487	tr|A0A1W2PPS1|A0A1W2PPS1_HUMAN	56.75	8	6	6	Carbamidomethylation; iTRAQ 4plex (K N-term); Hydroxylation	88318	Heterogeneous nuclear ribonucleoprotein U OS=Homo sapiens OX=9606 GN=HNRNPU PE=1 SV=1
112	61488	Q00839-2|HNRPU_HUMAN	56.75	8	6	6	Carbamidomethylation; iTRAQ 4plex (K N-term); Hydroxylation	88980	Isoform 2 of Heterogeneous nuclear ribonucleoprotein U OS=Homo sapiens OX=9606 GN=HNRNPU
112	61489	Q00839|HNRPU_HUMAN	56.75	8	6	6	Carbamidomethylation; iTRAQ 4plex (K N-term); Hydroxylation	90585	Heterogeneous nuclear ribonucleoprotein U OS=Homo sapiens OX=9606 GN=HNRNPU PE=1 SV=6
112	61485	tr|Q5RI18|Q5RI18_HUMAN	56.75	10	6	6	Carbamidomethylation; iTRAQ 4plex (K N-term); Hydroxylation	67825	Heterogeneous nuclear ribonucleoprotein U OS=Homo sapiens OX=9606 GN=HNRNPU PE=1 SV=9
112	61486	tr|A0A1W2PP35|A0A1W2PP35_HUMAN	56.75	9	6	6	Carbamidomethylation; iTRAQ 4plex (K N-term); Hydroxylation	80649	Heterogeneous nuclear ribonucleoprotein U (Fragment) OS=Homo sapiens OX=9606 GN=HNRNPU PE=1 SV=1
112	61497	tr|A0A1W2PRZ7|A0A1W2PRZ7_HUMAN	44.88	15	4	4	iTRAQ 4plex (K N-term)	34151	Heterogeneous nuclear ribonucleoprotein U (Fragment) OS=Homo sapiens OX=9606 GN=HNRNPU PE=1 SV=1
112	61498	tr|A0A1W2PQ74|A0A1W2PQ74_HUMAN	44.88	12	4	4	iTRAQ 4plex (K N-term)	41853	Heterogeneous nuclear ribonucleoprotein U OS=Homo sapiens OX=9606 GN=HNRNPU PE=1 SV=1
112	61499	tr|A0A1W2PQL0|A0A1W2PQL0_HUMAN	44.88	8	4	4	iTRAQ 4plex (K N-term)	58821	Heterogeneous nuclear ribonucleoprotein U (Fragment) OS=Homo sapiens OX=9606 GN=HNRNPU PE=1 SV=1
112	61500	tr|A0A1W2PP34|A0A1W2PP34_HUMAN	44.88	8	4	4	iTRAQ 4plex (K N-term)	61052	Heterogeneous nuclear ribonucleoprotein U OS=Homo sapiens OX=9606 GN=HNRNPU PE=1 SV=1
112	61501	tr|A0A1W2PPL4|A0A1W2PPL4_HUMAN	44.88	8	4	4	iTRAQ 4plex (K N-term)	61564	Heterogeneous nuclear ribonucleoprotein U OS=Homo sapiens OX=9606 GN=HNRNPU PE=1 SV=1
112	61502	tr|A0A1W2PPH7|A0A1W2PPH7_HUMAN	44.88	8	4	4	iTRAQ 4plex (K N-term)	61750	Heterogeneous nuclear ribonucleoprotein U OS=Homo sapiens OX=9606 GN=HNRNPU PE=1 SV=1
112	61503	tr|A0A1X7SBS1|A0A1X7SBS1_HUMAN	44.88	6	4	4	iTRAQ 4plex (K N-term)	81795	Heterogeneous nuclear ribonucleoprotein U OS=Homo sapiens OX=9606 GN=HNRNPU PE=1 SV=1
112	61695	tr|A0A1W2PQD4|A0A1W2PQD4_HUMAN	17.25	4	2	2	iTRAQ 4plex (K N-term)	36429	Heterogeneous nuclear ribonucleoprotein U (Fragment) OS=Homo sapiens OX=9606 GN=HNRNPU PE=1 SV=1
112	61748	tr|A0A1W2PPE9|A0A1W2PPE9_HUMAN	17.25	15	1	1	iTRAQ 4plex (K N-term)	5503	Heterogeneous nuclear ribonucleoprotein U (Fragment) OS=Homo sapiens OX=9606 GN=HNRNPU PE=1 SV=1
152	61439	P50914|RL14_HUMAN	56.73	15	3	3	Carbamidomethylation; iTRAQ 4plex (K N-term)	23432	60S ribosomal protein L14 OS=Homo sapiens OX=9606 GN=RPL14 PE=1 SV=4
152	522	tr|E7EPB3|E7EPB3_HUMAN	56.73	27	3	3	Carbamidomethylation; iTRAQ 4plex (K N-term)	14558	60S ribosomal protein L14 OS=Homo sapiens GN=RPL14 PE=1 SV=1
111	329	tr|B4DUR8|B4DUR8_HUMAN	55.13	7	3	3	iTRAQ 4plex (K N-term)	55674	T-complex protein 1 subunit gamma OS=Homo sapiens GN=CCT3 PE=1 SV=1
111	61392	P49368-2|TCPG_HUMAN	55.13	7	3	3	iTRAQ 4plex (K N-term)	56431	Isoform 2 of T-complex protein 1 subunit gamma OS=Homo sapiens OX=9606 GN=CCT3
111	61393	P49368|TCPG_HUMAN	55.13	6	3	3	iTRAQ 4plex (K N-term)	60534	T-complex protein 1 subunit gamma OS=Homo sapiens OX=9606 GN=CCT3 PE=1 SV=4
105	61448	P67936|TPM4_HUMAN	55.12	17	6	1	Acetylation (Protein N-term); iTRAQ 4plex (K N-term); Hydroxylation	28522	Tropomyosin alpha-4 chain OS=Homo sapiens OX=9606 GN=TPM4 PE=1 SV=3
89	61468	P62701|RS4X_HUMAN	54.68	15	4	2	Carbamidomethylation; iTRAQ 4plex (K N-term)	29598	40S ribosomal protein S4 X isoform OS=Homo sapiens OX=9606 GN=RPS4X PE=1 SV=2
121	61413	tr|D6RF44|D6RF44_HUMAN	54.49	29	3	2	Carbamidomethylation; iTRAQ 4plex (K N-term)	12553	Heterogeneous nuclear ribonucleoprotein D0 (Fragment) OS=Homo sapiens OX=9606 GN=HNRNPD PE=1 SV=8
121	314	tr|H0YA96|H0YA96_HUMAN	54.49	15	3	2	Carbamidomethylation; iTRAQ 4plex (K N-term)	23930	Heterogeneous nuclear ribonucleoprotein D0 (Fragment) OS=Homo sapiens GN=HNRNPD PE=1 SV=1
121	307	tr|D6RAF8|D6RAF8_HUMAN	54.49	14	3	2	Carbamidomethylation; iTRAQ 4plex (K N-term)	23076	Heterogeneous nuclear ribonucleoprotein D0 (Fragment) OS=Homo sapiens GN=HNRNPD PE=1 SV=1
121	61415	tr|H0Y8G5|H0Y8G5_HUMAN	54.49	12	3	2	Carbamidomethylation; iTRAQ 4plex (K N-term)	29667	Heterogeneous nuclear ribonucleoprotein D0 (Fragment) OS=Homo sapiens OX=9606 GN=HNRNPD PE=1 SV=8
121	61416	Q14103-4|HNRPD_HUMAN	54.49	11	3	2	Carbamidomethylation; iTRAQ 4plex (K N-term)	30672	Isoform 4 of Heterogeneous nuclear ribonucleoprotein D0 OS=Homo sapiens OX=9606 GN=HNRNPD
121	61417	Q14103-3|HNRPD_HUMAN	54.49	10	3	2	Carbamidomethylation; iTRAQ 4plex (K N-term)	32835	Isoform 3 of Heterogeneous nuclear ribonucleoprotein D0 OS=Homo sapiens OX=9606 GN=HNRNPD
121	61418	Q14103-2|HNRPD_HUMAN	54.49	10	3	2	Carbamidomethylation; iTRAQ 4plex (K N-term)	36272	Isoform 2 of Heterogeneous nuclear ribonucleoprotein D0 OS=Homo sapiens OX=9606 GN=HNRNPD
121	61419	Q14103|HNRPD_HUMAN	54.49	9	3	2	Carbamidomethylation; iTRAQ 4plex (K N-term)	38434	Heterogeneous nuclear ribonucleoprotein D0 OS=Homo sapiens OX=9606 GN=HNRNPD PE=1 SV=1
121	416	tr|D6RBQ9|D6RBQ9_HUMAN	41.08	12	2	1	Carbamidomethylation; iTRAQ 4plex (K N-term)	15617	Heterogeneous nuclear ribonucleoprotein D0 (Fragment) OS=Homo sapiens GN=HNRNPD PE=1 SV=1
121	61544	O14979-3|HNRDL_HUMAN	41.08	7	2	1	Carbamidomethylation; iTRAQ 4plex (K N-term)	27191	Isoform 3 of Heterogeneous nuclear ribonucleoprotein D-like OS=Homo sapiens OX=9606 GN=HNRNPDL
121	61545	O14979-2|HNRDL_HUMAN	41.08	6	2	1	Carbamidomethylation; iTRAQ 4plex (K N-term)	33589	Isoform 2 of Heterogeneous nuclear ribonucleoprotein D-like OS=Homo sapiens OX=9606 GN=HNRNPDL
121	533	tr|A0A087WUK2|A0A087WUK2_HUMAN	41.08	5	2	1	Carbamidomethylation; iTRAQ 4plex (K N-term)	40040	Heterogeneous nuclear ribonucleoprotein D-like OS=Homo sapiens GN=HNRNPDL PE=1 SV=1
121	61546	O14979|HNRDL_HUMAN	41.08	4	2	1	Carbamidomethylation; iTRAQ 4plex (K N-term)	46438	Heterogeneous nuclear ribonucleoprotein D-like OS=Homo sapiens OX=9606 GN=HNRNPDL PE=1 SV=3
308	61453	P33316-2|DUT_HUMAN	53.1	20	3	3	Carbamidomethylation; iTRAQ 4plex (K N-term)	17748	Isoform 2 of Deoxyuridine 5'-triphosphate nucleotidohydrolase mitochondrial OS=Homo sapiens OX=9606 GN=DUT
308	188	tr|H0YNW5|H0YNW5_HUMAN	53.1	19	3	3	Carbamidomethylation; iTRAQ 4plex (K N-term)	17827	Deoxyuridine 5'-triphosphate nucleotidohydrolase mitochondrial OS=Homo sapiens GN=DUT PE=1 SV=1
308	189	tr|H0YKC5|H0YKC5_HUMAN	53.1	14	3	3	Carbamidomethylation; iTRAQ 4plex (K N-term)	23739	Deoxyuridine 5'-triphosphate nucleotidohydrolase mitochondrial (Fragment) OS=Homo sapiens GN=DUT PE=1 SV=1
308	61454	P33316|DUT_HUMAN	53.1	13	3	3	Carbamidomethylation; iTRAQ 4plex (K N-term)	26563	Deoxyuridine 5'-triphosphate nucleotidohydrolase mitochondrial OS=Homo sapiens OX=9606 GN=DUT PE=1 SV=4
308	10150	tr|H0YMP1|H0YMP1_HUMAN	46.71	19	2	2	Carbamidomethylation; iTRAQ 4plex (K N-term)	11869	Deoxyuridine 5'-triphosphate nucleotidohydrolase mitochondrial (Fragment) OS=Homo sapiens GN=DUT PE=1 SV=1
308	287	tr|A0A0C4DGL3|A0A0C4DGL3_HUMAN	46.71	14	2	2	Carbamidomethylation; iTRAQ 4plex (K N-term)	15395	DUTP pyrophosphatase isoform CRA_c OS=Homo sapiens GN=DUT PE=1 SV=1
165	61431	P62857|RS28_HUMAN	52.25	46	3	3	Carbamidomethylation; iTRAQ 4plex (K N-term)	7841	40S ribosomal protein S28 OS=Homo sapiens OX=9606 GN=RPS28 PE=1 SV=1
122	311	tr|E9PKU4|E9PKU4_HUMAN	51.55	14	4	4	iTRAQ 4plex (K N-term)	25594	60S ribosomal protein L8 (Fragment) OS=Homo sapiens GN=RPL8 PE=1 SV=1
122	61424	P62917|RL8_HUMAN	51.55	12	4	4	iTRAQ 4plex (K N-term)	28025	60S ribosomal protein L8 OS=Homo sapiens OX=9606 GN=RPL8 PE=1 SV=2
122	335	tr|E9PKZ0|E9PKZ0_HUMAN	51.55	13	3	3	iTRAQ 4plex (K N-term)	22389	60S ribosomal protein L8 (Fragment) OS=Homo sapiens GN=RPL8 PE=1 SV=1
122	407	tr|E9PP36|E9PP36_HUMAN	44.45	16	3	3	iTRAQ 4plex (K N-term)	16180	60S ribosomal protein L8 OS=Homo sapiens GN=RPL8 PE=1 SV=1
122	406	tr|G3V1A1|G3V1A1_HUMAN	32.46	9	2	2	iTRAQ 4plex (K N-term)	18169	60S ribosomal protein L8 OS=Homo sapiens GN=RPL8 PE=1 SV=1
166	61491	P02788-2|TRFL_HUMAN	49.2	4	3	1	Carbamidomethylation; iTRAQ 4plex (K N-term); iTRAQ 4plex (Y)	73161	Isoform DeltaLf of Lactotransferrin OS=Homo sapiens OX=9606 GN=LTF
166	368	tr|E7EQB2|E7EQB2_HUMAN	49.2	4	3	1	Carbamidomethylation; iTRAQ 4plex (K N-term); iTRAQ 4plex (Y)	76626	Lactotransferrin (Fragment) OS=Homo sapiens GN=LTF PE=1 SV=1
166	369	tr|E7ER44|E7ER44_HUMAN	49.2	4	3	1	Carbamidomethylation; iTRAQ 4plex (K N-term); iTRAQ 4plex (Y)	77970	Lactotransferrin OS=Homo sapiens GN=LTF PE=1 SV=1
166	61492	P02788|TRFL_HUMAN	49.2	4	3	1	Carbamidomethylation; iTRAQ 4plex (K N-term); iTRAQ 4plex (Y)	78182	Lactotransferrin OS=Homo sapiens OX=9606 GN=LTF PE=1 SV=6
233	10125	tr|D6R9L0|D6R9L0_HUMAN	48.29	14	3	3	Carbamidomethylation; iTRAQ 4plex (K N-term)	32574	Receptor of-activated protein C kinase 1 (Fragment) OS=Homo sapiens GN=RACK1 PE=1 SV=1
233	61494	tr|D6R9Z1|D6R9Z1_HUMAN	48.29	17	3	3	Carbamidomethylation; iTRAQ 4plex (K N-term)	26349	Receptor of-activated protein C kinase 1 (Fragment) OS=Homo sapiens OX=9606 GN=RACK1 PE=1 SV=8
233	61495	P63244|RACK1_HUMAN	48.29	13	3	3	Carbamidomethylation; iTRAQ 4plex (K N-term)	35077	Receptor of activated protein C kinase 1 OS=Homo sapiens OX=9606 GN=RACK1 PE=1 SV=3
233	10157	tr|D6RFX4|D6RFX4_HUMAN	48.29	21	3	3	Carbamidomethylation; iTRAQ 4plex (K N-term)	21449	Receptor of-activated protein C kinase 1 (Fragment) OS=Homo sapiens GN=RACK1 PE=1 SV=1
233	10110	tr|H0YAF8|H0YAF8_HUMAN	48.29	21	3	3	Carbamidomethylation; iTRAQ 4plex (K N-term)	22053	Receptor of-activated protein C kinase 1 (Fragment) OS=Homo sapiens GN=RACK1 PE=1 SV=1
233	10111	tr|J3KPE3|J3KPE3_HUMAN	48.29	15	3	3	Carbamidomethylation; iTRAQ 4plex (K N-term)	30104	Receptor of-activated protein C kinase 1 OS=Homo sapiens GN=RACK1 PE=1 SV=1
233	10112	tr|H0Y8W2|H0Y8W2_HUMAN	48.29	15	3	3	Carbamidomethylation; iTRAQ 4plex (K N-term)	30271	Receptor of-activated protein C kinase 1 (Fragment) OS=Homo sapiens GN=RACK1 PE=1 SV=1
233	10118	tr|D6RAC2|D6RAC2_HUMAN	48.29	11	2	2	Carbamidomethylation; iTRAQ 4plex (K N-term)	29751	Receptor of-activated protein C kinase 1 OS=Homo sapiens GN=RACK1 PE=1 SV=1
233	10119	tr|D6REE5|D6REE5_HUMAN	48.29	9	2	2	Carbamidomethylation; iTRAQ 4plex (K N-term)	34951	Receptor of-activated protein C kinase 1 (Fragment) OS=Homo sapiens GN=RACK1 PE=1 SV=1
233	10116	tr|H0Y8R5|H0Y8R5_HUMAN	48.29	22	2	2	Carbamidomethylation; iTRAQ 4plex (K N-term)	15209	Receptor of-activated protein C kinase 1 (Fragment) OS=Homo sapiens GN=RACK1 PE=1 SV=1
233	10117	tr|H0YAM7|H0YAM7_HUMAN	48.29	12	2	2	Carbamidomethylation; iTRAQ 4plex (K N-term)	27424	Receptor of-activated protein C kinase 1 (Fragment) OS=Homo sapiens GN=RACK1 PE=1 SV=1
233	20184	tr|D6RHH4|D6RHH4_HUMAN	34.63	12	2	2	Carbamidomethylation; iTRAQ 4plex (K N-term)	25869	Receptor of-activated protein C kinase 1 OS=Homo sapiens GN=RACK1 PE=1 SV=1
233	20207	tr|D6RBD0|D6RBD0_HUMAN	34.63	11	1	1	Carbamidomethylation; iTRAQ 4plex (K N-term)	18046	Receptor of-activated protein C kinase 1 (Fragment) OS=Homo sapiens GN=RACK1 PE=1 SV=1
579	20176	tr|F8VZJ2|F8VZJ2_HUMAN	47.05	21	2	2	iTRAQ 4plex (K N-term)	15016	Nascent polypeptide-associated complex subunit alpha OS=Homo sapiens GN=NACA PE=1 SV=1
579	20177	tr|F8W0W4|F8W0W4_HUMAN	47.05	14	2	2	iTRAQ 4plex (K N-term)	21482	Nascent polypeptide-associated complex subunit alpha (Fragment) OS=Homo sapiens GN=NACA PE=1 SV=1
579	30838	tr|H0YHX9|H0YHX9_HUMAN	47.05	13	2	2	iTRAQ 4plex (K N-term)	22944	Nascent polypeptide-associated complex subunit alpha (Fragment) OS=Homo sapiens GN=NACA PE=1 SV=1
579	61528	Q13765|NACA_HUMAN	47.05	13	2	2	iTRAQ 4plex (K N-term)	23384	Nascent polypeptide-associated complex subunit alpha OS=Homo sapiens OX=9606 GN=NACA PE=1 SV=1
579	61529	E9PAV3-2|NACAM_HUMAN	47.05	3	2	2	iTRAQ 4plex (K N-term)	94681	Isoform skNAC-2 of Nascent polypeptide-associated complex subunit alpha muscle-specific form OS=Homo sapiens OX=9606 GN=NACA
579	61530	E9PAV3|NACAM_HUMAN	47.05	1	2	2	iTRAQ 4plex (K N-term)	205419	Nascent polypeptide-associated complex subunit alpha muscle-specific form OS=Homo sapiens OX=9606 GN=NACA PE=1 SV=1
579	30851	tr|F8W1N5|F8W1N5_HUMAN	32.5	21	1	1	iTRAQ 4plex (K N-term)	7813	Nascent polypeptide-associated complex subunit alpha (Fragment) OS=Homo sapiens GN=NACA PE=1 SV=1
579	30852	tr|F8VNW4|F8VNW4_HUMAN	32.5	10	1	1	iTRAQ 4plex (K N-term)	16080	Nascent polypeptide-associated complex subunit alpha (Fragment) OS=Homo sapiens GN=NACA PE=1 SV=1
153	354	tr|H0YEN5|H0YEN5_HUMAN	47.04	15	3	3	iTRAQ 4plex (K N-term)	21154	40S ribosomal protein S2 (Fragment) OS=Homo sapiens GN=RPS2 PE=1 SV=1
153	61483	P15880|RS2_HUMAN	47.04	10	3	3	iTRAQ 4plex (K N-term)	31324	40S ribosomal protein S2 OS=Homo sapiens OX=9606 GN=RPS2 PE=1 SV=2
153	638	tr|E9PMM9|E9PMM9_HUMAN	31.46	6	1	1	iTRAQ 4plex (K N-term)	22975	40S ribosomal protein S2 (Fragment) OS=Homo sapiens GN=RPS2 PE=1 SV=1
153	646	tr|E9PPT0|E9PPT0_HUMAN	31.46	7	1	1	iTRAQ 4plex (K N-term)	21023	40S ribosomal protein S2 OS=Homo sapiens GN=RPS2 PE=1 SV=1
77	61464	P14174|MIF_HUMAN	46.99	23	3	3	Carbamidomethylation; iTRAQ 4plex (K N-term)	12476	Macrophage migration inhibitory factor OS=Homo sapiens OX=9606 GN=MIF PE=1 SV=4
267	61469	tr|E7ERL0|E7ERL0_HUMAN	46.74	33	4	4	Carbamidomethylation; iTRAQ 4plex (K N-term)	15261	Nucleoside diphosphate kinase A OS=Homo sapiens OX=9606 GN=NME1 PE=1 SV=1
483	10143	tr|J3QR09|J3QR09_HUMAN	46.42	13	2	2	iTRAQ 4plex (K N-term)	23135	Ribosomal protein L19 OS=Homo sapiens GN=RPL19 PE=1 SV=1
483	10144	tr|J3KTE4|J3KTE4_HUMAN	46.42	13	2	2	iTRAQ 4plex (K N-term)	23248	Ribosomal protein L19 OS=Homo sapiens GN=RPL19 PE=1 SV=1
483	61569	P84098|RL19_HUMAN	46.42	13	2	2	iTRAQ 4plex (K N-term)	23466	60S ribosomal protein L19 OS=Homo sapiens OX=9606 GN=RPL19 PE=1 SV=1
483	30848	tr|J3QL15|J3QL15_HUMAN	38.37	13	1	1	iTRAQ 4plex (K N-term)	15003	Ribosomal protein L19 (Fragment) OS=Homo sapiens GN=RPL19 PE=1 SV=1
167	61493	tr|A0A1B0GU92|A0A1B0GU92_HUMAN	45.97	7	3	3	Carbamidomethylation; iTRAQ 4plex (K N-term)	59860	Uncharacterized protein OS=Homo sapiens OX=9606 PE=1 SV=1
182	61490	P25398|RS12_HUMAN	45.55	25	3	3	Carbamidomethylation; iTRAQ 4plex (K N-term)	14515	40S ribosomal protein S12 OS=Homo sapiens OX=9606 GN=RPS12 PE=1 SV=3
201	495	tr|B5MCP9|B5MCP9_HUMAN	45.5	11	2	2	iTRAQ 4plex (K N-term)	21312	40S ribosomal protein S7 OS=Homo sapiens GN=RPS7 PE=1 SV=1
201	61556	P62081|RS7_HUMAN	45.5	10	2	2	iTRAQ 4plex (K N-term)	22127	40S ribosomal protein S7 OS=Homo sapiens OX=9606 GN=RPS7 PE=1 SV=1
143	61451	P62851|RS25_HUMAN	44.9	24	3	3	iTRAQ 4plex (K N-term)	13742	40S ribosomal protein S25 OS=Homo sapiens OX=9606 GN=RPS25 PE=1 SV=1
310	538	tr|F8WCJ1|F8WCJ1_HUMAN	44.35	19	2	2	iTRAQ 4plex (K N-term)	11688	Eukaryotic translation initiation factor 5A OS=Homo sapiens GN=EIF5A2 PE=1 SV=1
310	539	tr|C9J7B5|C9J7B5_HUMAN	44.35	18	2	2	iTRAQ 4plex (K N-term)	11945	Eukaryotic translation initiation factor 5A OS=Homo sapiens GN=EIF5A2 PE=1 SV=1
310	540	tr|C9J4W5|C9J4W5_HUMAN	44.35	17	2	2	iTRAQ 4plex (K N-term)	12821	Eukaryotic translation initiation factor 5A (Fragment) OS=Homo sapiens GN=EIF5A2 PE=1 SV=1
310	61552	tr|I3L397|I3L397_HUMAN	44.35	14	2	2	iTRAQ 4plex (K N-term)	16019	Eukaryotic translation initiation factor 5A (Fragment) OS=Homo sapiens OX=9606 GN=EIF5A PE=1 SV=8
310	61553	Q9GZV4|IF5A2_HUMAN	44.35	13	2	2	iTRAQ 4plex (K N-term)	16793	Eukaryotic translation initiation factor 5A-2 OS=Homo sapiens OX=9606 GN=EIF5A2 PE=1 SV=3
310	61554	P63241|IF5A1_HUMAN	44.35	13	2	2	iTRAQ 4plex (K N-term)	16832	Eukaryotic translation initiation factor 5A-1 OS=Homo sapiens OX=9606 GN=EIF5A PE=1 SV=2
310	61555	P63241-2|IF5A1_HUMAN	44.35	11	2	2	iTRAQ 4plex (K N-term)	20170	Isoform 2 of Eukaryotic translation initiation factor 5A-1 OS=Homo sapiens OX=9606 GN=EIF5A
310	544	tr|I3L504|I3L504_HUMAN	44.35	11	2	2	iTRAQ 4plex (K N-term)	20504	Eukaryotic translation initiation factor 5A-1 OS=Homo sapiens GN=EIF5A PE=1 SV=1
310	61606	Q6IS14|IF5AL_HUMAN	34.47	8	1	1	iTRAQ 4plex (K N-term)	16773	Eukaryotic translation initiation factor 5A-1-like OS=Homo sapiens OX=9606 GN=EIF5AL1 PE=2 SV=2
171	470	tr|K7EMH1|K7EMH1_HUMAN	44.25	27	2	2	iTRAQ 4plex (K N-term)	10422	60S ribosomal protein L22 (Fragment) OS=Homo sapiens GN=RPL22 PE=1 SV=1
171	471	tr|K7ERI7|K7ERI7_HUMAN	44.25	25	2	2	iTRAQ 4plex (K N-term)	11169	60S ribosomal protein L22 OS=Homo sapiens GN=RPL22 PE=1 SV=1
171	61523	P35268|RL22_HUMAN	44.25	19	2	2	iTRAQ 4plex (K N-term)	14787	60S ribosomal protein L22 OS=Homo sapiens OX=9606 GN=RPL22 PE=1 SV=2
171	517	tr|K7EJT5|K7EJT5_HUMAN	44.25	51	2	2	iTRAQ 4plex (K N-term)	5083	60S ribosomal protein L22 (Fragment) OS=Homo sapiens GN=RPL22 PE=1 SV=1
171	518	tr|K7EP65|K7EP65_HUMAN	44.25	50	2	2	iTRAQ 4plex (K N-term)	5239	60S ribosomal protein L22 (Fragment) OS=Homo sapiens GN=RPL22 PE=1 SV=1
171	519	tr|K7EKS7|K7EKS7_HUMAN	44.25	45	2	2	iTRAQ 4plex (K N-term)	5734	60S ribosomal protein L22 OS=Homo sapiens GN=RPL22 PE=1 SV=1
171	520	tr|K7ELC4|K7ELC4_HUMAN	44.25	30	2	2	iTRAQ 4plex (K N-term)	9099	60S ribosomal protein L22 (Fragment) OS=Homo sapiens GN=RPL22 PE=1 SV=1
480	61535	P52597|HNRPF_HUMAN	42.6	6	2	1	Acetylation (Protein N-term); iTRAQ 4plex (K N-term)	45672	Heterogeneous nuclear ribonucleoprotein F OS=Homo sapiens OX=9606 GN=HNRNPF PE=1 SV=3
480	61646	tr|A0A1B0GW42|A0A1B0GW42_HUMAN	26.85	13	1	1	Acetylation (Protein N-term); iTRAQ 4plex (K N-term)	11080	Heterogeneous nuclear ribonucleoprotein F (Fragment) OS=Homo sapiens OX=9606 GN=HNRNPF PE=1 SV=1
134	61572	P26373|RL13_HUMAN	42.34	9	2	1	iTRAQ 4plex (K N-term)	24261	60S ribosomal protein L13 OS=Homo sapiens OX=9606 GN=RPL13 PE=1 SV=4
134	61593	P26373-2|RL13_HUMAN	34.44	8	1	1		18845	Isoform 2 of 60S ribosomal protein L13 OS=Homo sapiens OX=9606 GN=RPL13
144	633	tr|K7ELW0|K7ELW0_HUMAN	42	13	2	1	iTRAQ 4plex (K N-term)	17910	Protein deglycase DJ-1 OS=Homo sapiens GN=PARK7 PE=1 SV=1
144	61557	Q99497|PARK7_HUMAN	42	12	2	1	iTRAQ 4plex (K N-term)	19891	Protein/nucleic acid deglycase DJ-1 OS=Homo sapiens OX=9606 GN=PARK7 PE=1 SV=2
479	61533	P12004|PCNA_HUMAN	41.26	13	2	2	Carbamidomethylation; iTRAQ 4plex (K N-term)	28769	Proliferating cell nuclear antigen OS=Homo sapiens OX=9606 GN=PCNA PE=1 SV=1
361	765	tr|Q5T8U3|Q5T8U3_HUMAN	40.64	12	2	2	iTRAQ 4plex (K N-term)	21545	60S ribosomal protein L7a (Fragment) OS=Homo sapiens GN=RPL7A PE=1 SV=1
361	61543	P62424|RL7A_HUMAN	40.64	8	2	2	iTRAQ 4plex (K N-term)	29996	60S ribosomal protein L7a OS=Homo sapiens OX=9606 GN=RPL7A PE=1 SV=2
270	602	tr|X6RGJ2|X6RGJ2_HUMAN	39.96	7	2	2	iTRAQ 4plex (K N-term)	36515	Heterochromatin protein 1-binding protein 3 (Fragment) OS=Homo sapiens GN=HP1BP3 PE=1 SV=1
270	61566	Q5SSJ5|HP1B3_HUMAN	39.96	4	2	2	iTRAQ 4plex (K N-term)	61207	Heterochromatin protein 1-binding protein 3 OS=Homo sapiens OX=9606 GN=HP1BP3 PE=1 SV=1
270	61620	tr|B0QZK9|B0QZK9_HUMAN	31.25	20	1	1	iTRAQ 4plex (K N-term)	8150	Heterochromatin protein 1-binding protein 3 (Fragment) OS=Homo sapiens OX=9606 GN=HP1BP3 PE=1 SV=8
270	758	tr|B0QZK8|B0QZK8_HUMAN	31.25	12	1	1	iTRAQ 4plex (K N-term)	13684	Heterochromatin protein 1-binding protein 3 (Fragment) OS=Homo sapiens GN=HP1BP3 PE=1 SV=1
270	61621	Q5SSJ5-5|HP1B3_HUMAN	31.25	11	1	1	iTRAQ 4plex (K N-term)	14594	Isoform 4 of Heterochromatin protein 1-binding protein 3 OS=Homo sapiens OX=9606 GN=HP1BP3
581	61594	Q86U42-2|PABP2_HUMAN	39.8	5	1	1	Acetylation (Protein N-term)	31497	Isoform 2 of Polyadenylate-binding protein 2 OS=Homo sapiens OX=9606 GN=PABPN1
581	61595	Q86U42|PABP2_HUMAN	39.8	5	1	1	Acetylation (Protein N-term)	32749	Polyadenylate-binding protein 2 OS=Homo sapiens OX=9606 GN=PABPN1 PE=1 SV=3
362	10152	tr|D6R9P3|D6R9P3_HUMAN	39.58	6	2	1	Carbamidomethylation; iTRAQ 4plex (K N-term)	30303	Heterogeneous nuclear ribonucleoprotein A/B OS=Homo sapiens GN=HNRNPAB PE=1 SV=1
362	10153	tr|D6RD18|D6RD18_HUMAN	39.58	6	2	1	Carbamidomethylation; iTRAQ 4plex (K N-term)	30474	Heterogeneous nuclear ribonucleoprotein A/B OS=Homo sapiens GN=HNRNPAB PE=1 SV=1
362	61547	Q99729-3|ROAA_HUMAN	39.58	6	2	1	Carbamidomethylation; iTRAQ 4plex (K N-term)	30588	Isoform 3 of Heterogeneous nuclear ribonucleoprotein A/B OS=Homo sapiens OX=9606 GN=HNRNPAB
362	61548	Q99729-4|ROAA_HUMAN	39.58	6	2	1	Carbamidomethylation; iTRAQ 4plex (K N-term)	30701	Isoform 4 of Heterogeneous nuclear ribonucleoprotein A/B OS=Homo sapiens OX=9606 GN=HNRNPAB
362	10154	tr|D6RBZ0|D6RBZ0_HUMAN	39.58	6	2	1	Carbamidomethylation; iTRAQ 4plex (K N-term)	35682	Heterogeneous nuclear ribonucleoprotein A/B OS=Homo sapiens GN=HNRNPAB PE=1 SV=1
362	61550	Q99729|ROAA_HUMAN	39.58	5	2	1	Carbamidomethylation; iTRAQ 4plex (K N-term)	36225	Heterogeneous nuclear ribonucleoprotein A/B OS=Homo sapiens OX=9606 GN=HNRNPAB PE=1 SV=2
362	61549	Q99729-2|ROAA_HUMAN	39.58	5	2	1	Carbamidomethylation; iTRAQ 4plex (K N-term)	35968	Isoform 2 of Heterogeneous nuclear ribonucleoprotein A/B OS=Homo sapiens OX=9606 GN=HNRNPAB
184	61601	tr|B8ZZQ6|B8ZZQ6_HUMAN	39.43	13	1	1	Acetylation (Protein N-term); iTRAQ 4plex (K N-term)	11759	Prothymosin alpha OS=Homo sapiens OX=9606 GN=PTMA PE=1 SV=1
184	61602	P06454-2|PTMA_HUMAN	39.43	13	1	1	Acetylation (Protein N-term); iTRAQ 4plex (K N-term)	12074	Isoform 2 of Prothymosin alpha OS=Homo sapiens OX=9606 GN=PTMA
184	61603	P06454|PTMA_HUMAN	39.43	13	1	1	Acetylation (Protein N-term); iTRAQ 4plex (K N-term)	12203	Prothymosin alpha OS=Homo sapiens OX=9606 GN=PTMA PE=1 SV=2
481	2733	tr|E9PPR1|E9PPR1_HUMAN	39.29	13	2	2	Acetylation (Protein N-term); iTRAQ 4plex (K N-term)	18157	Elongation factor 1-delta (Fragment) OS=Homo sapiens GN=EEF1D PE=1 SV=1
481	2735	tr|E9PL12|E9PL12_HUMAN	39.29	12	2	2	Acetylation (Protein N-term); iTRAQ 4plex (K N-term)	18401	Elongation factor 1-delta (Fragment) OS=Homo sapiens GN=EEF1D PE=1 SV=1
481	2779	tr|E9PL71|E9PL71_HUMAN	39.29	11	2	2	Acetylation (Protein N-term); iTRAQ 4plex (K N-term)	20819	Elongation factor 1-delta (Fragment) OS=Homo sapiens GN=EEF1D PE=1 SV=1
481	61537	tr|E9PQ49|E9PQ49_HUMAN	39.29	11	2	2	Acetylation (Protein N-term); iTRAQ 4plex (K N-term)	21824	Elongation factor 1-delta (Fragment) OS=Homo sapiens OX=9606 GN=EEF1D PE=1 SV=8
481	2815	tr|E9PI39|E9PI39_HUMAN	39.29	10	2	2	Acetylation (Protein N-term); iTRAQ 4plex (K N-term)	22490	Elongation factor 1-delta (Fragment) OS=Homo sapiens GN=EEF1D PE=1 SV=1
481	61538	P29692-3|EF1D_HUMAN	39.29	8	2	2	Acetylation (Protein N-term); iTRAQ 4plex (K N-term)	28558	Isoform 3 of Elongation factor 1-delta OS=Homo sapiens OX=9606 GN=EEF1D
481	1862	tr|E9PK01|E9PK01_HUMAN	39.29	8	2	2	Acetylation (Protein N-term); iTRAQ 4plex (K N-term)	28821	Elongation factor 1-delta (Fragment) OS=Homo sapiens GN=EEF1D PE=1 SV=1
481	61539	P29692|EF1D_HUMAN	39.29	7	2	2	Acetylation (Protein N-term); iTRAQ 4plex (K N-term)	31122	Elongation factor 1-delta OS=Homo sapiens OX=9606 GN=EEF1D PE=1 SV=5
481	20213	tr|E9PN91|E9PN91_HUMAN	39.29	20	2	2	Acetylation (Protein N-term); iTRAQ 4plex (K N-term)	11616	Elongation factor 1-delta OS=Homo sapiens GN=EEF1D PE=1 SV=1
481	20214	tr|E9PMW7|E9PMW7_HUMAN	39.29	16	2	2	Acetylation (Protein N-term); iTRAQ 4plex (K N-term)	14180	Elongation factor 1-delta OS=Homo sapiens GN=EEF1D PE=1 SV=1
481	20215	tr|E9PIZ1|E9PIZ1_HUMAN	39.29	15	2	2	Acetylation (Protein N-term); iTRAQ 4plex (K N-term)	15002	Elongation factor 1-delta (Fragment) OS=Homo sapiens GN=EEF1D PE=1 SV=1
481	1381	tr|A0A087X1X7|A0A087X1X7_HUMAN	27.44	2	1	1	iTRAQ 4plex (K N-term)	69283	Elongation factor 1-delta OS=Homo sapiens GN=EEF1D PE=1 SV=1
481	61641	P29692-2|EF1D_HUMAN	27.44	2	1	1	iTRAQ 4plex (K N-term)	71408	Isoform 2 of Elongation factor 1-delta OS=Homo sapiens OX=9606 GN=EEF1D
481	1391	tr|E9PRY8|E9PRY8_HUMAN	27.44	2	1	1	iTRAQ 4plex (K N-term)	76570	Elongation factor 1-delta OS=Homo sapiens GN=EEF1D PE=1 SV=1
481	3002	tr|H0YCK7|H0YCK7_HUMAN	27.44	6	1	1	iTRAQ 4plex (K N-term)	22955	Elongation factor 1-delta (Fragment) OS=Homo sapiens GN=EEF1D PE=1 SV=1
481	61667	tr|E9PK06|E9PK06_HUMAN	23.7	6	1	1	Acetylation (Protein N-term); iTRAQ 4plex (K N-term)	15214	Elongation factor 1-delta (Fragment) OS=Homo sapiens OX=9606 GN=EEF1D PE=1 SV=8
481	1858	tr|E9PQZ1|E9PQZ1_HUMAN	23.7	4	1	1	Acetylation (Protein N-term); iTRAQ 4plex (K N-term)	26507	Elongation factor 1-delta OS=Homo sapiens GN=EEF1D PE=1 SV=1
481	61669	P29692-4|EF1D_HUMAN	23.7	3	1	1	Acetylation (Protein N-term); iTRAQ 4plex (K N-term)	29070	Isoform 4 of Elongation factor 1-delta OS=Homo sapiens OX=9606 GN=EEF1D
481	61671	tr|E9PNW6|E9PNW6_HUMAN	23.7	26	1	1	Acetylation (Protein N-term); iTRAQ 4plex (K N-term)	4227	Elongation factor 1-delta (Fragment) OS=Homo sapiens OX=9606 GN=EEF1D PE=1 SV=1
481	61672	tr|E9PKK3|E9PKK3_HUMAN	23.7	23	1	1	Acetylation (Protein N-term); iTRAQ 4plex (K N-term)	4669	Elongation factor 1-delta (Fragment) OS=Homo sapiens OX=9606 GN=EEF1D PE=1 SV=1
481	52714	tr|E9PK72|E9PK72_HUMAN	23.7	14	1	1	Acetylation (Protein N-term); iTRAQ 4plex (K N-term)	7233	Elongation factor 1-delta (Fragment) OS=Homo sapiens GN=EEF1D PE=1 SV=1
481	61673	tr|E9PJD0|E9PJD0_HUMAN	23.7	9	1	1	Acetylation (Protein N-term); iTRAQ 4plex (K N-term)	11682	Elongation factor 1-delta OS=Homo sapiens OX=9606 GN=EEF1D PE=1 SV=1
237	20192	tr|C9JXB8|C9JXB8_HUMAN	38.96	11	1	1	iTRAQ 4plex (K N-term)	14369	60S ribosomal protein L24 OS=Homo sapiens GN=RPL24 PE=1 SV=1
237	20193	tr|C9JNW5|C9JNW5_HUMAN	38.96	9	1	1	iTRAQ 4plex (K N-term)	17543	60S ribosomal protein L24 OS=Homo sapiens GN=RPL24 PE=1 SV=1
237	61592	P83731|RL24_HUMAN	38.96	8	1	1	iTRAQ 4plex (K N-term)	17779	60S ribosomal protein L24 OS=Homo sapiens OX=9606 GN=RPL24 PE=1 SV=1
482	61561	P25705|ATPA_HUMAN	38.79	5	2	2	iTRAQ 4plex (K N-term)	59751	ATP synthase subunit alpha mitochondrial OS=Homo sapiens OX=9606 GN=ATP5F1A PE=1 SV=1
482	61691	P25705-3|ATPA_HUMAN	20.42	2	1	1	iTRAQ 4plex (K N-term)	57547	Isoform 3 of ATP synthase subunit alpha mitochondrial OS=Homo sapiens OX=9606 GN=ATP5F1A
268	61551	P69905|HBA_HUMAN	38.65	17	2	2	iTRAQ 4plex (K N-term)	15258	Hemoglobin subunit alpha OS=Homo sapiens OX=9606 GN=HBA1 PE=1 SV=2
168	61496	P78371|TCPB_HUMAN	38.19	6	3	3	Carbamidomethylation; Acetylation (Protein N-term); iTRAQ 4plex (K N-term)	57488	T-complex protein 1 subunit beta OS=Homo sapiens OX=9606 GN=CCT2 PE=1 SV=4
168	660	tr|F8VQ14|F8VQ14_HUMAN	38.19	8	3	3	Carbamidomethylation; Acetylation (Protein N-term); iTRAQ 4plex (K N-term)	44813	T-complex protein 1 subunit beta OS=Homo sapiens GN=CCT2 PE=1 SV=1
168	661	tr|F5GWF6|F5GWF6_HUMAN	38.19	6	3	3	Carbamidomethylation; Acetylation (Protein N-term); iTRAQ 4plex (K N-term)	56807	T-complex protein 1 subunit beta OS=Homo sapiens GN=CCT2 PE=1 SV=2
124	61466	P62753|RS6_HUMAN	38.11	13	3	3	Carbamidomethylation; iTRAQ 4plex (K N-term)	28681	40S ribosomal protein S6 OS=Homo sapiens OX=9606 GN=RPS6 PE=1 SV=1
124	613	tr|A2A3R7|A2A3R7_HUMAN	31.79	22	2	2	Carbamidomethylation; iTRAQ 4plex (K N-term)	10415	40S ribosomal protein S6 OS=Homo sapiens GN=RPS6 PE=1 SV=1
234	30830	tr|D6RG13|D6RG13_HUMAN	37.55	8	2	2	iTRAQ 4plex (K N-term)	25608	40S ribosomal protein S3a (Fragment) OS=Homo sapiens GN=RPS3A PE=1 SV=1
234	61536	P61247|RS3A_HUMAN	37.55	6	2	2	iTRAQ 4plex (K N-term)	29945	40S ribosomal protein S3a OS=Homo sapiens OX=9606 GN=RPS3A PE=1 SV=2
234	30832	tr|H0Y8L7|H0Y8L7_HUMAN	37.55	9	2	2	iTRAQ 4plex (K N-term)	22137	40S ribosomal protein S3a (Fragment) OS=Homo sapiens GN=RPS3A PE=1 SV=1
234	30833	tr|E9PFI5|E9PFI5_HUMAN	37.55	8	2	2	iTRAQ 4plex (K N-term)	23747	40S ribosomal protein S3a OS=Homo sapiens GN=RPS3A PE=1 SV=1
170	61521	P00441|SODC_HUMAN	37.43	23	4	4	Carbamidomethylation; iTRAQ 4plex (K N-term)	15936	Superoxide dismutase [Cu-Zn] OS=Homo sapiens OX=9606 GN=SOD1 PE=1 SV=2
269	61563	P62750|RL23A_HUMAN	37.02	15	2	2	iTRAQ 4plex (K N-term)	17695	60S ribosomal protein L23a OS=Homo sapiens OX=9606 GN=RPL23A PE=1 SV=1
269	40822	tr|H7BY10|H7BY10_HUMAN	37.02	15	2	2	iTRAQ 4plex (K N-term)	17811	60S ribosomal protein L23a (Fragment) OS=Homo sapiens GN=RPL23A PE=1 SV=1
269	40823	tr|K7EJV9|K7EJV9_HUMAN	37.02	14	2	2	iTRAQ 4plex (K N-term)	19374	60S ribosomal protein L23a (Fragment) OS=Homo sapiens GN=RPL23A PE=1 SV=1
269	10139	tr|K7ERT8|K7ERT8_HUMAN	37.02	13	2	2	iTRAQ 4plex (K N-term)	19640	60S ribosomal protein L23a (Fragment) OS=Homo sapiens GN=RPL23A PE=1 SV=1
269	40824	tr|A8MUS3|A8MUS3_HUMAN	37.02	12	2	2	iTRAQ 4plex (K N-term)	21916	60S ribosomal protein L23a OS=Homo sapiens GN=RPL23A PE=1 SV=1
269	51144	tr|K7EMA7|K7EMA7_HUMAN	26.56	19	1	1	iTRAQ 4plex (K N-term)	7923	60S ribosomal protein L23a OS=Homo sapiens GN=RPL23A PE=1 SV=1
363	20182	tr|B8ZZ51|B8ZZ51_HUMAN	37.01	13	2	2	iTRAQ 4plex (K N-term)	18689	Malate dehydrogenase cytoplasmic OS=Homo sapiens GN=MDH1 PE=1 SV=1
363	20180	tr|B9A041|B9A041_HUMAN	37.01	10	2	2	iTRAQ 4plex (K N-term)	23038	Malate dehydrogenase cytoplasmic OS=Homo sapiens GN=MDH1 PE=1 SV=1
363	61558	P40925-2|MDHC_HUMAN	37.01	9	2	2	iTRAQ 4plex (K N-term)	27025	Isoform 2 of Malate dehydrogenase cytoplasmic OS=Homo sapiens OX=9606 GN=MDH1
363	61559	P40925|MDHC_HUMAN	37.01	7	2	2	iTRAQ 4plex (K N-term)	36426	Malate dehydrogenase cytoplasmic OS=Homo sapiens OX=9606 GN=MDH1 PE=1 SV=4
363	61560	P40925-3|MDHC_HUMAN	37.01	6	2	2	iTRAQ 4plex (K N-term)	38628	Isoform 3 of Malate dehydrogenase cytoplasmic OS=Homo sapiens OX=9606 GN=MDH1
364	61565	P02771|FETA_HUMAN	36.13	3	2	2	iTRAQ 4plex (K N-term); iTRAQ 4plex (Y)	68678	Alpha-fetoprotein OS=Homo sapiens OX=9606 GN=AFP PE=1 SV=1
364	589	tr|J3KMX3|J3KMX3_HUMAN	36.13	3	2	2	iTRAQ 4plex (K N-term); iTRAQ 4plex (Y)	70450	Alpha-fetoprotein OS=Homo sapiens GN=AFP PE=1 SV=1
154	61504	P05141|ADT2_HUMAN	35.76	11	4	4	Carbamidomethylation; Acetylation (Protein N-term); iTRAQ 4plex (K N-term)	32852	ADP/ATP translocase 2 OS=Homo sapiens OX=9606 GN=SLC25A5 PE=1 SV=7
154	61728	P12235|ADT1_HUMAN	17.68	3	1	1	iTRAQ 4plex (K N-term)	33065	ADP/ATP translocase 1 OS=Homo sapiens OX=9606 GN=SLC25A4 PE=1 SV=4
172	61562	P62269|RS18_HUMAN	35.53	11	2	2	iTRAQ 4plex (K N-term)	17719	40S ribosomal protein S18 OS=Homo sapiens OX=9606 GN=RPS18 PE=1 SV=3
172	860	tr|J3JS69|J3JS69_HUMAN	21.34	10	1	1	iTRAQ 4plex (K N-term)	9767	40S ribosomal protein S18 OS=Homo sapiens GN=RPS18 PE=1 SV=1
311	61564	P01023|A2MG_HUMAN	34.78	1	2	1	iTRAQ 4plex (K N-term)	163290	Alpha-2-macroglobulin OS=Homo sapiens OX=9606 GN=A2M PE=1 SV=3
235	276	tr|A8MX94|A8MX94_HUMAN	33.76	12	2	2	Carbamidomethylation; iTRAQ 4plex (K N-term)	19480	Glutathione S-transferase P OS=Homo sapiens GN=GSTP1 PE=1 SV=1
235	61571	P09211|GSTP1_HUMAN	33.76	10	2	2	Carbamidomethylation; iTRAQ 4plex (K N-term)	23356	Glutathione S-transferase P OS=Homo sapiens OX=9606 GN=GSTP1 PE=1 SV=2
235	511	tr|A0A087X2E9|A0A087X2E9_HUMAN	24.55	13	1	1	Carbamidomethylation; iTRAQ 4plex (K N-term)	8905	Glutathione S-transferase P (Fragment) OS=Homo sapiens GN=GSTP1 PE=1 SV=1
94	61568	P27797|CALR_HUMAN	33.66	5	2	2	iTRAQ 4plex (K N-term)	48142	Calreticulin OS=Homo sapiens OX=9606 GN=CALR PE=1 SV=1
94	604	tr|K7EJB9|K7EJB9_HUMAN	23.01	5	1	1	iTRAQ 4plex (K N-term)	28432	Calreticulin (Fragment) OS=Homo sapiens GN=CALR PE=1 SV=1
312	10160	tr|E9PJD9|E9PJD9_HUMAN	32.65	23	2	2	Carbamidomethylation; iTRAQ 4plex (K N-term)	10127	60S ribosomal protein L27a OS=Homo sapiens GN=RPL27A PE=1 SV=1
312	10161	tr|E9PLX7|E9PLX7_HUMAN	32.65	19	2	2	Carbamidomethylation; iTRAQ 4plex (K N-term)	12477	60S ribosomal protein L27a OS=Homo sapiens GN=RPL27A PE=1 SV=1
312	61581	P46776|RL27A_HUMAN	32.65	14	2	2	Carbamidomethylation; iTRAQ 4plex (K N-term)	16561	60S ribosomal protein L27a OS=Homo sapiens OX=9606 GN=RPL27A PE=1 SV=2
312	10179	tr|E9PLL6|E9PLL6_HUMAN	32.65	10	1	1	iTRAQ 4plex (K N-term)	12201	60S ribosomal protein L27a OS=Homo sapiens GN=RPL27A PE=1 SV=1
411	61596	P46783|RS10_HUMAN	32.36	5	1	1	iTRAQ 4plex (K N-term)	18898	40S ribosomal protein S10 OS=Homo sapiens OX=9606 GN=RPS10 PE=1 SV=1
411	438	tr|F6U211|F6U211_HUMAN	32.36	5	1	1	iTRAQ 4plex (K N-term)	19868	40S ribosomal protein S10 OS=Homo sapiens GN=RPS10 PE=4 SV=1
411	61597	tr|A0A1W2PQS6|A0A1W2PQS6_HUMAN	32.36	3	1	1	iTRAQ 4plex (K N-term)	33141	RPS10-NUDT3 readthrough OS=Homo sapiens OX=9606 GN=RPS10-NUDT3 PE=4 SV=1
238	1892	tr|F8WBR5|F8WBR5_HUMAN	31.45	20	1	1	Acetylation (Protein N-term); iTRAQ 4plex (K N-term)	7372	Calmodulin OS=Homo sapiens GN=CALM2 PE=1 SV=1
238	1894	tr|G3V479|G3V479_HUMAN	31.45	16	1	1	Acetylation (Protein N-term); iTRAQ 4plex (K N-term)	9598	Calmodulin OS=Homo sapiens GN=CALM1 PE=1 SV=1
238	674	tr|M0QZ52|M0QZ52_HUMAN	31.45	16	1	1	Acetylation (Protein N-term); iTRAQ 4plex (K N-term)	9354	Calmodulin OS=Homo sapiens GN=CALM3 PE=1 SV=1
238	61609	P0DP25|CALM3_HUMAN	31.45	9	1	1	Acetylation (Protein N-term); iTRAQ 4plex (K N-term)	16838	Calmodulin-3 OS=Homo sapiens OX=9606 GN=CALM3 PE=1 SV=1
238	61608	P0DP24|CALM2_HUMAN	31.45	9	1	1	Acetylation (Protein N-term); iTRAQ 4plex (K N-term)	16838	Calmodulin-2 OS=Homo sapiens OX=9606 GN=CALM2 PE=1 SV=1
238	61607	P0DP23|CALM1_HUMAN	31.45	9	1	1	Acetylation (Protein N-term); iTRAQ 4plex (K N-term)	16838	Calmodulin-1 OS=Homo sapiens OX=9606 GN=CALM1 PE=1 SV=1
238	676	tr|E7ETZ0|E7ETZ0_HUMAN	31.45	9	1	1	Acetylation (Protein N-term); iTRAQ 4plex (K N-term)	16966	Calmodulin OS=Homo sapiens GN=CALM1 PE=1 SV=1
484	20209	tr|G3XAN0|G3XAN0_HUMAN	31.2	19	1	1	iTRAQ 4plex (K N-term)	7247	40S ribosomal protein S20 OS=Homo sapiens GN=RPS20 PE=1 SV=1
484	61622	P60866|RS20_HUMAN	31.2	10	1	1	iTRAQ 4plex (K N-term)	13373	40S ribosomal protein S20 OS=Homo sapiens OX=9606 GN=RPS20 PE=1 SV=1
484	61623	P60866-2|RS20_HUMAN	31.2	8	1	1	iTRAQ 4plex (K N-term)	16006	Isoform 2 of 40S ribosomal protein S20 OS=Homo sapiens OX=9606 GN=RPS20
580	61587	P22314-2|UBA1_HUMAN	30.93	1	1	1	iTRAQ 4plex (K N-term)	113800	Isoform 2 of Ubiquitin-like modifier-activating enzyme 1 OS=Homo sapiens OX=9606 GN=UBA1
580	61588	P22314|UBA1_HUMAN	30.93	1	1	1	iTRAQ 4plex (K N-term)	117849	Ubiquitin-like modifier-activating enzyme 1 OS=Homo sapiens OX=9606 GN=UBA1 PE=1 SV=3
580	10164	tr|Q5JRR6|Q5JRR6_HUMAN	30.93	3	1	1	iTRAQ 4plex (K N-term)	56852	Ubiquitin-like modifier-activating enzyme 1 OS=Homo sapiens GN=UBA1 PE=1 SV=1
78	61570	P62328|TYB4_HUMAN	30.61	48	3	3	iTRAQ 4plex (K N-term)	5053	Thymosin beta-4 OS=Homo sapiens OX=9606 GN=TMSB4X PE=1 SV=2
365	455	tr|G3V213|G3V213_HUMAN	30.46	8	1	1	iTRAQ 4plex (K N-term)	14325	Adenylate kinase 2 isoform CRA_a OS=Homo sapiens GN=AK2 PE=1 SV=1
365	456	tr|F8VZG5|F8VZG5_HUMAN	30.46	7	1	1	iTRAQ 4plex (K N-term)	17499	Adenylate kinase 2 mitochondrial OS=Homo sapiens GN=AK2 PE=1 SV=1
365	61610	P54819-3|KAD2_HUMAN	30.46	5	1	1	iTRAQ 4plex (K N-term)	22265	Isoform 3 of Adenylate kinase 2 mitochondrial OS=Homo sapiens OX=9606 GN=AK2
365	61611	P54819-5|KAD2_HUMAN	30.46	5	1	1	iTRAQ 4plex (K N-term)	24648	Isoform 5 of Adenylate kinase 2 mitochondrial OS=Homo sapiens OX=9606 GN=AK2
365	61612	P54819-2|KAD2_HUMAN	30.46	5	1	1	iTRAQ 4plex (K N-term)	25615	Isoform 2 of Adenylate kinase 2 mitochondrial OS=Homo sapiens OX=9606 GN=AK2
365	457	tr|F8W1A4|F8W1A4_HUMAN	30.46	5	1	1	iTRAQ 4plex (K N-term)	25631	Adenylate kinase 2 mitochondrial OS=Homo sapiens GN=AK2 PE=1 SV=1
365	61613	P54819|KAD2_HUMAN	30.46	5	1	1	iTRAQ 4plex (K N-term)	26478	Adenylate kinase 2 mitochondrial OS=Homo sapiens OX=9606 GN=AK2 PE=1 SV=2
365	732	tr|F8VPP1|F8VPP1_HUMAN	30.46	26	1	1	iTRAQ 4plex (K N-term)	4460	Adenylate kinase 2 mitochondrial OS=Homo sapiens GN=AK2 PE=1 SV=1
365	733	tr|F8VY04|F8VY04_HUMAN	30.46	6	1	1	iTRAQ 4plex (K N-term)	21226	Adenylate kinase 2 mitochondrial OS=Homo sapiens GN=AK2 PE=1 SV=1
583	61632	O75607|NPM3_HUMAN	29.95	9	1	1	Acetylation (Protein N-term)	19344	Nucleoplasmin-3 OS=Homo sapiens OX=9606 GN=NPM3 PE=1 SV=3
412	760	tr|H0YJ11|H0YJ11_HUMAN	29.91	6	1	1	iTRAQ 4plex (K N-term)	24382	Alpha-actinin-1 (Fragment) OS=Homo sapiens GN=ACTN1 PE=1 SV=1
412	761	tr|H0YJW3|H0YJW3_HUMAN	29.91	5	1	1	iTRAQ 4plex (K N-term)	28881	Alpha-actinin-1 (Fragment) OS=Homo sapiens GN=ACTN1 PE=1 SV=1
412	763	tr|H7C144|H7C144_HUMAN	29.91	4	1	1	iTRAQ 4plex (K N-term)	39002	Alpha-actinin-4 (Fragment) OS=Homo sapiens GN=ACTN4 PE=1 SV=1
412	61624	O43707-3|ACTN4_HUMAN	29.91	2	1	1	iTRAQ 4plex (K N-term)	59579	Isoform 3 of Alpha-actinin-4 OS=Homo sapiens OX=9606 GN=ACTN4
412	764	tr|F5GXS2|F5GXS2_HUMAN	29.91	2	1	1	iTRAQ 4plex (K N-term)	59564	Alpha-actinin-4 OS=Homo sapiens GN=ACTN4 PE=1 SV=2
412	61625	O43707-2|ACTN4_HUMAN	29.91	2	1	1	iTRAQ 4plex (K N-term)	79913	Isoform ACTN4ISO of Alpha-actinin-4 OS=Homo sapiens OX=9606 GN=ACTN4
412	656	tr|H9KV75|H9KV75_HUMAN	29.91	1	1	1	iTRAQ 4plex (K N-term)	94826	Alpha-actinin-1 OS=Homo sapiens GN=ACTN1 PE=1 SV=1
412	61626	P12814-2|ACTN1_HUMAN	29.91	1	1	1	iTRAQ 4plex (K N-term)	102709	Isoform 2 of Alpha-actinin-1 OS=Homo sapiens OX=9606 GN=ACTN1
412	61627	P12814|ACTN1_HUMAN	29.91	1	1	1	iTRAQ 4plex (K N-term)	103058	Alpha-actinin-1 OS=Homo sapiens OX=9606 GN=ACTN1 PE=1 SV=2
412	61628	O43707|ACTN4_HUMAN	29.91	1	1	1	iTRAQ 4plex (K N-term)	104854	Alpha-actinin-4 OS=Homo sapiens OX=9606 GN=ACTN4 PE=1 SV=2
412	61629	P12814-3|ACTN1_HUMAN	29.91	1	1	1	iTRAQ 4plex (K N-term)	105568	Isoform 3 of Alpha-actinin-1 OS=Homo sapiens OX=9606 GN=ACTN1
412	61630	P12814-4|ACTN1_HUMAN	29.91	1	1	1	iTRAQ 4plex (K N-term)	107141	Isoform 4 of Alpha-actinin-1 OS=Homo sapiens OX=9606 GN=ACTN1
412	762	tr|H7C5W8|H7C5W8_HUMAN	29.91	4	1	1	iTRAQ 4plex (K N-term)	34320	Alpha-actinin-1 (Fragment) OS=Homo sapiens GN=ACTN1 PE=1 SV=1
582	680	tr|J3KRB3|J3KRB3_HUMAN	29.68	12	1	1	iTRAQ 4plex (K N-term)	14894	60S ribosomal protein L17 (Fragment) OS=Homo sapiens GN=RPL17 PE=3 SV=3
582	61617	tr|A0A087WWH0|A0A087WWH0_HUMAN	29.68	12	1	1	iTRAQ 4plex (K N-term)	15214	60S ribosomal protein L17 (Fragment) OS=Homo sapiens OX=9606 GN=RPL17 PE=3 SV=6
582	682	tr|J3QS96|J3QS96_HUMAN	29.68	12	1	1	iTRAQ 4plex (K N-term)	15959	60S ribosomal protein L17 (Fragment) OS=Homo sapiens GN=RPL17 PE=3 SV=1
582	683	tr|A0A087WXM6|A0A087WXM6_HUMAN	29.68	9	1	1	iTRAQ 4plex (K N-term)	19586	60S ribosomal protein L17 (Fragment) OS=Homo sapiens GN=RPL17 PE=3 SV=1
582	684	tr|J3QQT2|J3QQT2_HUMAN	29.68	9	1	1	iTRAQ 4plex (K N-term)	19786	60S ribosomal protein L17 (Fragment) OS=Homo sapiens GN=RPL17 PE=3 SV=1
582	686	tr|J3QLC8|J3QLC8_HUMAN	29.68	9	1	1	iTRAQ 4plex (K N-term)	20247	60S ribosomal protein L17 OS=Homo sapiens GN=RPL17 PE=1 SV=1
582	685	tr|J3KRX5|J3KRX5_HUMAN	29.68	9	1	1	iTRAQ 4plex (K N-term)	20170	60S ribosomal protein L17 (Fragment) OS=Homo sapiens GN=RPL17 PE=3 SV=1
582	61618	P18621|RL17_HUMAN	29.68	9	1	1	iTRAQ 4plex (K N-term)	21397	60S ribosomal protein L17 OS=Homo sapiens OX=9606 GN=RPL17 PE=1 SV=3
582	61619	P18621-3|RL17_HUMAN	29.68	7	1	1	iTRAQ 4plex (K N-term)	26373	Isoform 3 of 60S ribosomal protein L17 OS=Homo sapiens OX=9606 GN=RPL17
582	688	tr|A0A0A6YYL6|A0A0A6YYL6_HUMAN	29.68	7	1	1	iTRAQ 4plex (K N-term)	26373	Protein RPL17-C18orf32 OS=Homo sapiens GN=RPL17-C18orf32 PE=3 SV=1
582	61633	P18621-2|RL17_HUMAN	29.68	11	1	1	iTRAQ 4plex (K N-term)	17094	Isoform 2 of 60S ribosomal protein L17 OS=Homo sapiens OX=9606 GN=RPL17
582	707	tr|A0A0A0MRF8|A0A0A0MRF8_HUMAN	29.68	8	1	1	iTRAQ 4plex (K N-term)	22070	Protein RPL17-C18orf32 OS=Homo sapiens GN=RPL17-C18orf32 PE=3 SV=1
584	61634	P06576|ATPB_HUMAN	29.52	3	1	1	iTRAQ 4plex (K N-term)	56560	ATP synthase subunit beta mitochondrial OS=Homo sapiens OX=9606 GN=ATP5F1B PE=1 SV=3
236	61578	P10599-2|THIO_HUMAN	29.48	32	3	3	Carbamidomethylation; iTRAQ 4plex (K N-term)	9452	Isoform 2 of Thioredoxin OS=Homo sapiens OX=9606 GN=TXN
236	61579	P10599|THIO_HUMAN	29.48	26	3	3	Carbamidomethylation; iTRAQ 4plex (K N-term)	11737	Thioredoxin OS=Homo sapiens OX=9606 GN=TXN PE=1 SV=3
96	385	tr|H0YGX7|H0YGX7_HUMAN	28.96	8	2	2	iTRAQ 4plex (K N-term)	22392	Rho GDP-dissociation inhibitor 2 (Fragment) OS=Homo sapiens GN=ARHGDIB PE=1 SV=1
96	61582	P52566|GDIR2_HUMAN	28.96	7	2	2	iTRAQ 4plex (K N-term)	22988	Rho GDP-dissociation inhibitor 2 OS=Homo sapiens OX=9606 GN=ARHGDIB PE=1 SV=3
96	61583	tr|F5H3P3|F5H3P3_HUMAN	28.96	9	2	2	iTRAQ 4plex (K N-term)	17837	Rho GDP-dissociation inhibitor 2 (Fragment) OS=Homo sapiens OX=9606 GN=ARHGDIB PE=1 SV=8
96	649	tr|F5H6Q0|F5H6Q0_HUMAN	20.75	7	1	1	iTRAQ 4plex (K N-term)	12530	Rho GDP-dissociation inhibitor 2 (Fragment) OS=Homo sapiens GN=ARHGDIB PE=1 SV=1
96	786	tr|F5H2R5|F5H2R5_HUMAN	20.75	9	1	1	iTRAQ 4plex (K N-term)	9792	Rho GDP-dissociation inhibitor 2 (Fragment) OS=Homo sapiens GN=ARHGDIB PE=1 SV=1
485	61636	P11586|C1TC_HUMAN	28.71	1	1	1	iTRAQ 4plex (K N-term)	101559	C-1-tetrahydrofolate synthase cytoplasmic OS=Homo sapiens OX=9606 GN=MTHFD1 PE=1 SV=3
485	30866	tr|F5H2F4|F5H2F4_HUMAN	28.71	1	1	1	iTRAQ 4plex (K N-term)	110613	C-1-tetrahydrofolate synthase cytoplasmic OS=Homo sapiens GN=MTHFD1 PE=1 SV=1
239	61614	Q99832|TCPH_HUMAN	28.02	2	1	1	Acetylation (Protein N-term); iTRAQ 4plex (K N-term)	59367	T-complex protein 1 subunit eta OS=Homo sapiens OX=9606 GN=CCT7 PE=1 SV=2
239	61642	tr|F8WBP8|F8WBP8_HUMAN	28.02	12	1	1	Acetylation (Protein N-term); iTRAQ 4plex (K N-term)	8693	T-complex protein 1 subunit eta OS=Homo sapiens OX=9606 GN=CCT7 PE=1 SV=1
705	61637	P50991-2|TCPD_HUMAN	27.64	3	1	1	iTRAQ 4plex (K N-term)	54720	Isoform 2 of T-complex protein 1 subunit delta OS=Homo sapiens OX=9606 GN=CCT4
705	61638	P50991|TCPD_HUMAN	27.64	2	1	1	iTRAQ 4plex (K N-term)	57924	T-complex protein 1 subunit delta OS=Homo sapiens OX=9606 GN=CCT4 PE=1 SV=4
366	30870	tr|F5H1C6|F5H1C6_HUMAN	27.57	5	1	1	iTRAQ 4plex (K N-term)	33085	Fermitin family homolog 3 (Fragment) OS=Homo sapiens GN=FERMT3 PE=1 SV=1
366	61643	Q86UX7-2|URP2_HUMAN	27.57	2	1	1	iTRAQ 4plex (K N-term)	75430	Isoform 2 of Fermitin family homolog 3 OS=Homo sapiens OX=9606 GN=FERMT3
366	61644	Q86UX7|URP2_HUMAN	27.57	2	1	1	iTRAQ 4plex (K N-term)	75953	Fermitin family homolog 3 OS=Homo sapiens OX=9606 GN=FERMT3 PE=1 SV=1
585	30869	tr|J3QQ67|J3QQ67_HUMAN	26.74	7	1	1	iTRAQ 4plex (K N-term)	21847	60S ribosomal protein L18 (Fragment) OS=Homo sapiens GN=RPL18 PE=1 SV=1
486	61639	Q01518-2|CAP1_HUMAN	26.63	3	1	1	iTRAQ 4plex (K N-term)	51830	Isoform 2 of Adenylyl cyclase-associated protein 1 OS=Homo sapiens OX=9606 GN=CAP1
486	61640	Q01518|CAP1_HUMAN	26.63	3	1	1	iTRAQ 4plex (K N-term)	51902	Adenylyl cyclase-associated protein 1 OS=Homo sapiens OX=9606 GN=CAP1 PE=1 SV=5
125	414	tr|R4GN98|R4GN98_HUMAN	26.02	18	2	2	iTRAQ 4plex (K N-term)	9681	Protein S100 (Fragment) OS=Homo sapiens GN=S100A6 PE=1 SV=1
125	61653	P06703|S10A6_HUMAN	26.02	17	2	2	iTRAQ 4plex (K N-term)	10180	Protein S100-A6 OS=Homo sapiens OX=9606 GN=S100A6 PE=1 SV=1
586	61649	P12036-2|NFH_HUMAN	25.69	1	1	1	iTRAQ 4plex (K N-term)	105639	Isoform 2 of Neurofilament heavy polypeptide OS=Homo sapiens OX=9606 GN=NEFH
586	61650	tr|A0A1X7SBR3|A0A1X7SBR3_HUMAN	25.69	2	1	1	iTRAQ 4plex (K N-term)	54244	Glial fibrillary acidic protein OS=Homo sapiens OX=9606 GN=GFAP PE=1 SV=1
314	61648	P62304|RUXE_HUMAN	25.43	12	1	1	iTRAQ 4plex (K N-term)	10804	Small nuclear ribonucleoprotein E OS=Homo sapiens OX=9606 GN=SNRPE PE=1 SV=1
316	655	tr|Q5TA02|Q5TA02_HUMAN	25.23	9	2	2	iTRAQ 4plex (K N-term)	23341	Glutathione S-transferase omega-1 (Fragment) OS=Homo sapiens GN=GSTO1 PE=1 SV=1
316	61688	P78417-3|GSTO1_HUMAN	25.23	8	2	2	iTRAQ 4plex (K N-term)	24796	Isoform 3 of Glutathione S-transferase omega-1 OS=Homo sapiens OX=9606 GN=GSTO1
316	61689	P78417|GSTO1_HUMAN	25.23	7	2	2	iTRAQ 4plex (K N-term)	27566	Glutathione S-transferase omega-1 OS=Homo sapiens OX=9606 GN=GSTO1 PE=1 SV=2
316	803	tr|Q5TA01|Q5TA01_HUMAN	15.58	4	1	1	iTRAQ 4plex (K N-term)	20938	Glutathione S-transferase omega-1 (Fragment) OS=Homo sapiens GN=GSTO1 PE=1 SV=1
316	61770	P78417-2|GSTO1_HUMAN	15.58	4	1	1	iTRAQ 4plex (K N-term)	23709	Isoform 2 of Glutathione S-transferase omega-1 OS=Homo sapiens OX=9606 GN=GSTO1
313	61647	Q01469|FABP5_HUMAN	24.78	11	2	2	Acetylation (Protein N-term); iTRAQ 4plex (K N-term)	15164	Fatty acid-binding protein epidermal OS=Homo sapiens OX=9606 GN=FABP5 PE=1 SV=3
204	61694	P31949|S10AB_HUMAN	24.43	15	2	2	iTRAQ 4plex (K N-term)	11740	Protein S100-A11 OS=Homo sapiens OX=9606 GN=S100A11 PE=1 SV=2
368	61678	tr|A0A286YFA2|A0A286YFA2_HUMAN	22.77	2	1	1	iTRAQ 4plex (K N-term)	47604	D-3-phosphoglycerate dehydrogenase OS=Homo sapiens OX=9606 GN=PHGDH PE=1 SV=1
368	61679	tr|A0A286YF22|A0A286YF22_HUMAN	22.77	2	1	1	iTRAQ 4plex (K N-term)	55939	D-3-phosphoglycerate dehydrogenase OS=Homo sapiens OX=9606 GN=PHGDH PE=1 SV=1
368	61680	tr|A0A2C9F2M7|A0A2C9F2M7_HUMAN	22.77	2	1	1	iTRAQ 4plex (K N-term)	56112	D-3-phosphoglycerate dehydrogenase OS=Homo sapiens OX=9606 GN=PHGDH PE=1 SV=1
368	61681	O43175|SERA_HUMAN	22.77	2	1	1	iTRAQ 4plex (K N-term)	56651	D-3-phosphoglycerate dehydrogenase OS=Homo sapiens OX=9606 GN=PHGDH PE=1 SV=4
183	61584	Q15233-2|NONO_HUMAN	22.7	4	2	1	iTRAQ 4plex (K N-term)	43866	Isoform 2 of Non-POU domain-containing octamer-binding protein OS=Homo sapiens OX=9606 GN=NONO
183	61585	Q15233|NONO_HUMAN	22.7	4	2	1	iTRAQ 4plex (K N-term)	54232	Non-POU domain-containing octamer-binding protein OS=Homo sapiens OX=9606 GN=NONO PE=1 SV=4
183	607	tr|C9IZL7|C9IZL7_HUMAN	22.7	8	2	1	iTRAQ 4plex (K N-term)	23673	Non-POU domain-containing octamer-binding protein (Fragment) OS=Homo sapiens GN=NONO PE=1 SV=1
367	61677	P69891|HBG1_HUMAN	22.07	7	1	1	iTRAQ 4plex (K N-term)	16140	Hemoglobin subunit gamma-1 OS=Homo sapiens OX=9606 GN=HBG1 PE=1 SV=2
203	61684	P29622|KAIN_HUMAN	21.52	2	1	1	iTRAQ 4plex (K N-term)	48542	Kallistatin OS=Homo sapiens OX=9606 GN=SERPINA4 PE=1 SV=3
240	2320	tr|M0R2L9|M0R2L9_HUMAN	19.81	10	1	1	iTRAQ 4plex (K N-term)	8189	40S ribosomal protein S19 (Fragment) OS=Homo sapiens GN=RPS19 PE=1 SV=1
240	2327	tr|M0QXK4|M0QXK4_HUMAN	19.81	9	1	1	iTRAQ 4plex (K N-term)	8480	40S ribosomal protein S19 (Fragment) OS=Homo sapiens GN=RPS19 PE=1 SV=1
240	2375	tr|M0QYF7|M0QYF7_HUMAN	19.81	7	1	1	iTRAQ 4plex (K N-term)	11605	40S ribosomal protein S19 (Fragment) OS=Homo sapiens GN=RPS19 PE=1 SV=1
240	2380	tr|M0R140|M0R140_HUMAN	19.81	7	1	1	iTRAQ 4plex (K N-term)	11051	40S ribosomal protein S19 (Fragment) OS=Homo sapiens GN=RPS19 PE=1 SV=1
240	61687	P39019|RS19_HUMAN	19.81	5	1	1	iTRAQ 4plex (K N-term)	16060	40S ribosomal protein S19 OS=Homo sapiens OX=9606 GN=RPS19 PE=1 SV=2
706	61706	P08311|CATG_HUMAN	18.77	4	1	1		28837	Cathepsin G OS=Homo sapiens OX=9606 GN=CTSG PE=1 SV=2
488	61702	Q92688-2|AN32B_HUMAN	18.64	7	1	1	iTRAQ 4plex (K N-term)	22277	Isoform 2 of Acidic leucine-rich nuclear phosphoprotein 32 family member B OS=Homo sapiens OX=9606 GN=ANP32B
488	61703	Q92688|AN32B_HUMAN	18.64	5	1	1	iTRAQ 4plex (K N-term)	28788	Acidic leucine-rich nuclear phosphoprotein 32 family member B OS=Homo sapiens OX=9606 GN=ANP32B PE=1 SV=1
707	30885	tr|J3KTD3|J3KTD3_HUMAN	18.61	13	1	1	iTRAQ 4plex (K N-term); iTRAQ 4plex (Y)	7559	60S ribosomal protein L36 (Fragment) OS=Homo sapiens GN=RPL36 PE=1 SV=1
707	30886	tr|J3QSB5|J3QSB5_HUMAN	18.61	10	1	1	iTRAQ 4plex (K N-term); iTRAQ 4plex (Y)	10789	60S ribosomal protein L36 OS=Homo sapiens GN=RPL36 PE=1 SV=1
707	61707	Q9Y3U8|RL36_HUMAN	18.61	9	1	1	iTRAQ 4plex (K N-term); iTRAQ 4plex (Y)	12254	60S ribosomal protein L36 OS=Homo sapiens OX=9606 GN=RPL36 PE=1 SV=3
317	61701	P40429|RL13A_HUMAN	18.48	4	1	1	iTRAQ 4plex (K N-term)	23577	60S ribosomal protein L13a OS=Homo sapiens OX=9606 GN=RPL13A PE=1 SV=2
317	460	tr|M0QYS1|M0QYS1_HUMAN	18.48	4	1	1	iTRAQ 4plex (K N-term)	24224	60S ribosomal protein L13a (Fragment) OS=Homo sapiens GN=RPL13A PE=1 SV=2
588	835	tr|H7BZ09|H7BZ09_HUMAN	18.31	10	1	1	iTRAQ 4plex (K N-term)	9188	Acidic leucine-rich nuclear phosphoprotein 32 family member A OS=Homo sapiens GN=ANP32A PE=1 SV=1
588	585	tr|H0YN26|H0YN26_HUMAN	18.31	5	1	1	iTRAQ 4plex (K N-term)	19997	Acidic leucine-rich nuclear phosphoprotein 32 family member A OS=Homo sapiens GN=ANP32A PE=1 SV=1
588	61708	P39687|AN32A_HUMAN	18.31	3	1	1	iTRAQ 4plex (K N-term)	28585	Acidic leucine-rich nuclear phosphoprotein 32 family member A OS=Homo sapiens OX=9606 GN=ANP32A PE=1 SV=1
587	10561	tr|A0A087WTT1|A0A087WTT1_HUMAN	17.78	2	1	1	iTRAQ 4plex (K N-term)	58536	Polyadenylate-binding protein OS=Homo sapiens GN=PABPC1 PE=1 SV=1
587	61698	P11940-2|PABP1_HUMAN	17.78	2	1	1	iTRAQ 4plex (K N-term)	61181	Isoform 2 of Polyadenylate-binding protein 1 OS=Homo sapiens OX=9606 GN=PABPC1
587	20187	tr|E7EQV3|E7EQV3_HUMAN	17.78	2	1	1	iTRAQ 4plex (K N-term)	65748	Polyadenylate-binding protein OS=Homo sapiens GN=PABPC1 PE=1 SV=1
587	20186	tr|E7ERJ7|E7ERJ7_HUMAN	17.78	1	1	1	iTRAQ 4plex (K N-term)	67139	Polyadenylate-binding protein OS=Homo sapiens GN=PABPC1 PE=1 SV=1
587	61699	Q9H361|PABP3_HUMAN	17.78	1	1	1	iTRAQ 4plex (K N-term)	70031	Polyadenylate-binding protein 3 OS=Homo sapiens OX=9606 GN=PABPC3 PE=1 SV=2
587	61700	P11940|PABP1_HUMAN	17.78	1	1	1	iTRAQ 4plex (K N-term)	70671	Polyadenylate-binding protein 1 OS=Homo sapiens OX=9606 GN=PABPC1 PE=1 SV=2
587	20225	tr|H0YAR2|H0YAR2_HUMAN	17.78	3	1	1	iTRAQ 4plex (K N-term)	32258	Polyadenylate-binding protein 1 (Fragment) OS=Homo sapiens GN=PABPC1 PE=1 SV=1
320	61769	P09429|HMGB1_HUMAN	15.79	3	1	1	iTRAQ 4plex (K N-term)	24894	High mobility group protein B1 OS=Homo sapiens OX=9606 GN=HMGB1 PE=1 SV=3
928	61765	P13010|XRCC5_HUMAN	15.77	1	1	1	iTRAQ 4plex (K N-term)	82705	X-ray repair cross-complementing protein 5 OS=Homo sapiens OX=9606 GN=XRCC5 PE=1 SV=3
273	61791	P46779|RL28_HUMAN	14.95	5	1	1	iTRAQ 4plex (K N-term)	15747	60S ribosomal protein L28 OS=Homo sapiens OX=9606 GN=RPL28 PE=1 SV=3
273	61792	P46779-2|RL28_HUMAN	14.95	4	1	1	iTRAQ 4plex (K N-term)	18430	Isoform 2 of 60S ribosomal protein L28 OS=Homo sapiens OX=9606 GN=RPL28
273	61793	P46779-3|RL28_HUMAN	14.95	4	1	1	iTRAQ 4plex (K N-term)	19148	Isoform 3 of 60S ribosomal protein L28 OS=Homo sapiens OX=9606 GN=RPL28
273	995	tr|H0YKD8|H0YKD8_HUMAN	14.95	4	1	1	iTRAQ 4plex (K N-term)	19072	60S ribosomal protein L28 OS=Homo sapiens GN=RPL28 PE=1 SV=1
323	61820	Q7Z6Z7-3|HUWE1_HUMAN	13.88	0	1	1	iTRAQ 4plex (K N-term)	481023	Isoform 3 of E3 ubiquitin-protein ligase HUWE1 OS=Homo sapiens OX=9606 GN=HUWE1
324	61833	Q7Z5Q5|DPOLN_HUMAN	13.61	1	1	1	Deamidation (NQ)	100307	DNA polymerase nu OS=Homo sapiens OX=9606 GN=POLN PE=1 SV=2
369	61794	Q02878|RL6_HUMAN	14.68	3	1	1	iTRAQ 4plex (K N-term)	32728	60S ribosomal protein L6 OS=Homo sapiens OX=9606 GN=RPL6 PE=1 SV=3
592	61815	Q96K76-2|UBP47_HUMAN	13.99	1	1	1	iTRAQ 4plex (K N-term)	147222	Isoform 2 of Ubiquitin carboxyl-terminal hydrolase 47 OS=Homo sapiens OX=9606 GN=USP47
592	61816	Q96K76-4|UBP47_HUMAN	13.99	1	1	1	iTRAQ 4plex (K N-term)	154697	Isoform 4 of Ubiquitin carboxyl-terminal hydrolase 47 OS=Homo sapiens OX=9606 GN=USP47
592	61817	Q96K76|UBP47_HUMAN	13.99	1	1	1	iTRAQ 4plex (K N-term)	157311	Ubiquitin carboxyl-terminal hydrolase 47 OS=Homo sapiens OX=9606 GN=USP47 PE=1 SV=3

## Sheet: rep1_peptides
Protein Group	Protein ID	Protein Accession	Peptide	Unique	-10lgP	Mass	ppm	m/z	z	RT	Scan	#Spec	Start	End	PTM
2	61199	P60709|ACTB_HUMAN	R.T(+144.10)TGIVMDSGDGVTHTVPIYEGYALPHAILR.L	N	48.2	3326.71	-4.2	832.681	4	73.92	22812	11	148	177	iTRAQ 4plex (K N-term)
2	61199	P60709|ACTB_HUMAN	K.D(+144.10)LYANTVLSGGTTMYPGIADR.M	N	47.44	2358.16	-4.8	787.058	3	64.3	20249	9	292	312	iTRAQ 4plex (K N-term)
2	61199	P60709|ACTB_HUMAN	R.V(+144.10)APEEHPVLLTEAPLNPK(+144.10).A	N	46.92	2241.26	-3	748.091	3	57.79	18511	26	96	113	iTRAQ 4plex (K N-term)
2	61199	P60709|ACTB_HUMAN	K.S(+144.10)YELPDGQVITIGNER.F	N	44.44	1933.98	-7.1	967.993	2	60.23	19162	16	239	254	iTRAQ 4plex (K N-term)
2	61199	P60709|ACTB_HUMAN	K.S(+144.10)Y(+144.10)ELPDGQVITIGNER.F	N	44.34	2078.08	-2.1	693.701	3	52.86	17200	3	239	254	iTRAQ 4plex (K N-term); iTRAQ 4plex (Y)
2	61199	P60709|ACTB_HUMAN	R.TTGIVMDSGDGVTHTVPIYEGYALPHAILR.L	N	42.11	3182.61	-5.7	796.654	4	73.47	22692	5	148	177
2	61199	P60709|ACTB_HUMAN	K.Q(+144.10)EYDESGPSIVHR.K	N	41.86	1659.8	0.6	554.273	3	27.91	10558	10	360	372	iTRAQ 4plex (K N-term)
2	61199	P60709|ACTB_HUMAN	K.L(+144.10)C(+57.02)YVALDFEQEMATAASSSSLEK(+144.10).S	N	41.8	2837.37	-2.9	710.347	4	85.92	26657	1	216	238	iTRAQ 4plex (K N-term); Carbamidomethylation
2	61199	P60709|ACTB_HUMAN	K.D(+144.10)LY(+144.10)ANTVLSGGTTMYPGIADR.M	N	41.71	2502.26	-4	835.091	3	58.62	18733	2	292	312	iTRAQ 4plex (K N-term); iTRAQ 4plex (Y)
2	61199	P60709|ACTB_HUMAN	R.T(+144.10)TGIVMDSGDGVTHTVPIYEGY(+144.10)ALPHAILR.L	N	41.5	3470.81	-3	695.167	5	68.23	21294	4	148	177	iTRAQ 4plex (K N-term); iTRAQ 4plex (Y)
2	61199	P60709|ACTB_HUMAN	K.D(+144.10)LYANTVLSGGTTMY(+144.10)PGIADR.M	N	40.4	2502.26	-4.1	835.091	3	59.44	18952	5	292	312	iTRAQ 4plex (K N-term); iTRAQ 4plex (Y)
2	61199	P60709|ACTB_HUMAN	M.D(+42.01)DDIAALVVDN(+.98)GSGMC(+57.02)K(+144.10).A	Y	40.27	1965.88	-6	983.939	2	62.21	19690	11	2	18	Acetylation (Protein N-term); Deamidation (NQ); Carbamidomethylation; iTRAQ 4plex (K N-term)
2	61199	P60709|ACTB_HUMAN	K.Q(-17.03)EYDESGPSIVHR.K	N	40.17	1498.67	-4.9	750.338	2	32.55	11791	6	360	372	Pyro-glu from Q
2	61199	P60709|ACTB_HUMAN	R.K(+144.10)DLY(+144.10)ANTVLSGGTTMYPGIADR.M	N	40.16	2630.36	0.7	658.597	4	59.47	18960	5	291	312	iTRAQ 4plex (K N-term); iTRAQ 4plex (Y)
2	61199	P60709|ACTB_HUMAN	K.D(+144.10)SYVGDEAQSK(+144.10).R	N	40.09	1485.71	-2.6	743.863	2	20.19	8503	12	51	61	iTRAQ 4plex (K N-term)
2	61199	P60709|ACTB_HUMAN	K.A(+144.10)GFAGDDAPR.A	N	39.91	1119.54	2.3	560.779	2	21.55	8864	11	19	28	iTRAQ 4plex (K N-term)
2	61199	P60709|ACTB_HUMAN	R.G(+144.10)YSFTTTAER.E	N	39.79	1275.62	0.7	638.818	2	29.4	10955	12	197	206	iTRAQ 4plex (K N-term)
2	61199	P60709|ACTB_HUMAN	R.T(+144.10)TGIVMDSGDGVTHTVPIYEGYALPH.A	N	39.01	2873.4	-3.4	719.355	4	66.74	20897	5	148	173	iTRAQ 4plex (K N-term)
2	61199	P60709|ACTB_HUMAN	R.A(+144.10)VFPSIVGRPR.H	N	38.71	1341.8	5.5	448.276	3	48.21	15963	17	29	39	iTRAQ 4plex (K N-term)
2	61199	P60709|ACTB_HUMAN	R.H(+144.10)QGVMVGMGQK(+144.10).D	N	38.4	1458.76	6.1	487.265	3	27.87	10547	17	40	50	iTRAQ 4plex (K N-term)
2	61199	P60709|ACTB_HUMAN	R.V(+144.10)APEEHPVLLTE(+21.98)APLNPK(+144.10).A	N	38.08	2263.24	-4.3	755.417	3	57.91	18544	9	96	113	iTRAQ 4plex (K N-term); Sodium adduct
2	61199	P60709|ACTB_HUMAN	R.T(+144.10)TGIVMDSGDGVTHTVPIY(+144.10)EGYALPHAILR.L	N	37.57	3470.81	-1.3	695.168	5	68.31	21317	3	148	177	iTRAQ 4plex (K N-term); iTRAQ 4plex (Y)
2	61199	P60709|ACTB_HUMAN	R.HQGVMVGMGQK(+144.10).D	N	37.56	1314.66	-0.3	658.339	2	26.71	10240	8	40	50	iTRAQ 4plex (K N-term)
2	61199	P60709|ACTB_HUMAN	K.E(+144.10)ITALAPSTMK(+144.10).I	N	36.95	1448.81	-1.4	725.412	2	46.54	15520	22	316	326	iTRAQ 4plex (K N-term)
2	61199	P60709|ACTB_HUMAN	R.K(+144.10)(+144.10)DLYANTVLSGGTTMYPGIADR.M	N	36.2	2630.36	-3.4	877.79	3	59.6	18996	1	291	312	iTRAQ 4plex (K N-term)
2	61199	P60709|ACTB_HUMAN	M.D(+42.01)DDIAALVVDNGSGMC(+57.02)K(+144.10).A	Y	36.06	1964.89	-7.9	983.446	2	64.68	20349	10	2	18	Acetylation (Protein N-term); Carbamidomethylation; iTRAQ 4plex (K N-term)
2	61199	P60709|ACTB_HUMAN	M.D(+42.01)DDIAALVVD(+21.98)NGSGMC(+57.02)K(+144.10).A	Y	35.12	1986.87	-9	994.435	2	64.56	20317	5	2	18	Acetylation (Protein N-term); Sodium adduct; Carbamidomethylation; iTRAQ 4plex (K N-term)
2	61199	P60709|ACTB_HUMAN	K.D(+144.10)LYANTVLSGGTTM(+15.99)YPGIADR.M	N	34.84	2374.16	-5.7	792.389	3	58.7	18755	1	292	312	iTRAQ 4plex (K N-term); Oxidation (M)
2	61199	P60709|ACTB_HUMAN	K.S(+144.10)YELPD(+21.98)GQVITIGNER.F	N	32.87	1955.97	-0.1	652.996	3	60.14	19138	3	239	254	iTRAQ 4plex (K N-term); Sodium adduct
2	61199	P60709|ACTB_HUMAN	K.I(+144.10)WHHTFYNELR.V	N	32.69	1658.84	3	553.956	3	43.84	14803	9	85	95	iTRAQ 4plex (K N-term)
2	61199	P60709|ACTB_HUMAN	K.D(+144.10)SYVGDEAQSK(+144.10)R.G	N	31.92	1641.82	4.8	548.282	3	18.59	8071	3	51	62	iTRAQ 4plex (K N-term)
2	61199	P60709|ACTB_HUMAN	R.K(+15.99)DLYANTVLSGGTTMY(+144.10)PGIADR.M	N	31.74	2502.25	1.3	835.092	3	59.6	18995	1	291	312	Hydroxylation; iTRAQ 4plex (Y)
2	61199	P60709|ACTB_HUMAN	K.Y(+144.10)PIE(+14.02)HGIVTNWDDMEK(+144.10).I	N	31.26	2248.1	-0.3	750.375	3	58.57	18722	6	69	84	iTRAQ 4plex (Y); Methyl ester; iTRAQ 4plex (K N-term)
2	61199	P60709|ACTB_HUMAN	K.S(+144.10)YELPDGQVITIGN(+.98)ER.F	N	30.42	1934.97	0.3	645.997	3	61.69	19552	1	239	254	iTRAQ 4plex (K N-term); Deamidation (NQ)
2	61199	P60709|ACTB_HUMAN	R.D(+144.10)LTDYLMK(+144.10).I	N	28.84	1285.68	1	643.847	2	53.11	17268	24	184	191	iTRAQ 4plex (K N-term)
2	61199	P60709|ACTB_HUMAN	R.A(+144.10)VFPSIVGR.P	N	28.81	1088.64	3.9	545.332	2	51.57	16858	27	29	37	iTRAQ 4plex (K N-term)
2	61199	P60709|ACTB_HUMAN	R.G(+144.10)Y(+144.10)SFTTTAER.E	N	26.16	1419.72	1.4	474.248	3	26.99	10315	3	197	206	iTRAQ 4plex (K N-term); iTRAQ 4plex (Y)
2	61199	P60709|ACTB_HUMAN	K.D(+144.10)SYVGDE(+21.98)AQSK(+144.10).R	N	25.3	1507.7	-4.2	754.852	2	20.15	8492	4	51	61	iTRAQ 4plex (K N-term); Sodium adduct
2	61199	P60709|ACTB_HUMAN	K.Q(-17.03)EYDESGPSIVHRK(+15.99).C	N	24.81	1642.76	4.9	548.596	3	27.95	10568	2	360	373	Pyro-glu from Q; Hydroxylation
2	61199	P60709|ACTB_HUMAN	K.DSY(+144.10)VGDEAQSK(+144.10).R	N	24.35	1485.71	3.6	496.247	3	20.81	8668	1	51	61	iTRAQ 4plex (Y); iTRAQ 4plex (K N-term)
2	61199	P60709|ACTB_HUMAN	K.A(+144.10)GFAGD(+21.98)DAPR.A	N	23.91	1141.52	-0.7	571.768	2	21.59	8876	6	19	28	iTRAQ 4plex (K N-term); Sodium adduct
2	61199	P60709|ACTB_HUMAN	K.D(+144.10)SY(+144.10)VGDEAQSK(+144.10).R	N	23.49	1629.81	3.5	544.281	3	19.61	8348	1	51	61	iTRAQ 4plex (K N-term); iTRAQ 4plex (Y)
2	61199	P60709|ACTB_HUMAN	K.Q(+144.10)EYDESGPSIVHRK(+15.99).C	N	23.13	1803.89	11.1	451.984	4	23.75	9449	6	360	373	iTRAQ 4plex (K N-term); Hydroxylation
2	61199	P60709|ACTB_HUMAN	I.K(+15.99)IIAPPER.K	N	23.11	938.555	15.8	470.292	2	31.87	11609	13	328	335	Hydroxylation
2	61199	P60709|ACTB_HUMAN	K.EITALAPSTMK(+144.10).I	N	23.1	1304.71	-5	653.36	2	42.11	14342	5	316	326	iTRAQ 4plex (K N-term)
2	61199	P60709|ACTB_HUMAN	R.D(+144.10)LTDY(+144.10)LMK(+144.10).I	N	20.27	1429.78	-0.1	715.897	2	47.08	15663	6	184	191	iTRAQ 4plex (K N-term); iTRAQ 4plex (Y)
2	61199	P60709|ACTB_HUMAN	K.E(+144.10)ITALAPSTM(+15.99)K(+144.10).I	N	19.73	1464.81	6.9	489.279	3	39.28	13589	3	316	326	iTRAQ 4plex (K N-term); Oxidation (M)
2	61199	P60709|ACTB_HUMAN	R.K(+15.99)DLYANTVLSGGTTMYPGIAD(+21.98)R.M	N	19.59	2380.13	-1.4	794.384	3	64.38	20270	2	291	312	Hydroxylation; Sodium adduct
2	61199	P60709|ACTB_HUMAN	R.H(+144.10)QGVMVGMGQK(+21.98)(+144.10).D	N	19.55	1480.75	-3.1	741.378	2	27.79	10526	3	40	50	iTRAQ 4plex (K N-term); Sodium adduct
2	61199	P60709|ACTB_HUMAN	R.D(+144.10)LTD(+21.98)YLMK(+144.10).I	N	19.32	1307.66	2	654.839	2	53.32	17323	4	184	191	iTRAQ 4plex (K N-term); Sodium adduct
2	61199	P60709|ACTB_HUMAN	K.I(+144.10)IAPPER.K	N	19.03	938.565	5	470.292	2	32.03	11652	4	329	335	iTRAQ 4plex (K N-term)
2	61199	P60709|ACTB_HUMAN	K.E(+144.10)ITALAPSTMK(+21.98)(+144.10).I	N	18.28	1470.79	-0.8	736.403	2	46.58	15531	9	316	326	iTRAQ 4plex (K N-term); Sodium adduct
2	61199	P60709|ACTB_HUMAN	K.IIAPPER.K	N	17.54	794.465	2.7	398.241	2	23.62	9412	6	329	335
2	61199	P60709|ACTB_HUMAN	K.C(+57.02)(+144.10)DVDIR.K	N	17.46	920.449	4.5	461.234	2	18.63	8080	2	285	290	Carbamidomethylation; iTRAQ 4plex (K N-term)
2	61199	P60709|ACTB_HUMAN	K.IWHHTFYNELR.V	N	17.25	1514.74	1	505.922	3	38.02	13251	1	85	95
2	61199	P60709|ACTB_HUMAN	R.T(+144.10)TGIVMD(+21.98)SGDGVTHTVPIYEGYALPHAILR.L	N	16.89	3348.69	-8.6	838.172	4	73.97	22825	1	148	177	iTRAQ 4plex (K N-term); Sodium adduct
2	61199	P60709|ACTB_HUMAN	R.D(+144.10)LTDYLM(+15.99)K(+144.10).I	N	15.97	1301.67	8.6	434.902	3	46.85	15601	3	184	191	iTRAQ 4plex (K N-term); Oxidation (M)
2	61199	P60709|ACTB_HUMAN	Y.A(+144.10)LPHAILR.L	N	15.75	1033.65	2.5	517.833	2	37.69	13163	5	170	177	iTRAQ 4plex (K N-term)
2	61199	P60709|ACTB_HUMAN	K.C(+57.02)DVDIR.K	N	15.59	776.349	1.7	389.182	2	15.46	7235	3	285	290	Carbamidomethylation
2	61199	P60709|ACTB_HUMAN	R.G(+144.10)ILTLK(+144.10).Y	N	15.43	931.627	9.7	466.825	2	44.2	14898	19	63	68	iTRAQ 4plex (K N-term)
2	61199	P60709|ACTB_HUMAN	I.K(+15.99)IIAPPERK(+144.10).Y	N	14.59	1210.75	10.7	606.389	2	30.31	11197	6	328	336	Hydroxylation; iTRAQ 4plex (K N-term)
2	61199	P60709|ACTB_HUMAN	R.L(+144.10)DLAGR.D	N	14.19	787.465	8	394.743	2	27.76	10518	16	178	183	iTRAQ 4plex (K N-term)
2	61199	P60709|ACTB_HUMAN	F.PSIVGRPR.H	N	13.99	880.524	2.8	441.271	2	48.54	16051	3	32	39
2	61199	P60709|ACTB_HUMAN	R.K(+15.99)DLY(+144.10)AN(+.98)TVLSGGTTMYPGIADR.M	N	13.51	2503.24	10.4	626.823	4	58.57	18720	1	291	312	Hydroxylation; iTRAQ 4plex (Y); Deamidation (NQ)
2	61246	tr|E7EVS6|E7EVS6_HUMAN	R.V(+144.10)APEEHPVLLTEAPLNPK(+144.10).A	N	46.92	2241.26	-3	748.091	3	57.79	18511	26	96	113	iTRAQ 4plex (K N-term)
2	61246	tr|E7EVS6|E7EVS6_HUMAN	M.D(+42.01)DDIAALVVDN(+.98)GSGMC(+57.02)K(+144.10).A	Y	40.27	1965.88	-6	983.939	2	62.21	19690	11	2	18	Acetylation (Protein N-term); Deamidation (NQ); Carbamidomethylation; iTRAQ 4plex (K N-term)
2	61246	tr|E7EVS6|E7EVS6_HUMAN	K.D(+144.10)SYVGDEAQSK(+144.10).R	N	40.09	1485.71	-2.6	743.863	2	20.19	8503	12	51	61	iTRAQ 4plex (K N-term)
2	61246	tr|E7EVS6|E7EVS6_HUMAN	K.A(+144.10)GFAGDDAPR.A	N	39.91	1119.54	2.3	560.779	2	21.55	8864	11	19	28	iTRAQ 4plex (K N-term)
2	61246	tr|E7EVS6|E7EVS6_HUMAN	R.A(+144.10)VFPSIVGRPR.H	N	38.71	1341.8	5.5	448.276	3	48.21	15963	17	29	39	iTRAQ 4plex (K N-term)
2	61246	tr|E7EVS6|E7EVS6_HUMAN	R.H(+144.10)QGVMVGMGQK(+144.10).D	N	38.4	1458.76	6.1	487.265	3	27.87	10547	17	40	50	iTRAQ 4plex (K N-term)
2	61246	tr|E7EVS6|E7EVS6_HUMAN	R.V(+144.10)APEEHPVLLTE(+21.98)APLNPK(+144.10).A	N	38.08	2263.24	-4.3	755.417	3	57.91	18544	9	96	113	iTRAQ 4plex (K N-term); Sodium adduct
2	61246	tr|E7EVS6|E7EVS6_HUMAN	R.HQGVMVGMGQK(+144.10).D	N	37.56	1314.66	-0.3	658.339	2	26.71	10240	8	40	50	iTRAQ 4plex (K N-term)
2	61246	tr|E7EVS6|E7EVS6_HUMAN	M.D(+42.01)DDIAALVVDNGSGMC(+57.02)K(+144.10).A	Y	36.06	1964.89	-7.9	983.446	2	64.68	20349	10	2	18	Acetylation (Protein N-term); Carbamidomethylation; iTRAQ 4plex (K N-term)
2	61246	tr|E7EVS6|E7EVS6_HUMAN	M.D(+42.01)DDIAALVVD(+21.98)NGSGMC(+57.02)K(+144.10).A	Y	35.12	1986.87	-9	994.435	2	64.56	20317	5	2	18	Acetylation (Protein N-term); Sodium adduct; Carbamidomethylation; iTRAQ 4plex (K N-term)
2	61246	tr|E7EVS6|E7EVS6_HUMAN	K.I(+144.10)WHHTFYNELR.V	N	32.69	1658.84	3	553.956	3	43.84	14803	9	85	95	iTRAQ 4plex (K N-term)
2	61246	tr|E7EVS6|E7EVS6_HUMAN	K.D(+144.10)SYVGDEAQSK(+144.10)R.G	N	31.92	1641.82	4.8	548.282	3	18.59	8071	3	51	62	iTRAQ 4plex (K N-term)
2	61246	tr|E7EVS6|E7EVS6_HUMAN	K.Y(+144.10)PIE(+14.02)HGIVTNWDDMEK(+144.10).I	N	31.26	2248.1	-0.3	750.375	3	58.57	18722	6	69	84	iTRAQ 4plex (Y); Methyl ester; iTRAQ 4plex (K N-term)
2	61246	tr|E7EVS6|E7EVS6_HUMAN	R.A(+144.10)VFPSIVGR.P	N	28.81	1088.64	3.9	545.332	2	51.57	16858	27	29	37	iTRAQ 4plex (K N-term)
2	61246	tr|E7EVS6|E7EVS6_HUMAN	K.D(+144.10)SYVGDE(+21.98)AQSK(+144.10).R	N	25.3	1507.7	-4.2	754.852	2	20.15	8492	4	51	61	iTRAQ 4plex (K N-term); Sodium adduct
2	61246	tr|E7EVS6|E7EVS6_HUMAN	K.DSY(+144.10)VGDEAQSK(+144.10).R	N	24.35	1485.71	3.6	496.247	3	20.81	8668	1	51	61	iTRAQ 4plex (Y); iTRAQ 4plex (K N-term)
2	61246	tr|E7EVS6|E7EVS6_HUMAN	K.A(+144.10)GFAGD(+21.98)DAPR.A	N	23.91	1141.52	-0.7	571.768	2	21.59	8876	6	19	28	iTRAQ 4plex (K N-term); Sodium adduct
2	61246	tr|E7EVS6|E7EVS6_HUMAN	K.D(+144.10)SY(+144.10)VGDEAQSK(+144.10).R	N	23.49	1629.81	3.5	544.281	3	19.61	8348	1	51	61	iTRAQ 4plex (K N-term); iTRAQ 4plex (Y)
2	61246	tr|E7EVS6|E7EVS6_HUMAN	R.H(+144.10)QGVMVGMGQK(+21.98)(+144.10).D	N	19.55	1480.75	-3.1	741.378	2	27.79	10526	3	40	50	iTRAQ 4plex (K N-term); Sodium adduct
2	61246	tr|E7EVS6|E7EVS6_HUMAN	K.IWHHTFYNELR.V	N	17.25	1514.74	1	505.922	3	38.02	13251	1	85	95
2	61246	tr|E7EVS6|E7EVS6_HUMAN	R.G(+144.10)ILTLK(+144.10).Y	N	15.43	931.627	9.7	466.825	2	44.2	14898	19	63	68	iTRAQ 4plex (K N-term)
2	61246	tr|E7EVS6|E7EVS6_HUMAN	F.PSIVGRPR.H	N	13.99	880.524	2.8	441.271	2	48.54	16051	3	32	39
2	116	tr|G5E9R0|G5E9R0_HUMAN	R.V(+144.10)APEEHPVLLTEAPLNPK(+144.10).A	N	46.92	2241.26	-3	748.091	3	57.79	18511	26	96	113	iTRAQ 4plex (K N-term)
2	116	tr|G5E9R0|G5E9R0_HUMAN	K.D(+144.10)SYVGDEAQSK(+144.10).R	N	40.09	1485.71	-2.6	743.863	2	20.19	8503	12	51	61	iTRAQ 4plex (K N-term)
2	116	tr|G5E9R0|G5E9R0_HUMAN	K.A(+144.10)GFAGDDAPR.A	N	39.91	1119.54	2.3	560.779	2	21.55	8864	11	19	28	iTRAQ 4plex (K N-term)
2	116	tr|G5E9R0|G5E9R0_HUMAN	R.A(+144.10)VFPSIVGRPR.H	N	38.71	1341.8	5.5	448.276	3	48.21	15963	17	29	39	iTRAQ 4plex (K N-term)
2	116	tr|G5E9R0|G5E9R0_HUMAN	R.H(+144.10)QGVMVGMGQK(+144.10).D	N	38.4	1458.76	6.1	487.265	3	27.87	10547	17	40	50	iTRAQ 4plex (K N-term)
2	116	tr|G5E9R0|G5E9R0_HUMAN	R.HQGVMVGMGQK(+144.10).D	N	37.56	1314.66	-0.3	658.339	2	26.71	10240	8	40	50	iTRAQ 4plex (K N-term)
2	116	tr|G5E9R0|G5E9R0_HUMAN	M.D(+42.01)DDIAALVVDNGSGMC(+57.02)K(+144.10).A	Y	36.06	1964.89	-7.9	983.446	2	64.68	20349	10	2	18	Acetylation (Protein N-term); Carbamidomethylation; iTRAQ 4plex (K N-term)
2	116	tr|G5E9R0|G5E9R0_HUMAN	K.I(+144.10)WHHTFYNELR.V	N	32.69	1658.84	3	553.956	3	43.84	14803	9	85	95	iTRAQ 4plex (K N-term)
2	116	tr|G5E9R0|G5E9R0_HUMAN	K.D(+144.10)SYVGDEAQSK(+144.10)R.G	N	31.92	1641.82	4.8	548.282	3	18.59	8071	3	51	62	iTRAQ 4plex (K N-term)
2	116	tr|G5E9R0|G5E9R0_HUMAN	R.A(+144.10)VFPSIVGR.P	N	28.81	1088.64	3.9	545.332	2	51.57	16858	27	29	37	iTRAQ 4plex (K N-term)
2	116	tr|G5E9R0|G5E9R0_HUMAN	K.DSY(+144.10)VGDEAQSK(+144.10).R	N	24.35	1485.71	3.6	496.247	3	20.81	8668	1	51	61	iTRAQ 4plex (Y); iTRAQ 4plex (K N-term)
2	116	tr|G5E9R0|G5E9R0_HUMAN	K.IWHHTFYNELR.V	N	17.25	1514.74	1	505.922	3	38.02	13251	1	85	95
2	116	tr|G5E9R0|G5E9R0_HUMAN	R.G(+144.10)ILTLK(+144.10).Y	N	15.43	931.627	9.7	466.825	2	44.2	14898	19	63	68	iTRAQ 4plex (K N-term)
2	116	tr|G5E9R0|G5E9R0_HUMAN	F.PSIVGRPR.H	N	13.99	880.524	2.8	441.271	2	48.54	16051	3	32	39
2	61255	tr|C9JZR7|C9JZR7_HUMAN	M.D(+42.01)DDIAALVVDN(+.98)GSGMC(+57.02)K(+144.10).A	Y	40.27	1965.88	-6	983.939	2	62.21	19690	11	2	18	Acetylation (Protein N-term); Deamidation (NQ); Carbamidomethylation; iTRAQ 4plex (K N-term)
2	61255	tr|C9JZR7|C9JZR7_HUMAN	K.D(+144.10)SYVGDEAQSK(+144.10).R	N	40.09	1485.71	-2.6	743.863	2	20.19	8503	12	51	61	iTRAQ 4plex (K N-term)
2	61255	tr|C9JZR7|C9JZR7_HUMAN	K.A(+144.10)GFAGDDAPR.A	N	39.91	1119.54	2.3	560.779	2	21.55	8864	11	19	28	iTRAQ 4plex (K N-term)
2	61255	tr|C9JZR7|C9JZR7_HUMAN	R.A(+144.10)VFPSIVGRPR.H	N	38.71	1341.8	5.5	448.276	3	48.21	15963	17	29	39	iTRAQ 4plex (K N-term)
2	61255	tr|C9JZR7|C9JZR7_HUMAN	R.H(+144.10)QGVMVGMGQK(+144.10).D	N	38.4	1458.76	6.1	487.265	3	27.87	10547	17	40	50	iTRAQ 4plex (K N-term)
2	61255	tr|C9JZR7|C9JZR7_HUMAN	R.HQGVMVGMGQK(+144.10).D	N	37.56	1314.66	-0.3	658.339	2	26.71	10240	8	40	50	iTRAQ 4plex (K N-term)
2	61255	tr|C9JZR7|C9JZR7_HUMAN	M.D(+42.01)DDIAALVVDNGSGMC(+57.02)K(+144.10).A	Y	36.06	1964.89	-7.9	983.446	2	64.68	20349	10	2	18	Acetylation (Protein N-term); Carbamidomethylation; iTRAQ 4plex (K N-term)
2	61255	tr|C9JZR7|C9JZR7_HUMAN	M.D(+42.01)DDIAALVVD(+21.98)NGSGMC(+57.02)K(+144.10).A	Y	35.12	1986.87	-9	994.435	2	64.56	20317	5	2	18	Acetylation (Protein N-term); Sodium adduct; Carbamidomethylation; iTRAQ 4plex (K N-term)
2	61255	tr|C9JZR7|C9JZR7_HUMAN	K.I(+144.10)WHHTFYNELR.V	N	32.69	1658.84	3	553.956	3	43.84	14803	9	85	95	iTRAQ 4plex (K N-term)
2	61255	tr|C9JZR7|C9JZR7_HUMAN	K.D(+144.10)SYVGDEAQSK(+144.10)R.G	N	31.92	1641.82	4.8	548.282	3	18.59	8071	3	51	62	iTRAQ 4plex (K N-term)
2	61255	tr|C9JZR7|C9JZR7_HUMAN	K.Y(+144.10)PIE(+14.02)HGIVTNWDDMEK(+144.10).I	N	31.26	2248.1	-0.3	750.375	3	58.57	18722	6	69	84	iTRAQ 4plex (Y); Methyl ester; iTRAQ 4plex (K N-term)
2	61255	tr|C9JZR7|C9JZR7_HUMAN	R.A(+144.10)VFPSIVGR.P	N	28.81	1088.64	3.9	545.332	2	51.57	16858	27	29	37	iTRAQ 4plex (K N-term)
2	61255	tr|C9JZR7|C9JZR7_HUMAN	K.D(+144.10)SYVGDE(+21.98)AQSK(+144.10).R	N	25.3	1507.7	-4.2	754.852	2	20.15	8492	4	51	61	iTRAQ 4plex (K N-term); Sodium adduct
2	61255	tr|C9JZR7|C9JZR7_HUMAN	K.DSY(+144.10)VGDEAQSK(+144.10).R	N	24.35	1485.71	3.6	496.247	3	20.81	8668	1	51	61	iTRAQ 4plex (Y); iTRAQ 4plex (K N-term)
2	61255	tr|C9JZR7|C9JZR7_HUMAN	K.A(+144.10)GFAGD(+21.98)DAPR.A	N	23.91	1141.52	-0.7	571.768	2	21.59	8876	6	19	28	iTRAQ 4plex (K N-term); Sodium adduct
2	61255	tr|C9JZR7|C9JZR7_HUMAN	K.D(+144.10)SY(+144.10)VGDEAQSK(+144.10).R	N	23.49	1629.81	3.5	544.281	3	19.61	8348	1	51	61	iTRAQ 4plex (K N-term); iTRAQ 4plex (Y)
2	61255	tr|C9JZR7|C9JZR7_HUMAN	R.H(+144.10)QGVMVGMGQK(+21.98)(+144.10).D	N	19.55	1480.75	-3.1	741.378	2	27.79	10526	3	40	50	iTRAQ 4plex (K N-term); Sodium adduct
2	61255	tr|C9JZR7|C9JZR7_HUMAN	K.IWHHTFYNELR.V	N	17.25	1514.74	1	505.922	3	38.02	13251	1	85	95
2	61255	tr|C9JZR7|C9JZR7_HUMAN	R.G(+144.10)ILTLK(+144.10).Y	N	15.43	931.627	9.7	466.825	2	44.2	14898	19	63	68	iTRAQ 4plex (K N-term)
2	61255	tr|C9JZR7|C9JZR7_HUMAN	F.PSIVGRPR.H	N	13.99	880.524	2.8	441.271	2	48.54	16051	3	32	39
2	144	tr|C9JUM1|C9JUM1_HUMAN	K.D(+144.10)SYVGDEAQSK(+144.10).R	N	40.09	1485.71	-2.6	743.863	2	20.19	8503	12	54	64	iTRAQ 4plex (K N-term)
2	144	tr|C9JUM1|C9JUM1_HUMAN	K.A(+144.10)GFAGDDAPR.A	N	39.91	1119.54	2.3	560.779	2	21.55	8864	11	22	31	iTRAQ 4plex (K N-term)
2	144	tr|C9JUM1|C9JUM1_HUMAN	R.A(+144.10)VFPSIVGRPR.H	N	38.71	1341.8	5.5	448.276	3	48.21	15963	17	32	42	iTRAQ 4plex (K N-term)
2	144	tr|C9JUM1|C9JUM1_HUMAN	R.H(+144.10)QGVMVGMGQK(+144.10).D	N	38.4	1458.76	6.1	487.265	3	27.87	10547	17	43	53	iTRAQ 4plex (K N-term)
2	144	tr|C9JUM1|C9JUM1_HUMAN	R.HQGVMVGMGQK(+144.10).D	N	37.56	1314.66	-0.3	658.339	2	26.71	10240	8	43	53	iTRAQ 4plex (K N-term)
2	144	tr|C9JUM1|C9JUM1_HUMAN	M.D(+42.01)DDIAALVVDNGSGMC(+57.02)K(+144.10).A	Y	36.06	1964.89	-7.9	983.446	2	64.68	20349	10	5	21	Acetylation (Protein N-term); Carbamidomethylation; iTRAQ 4plex (K N-term)
2	144	tr|C9JUM1|C9JUM1_HUMAN	K.I(+144.10)WHHTFYNELR.V	N	32.69	1658.84	3	553.956	3	43.84	14803	9	88	98	iTRAQ 4plex (K N-term)
2	144	tr|C9JUM1|C9JUM1_HUMAN	K.D(+144.10)SYVGDEAQSK(+144.10)R.G	N	31.92	1641.82	4.8	548.282	3	18.59	8071	3	54	65	iTRAQ 4plex (K N-term)
2	144	tr|C9JUM1|C9JUM1_HUMAN	R.A(+144.10)VFPSIVGR.P	N	28.81	1088.64	3.9	545.332	2	51.57	16858	27	32	40	iTRAQ 4plex (K N-term)
2	144	tr|C9JUM1|C9JUM1_HUMAN	K.DSY(+144.10)VGDEAQSK(+144.10).R	N	24.35	1485.71	3.6	496.247	3	20.81	8668	1	54	64	iTRAQ 4plex (Y); iTRAQ 4plex (K N-term)
2	144	tr|C9JUM1|C9JUM1_HUMAN	K.IWHHTFYNELR.V	N	17.25	1514.74	1	505.922	3	38.02	13251	1	88	98
2	144	tr|C9JUM1|C9JUM1_HUMAN	R.G(+144.10)ILTLK(+144.10).Y	N	15.43	931.627	9.7	466.825	2	44.2	14898	19	66	71	iTRAQ 4plex (K N-term)
2	144	tr|C9JUM1|C9JUM1_HUMAN	F.PSIVGRPR.H	N	13.99	880.524	2.8	441.271	2	48.54	16051	3	35	42
2	191	tr|C9JTX5|C9JTX5_HUMAN	K.D(+144.10)SYVGDEAQSK(+144.10).R	N	40.09	1485.71	-2.6	743.863	2	20.19	8503	12	51	61	iTRAQ 4plex (K N-term)
2	191	tr|C9JTX5|C9JTX5_HUMAN	K.A(+144.10)GFAGDDAPR.A	N	39.91	1119.54	2.3	560.779	2	21.55	8864	11	19	28	iTRAQ 4plex (K N-term)
2	191	tr|C9JTX5|C9JTX5_HUMAN	R.A(+144.10)VFPSIVGRPR.H	N	38.71	1341.8	5.5	448.276	3	48.21	15963	17	29	39	iTRAQ 4plex (K N-term)
2	191	tr|C9JTX5|C9JTX5_HUMAN	R.H(+144.10)QGVMVGMGQK(+144.10).D	N	38.4	1458.76	6.1	487.265	3	27.87	10547	17	40	50	iTRAQ 4plex (K N-term)
2	191	tr|C9JTX5|C9JTX5_HUMAN	R.HQGVMVGMGQK(+144.10).D	N	37.56	1314.66	-0.3	658.339	2	26.71	10240	8	40	50	iTRAQ 4plex (K N-term)
2	191	tr|C9JTX5|C9JTX5_HUMAN	M.D(+42.01)DDIAALVVDNGSGMC(+57.02)K(+144.10).A	Y	36.06	1964.89	-7.9	983.446	2	64.68	20349	10	2	18	Acetylation (Protein N-term); Carbamidomethylation; iTRAQ 4plex (K N-term)
2	191	tr|C9JTX5|C9JTX5_HUMAN	K.D(+144.10)SYVGDEAQSK(+144.10)R.G	N	31.92	1641.82	4.8	548.282	3	18.59	8071	3	51	62	iTRAQ 4plex (K N-term)
2	191	tr|C9JTX5|C9JTX5_HUMAN	R.A(+144.10)VFPSIVGR.P	N	28.81	1088.64	3.9	545.332	2	51.57	16858	27	29	37	iTRAQ 4plex (K N-term)
2	191	tr|C9JTX5|C9JTX5_HUMAN	K.DSY(+144.10)VGDEAQSK(+144.10).R	N	24.35	1485.71	3.6	496.247	3	20.81	8668	1	51	61	iTRAQ 4plex (Y); iTRAQ 4plex (K N-term)
2	191	tr|C9JTX5|C9JTX5_HUMAN	R.G(+144.10)ILTLK(+144.10).Y	N	15.43	931.627	9.7	466.825	2	44.2	14898	19	63	68	iTRAQ 4plex (K N-term)
2	191	tr|C9JTX5|C9JTX5_HUMAN	F.PSIVGRPR.H	N	13.99	880.524	2.8	441.271	2	48.54	16051	3	32	39
3	61200	P63261|ACTG_HUMAN	R.T(+144.10)TGIVMDSGDGVTHTVPIYEGYALPHAILR.L	N	48.2	3326.71	-4.2	832.681	4	73.92	22812	11	148	177	iTRAQ 4plex (K N-term)
3	61200	P63261|ACTG_HUMAN	K.D(+144.10)LYANTVLSGGTTMYPGIADR.M	N	47.44	2358.16	-4.8	787.058	3	64.3	20249	9	292	312	iTRAQ 4plex (K N-term)
3	61200	P63261|ACTG_HUMAN	R.V(+144.10)APEEHPVLLTEAPLNPK(+144.10).A	N	46.92	2241.26	-3	748.091	3	57.79	18511	26	96	113	iTRAQ 4plex (K N-term)
3	61200	P63261|ACTG_HUMAN	K.S(+144.10)YELPDGQVITIGNER.F	N	44.44	1933.98	-7.1	967.993	2	60.23	19162	16	239	254	iTRAQ 4plex (K N-term)
3	61200	P63261|ACTG_HUMAN	K.S(+144.10)Y(+144.10)ELPDGQVITIGNER.F	N	44.34	2078.08	-2.1	693.701	3	52.86	17200	3	239	254	iTRAQ 4plex (K N-term); iTRAQ 4plex (Y)
3	61200	P63261|ACTG_HUMAN	R.TTGIVMDSGDGVTHTVPIYEGYALPHAILR.L	N	42.11	3182.61	-5.7	796.654	4	73.47	22692	5	148	177
3	61200	P63261|ACTG_HUMAN	K.Q(+144.10)EYDESGPSIVHR.K	N	41.86	1659.8	0.6	554.273	3	27.91	10558	10	360	372	iTRAQ 4plex (K N-term)
3	61200	P63261|ACTG_HUMAN	K.L(+144.10)C(+57.02)YVALDFEQEMATAASSSSLEK(+144.10).S	N	41.8	2837.37	-2.9	710.347	4	85.92	26657	1	216	238	iTRAQ 4plex (K N-term); Carbamidomethylation
3	61200	P63261|ACTG_HUMAN	K.D(+144.10)LY(+144.10)ANTVLSGGTTMYPGIADR.M	N	41.71	2502.26	-4	835.091	3	58.62	18733	2	292	312	iTRAQ 4plex (K N-term); iTRAQ 4plex (Y)
3	61200	P63261|ACTG_HUMAN	R.T(+144.10)TGIVMDSGDGVTHTVPIYEGY(+144.10)ALPHAILR.L	N	41.5	3470.81	-3	695.167	5	68.23	21294	4	148	177	iTRAQ 4plex (K N-term); iTRAQ 4plex (Y)
3	61200	P63261|ACTG_HUMAN	K.D(+144.10)LYANTVLSGGTTMY(+144.10)PGIADR.M	N	40.4	2502.26	-4.1	835.091	3	59.44	18952	5	292	312	iTRAQ 4plex (K N-term); iTRAQ 4plex (Y)
3	61200	P63261|ACTG_HUMAN	K.Q(-17.03)EYDESGPSIVHR.K	N	40.17	1498.67	-4.9	750.338	2	32.55	11791	6	360	372	Pyro-glu from Q
3	61200	P63261|ACTG_HUMAN	R.K(+144.10)DLY(+144.10)ANTVLSGGTTMYPGIADR.M	N	40.16	2630.36	0.7	658.597	4	59.47	18960	5	291	312	iTRAQ 4plex (K N-term); iTRAQ 4plex (Y)
3	61200	P63261|ACTG_HUMAN	K.D(+144.10)SYVGDEAQSK(+144.10).R	N	40.09	1485.71	-2.6	743.863	2	20.19	8503	12	51	61	iTRAQ 4plex (K N-term)
3	61200	P63261|ACTG_HUMAN	K.A(+144.10)GFAGDDAPR.A	N	39.91	1119.54	2.3	560.779	2	21.55	8864	11	19	28	iTRAQ 4plex (K N-term)
3	61200	P63261|ACTG_HUMAN	R.G(+144.10)YSFTTTAER.E	N	39.79	1275.62	0.7	638.818	2	29.4	10955	12	197	206	iTRAQ 4plex (K N-term)
3	61200	P63261|ACTG_HUMAN	R.T(+144.10)TGIVMDSGDGVTHTVPIYEGYALPH.A	N	39.01	2873.4	-3.4	719.355	4	66.74	20897	5	148	173	iTRAQ 4plex (K N-term)
3	61200	P63261|ACTG_HUMAN	R.A(+144.10)VFPSIVGRPR.H	N	38.71	1341.8	5.5	448.276	3	48.21	15963	17	29	39	iTRAQ 4plex (K N-term)
3	61200	P63261|ACTG_HUMAN	R.H(+144.10)QGVMVGMGQK(+144.10).D	N	38.4	1458.76	6.1	487.265	3	27.87	10547	17	40	50	iTRAQ 4plex (K N-term)
3	61200	P63261|ACTG_HUMAN	R.V(+144.10)APEEHPVLLTE(+21.98)APLNPK(+144.10).A	N	38.08	2263.24	-4.3	755.417	3	57.91	18544	9	96	113	iTRAQ 4plex (K N-term); Sodium adduct
3	61200	P63261|ACTG_HUMAN	R.T(+144.10)TGIVMDSGDGVTHTVPIY(+144.10)EGYALPHAILR.L	N	37.57	3470.81	-1.3	695.168	5	68.31	21317	3	148	177	iTRAQ 4plex (K N-term); iTRAQ 4plex (Y)
3	61200	P63261|ACTG_HUMAN	R.HQGVMVGMGQK(+144.10).D	N	37.56	1314.66	-0.3	658.339	2	26.71	10240	8	40	50	iTRAQ 4plex (K N-term)
3	61200	P63261|ACTG_HUMAN	K.E(+144.10)ITALAPSTMK(+144.10).I	N	36.95	1448.81	-1.4	725.412	2	46.54	15520	22	316	326	iTRAQ 4plex (K N-term)
3	61200	P63261|ACTG_HUMAN	R.K(+144.10)(+144.10)DLYANTVLSGGTTMYPGIADR.M	N	36.2	2630.36	-3.4	877.79	3	59.6	18996	1	291	312	iTRAQ 4plex (K N-term)
3	61200	P63261|ACTG_HUMAN	K.D(+144.10)LYANTVLSGGTTM(+15.99)YPGIADR.M	N	34.84	2374.16	-5.7	792.389	3	58.7	18755	1	292	312	iTRAQ 4plex (K N-term); Oxidation (M)
3	61200	P63261|ACTG_HUMAN	K.S(+144.10)YELPD(+21.98)GQVITIGNER.F	N	32.87	1955.97	-0.1	652.996	3	60.14	19138	3	239	254	iTRAQ 4plex (K N-term); Sodium adduct
3	61200	P63261|ACTG_HUMAN	K.I(+144.10)WHHTFYNELR.V	N	32.69	1658.84	3	553.956	3	43.84	14803	9	85	95	iTRAQ 4plex (K N-term)
3	61200	P63261|ACTG_HUMAN	K.D(+144.10)SYVGDEAQSK(+144.10)R.G	N	31.92	1641.82	4.8	548.282	3	18.59	8071	3	51	62	iTRAQ 4plex (K N-term)
3	61200	P63261|ACTG_HUMAN	R.K(+15.99)DLYANTVLSGGTTMY(+144.10)PGIADR.M	N	31.74	2502.25	1.3	835.092	3	59.6	18995	1	291	312	Hydroxylation; iTRAQ 4plex (Y)
3	61200	P63261|ACTG_HUMAN	K.Y(+144.10)PIE(+14.02)HGIVTNWDDMEK(+144.10).I	N	31.26	2248.1	-0.3	750.375	3	58.57	18722	6	69	84	iTRAQ 4plex (Y); Methyl ester; iTRAQ 4plex (K N-term)
3	61200	P63261|ACTG_HUMAN	K.S(+144.10)YELPDGQVITIGN(+.98)ER.F	N	30.42	1934.97	0.3	645.997	3	61.69	19552	1	239	254	iTRAQ 4plex (K N-term); Deamidation (NQ)
3	61200	P63261|ACTG_HUMAN	R.D(+144.10)LTDYLMK(+144.10).I	N	28.84	1285.68	1	643.847	2	53.11	17268	24	184	191	iTRAQ 4plex (K N-term)
3	61200	P63261|ACTG_HUMAN	R.A(+144.10)VFPSIVGR.P	N	28.81	1088.64	3.9	545.332	2	51.57	16858	27	29	37	iTRAQ 4plex (K N-term)
3	61200	P63261|ACTG_HUMAN	R.G(+144.10)Y(+144.10)SFTTTAER.E	N	26.16	1419.72	1.4	474.248	3	26.99	10315	3	197	206	iTRAQ 4plex (K N-term); iTRAQ 4plex (Y)
3	61200	P63261|ACTG_HUMAN	K.D(+144.10)SYVGDE(+21.98)AQSK(+144.10).R	N	25.3	1507.7	-4.2	754.852	2	20.15	8492	4	51	61	iTRAQ 4plex (K N-term); Sodium adduct
3	61200	P63261|ACTG_HUMAN	K.Q(-17.03)EYDESGPSIVHRK(+15.99).C	N	24.81	1642.76	4.9	548.596	3	27.95	10568	2	360	373	Pyro-glu from Q; Hydroxylation
3	61200	P63261|ACTG_HUMAN	K.DSY(+144.10)VGDEAQSK(+144.10).R	N	24.35	1485.71	3.6	496.247	3	20.81	8668	1	51	61	iTRAQ 4plex (Y); iTRAQ 4plex (K N-term)
3	61200	P63261|ACTG_HUMAN	K.A(+144.10)GFAGD(+21.98)DAPR.A	N	23.91	1141.52	-0.7	571.768	2	21.59	8876	6	19	28	iTRAQ 4plex (K N-term); Sodium adduct
3	61200	P63261|ACTG_HUMAN	K.D(+144.10)SY(+144.10)VGDEAQSK(+144.10).R	N	23.49	1629.81	3.5	544.281	3	19.61	8348	1	51	61	iTRAQ 4plex (K N-term); iTRAQ 4plex (Y)
3	61200	P63261|ACTG_HUMAN	K.Q(+144.10)EYDESGPSIVHRK(+15.99).C	N	23.13	1803.89	11.1	451.984	4	23.75	9449	6	360	373	iTRAQ 4plex (K N-term); Hydroxylation
3	61200	P63261|ACTG_HUMAN	I.K(+15.99)IIAPPER.K	N	23.11	938.555	15.8	470.292	2	31.87	11609	13	328	335	Hydroxylation
3	61200	P63261|ACTG_HUMAN	K.EITALAPSTMK(+144.10).I	N	23.1	1304.71	-5	653.36	2	42.11	14342	5	316	326	iTRAQ 4plex (K N-term)
3	61200	P63261|ACTG_HUMAN	R.D(+144.10)LTDY(+144.10)LMK(+144.10).I	N	20.27	1429.78	-0.1	715.897	2	47.08	15663	6	184	191	iTRAQ 4plex (K N-term); iTRAQ 4plex (Y)
3	61200	P63261|ACTG_HUMAN	M.E(+42.01)EEIAALVIDNGSGMC(+57.02)K(+144.10).A	Y	20.18	2020.95	-7	1011.48	2	74.38	22935	4	2	18	Acetylation (Protein N-term); Carbamidomethylation; iTRAQ 4plex (K N-term)
3	61200	P63261|ACTG_HUMAN	K.E(+144.10)ITALAPSTM(+15.99)K(+144.10).I	N	19.73	1464.81	6.9	489.279	3	39.28	13589	3	316	326	iTRAQ 4plex (K N-term); Oxidation (M)
3	61200	P63261|ACTG_HUMAN	R.K(+15.99)DLYANTVLSGGTTMYPGIAD(+21.98)R.M	N	19.59	2380.13	-1.4	794.384	3	64.38	20270	2	291	312	Hydroxylation; Sodium adduct
3	61200	P63261|ACTG_HUMAN	R.H(+144.10)QGVMVGMGQK(+21.98)(+144.10).D	N	19.55	1480.75	-3.1	741.378	2	27.79	10526	3	40	50	iTRAQ 4plex (K N-term); Sodium adduct
3	61200	P63261|ACTG_HUMAN	R.D(+144.10)LTD(+21.98)YLMK(+144.10).I	N	19.32	1307.66	2	654.839	2	53.32	17323	4	184	191	iTRAQ 4plex (K N-term); Sodium adduct
3	61200	P63261|ACTG_HUMAN	K.I(+144.10)IAPPER.K	N	19.03	938.565	5	470.292	2	32.03	11652	4	329	335	iTRAQ 4plex (K N-term)
3	61200	P63261|ACTG_HUMAN	K.E(+144.10)ITALAPSTMK(+21.98)(+144.10).I	N	18.28	1470.79	-0.8	736.403	2	46.58	15531	9	316	326	iTRAQ 4plex (K N-term); Sodium adduct
3	61200	P63261|ACTG_HUMAN	K.IIAPPER.K	N	17.54	794.465	2.7	398.241	2	23.62	9412	6	329	335
3	61200	P63261|ACTG_HUMAN	K.C(+57.02)(+144.10)DVDIR.K	N	17.46	920.449	4.5	461.234	2	18.63	8080	2	285	290	Carbamidomethylation; iTRAQ 4plex (K N-term)
3	61200	P63261|ACTG_HUMAN	K.IWHHTFYNELR.V	N	17.25	1514.74	1	505.922	3	38.02	13251	1	85	95
3	61200	P63261|ACTG_HUMAN	R.T(+144.10)TGIVMD(+21.98)SGDGVTHTVPIYEGYALPHAILR.L	N	16.89	3348.69	-8.6	838.172	4	73.97	22825	1	148	177	iTRAQ 4plex (K N-term); Sodium adduct
3	61200	P63261|ACTG_HUMAN	R.D(+144.10)LTDYLM(+15.99)K(+144.10).I	N	15.97	1301.67	8.6	434.902	3	46.85	15601	3	184	191	iTRAQ 4plex (K N-term); Oxidation (M)
3	61200	P63261|ACTG_HUMAN	Y.A(+144.10)LPHAILR.L	N	15.75	1033.65	2.5	517.833	2	37.69	13163	5	170	177	iTRAQ 4plex (K N-term)
3	61200	P63261|ACTG_HUMAN	K.C(+57.02)DVDIR.K	N	15.59	776.349	1.7	389.182	2	15.46	7235	3	285	290	Carbamidomethylation
3	61200	P63261|ACTG_HUMAN	R.G(+144.10)ILTLK(+144.10).Y	N	15.43	931.627	9.7	466.825	2	44.2	14898	19	63	68	iTRAQ 4plex (K N-term)
3	61200	P63261|ACTG_HUMAN	I.K(+15.99)IIAPPERK(+144.10).Y	N	14.59	1210.75	10.7	606.389	2	30.31	11197	6	328	336	Hydroxylation; iTRAQ 4plex (K N-term)
3	61200	P63261|ACTG_HUMAN	R.L(+144.10)DLAGR.D	N	14.19	787.465	8	394.743	2	27.76	10518	16	178	183	iTRAQ 4plex (K N-term)
3	61200	P63261|ACTG_HUMAN	F.PSIVGRPR.H	N	13.99	880.524	2.8	441.271	2	48.54	16051	3	32	39
3	61200	P63261|ACTG_HUMAN	R.K(+15.99)DLY(+144.10)AN(+.98)TVLSGGTTMYPGIADR.M	N	13.51	2503.24	10.4	626.823	4	58.57	18720	1	291	312	Hydroxylation; iTRAQ 4plex (Y); Deamidation (NQ)
3	61221	tr|I3L4N8|I3L4N8_HUMAN	R.T(+144.10)TGIVMDSGDGVTHTVPIYEGYALPHAILR.L	N	48.2	3326.71	-4.2	832.681	4	73.92	22812	11	139	168	iTRAQ 4plex (K N-term)
3	61221	tr|I3L4N8|I3L4N8_HUMAN	R.V(+144.10)APEEHPVLLTEAPLNPK(+144.10).A	N	46.92	2241.26	-3	748.091	3	57.79	18511	26	87	104	iTRAQ 4plex (K N-term)
3	61221	tr|I3L4N8|I3L4N8_HUMAN	R.TTGIVMDSGDGVTHTVPIYEGYALPHAILR.L	N	42.11	3182.61	-5.7	796.654	4	73.47	22692	5	139	168
3	61221	tr|I3L4N8|I3L4N8_HUMAN	K.L(+144.10)C(+57.02)YVALDFEQEMATAASSSSLEK(+144.10).S	N	41.8	2837.37	-2.9	710.347	4	85.92	26657	1	207	229	iTRAQ 4plex (K N-term); Carbamidomethylation
3	61221	tr|I3L4N8|I3L4N8_HUMAN	R.T(+144.10)TGIVMDSGDGVTHTVPIYEGY(+144.10)ALPHAILR.L	N	41.5	3470.81	-3	695.167	5	68.23	21294	4	139	168	iTRAQ 4plex (K N-term); iTRAQ 4plex (Y)
3	61221	tr|I3L4N8|I3L4N8_HUMAN	Q.D(+144.10)SYVGDEAQSK(+144.10).R	N	40.09	1485.71	-2.6	743.863	2	20.19	8503	12	42	52	iTRAQ 4plex (K N-term)
3	61221	tr|I3L4N8|I3L4N8_HUMAN	K.A(+144.10)GFAGDDAPR.A	N	39.91	1119.54	2.3	560.779	2	21.55	8864	11	19	28	iTRAQ 4plex (K N-term)
3	61221	tr|I3L4N8|I3L4N8_HUMAN	R.G(+144.10)YSFTTTAER.E	N	39.79	1275.62	0.7	638.818	2	29.4	10955	12	188	197	iTRAQ 4plex (K N-term)
3	61221	tr|I3L4N8|I3L4N8_HUMAN	R.T(+144.10)TGIVMDSGDGVTHTVPIYEGYALPH.A	N	39.01	2873.4	-3.4	719.355	4	66.74	20897	5	139	164	iTRAQ 4plex (K N-term)
3	61221	tr|I3L4N8|I3L4N8_HUMAN	R.A(+144.10)VFPSIVGRPR.H	N	38.71	1341.8	5.5	448.276	3	48.21	15963	17	29	39	iTRAQ 4plex (K N-term)
3	61221	tr|I3L4N8|I3L4N8_HUMAN	R.V(+144.10)APEEHPVLLTE(+21.98)APLNPK(+144.10).A	N	38.08	2263.24	-4.3	755.417	3	57.91	18544	9	87	104	iTRAQ 4plex (K N-term); Sodium adduct
3	61221	tr|I3L4N8|I3L4N8_HUMAN	R.T(+144.10)TGIVMDSGDGVTHTVPIY(+144.10)EGYALPHAILR.L	N	37.57	3470.81	-1.3	695.168	5	68.31	21317	3	139	168	iTRAQ 4plex (K N-term); iTRAQ 4plex (Y)
3	61221	tr|I3L4N8|I3L4N8_HUMAN	K.I(+144.10)WHHTFYNELR.V	N	32.69	1658.84	3	553.956	3	43.84	14803	9	76	86	iTRAQ 4plex (K N-term)
3	61221	tr|I3L4N8|I3L4N8_HUMAN	Q.D(+144.10)SYVGDEAQSK(+144.10)R.G	N	31.92	1641.82	4.8	548.282	3	18.59	8071	3	42	53	iTRAQ 4plex (K N-term)
3	61221	tr|I3L4N8|I3L4N8_HUMAN	K.Y(+144.10)PIE(+14.02)HGIVTNWDDMEK(+144.10).I	N	31.26	2248.1	-0.3	750.375	3	58.57	18722	6	60	75	iTRAQ 4plex (Y); Methyl ester; iTRAQ 4plex (K N-term)
3	61221	tr|I3L4N8|I3L4N8_HUMAN	R.D(+144.10)LTDYLMK(+144.10).I	N	28.84	1285.68	1	643.847	2	53.11	17268	24	175	182	iTRAQ 4plex (K N-term)
3	61221	tr|I3L4N8|I3L4N8_HUMAN	R.A(+144.10)VFPSIVGR.P	N	28.81	1088.64	3.9	545.332	2	51.57	16858	27	29	37	iTRAQ 4plex (K N-term)
3	61221	tr|I3L4N8|I3L4N8_HUMAN	R.G(+144.10)Y(+144.10)SFTTTAER.E	N	26.16	1419.72	1.4	474.248	3	26.99	10315	3	188	197	iTRAQ 4plex (K N-term); iTRAQ 4plex (Y)
3	61221	tr|I3L4N8|I3L4N8_HUMAN	Q.DSY(+144.10)VGDEAQSK(+144.10).R	N	24.35	1485.71	3.6	496.247	3	20.81	8668	1	42	52	iTRAQ 4plex (Y); iTRAQ 4plex (K N-term)
3	61221	tr|I3L4N8|I3L4N8_HUMAN	K.A(+144.10)GFAGD(+21.98)DAPR.A	N	23.91	1141.52	-0.7	571.768	2	21.59	8876	6	19	28	iTRAQ 4plex (K N-term); Sodium adduct
3	61221	tr|I3L4N8|I3L4N8_HUMAN	R.D(+144.10)LTDY(+144.10)LMK(+144.10).I	N	20.27	1429.78	-0.1	715.897	2	47.08	15663	6	175	182	iTRAQ 4plex (K N-term); iTRAQ 4plex (Y)
3	61221	tr|I3L4N8|I3L4N8_HUMAN	M.E(+42.01)EEIAALVIDNGSGMC(+57.02)K(+144.10).A	Y	20.18	2020.95	-7	1011.48	2	74.38	22935	4	2	18	Acetylation (Protein N-term); Carbamidomethylation; iTRAQ 4plex (K N-term)
3	61221	tr|I3L4N8|I3L4N8_HUMAN	R.D(+144.10)LTD(+21.98)YLMK(+144.10).I	N	19.32	1307.66	2	654.839	2	53.32	17323	4	175	182	iTRAQ 4plex (K N-term); Sodium adduct
3	61221	tr|I3L4N8|I3L4N8_HUMAN	K.IWHHTFYNELR.V	N	17.25	1514.74	1	505.922	3	38.02	13251	1	76	86
3	61221	tr|I3L4N8|I3L4N8_HUMAN	R.T(+144.10)TGIVMD(+21.98)SGDGVTHTVPIYEGYALPHAILR.L	N	16.89	3348.69	-8.6	838.172	4	73.97	22825	1	139	168	iTRAQ 4plex (K N-term); Sodium adduct
3	61221	tr|I3L4N8|I3L4N8_HUMAN	R.D(+144.10)LTDYLM(+15.99)K(+144.10).I	N	15.97	1301.67	8.6	434.902	3	46.85	15601	3	175	182	iTRAQ 4plex (K N-term); Oxidation (M)
3	61221	tr|I3L4N8|I3L4N8_HUMAN	Y.A(+144.10)LPHAILR.L	N	15.75	1033.65	2.5	517.833	2	37.69	13163	5	161	168	iTRAQ 4plex (K N-term)
3	61221	tr|I3L4N8|I3L4N8_HUMAN	R.G(+144.10)ILTLK(+144.10).Y	N	15.43	931.627	9.7	466.825	2	44.2	14898	19	54	59	iTRAQ 4plex (K N-term)
3	61221	tr|I3L4N8|I3L4N8_HUMAN	R.L(+144.10)DLAGR.D	N	14.19	787.465	8	394.743	2	27.76	10518	16	169	174	iTRAQ 4plex (K N-term)
3	61221	tr|I3L4N8|I3L4N8_HUMAN	F.PSIVGRPR.H	N	13.99	880.524	2.8	441.271	2	48.54	16051	3	32	39
3	45	tr|I3L1U9|I3L1U9_HUMAN	R.T(+144.10)TGIVMDSGDGVTHTVPIYEGYALPHAILR.L	N	48.2	3326.71	-4.2	832.681	4	73.92	22812	11	148	177	iTRAQ 4plex (K N-term)
3	45	tr|I3L1U9|I3L1U9_HUMAN	R.V(+144.10)APEEHPVLLTEAPLNPK(+144.10).A	N	46.92	2241.26	-3	748.091	3	57.79	18511	26	96	113	iTRAQ 4plex (K N-term)
3	45	tr|I3L1U9|I3L1U9_HUMAN	R.TTGIVMDSGDGVTHTVPIYEGYALPHAILR.L	N	42.11	3182.61	-5.7	796.654	4	73.47	22692	5	148	177
3	45	tr|I3L1U9|I3L1U9_HUMAN	R.T(+144.10)TGIVMDSGDGVTHTVPIYEGY(+144.10)ALPHAILR.L	N	41.5	3470.81	-3	695.167	5	68.23	21294	4	148	177	iTRAQ 4plex (K N-term); iTRAQ 4plex (Y)
3	45	tr|I3L1U9|I3L1U9_HUMAN	K.D(+144.10)SYVGDEAQSK(+144.10).R	N	40.09	1485.71	-2.6	743.863	2	20.19	8503	12	51	61	iTRAQ 4plex (K N-term)
3	45	tr|I3L1U9|I3L1U9_HUMAN	K.A(+144.10)GFAGDDAPR.A	N	39.91	1119.54	2.3	560.779	2	21.55	8864	11	19	28	iTRAQ 4plex (K N-term)
3	45	tr|I3L1U9|I3L1U9_HUMAN	R.G(+144.10)YSFTTTAER.E	N	39.79	1275.62	0.7	638.818	2	29.4	10955	12	197	206	iTRAQ 4plex (K N-term)
3	45	tr|I3L1U9|I3L1U9_HUMAN	R.T(+144.10)TGIVMDSGDGVTHTVPIYEGYALPH.A	N	39.01	2873.4	-3.4	719.355	4	66.74	20897	5	148	173	iTRAQ 4plex (K N-term)
3	45	tr|I3L1U9|I3L1U9_HUMAN	R.A(+144.10)VFPSIVGRPR.H	N	38.71	1341.8	5.5	448.276	3	48.21	15963	17	29	39	iTRAQ 4plex (K N-term)
3	45	tr|I3L1U9|I3L1U9_HUMAN	R.H(+144.10)QGVMVGMGQK(+144.10).D	N	38.4	1458.76	6.1	487.265	3	27.87	10547	17	40	50	iTRAQ 4plex (K N-term)
3	45	tr|I3L1U9|I3L1U9_HUMAN	R.T(+144.10)TGIVMDSGDGVTHTVPIY(+144.10)EGYALPHAILR.L	N	37.57	3470.81	-1.3	695.168	5	68.31	21317	3	148	177	iTRAQ 4plex (K N-term); iTRAQ 4plex (Y)
3	45	tr|I3L1U9|I3L1U9_HUMAN	R.HQGVMVGMGQK(+144.10).D	N	37.56	1314.66	-0.3	658.339	2	26.71	10240	8	40	50	iTRAQ 4plex (K N-term)
3	45	tr|I3L1U9|I3L1U9_HUMAN	K.I(+144.10)WHHTFYNELR.V	N	32.69	1658.84	3	553.956	3	43.84	14803	9	85	95	iTRAQ 4plex (K N-term)
3	45	tr|I3L1U9|I3L1U9_HUMAN	K.D(+144.10)SYVGDEAQSK(+144.10)R.G	N	31.92	1641.82	4.8	548.282	3	18.59	8071	3	51	62	iTRAQ 4plex (K N-term)
3	45	tr|I3L1U9|I3L1U9_HUMAN	R.D(+144.10)LTDYLMK(+144.10).I	N	28.84	1285.68	1	643.847	2	53.11	17268	24	184	191	iTRAQ 4plex (K N-term)
3	45	tr|I3L1U9|I3L1U9_HUMAN	R.A(+144.10)VFPSIVGR.P	N	28.81	1088.64	3.9	545.332	2	51.57	16858	27	29	37	iTRAQ 4plex (K N-term)
3	45	tr|I3L1U9|I3L1U9_HUMAN	R.G(+144.10)Y(+144.10)SFTTTAER.E	N	26.16	1419.72	1.4	474.248	3	26.99	10315	3	197	206	iTRAQ 4plex (K N-term); iTRAQ 4plex (Y)
3	45	tr|I3L1U9|I3L1U9_HUMAN	K.DSY(+144.10)VGDEAQSK(+144.10).R	N	24.35	1485.71	3.6	496.247	3	20.81	8668	1	51	61	iTRAQ 4plex (Y); iTRAQ 4plex (K N-term)
3	45	tr|I3L1U9|I3L1U9_HUMAN	M.E(+42.01)EEIAALVIDNGSGMC(+57.02)K(+144.10).A	Y	20.18	2020.95	-7	1011.48	2	74.38	22935	4	2	18	Acetylation (Protein N-term); Carbamidomethylation; iTRAQ 4plex (K N-term)
3	45	tr|I3L1U9|I3L1U9_HUMAN	K.IWHHTFYNELR.V	N	17.25	1514.74	1	505.922	3	38.02	13251	1	85	95
3	45	tr|I3L1U9|I3L1U9_HUMAN	Y.A(+144.10)LPHAILR.L	N	15.75	1033.65	2.5	517.833	2	37.69	13163	5	170	177	iTRAQ 4plex (K N-term)
3	45	tr|I3L1U9|I3L1U9_HUMAN	R.G(+144.10)ILTLK(+144.10).Y	N	15.43	931.627	9.7	466.825	2	44.2	14898	19	63	68	iTRAQ 4plex (K N-term)
3	45	tr|I3L1U9|I3L1U9_HUMAN	R.L(+144.10)DLAGR.D	N	14.19	787.465	8	394.743	2	27.76	10518	16	178	183	iTRAQ 4plex (K N-term)
3	45	tr|I3L1U9|I3L1U9_HUMAN	F.PSIVGRPR.H	N	13.99	880.524	2.8	441.271	2	48.54	16051	3	32	39
3	44	tr|I3L3I0|I3L3I0_HUMAN	R.T(+144.10)TGIVMDSGDGVTHTVPIYEGYALPHAILR.L	N	48.2	3326.71	-4.2	832.681	4	73.92	22812	11	148	177	iTRAQ 4plex (K N-term)
3	44	tr|I3L3I0|I3L3I0_HUMAN	R.V(+144.10)APEEHPVLLTEAPLNPK(+144.10).A	N	46.92	2241.26	-3	748.091	3	57.79	18511	26	96	113	iTRAQ 4plex (K N-term)
3	44	tr|I3L3I0|I3L3I0_HUMAN	R.TTGIVMDSGDGVTHTVPIYEGYALPHAILR.L	N	42.11	3182.61	-5.7	796.654	4	73.47	22692	5	148	177
3	44	tr|I3L3I0|I3L3I0_HUMAN	R.T(+144.10)TGIVMDSGDGVTHTVPIYEGY(+144.10)ALPHAILR.L	N	41.5	3470.81	-3	695.167	5	68.23	21294	4	148	177	iTRAQ 4plex (K N-term); iTRAQ 4plex (Y)
3	44	tr|I3L3I0|I3L3I0_HUMAN	K.D(+144.10)SYVGDEAQSK(+144.10).R	N	40.09	1485.71	-2.6	743.863	2	20.19	8503	12	51	61	iTRAQ 4plex (K N-term)
3	44	tr|I3L3I0|I3L3I0_HUMAN	K.A(+144.10)GFAGDDAPR.A	N	39.91	1119.54	2.3	560.779	2	21.55	8864	11	19	28	iTRAQ 4plex (K N-term)
3	44	tr|I3L3I0|I3L3I0_HUMAN	R.G(+144.10)YSFTTTAER.E	N	39.79	1275.62	0.7	638.818	2	29.4	10955	12	197	206	iTRAQ 4plex (K N-term)
3	44	tr|I3L3I0|I3L3I0_HUMAN	R.T(+144.10)TGIVMDSGDGVTHTVPIYEGYALPH.A	N	39.01	2873.4	-3.4	719.355	4	66.74	20897	5	148	173	iTRAQ 4plex (K N-term)
3	44	tr|I3L3I0|I3L3I0_HUMAN	R.A(+144.10)VFPSIVGRPR.H	N	38.71	1341.8	5.5	448.276	3	48.21	15963	17	29	39	iTRAQ 4plex (K N-term)
3	44	tr|I3L3I0|I3L3I0_HUMAN	R.H(+144.10)QGVMVGMGQK(+144.10).D	N	38.4	1458.76	6.1	487.265	3	27.87	10547	17	40	50	iTRAQ 4plex (K N-term)
3	44	tr|I3L3I0|I3L3I0_HUMAN	R.T(+144.10)TGIVMDSGDGVTHTVPIY(+144.10)EGYALPHAILR.L	N	37.57	3470.81	-1.3	695.168	5	68.31	21317	3	148	177	iTRAQ 4plex (K N-term); iTRAQ 4plex (Y)
3	44	tr|I3L3I0|I3L3I0_HUMAN	R.HQGVMVGMGQK(+144.10).D	N	37.56	1314.66	-0.3	658.339	2	26.71	10240	8	40	50	iTRAQ 4plex (K N-term)
3	44	tr|I3L3I0|I3L3I0_HUMAN	K.I(+144.10)WHHTFYNELR.V	N	32.69	1658.84	3	553.956	3	43.84	14803	9	85	95	iTRAQ 4plex (K N-term)
3	44	tr|I3L3I0|I3L3I0_HUMAN	K.D(+144.10)SYVGDEAQSK(+144.10)R.G	N	31.92	1641.82	4.8	548.282	3	18.59	8071	3	51	62	iTRAQ 4plex (K N-term)
3	44	tr|I3L3I0|I3L3I0_HUMAN	R.D(+144.10)LTDYLMK(+144.10).I	N	28.84	1285.68	1	643.847	2	53.11	17268	24	184	191	iTRAQ 4plex (K N-term)
3	44	tr|I3L3I0|I3L3I0_HUMAN	R.A(+144.10)VFPSIVGR.P	N	28.81	1088.64	3.9	545.332	2	51.57	16858	27	29	37	iTRAQ 4plex (K N-term)
3	44	tr|I3L3I0|I3L3I0_HUMAN	R.G(+144.10)Y(+144.10)SFTTTAER.E	N	26.16	1419.72	1.4	474.248	3	26.99	10315	3	197	206	iTRAQ 4plex (K N-term); iTRAQ 4plex (Y)
3	44	tr|I3L3I0|I3L3I0_HUMAN	K.DSY(+144.10)VGDEAQSK(+144.10).R	N	24.35	1485.71	3.6	496.247	3	20.81	8668	1	51	61	iTRAQ 4plex (Y); iTRAQ 4plex (K N-term)
3	44	tr|I3L3I0|I3L3I0_HUMAN	M.E(+42.01)EEIAALVIDNGSGMC(+57.02)K(+144.10).A	Y	20.18	2020.95	-7	1011.48	2	74.38	22935	4	2	18	Acetylation (Protein N-term); Carbamidomethylation; iTRAQ 4plex (K N-term)
3	44	tr|I3L3I0|I3L3I0_HUMAN	K.IWHHTFYNELR.V	N	17.25	1514.74	1	505.922	3	38.02	13251	1	85	95
3	44	tr|I3L3I0|I3L3I0_HUMAN	Y.A(+144.10)LPHAILR.L	N	15.75	1033.65	2.5	517.833	2	37.69	13163	5	170	177	iTRAQ 4plex (K N-term)
3	44	tr|I3L3I0|I3L3I0_HUMAN	R.G(+144.10)ILTLK(+144.10).Y	N	15.43	931.627	9.7	466.825	2	44.2	14898	19	63	68	iTRAQ 4plex (K N-term)
3	44	tr|I3L3I0|I3L3I0_HUMAN	R.L(+144.10)DLAGR.D	N	14.19	787.465	8	394.743	2	27.76	10518	16	178	183	iTRAQ 4plex (K N-term)
3	44	tr|I3L3I0|I3L3I0_HUMAN	F.PSIVGRPR.H	N	13.99	880.524	2.8	441.271	2	48.54	16051	3	32	39
3	117	tr|K7EM38|K7EM38_HUMAN	R.V(+144.10)APEEHPVLLTEAPLNPK(+144.10).A	N	46.92	2241.26	-3	748.091	3	57.79	18511	26	96	113	iTRAQ 4plex (K N-term)
3	117	tr|K7EM38|K7EM38_HUMAN	K.D(+144.10)SYVGDEAQSK(+144.10).R	N	40.09	1485.71	-2.6	743.863	2	20.19	8503	12	51	61	iTRAQ 4plex (K N-term)
3	117	tr|K7EM38|K7EM38_HUMAN	K.A(+144.10)GFAGDDAPR.A	N	39.91	1119.54	2.3	560.779	2	21.55	8864	11	19	28	iTRAQ 4plex (K N-term)
3	117	tr|K7EM38|K7EM38_HUMAN	R.A(+144.10)VFPSIVGRPR.H	N	38.71	1341.8	5.5	448.276	3	48.21	15963	17	29	39	iTRAQ 4plex (K N-term)
3	117	tr|K7EM38|K7EM38_HUMAN	R.H(+144.10)QGVMVGMGQK(+144.10).D	N	38.4	1458.76	6.1	487.265	3	27.87	10547	17	40	50	iTRAQ 4plex (K N-term)
3	117	tr|K7EM38|K7EM38_HUMAN	R.HQGVMVGMGQK(+144.10).D	N	37.56	1314.66	-0.3	658.339	2	26.71	10240	8	40	50	iTRAQ 4plex (K N-term)
3	117	tr|K7EM38|K7EM38_HUMAN	K.I(+144.10)WHHTFYNELR.V	N	32.69	1658.84	3	553.956	3	43.84	14803	9	85	95	iTRAQ 4plex (K N-term)
3	117	tr|K7EM38|K7EM38_HUMAN	K.D(+144.10)SYVGDEAQSK(+144.10)R.G	N	31.92	1641.82	4.8	548.282	3	18.59	8071	3	51	62	iTRAQ 4plex (K N-term)
3	117	tr|K7EM38|K7EM38_HUMAN	R.A(+144.10)VFPSIVGR.P	N	28.81	1088.64	3.9	545.332	2	51.57	16858	27	29	37	iTRAQ 4plex (K N-term)
3	117	tr|K7EM38|K7EM38_HUMAN	K.DSY(+144.10)VGDEAQSK(+144.10).R	N	24.35	1485.71	3.6	496.247	3	20.81	8668	1	51	61	iTRAQ 4plex (Y); iTRAQ 4plex (K N-term)
3	117	tr|K7EM38|K7EM38_HUMAN	M.E(+42.01)EEIAALVIDNGSGMC(+57.02)K(+144.10).A	Y	20.18	2020.95	-7	1011.48	2	74.38	22935	4	2	18	Acetylation (Protein N-term); Carbamidomethylation; iTRAQ 4plex (K N-term)
3	117	tr|K7EM38|K7EM38_HUMAN	K.IWHHTFYNELR.V	N	17.25	1514.74	1	505.922	3	38.02	13251	1	85	95
3	117	tr|K7EM38|K7EM38_HUMAN	R.G(+144.10)ILTLK(+144.10).Y	N	15.43	931.627	9.7	466.825	2	44.2	14898	19	63	68	iTRAQ 4plex (K N-term)
3	117	tr|K7EM38|K7EM38_HUMAN	F.PSIVGRPR.H	N	13.99	880.524	2.8	441.271	2	48.54	16051	3	32	39
3	118	tr|I3L3R2|I3L3R2_HUMAN	R.V(+144.10)APEEHPVLLTEAPLNPK(+144.10).A	N	46.92	2241.26	-3	748.091	3	57.79	18511	26	96	113	iTRAQ 4plex (K N-term)
3	118	tr|I3L3R2|I3L3R2_HUMAN	K.D(+144.10)SYVGDEAQSK(+144.10).R	N	40.09	1485.71	-2.6	743.863	2	20.19	8503	12	51	61	iTRAQ 4plex (K N-term)
3	118	tr|I3L3R2|I3L3R2_HUMAN	K.A(+144.10)GFAGDDAPR.A	N	39.91	1119.54	2.3	560.779	2	21.55	8864	11	19	28	iTRAQ 4plex (K N-term)
3	118	tr|I3L3R2|I3L3R2_HUMAN	R.A(+144.10)VFPSIVGRPR.H	N	38.71	1341.8	5.5	448.276	3	48.21	15963	17	29	39	iTRAQ 4plex (K N-term)
3	118	tr|I3L3R2|I3L3R2_HUMAN	R.H(+144.10)QGVMVGMGQK(+144.10).D	N	38.4	1458.76	6.1	487.265	3	27.87	10547	17	40	50	iTRAQ 4plex (K N-term)
3	118	tr|I3L3R2|I3L3R2_HUMAN	R.HQGVMVGMGQK(+144.10).D	N	37.56	1314.66	-0.3	658.339	2	26.71	10240	8	40	50	iTRAQ 4plex (K N-term)
3	118	tr|I3L3R2|I3L3R2_HUMAN	K.I(+144.10)WHHTFYNELR.V	N	32.69	1658.84	3	553.956	3	43.84	14803	9	85	95	iTRAQ 4plex (K N-term)
3	118	tr|I3L3R2|I3L3R2_HUMAN	K.D(+144.10)SYVGDEAQSK(+144.10)R.G	N	31.92	1641.82	4.8	548.282	3	18.59	8071	3	51	62	iTRAQ 4plex (K N-term)
3	118	tr|I3L3R2|I3L3R2_HUMAN	R.A(+144.10)VFPSIVGR.P	N	28.81	1088.64	3.9	545.332	2	51.57	16858	27	29	37	iTRAQ 4plex (K N-term)
3	118	tr|I3L3R2|I3L3R2_HUMAN	K.DSY(+144.10)VGDEAQSK(+144.10).R	N	24.35	1485.71	3.6	496.247	3	20.81	8668	1	51	61	iTRAQ 4plex (Y); iTRAQ 4plex (K N-term)
3	118	tr|I3L3R2|I3L3R2_HUMAN	M.E(+42.01)EEIAALVIDNGSGMC(+57.02)K(+144.10).A	Y	20.18	2020.95	-7	1011.48	2	74.38	22935	4	2	18	Acetylation (Protein N-term); Carbamidomethylation; iTRAQ 4plex (K N-term)
3	118	tr|I3L3R2|I3L3R2_HUMAN	K.IWHHTFYNELR.V	N	17.25	1514.74	1	505.922	3	38.02	13251	1	85	95
3	118	tr|I3L3R2|I3L3R2_HUMAN	R.G(+144.10)ILTLK(+144.10).Y	N	15.43	931.627	9.7	466.825	2	44.2	14898	19	63	68	iTRAQ 4plex (K N-term)
3	118	tr|I3L3R2|I3L3R2_HUMAN	F.PSIVGRPR.H	N	13.99	880.524	2.8	441.271	2	48.54	16051	3	32	39
3	120	tr|J3KT65|J3KT65_HUMAN	R.V(+144.10)APEEHPVLLTEAPLNPK(+144.10).A	N	46.92	2241.26	-3	748.091	3	57.79	18511	26	96	113	iTRAQ 4plex (K N-term)
3	120	tr|J3KT65|J3KT65_HUMAN	K.D(+144.10)SYVGDEAQSK(+144.10).R	N	40.09	1485.71	-2.6	743.863	2	20.19	8503	12	51	61	iTRAQ 4plex (K N-term)
3	120	tr|J3KT65|J3KT65_HUMAN	K.A(+144.10)GFAGDDAPR.A	N	39.91	1119.54	2.3	560.779	2	21.55	8864	11	19	28	iTRAQ 4plex (K N-term)
3	120	tr|J3KT65|J3KT65_HUMAN	R.A(+144.10)VFPSIVGRPR.H	N	38.71	1341.8	5.5	448.276	3	48.21	15963	17	29	39	iTRAQ 4plex (K N-term)
3	120	tr|J3KT65|J3KT65_HUMAN	R.H(+144.10)QGVMVGMGQK(+144.10).D	N	38.4	1458.76	6.1	487.265	3	27.87	10547	17	40	50	iTRAQ 4plex (K N-term)
3	120	tr|J3KT65|J3KT65_HUMAN	R.HQGVMVGMGQK(+144.10).D	N	37.56	1314.66	-0.3	658.339	2	26.71	10240	8	40	50	iTRAQ 4plex (K N-term)
3	120	tr|J3KT65|J3KT65_HUMAN	K.I(+144.10)WHHTFYNELR.V	N	32.69	1658.84	3	553.956	3	43.84	14803	9	85	95	iTRAQ 4plex (K N-term)
3	120	tr|J3KT65|J3KT65_HUMAN	K.D(+144.10)SYVGDEAQSK(+144.10)R.G	N	31.92	1641.82	4.8	548.282	3	18.59	8071	3	51	62	iTRAQ 4plex (K N-term)
3	120	tr|J3KT65|J3KT65_HUMAN	R.A(+144.10)VFPSIVGR.P	N	28.81	1088.64	3.9	545.332	2	51.57	16858	27	29	37	iTRAQ 4plex (K N-term)
3	120	tr|J3KT65|J3KT65_HUMAN	K.DSY(+144.10)VGDEAQSK(+144.10).R	N	24.35	1485.71	3.6	496.247	3	20.81	8668	1	51	61	iTRAQ 4plex (Y); iTRAQ 4plex (K N-term)
3	120	tr|J3KT65|J3KT65_HUMAN	M.E(+42.01)EEIAALVIDNGSGMC(+57.02)K(+144.10).A	Y	20.18	2020.95	-7	1011.48	2	74.38	22935	4	2	18	Acetylation (Protein N-term); Carbamidomethylation; iTRAQ 4plex (K N-term)
3	120	tr|J3KT65|J3KT65_HUMAN	K.IWHHTFYNELR.V	N	17.25	1514.74	1	505.922	3	38.02	13251	1	85	95
3	120	tr|J3KT65|J3KT65_HUMAN	R.G(+144.10)ILTLK(+144.10).Y	N	15.43	931.627	9.7	466.825	2	44.2	14898	19	63	68	iTRAQ 4plex (K N-term)
3	120	tr|J3KT65|J3KT65_HUMAN	F.PSIVGRPR.H	N	13.99	880.524	2.8	441.271	2	48.54	16051	3	32	39
7	61201	P14618|KPYM_HUMAN	R.T(+144.10)ATESFASDPILYRPVAVALDTK(+144.10).G	Y	48.05	2752.48	-3.1	689.126	4	73.75	22765	8	93	115	iTRAQ 4plex (K N-term)
7	61201	P14618|KPYM_HUMAN	R.L(+144.10)APITSDPTEATAVGAVEASFK(+144.10).C	Y	47	2462.31	-4.5	821.774	3	71.37	22131	9	401	422	iTRAQ 4plex (K N-term)
7	61201	P14618|KPYM_HUMAN	R.A(+144.10)EGSDVANAVLDGADC(+57.02)IMLSGETAK(+144.10).G	Y	46.51	2781.34	-3.7	696.339	4	73.55	22712	1	343	367	iTRAQ 4plex (K N-term); Carbamidomethylation
7	61201	P14618|KPYM_HUMAN	R.A(+144.10)GK(+144.10)PVIC(+57.02)ATQMLESMIK(+144.10).K	Y	44.25	2308.26	-4.7	770.424	3	80.14	24490	11	320	336	iTRAQ 4plex (K N-term); Carbamidomethylation
7	61201	P14618|KPYM_HUMAN	K.G(+144.10)VNLPGAAVDLPAVSEK(+144.10).D	Y	44.1	1924.08	0	642.368	3	62.48	19763	2	208	224	iTRAQ 4plex (K N-term)
7	61201	P14618|KPYM_HUMAN	K.G(+144.10)ADFLVTEVENGGSLGSK(+144.10).K	Y	41.41	2067.07	-2.8	690.028	3	61.58	19524	3	189	206	iTRAQ 4plex (K N-term)
7	61201	P14618|KPYM_HUMAN	K.G(+144.10)ADFLVTEVEN(+.98)GGSLGSK(+144.10).K	Y	40.09	2068.05	-3.9	690.356	3	56.95	18289	5	189	206	iTRAQ 4plex (K N-term); Deamidation (NQ)
7	61201	P14618|KPYM_HUMAN	R.NTGIIC(+57.02)TIGPASR.S	Y	38.27	1358.7	-1.8	680.355	2	41	14046	10	44	56	Carbamidomethylation
7	61201	P14618|KPYM_HUMAN	M.S(+42.01)K(+144.10)PHSEAGTAFIQTQQLHAAMADTFLEHMC(+57.02)R.L	Y	35.56	3698.75	-6.7	740.752	5	71.07	22051	2	2	32	Acetylation (Protein N-term); iTRAQ 4plex (K N-term); Carbamidomethylation
7	61201	P14618|KPYM_HUMAN	R.N(+144.10)TGIIC(+57.02)TIGPASR.S	Y	35.45	1502.8	3.6	752.409	2	42.36	14410	6	44	56	iTRAQ 4plex (K N-term); Carbamidomethylation
7	61201	P14618|KPYM_HUMAN	K.G(+144.10)DYPLEAVR.M	Y	34.06	1162.61	-4.6	582.309	2	37.03	12987	8	368	376	iTRAQ 4plex (K N-term)
7	61201	P14618|KPYM_HUMAN	K.I(+144.10)TLDNAYMEK(+144.10).C	Y	33.7	1484.77	0.2	743.395	2	47.86	15871	5	142	151	iTRAQ 4plex (K N-term)
7	61201	P14618|KPYM_HUMAN	R.L(+144.10)DIDSPPITAR.N	Y	33.3	1340.74	-0.5	671.377	2	49.47	16299	10	33	43	iTRAQ 4plex (K N-term)
7	61201	P14618|KPYM_HUMAN	R.G(+144.10)DLGIEIPAEK(+144.10).V	N	33.24	1428.8	0.8	715.409	2	50.38	16542	9	295	305	iTRAQ 4plex (K N-term)
7	61201	P14618|KPYM_HUMAN	K.K(+144.10)(+144.10)GVNLPGAAVDLPAVSEK(+144.10).D	Y	32.7	2196.28	0.1	550.077	4	57.7	18487	3	207	224	iTRAQ 4plex (K N-term)
7	61201	P14618|KPYM_HUMAN	R.R(+144.10)FDEILEASDGIMVAR.G	Y	32.68	1965.01	-0.6	656.01	3	65.95	20687	3	279	294	iTRAQ 4plex (K N-term)
7	61201	P14618|KPYM_HUMAN	R.TATESFASDPILYRPVAVALDTK(+144.10).G	Y	32.46	2608.38	-9.1	870.461	3	72.9	22539	5	93	115	iTRAQ 4plex (K N-term)
7	61201	P14618|KPYM_HUMAN	R.V(+144.10)NFAMNVGK(+144.10).A	Y	30.68	1266.7	-1	634.355	2	45.84	15332	7	490	498	iTRAQ 4plex (K N-term)
7	61201	P14618|KPYM_HUMAN	K.D(+144.10)PVQEAWAEDVDLR.V	Y	30.44	1785.86	2.5	596.297	3	57.74	18499	1	476	489	iTRAQ 4plex (K N-term)
7	61201	P14618|KPYM_HUMAN	K.G(+144.10)SGTAEVELK(+144.10)K(+144.10).G	Y	29.84	1549.9	2.7	517.641	3	27.37	10414	2	126	136	iTRAQ 4plex (K N-term)
7	61201	P14618|KPYM_HUMAN	K.G(+144.10)ADFLVTEVEN(+.98)GGSLGSK(+15.99)K.G	Y	28.16	2068.04	0.9	690.355	3	62.8	19849	1	189	207	iTRAQ 4plex (K N-term); Deamidation (NQ); Hydroxylation
7	61201	P14618|KPYM_HUMAN	R.G(+144.10)IFPVLC(+57.02)K(+144.10).D	Y	27.84	1220.72	1.2	611.366	2	59.09	18859	8	468	475	iTRAQ 4plex (K N-term); Carbamidomethylation
7	61201	P14618|KPYM_HUMAN	R.A(+144.10)PIIAVTR.N	Y	24.5	983.623	4.2	492.821	2	39.62	13678	17	448	455	iTRAQ 4plex (K N-term)
7	61201	P14618|KPYM_HUMAN	R.E(+144.10)AEAAIYHLQLFEELRR.L	Y	24.37	2231.18	-0.7	558.802	4	70.36	21861	1	384	400	iTRAQ 4plex (K N-term)
7	61201	P14618|KPYM_HUMAN	R.G(+144.10)DLGIE(+21.98)IPAEK(+144.10).V	N	23.5	1450.78	-4.3	726.396	2	50.34	16530	1	295	305	iTRAQ 4plex (K N-term); Sodium adduct
7	61201	P14618|KPYM_HUMAN	A.K(+15.99)GDYPLEAVR.M	Y	22.51	1162.6	13.1	582.314	2	37.4	13087	1	367	376	Hydroxylation
7	61201	P14618|KPYM_HUMAN	C.K(+15.99)VVEVGSK(+144.10).I	Y	21.31	1004.6	12.2	503.312	2	24.04	9526	5	166	173	Hydroxylation; iTRAQ 4plex (K N-term)
7	61201	P14618|KPYM_HUMAN	S.K(+15.99)IENHEGVR.R	Y	21.21	1096.56	10.7	549.294	2	12.55	6457	2	270	278	Hydroxylation
7	61201	P14618|KPYM_HUMAN	K.I(+144.10)ENHEGVR.R	Y	19.14	1096.57	-0.1	549.293	2	12.63	6479	4	271	278	iTRAQ 4plex (K N-term)
7	61201	P14618|KPYM_HUMAN	K.V(+144.10)VEVGSK(+144.10).I	Y	18.92	1004.61	5.3	503.313	2	24.2	9569	1	167	173	iTRAQ 4plex (K N-term)
7	61201	P14618|KPYM_HUMAN	K.S(+144.10)GMNVAR.L	Y	18.32	877.454	3.5	439.736	2	11.93	6292	3	67	73	iTRAQ 4plex (K N-term)
7	61201	P14618|KPYM_HUMAN	R.S(+144.10)AHQVAR.Y	Y	17.85	911.504	4.4	304.843	3	3.05	3897	4	437	443	iTRAQ 4plex (K N-term)
7	61201	P14618|KPYM_HUMAN	R.M(+144.10)QHLIAR.E	Y	17.83	1011.57	2.1	506.796	2	26	10052	10	377	383	iTRAQ 4plex (K N-term)
7	61201	P14618|KPYM_HUMAN	K.SGMNVAR.L	Y	17.6	733.354	8.4	367.687	2	9.65	5680	1	67	73
7	61201	P14618|KPYM_HUMAN	R.S(+144.10)VETLK(+144.10).E	Y	15.38	963.58	4.3	482.8	2	23.37	9348	6	57	62	iTRAQ 4plex (K N-term)
7	61201	P14618|KPYM_HUMAN	K.V(+144.10)FLAQK(+144.10).M	N	13.86	992.622	4.1	497.32	2	35.96	12701	4	306	311	iTRAQ 4plex (K N-term)
7	61201	P14618|KPYM_HUMAN	K.G(+144.10)DY(+144.10)PLEAVR.M	Y	13.23	1306.71	8.8	436.581	3	32.49	11773	1	368	376	iTRAQ 4plex (K N-term); iTRAQ 4plex (Y)
7	61201	P14618|KPYM_HUMAN	I.K(+15.99)SGMNVAR.L	Y	13.02	877.444	18.7	439.738	2	11.81	6258	2	66	73	Hydroxylation
7	61202	P14618-3|KPYM_HUMAN	R.T(+144.10)ATESFASDPILYRPVAVALDTK(+144.10).G	Y	48.05	2752.48	-3.1	689.126	4	73.75	22765	8	78	100	iTRAQ 4plex (K N-term)
7	61202	P14618-3|KPYM_HUMAN	R.L(+144.10)APITSDPTEATAVGAVEASFK(+144.10).C	Y	47	2462.31	-4.5	821.774	3	71.37	22131	9	386	407	iTRAQ 4plex (K N-term)
7	61202	P14618-3|KPYM_HUMAN	R.A(+144.10)EGSDVANAVLDGADC(+57.02)IMLSGETAK(+144.10).G	Y	46.51	2781.34	-3.7	696.339	4	73.55	22712	1	328	352	iTRAQ 4plex (K N-term); Carbamidomethylation
7	61202	P14618-3|KPYM_HUMAN	R.A(+144.10)GK(+144.10)PVIC(+57.02)ATQMLESMIK(+144.10).K	Y	44.25	2308.26	-4.7	770.424	3	80.14	24490	11	305	321	iTRAQ 4plex (K N-term); Carbamidomethylation
7	61202	P14618-3|KPYM_HUMAN	K.G(+144.10)VNLPGAAVDLPAVSEK(+144.10).D	Y	44.1	1924.08	0	642.368	3	62.48	19763	2	193	209	iTRAQ 4plex (K N-term)
7	61202	P14618-3|KPYM_HUMAN	K.G(+144.10)ADFLVTEVENGGSLGSK(+144.10).K	Y	41.41	2067.07	-2.8	690.028	3	61.58	19524	3	174	191	iTRAQ 4plex (K N-term)
7	61202	P14618-3|KPYM_HUMAN	K.G(+144.10)ADFLVTEVEN(+.98)GGSLGSK(+144.10).K	Y	40.09	2068.05	-3.9	690.356	3	56.95	18289	5	174	191	iTRAQ 4plex (K N-term); Deamidation (NQ)
7	61202	P14618-3|KPYM_HUMAN	K.G(+144.10)DYPLEAVR.M	Y	34.06	1162.61	-4.6	582.309	2	37.03	12987	8	353	361	iTRAQ 4plex (K N-term)
7	61202	P14618-3|KPYM_HUMAN	K.I(+144.10)TLDNAYMEK(+144.10).C	Y	33.7	1484.77	0.2	743.395	2	47.86	15871	5	127	136	iTRAQ 4plex (K N-term)
7	61202	P14618-3|KPYM_HUMAN	R.G(+144.10)DLGIEIPAEK(+144.10).V	N	33.24	1428.8	0.8	715.409	2	50.38	16542	9	280	290	iTRAQ 4plex (K N-term)
7	61202	P14618-3|KPYM_HUMAN	K.K(+144.10)(+144.10)GVNLPGAAVDLPAVSEK(+144.10).D	Y	32.7	2196.28	0.1	550.077	4	57.7	18487	3	192	209	iTRAQ 4plex (K N-term)
7	61202	P14618-3|KPYM_HUMAN	R.R(+144.10)FDEILEASDGIMVAR.G	Y	32.68	1965.01	-0.6	656.01	3	65.95	20687	3	264	279	iTRAQ 4plex (K N-term)
7	61202	P14618-3|KPYM_HUMAN	R.TATESFASDPILYRPVAVALDTK(+144.10).G	Y	32.46	2608.38	-9.1	870.461	3	72.9	22539	5	78	100	iTRAQ 4plex (K N-term)
7	61202	P14618-3|KPYM_HUMAN	R.V(+144.10)NFAMNVGK(+144.10).A	Y	30.68	1266.7	-1	634.355	2	45.84	15332	7	475	483	iTRAQ 4plex (K N-term)
7	61202	P14618-3|KPYM_HUMAN	K.D(+144.10)PVQEAWAEDVDLR.V	Y	30.44	1785.86	2.5	596.297	3	57.74	18499	1	461	474	iTRAQ 4plex (K N-term)
7	61202	P14618-3|KPYM_HUMAN	K.G(+144.10)SGTAEVELK(+144.10)K(+144.10).G	Y	29.84	1549.9	2.7	517.641	3	27.37	10414	2	111	121	iTRAQ 4plex (K N-term)
7	61202	P14618-3|KPYM_HUMAN	K.G(+144.10)ADFLVTEVEN(+.98)GGSLGSK(+15.99)K.G	Y	28.16	2068.04	0.9	690.355	3	62.8	19849	1	174	192	iTRAQ 4plex (K N-term); Deamidation (NQ); Hydroxylation
7	61202	P14618-3|KPYM_HUMAN	R.G(+144.10)IFPVLC(+57.02)K(+144.10).D	Y	27.84	1220.72	1.2	611.366	2	59.09	18859	8	453	460	iTRAQ 4plex (K N-term); Carbamidomethylation
7	61202	P14618-3|KPYM_HUMAN	R.A(+144.10)PIIAVTR.N	Y	24.5	983.623	4.2	492.821	2	39.62	13678	17	433	440	iTRAQ 4plex (K N-term)
7	61202	P14618-3|KPYM_HUMAN	R.E(+144.10)AEAAIYHLQLFEELRR.L	Y	24.37	2231.18	-0.7	558.802	4	70.36	21861	1	369	385	iTRAQ 4plex (K N-term)
7	61202	P14618-3|KPYM_HUMAN	R.G(+144.10)DLGIE(+21.98)IPAEK(+144.10).V	N	23.5	1450.78	-4.3	726.396	2	50.34	16530	1	280	290	iTRAQ 4plex (K N-term); Sodium adduct
7	61202	P14618-3|KPYM_HUMAN	A.K(+15.99)GDYPLEAVR.M	Y	22.51	1162.6	13.1	582.314	2	37.4	13087	1	352	361	Hydroxylation
7	61202	P14618-3|KPYM_HUMAN	C.K(+15.99)VVEVGSK(+144.10).I	Y	21.31	1004.6	12.2	503.312	2	24.04	9526	5	151	158	Hydroxylation; iTRAQ 4plex (K N-term)
7	61202	P14618-3|KPYM_HUMAN	S.K(+15.99)IENHEGVR.R	Y	21.21	1096.56	10.7	549.294	2	12.55	6457	2	255	263	Hydroxylation
7	61202	P14618-3|KPYM_HUMAN	K.I(+144.10)ENHEGVR.R	Y	19.14	1096.57	-0.1	549.293	2	12.63	6479	4	256	263	iTRAQ 4plex (K N-term)
7	61202	P14618-3|KPYM_HUMAN	K.V(+144.10)VEVGSK(+144.10).I	Y	18.92	1004.61	5.3	503.313	2	24.2	9569	1	152	158	iTRAQ 4plex (K N-term)
7	61202	P14618-3|KPYM_HUMAN	R.S(+144.10)AHQVAR.Y	Y	17.85	911.504	4.4	304.843	3	3.05	3897	4	422	428	iTRAQ 4plex (K N-term)
7	61202	P14618-3|KPYM_HUMAN	R.M(+144.10)QHLIAR.E	Y	17.83	1011.57	2.1	506.796	2	26	10052	10	362	368	iTRAQ 4plex (K N-term)
7	61202	P14618-3|KPYM_HUMAN	K.V(+144.10)FLAQK(+144.10).M	N	13.86	992.622	4.1	497.32	2	35.96	12701	4	291	296	iTRAQ 4plex (K N-term)
7	61202	P14618-3|KPYM_HUMAN	K.G(+144.10)DY(+144.10)PLEAVR.M	Y	13.23	1306.71	8.8	436.581	3	32.49	11773	1	353	361	iTRAQ 4plex (K N-term); iTRAQ 4plex (Y)
7	61203	P14618-2|KPYM_HUMAN	R.T(+144.10)ATESFASDPILYRPVAVALDTK(+144.10).G	Y	48.05	2752.48	-3.1	689.126	4	73.75	22765	8	93	115	iTRAQ 4plex (K N-term)
7	61203	P14618-2|KPYM_HUMAN	R.A(+144.10)EGSDVANAVLDGADC(+57.02)IMLSGETAK(+144.10).G	Y	46.51	2781.34	-3.7	696.339	4	73.55	22712	1	343	367	iTRAQ 4plex (K N-term); Carbamidomethylation
7	61203	P14618-2|KPYM_HUMAN	R.A(+144.10)GK(+144.10)PVIC(+57.02)ATQMLESMIK(+144.10).K	Y	44.25	2308.26	-4.7	770.424	3	80.14	24490	11	320	336	iTRAQ 4plex (K N-term); Carbamidomethylation
7	61203	P14618-2|KPYM_HUMAN	K.G(+144.10)VNLPGAAVDLPAVSEK(+144.10).D	Y	44.1	1924.08	0	642.368	3	62.48	19763	2	208	224	iTRAQ 4plex (K N-term)
7	61203	P14618-2|KPYM_HUMAN	K.G(+144.10)ADFLVTEVENGGSLGSK(+144.10).K	Y	41.41	2067.07	-2.8	690.028	3	61.58	19524	3	189	206	iTRAQ 4plex (K N-term)
7	61203	P14618-2|KPYM_HUMAN	K.G(+144.10)ADFLVTEVEN(+.98)GGSLGSK(+144.10).K	Y	40.09	2068.05	-3.9	690.356	3	56.95	18289	5	189	206	iTRAQ 4plex (K N-term); Deamidation (NQ)
7	61203	P14618-2|KPYM_HUMAN	R.NTGIIC(+57.02)TIGPASR.S	Y	38.27	1358.7	-1.8	680.355	2	41	14046	10	44	56	Carbamidomethylation
7	61203	P14618-2|KPYM_HUMAN	M.S(+42.01)K(+144.10)PHSEAGTAFIQTQQLHAAMADTFLEHMC(+57.02)R.L	Y	35.56	3698.75	-6.7	740.752	5	71.07	22051	2	2	32	Acetylation (Protein N-term); iTRAQ 4plex (K N-term); Carbamidomethylation
7	61203	P14618-2|KPYM_HUMAN	R.N(+144.10)TGIIC(+57.02)TIGPASR.S	Y	35.45	1502.8	3.6	752.409	2	42.36	14410	6	44	56	iTRAQ 4plex (K N-term); Carbamidomethylation
7	61203	P14618-2|KPYM_HUMAN	K.G(+144.10)DYPLEAVR.M	Y	34.06	1162.61	-4.6	582.309	2	37.03	12987	8	368	376	iTRAQ 4plex (K N-term)
7	61203	P14618-2|KPYM_HUMAN	K.I(+144.10)TLDNAYMEK(+144.10).C	Y	33.7	1484.77	0.2	743.395	2	47.86	15871	5	142	151	iTRAQ 4plex (K N-term)
7	61203	P14618-2|KPYM_HUMAN	R.L(+144.10)DIDSPPITAR.N	Y	33.3	1340.74	-0.5	671.377	2	49.47	16299	10	33	43	iTRAQ 4plex (K N-term)
7	61203	P14618-2|KPYM_HUMAN	R.G(+144.10)DLGIEIPAEK(+144.10).V	N	33.24	1428.8	0.8	715.409	2	50.38	16542	9	295	305	iTRAQ 4plex (K N-term)
7	61203	P14618-2|KPYM_HUMAN	K.K(+144.10)(+144.10)GVNLPGAAVDLPAVSEK(+144.10).D	Y	32.7	2196.28	0.1	550.077	4	57.7	18487	3	207	224	iTRAQ 4plex (K N-term)
7	61203	P14618-2|KPYM_HUMAN	R.R(+144.10)FDEILEASDGIMVAR.G	Y	32.68	1965.01	-0.6	656.01	3	65.95	20687	3	279	294	iTRAQ 4plex (K N-term)
7	61203	P14618-2|KPYM_HUMAN	R.TATESFASDPILYRPVAVALDTK(+144.10).G	Y	32.46	2608.38	-9.1	870.461	3	72.9	22539	5	93	115	iTRAQ 4plex (K N-term)
7	61203	P14618-2|KPYM_HUMAN	R.V(+144.10)NFAMNVGK(+144.10).A	Y	30.68	1266.7	-1	634.355	2	45.84	15332	7	490	498	iTRAQ 4plex (K N-term)
7	61203	P14618-2|KPYM_HUMAN	K.D(+144.10)PVQEAWAEDVDLR.V	Y	30.44	1785.86	2.5	596.297	3	57.74	18499	1	476	489	iTRAQ 4plex (K N-term)
7	61203	P14618-2|KPYM_HUMAN	K.G(+144.10)SGTAEVELK(+144.10)K(+144.10).G	Y	29.84	1549.9	2.7	517.641	3	27.37	10414	2	126	136	iTRAQ 4plex (K N-term)
7	61203	P14618-2|KPYM_HUMAN	K.G(+144.10)ADFLVTEVEN(+.98)GGSLGSK(+15.99)K.G	Y	28.16	2068.04	0.9	690.355	3	62.8	19849	1	189	207	iTRAQ 4plex (K N-term); Deamidation (NQ); Hydroxylation
7	61203	P14618-2|KPYM_HUMAN	R.G(+144.10)IFPVLC(+57.02)K(+144.10).D	Y	27.84	1220.72	1.2	611.366	2	59.09	18859	8	468	475	iTRAQ 4plex (K N-term); Carbamidomethylation
7	61203	P14618-2|KPYM_HUMAN	R.A(+144.10)PIIAVTR.N	Y	24.5	983.623	4.2	492.821	2	39.62	13678	17	448	455	iTRAQ 4plex (K N-term)
7	61203	P14618-2|KPYM_HUMAN	R.G(+144.10)DLGIE(+21.98)IPAEK(+144.10).V	N	23.5	1450.78	-4.3	726.396	2	50.34	16530	1	295	305	iTRAQ 4plex (K N-term); Sodium adduct
7	61203	P14618-2|KPYM_HUMAN	A.K(+15.99)GDYPLEAVR.M	Y	22.51	1162.6	13.1	582.314	2	37.4	13087	1	367	376	Hydroxylation
7	61203	P14618-2|KPYM_HUMAN	C.K(+15.99)VVEVGSK(+144.10).I	Y	21.31	1004.6	12.2	503.312	2	24.04	9526	5	166	173	Hydroxylation; iTRAQ 4plex (K N-term)
7	61203	P14618-2|KPYM_HUMAN	S.K(+15.99)IENHEGVR.R	Y	21.21	1096.56	10.7	549.294	2	12.55	6457	2	270	278	Hydroxylation
7	61203	P14618-2|KPYM_HUMAN	K.I(+144.10)ENHEGVR.R	Y	19.14	1096.57	-0.1	549.293	2	12.63	6479	4	271	278	iTRAQ 4plex (K N-term)
7	61203	P14618-2|KPYM_HUMAN	K.V(+144.10)VEVGSK(+144.10).I	Y	18.92	1004.61	5.3	503.313	2	24.2	9569	1	167	173	iTRAQ 4plex (K N-term)
7	61203	P14618-2|KPYM_HUMAN	K.S(+144.10)GMNVAR.L	Y	18.32	877.454	3.5	439.736	2	11.93	6292	3	67	73	iTRAQ 4plex (K N-term)
7	61203	P14618-2|KPYM_HUMAN	R.S(+144.10)AHQVAR.Y	Y	17.85	911.504	4.4	304.843	3	3.05	3897	4	437	443	iTRAQ 4plex (K N-term)
7	61203	P14618-2|KPYM_HUMAN	R.M(+144.10)QHLIAR.E	Y	17.83	1011.57	2.1	506.796	2	26	10052	10	377	383	iTRAQ 4plex (K N-term)
7	61203	P14618-2|KPYM_HUMAN	K.SGMNVAR.L	Y	17.6	733.354	8.4	367.687	2	9.65	5680	1	67	73
7	61203	P14618-2|KPYM_HUMAN	R.S(+144.10)VETLK(+144.10).E	Y	15.38	963.58	4.3	482.8	2	23.37	9348	6	57	62	iTRAQ 4plex (K N-term)
7	61203	P14618-2|KPYM_HUMAN	K.V(+144.10)FLAQK(+144.10).M	N	13.86	992.622	4.1	497.32	2	35.96	12701	4	306	311	iTRAQ 4plex (K N-term)
7	61203	P14618-2|KPYM_HUMAN	K.G(+144.10)DY(+144.10)PLEAVR.M	Y	13.23	1306.71	8.8	436.581	3	32.49	11773	1	368	376	iTRAQ 4plex (K N-term); iTRAQ 4plex (Y)
7	61203	P14618-2|KPYM_HUMAN	I.K(+15.99)SGMNVAR.L	Y	13.02	877.444	18.7	439.738	2	11.81	6258	2	66	73	Hydroxylation
7	11	tr|B4DNK4|B4DNK4_HUMAN	R.L(+144.10)APITSDPTEATAVGAVEASFK(+144.10).C	Y	47	2462.31	-4.5	821.774	3	71.37	22131	9	327	348	iTRAQ 4plex (K N-term)
7	11	tr|B4DNK4|B4DNK4_HUMAN	R.A(+144.10)EGSDVANAVLDGADC(+57.02)IMLSGETAK(+144.10).G	Y	46.51	2781.34	-3.7	696.339	4	73.55	22712	1	269	293	iTRAQ 4plex (K N-term); Carbamidomethylation
7	11	tr|B4DNK4|B4DNK4_HUMAN	K.G(+144.10)VNLPGAAVDLPAVSEK(+144.10).D	Y	44.1	1924.08	0	642.368	3	62.48	19763	2	134	150	iTRAQ 4plex (K N-term)
7	11	tr|B4DNK4|B4DNK4_HUMAN	K.G(+144.10)ADFLVTEVENGGSLGSK(+144.10).K	Y	41.41	2067.07	-2.8	690.028	3	61.58	19524	3	115	132	iTRAQ 4plex (K N-term)
7	11	tr|B4DNK4|B4DNK4_HUMAN	R.NTGIIC(+57.02)TIGPASR.S	Y	38.27	1358.7	-1.8	680.355	2	41	14046	10	44	56	Carbamidomethylation
7	11	tr|B4DNK4|B4DNK4_HUMAN	M.S(+42.01)K(+144.10)PHSEAGTAFIQTQQLHAAMADTFLEHMC(+57.02)R.L	Y	35.56	3698.75	-6.7	740.752	5	71.07	22051	2	2	32	Acetylation (Protein N-term); iTRAQ 4plex (K N-term); Carbamidomethylation
7	11	tr|B4DNK4|B4DNK4_HUMAN	R.N(+144.10)TGIIC(+57.02)TIGPASR.S	Y	35.45	1502.8	3.6	752.409	2	42.36	14410	6	44	56	iTRAQ 4plex (K N-term); Carbamidomethylation
7	11	tr|B4DNK4|B4DNK4_HUMAN	K.G(+144.10)DYPLEAVR.M	Y	34.06	1162.61	-4.6	582.309	2	37.03	12987	8	294	302	iTRAQ 4plex (K N-term)
7	11	tr|B4DNK4|B4DNK4_HUMAN	K.I(+144.10)TLDNAYMEK(+144.10).C	Y	33.7	1484.77	0.2	743.395	2	47.86	15871	5	68	77	iTRAQ 4plex (K N-term)
7	11	tr|B4DNK4|B4DNK4_HUMAN	R.L(+144.10)DIDSPPITAR.N	Y	33.3	1340.74	-0.5	671.377	2	49.47	16299	10	33	43	iTRAQ 4plex (K N-term)
7	11	tr|B4DNK4|B4DNK4_HUMAN	R.G(+144.10)DLGIEIPAEK(+144.10).V	N	33.24	1428.8	0.8	715.409	2	50.38	16542	9	221	231	iTRAQ 4plex (K N-term)
7	11	tr|B4DNK4|B4DNK4_HUMAN	R.R(+144.10)FDEILEASDGIMVAR.G	Y	32.68	1965.01	-0.6	656.01	3	65.95	20687	3	205	220	iTRAQ 4plex (K N-term)
7	11	tr|B4DNK4|B4DNK4_HUMAN	R.V(+144.10)NFAMNVGK(+144.10).A	Y	30.68	1266.7	-1	634.355	2	45.84	15332	7	416	424	iTRAQ 4plex (K N-term)
7	11	tr|B4DNK4|B4DNK4_HUMAN	K.D(+144.10)PVQEAWAEDVDLR.V	Y	30.44	1785.86	2.5	596.297	3	57.74	18499	1	402	415	iTRAQ 4plex (K N-term)
7	11	tr|B4DNK4|B4DNK4_HUMAN	R.G(+144.10)IFPVLC(+57.02)K(+144.10).D	Y	27.84	1220.72	1.2	611.366	2	59.09	18859	8	394	401	iTRAQ 4plex (K N-term); Carbamidomethylation
7	11	tr|B4DNK4|B4DNK4_HUMAN	R.A(+144.10)PIIAVTR.N	Y	24.5	983.623	4.2	492.821	2	39.62	13678	17	374	381	iTRAQ 4plex (K N-term)
7	11	tr|B4DNK4|B4DNK4_HUMAN	R.E(+144.10)AEAAIYHLQLFEELRR.L	Y	24.37	2231.18	-0.7	558.802	4	70.36	21861	1	310	326	iTRAQ 4plex (K N-term)
7	11	tr|B4DNK4|B4DNK4_HUMAN	K.I(+144.10)ENHEGVR.R	Y	19.14	1096.57	-0.1	549.293	2	12.63	6479	4	197	204	iTRAQ 4plex (K N-term)
7	11	tr|B4DNK4|B4DNK4_HUMAN	K.V(+144.10)VEVGSK(+144.10).I	Y	18.92	1004.61	5.3	503.313	2	24.2	9569	1	93	99	iTRAQ 4plex (K N-term)
7	11	tr|B4DNK4|B4DNK4_HUMAN	R.S(+144.10)AHQVAR.Y	Y	17.85	911.504	4.4	304.843	3	3.05	3897	4	363	369	iTRAQ 4plex (K N-term)
7	11	tr|B4DNK4|B4DNK4_HUMAN	R.M(+144.10)QHLIAR.E	Y	17.83	1011.57	2.1	506.796	2	26	10052	10	303	309	iTRAQ 4plex (K N-term)
7	11	tr|B4DNK4|B4DNK4_HUMAN	K.V(+144.10)FLAQK(+144.10).M	N	13.86	992.622	4.1	497.32	2	35.96	12701	4	232	237	iTRAQ 4plex (K N-term)
7	11	tr|B4DNK4|B4DNK4_HUMAN	K.G(+144.10)DY(+144.10)PLEAVR.M	Y	13.23	1306.71	8.8	436.581	3	32.49	11773	1	294	302	iTRAQ 4plex (K N-term); iTRAQ 4plex (Y)
7	14	tr|H3BTN5|H3BTN5_HUMAN	R.T(+144.10)ATESFASDPILYRPVAVALDTK(+144.10).G	Y	48.05	2752.48	-3.1	689.126	4	73.75	22765	8	93	115	iTRAQ 4plex (K N-term)
7	14	tr|H3BTN5|H3BTN5_HUMAN	R.A(+144.10)EGSDVANAVLDGADC(+57.02)IMLSGETAK(+144.10).G	Y	46.51	2781.34	-3.7	696.339	4	73.55	22712	1	343	367	iTRAQ 4plex (K N-term); Carbamidomethylation
7	14	tr|H3BTN5|H3BTN5_HUMAN	K.G(+144.10)VNLPGAAVDLPAVSEK(+144.10).D	Y	44.1	1924.08	0	642.368	3	62.48	19763	2	208	224	iTRAQ 4plex (K N-term)
7	14	tr|H3BTN5|H3BTN5_HUMAN	K.G(+144.10)ADFLVTEVENGGSLGSK(+144.10).K	Y	41.41	2067.07	-2.8	690.028	3	61.58	19524	3	189	206	iTRAQ 4plex (K N-term)
7	14	tr|H3BTN5|H3BTN5_HUMAN	R.NTGIIC(+57.02)TIGPASR.S	Y	38.27	1358.7	-1.8	680.355	2	41	14046	10	44	56	Carbamidomethylation
7	14	tr|H3BTN5|H3BTN5_HUMAN	M.S(+42.01)K(+144.10)PHSEAGTAFIQTQQLHAAMADTFLEHMC(+57.02)R.L	Y	35.56	3698.75	-6.7	740.752	5	71.07	22051	2	2	32	Acetylation (Protein N-term); iTRAQ 4plex (K N-term); Carbamidomethylation
7	14	tr|H3BTN5|H3BTN5_HUMAN	R.N(+144.10)TGIIC(+57.02)TIGPASR.S	Y	35.45	1502.8	3.6	752.409	2	42.36	14410	6	44	56	iTRAQ 4plex (K N-term); Carbamidomethylation
7	14	tr|H3BTN5|H3BTN5_HUMAN	K.G(+144.10)DYPLEAVR.M	Y	34.06	1162.61	-4.6	582.309	2	37.03	12987	8	368	376	iTRAQ 4plex (K N-term)
7	14	tr|H3BTN5|H3BTN5_HUMAN	K.I(+144.10)TLDNAYMEK(+144.10).C	Y	33.7	1484.77	0.2	743.395	2	47.86	15871	5	142	151	iTRAQ 4plex (K N-term)
7	14	tr|H3BTN5|H3BTN5_HUMAN	R.L(+144.10)DIDSPPITAR.N	Y	33.3	1340.74	-0.5	671.377	2	49.47	16299	10	33	43	iTRAQ 4plex (K N-term)
7	14	tr|H3BTN5|H3BTN5_HUMAN	R.G(+144.10)DLGIEIPAEK(+144.10).V	N	33.24	1428.8	0.8	715.409	2	50.38	16542	9	295	305	iTRAQ 4plex (K N-term)
7	14	tr|H3BTN5|H3BTN5_HUMAN	R.R(+144.10)FDEILEASDGIMVAR.G	Y	32.68	1965.01	-0.6	656.01	3	65.95	20687	3	279	294	iTRAQ 4plex (K N-term)
7	14	tr|H3BTN5|H3BTN5_HUMAN	R.TATESFASDPILYRPVAVALDTK(+144.10).G	Y	32.46	2608.38	-9.1	870.461	3	72.9	22539	5	93	115	iTRAQ 4plex (K N-term)
7	14	tr|H3BTN5|H3BTN5_HUMAN	R.G(+144.10)IFPVLC(+57.02)K(+144.10).D	Y	27.84	1220.72	1.2	611.366	2	59.09	18859	8	468	475	iTRAQ 4plex (K N-term); Carbamidomethylation
7	14	tr|H3BTN5|H3BTN5_HUMAN	R.A(+144.10)PIIAVTR.N	Y	24.5	983.623	4.2	492.821	2	39.62	13678	17	448	455	iTRAQ 4plex (K N-term)
7	14	tr|H3BTN5|H3BTN5_HUMAN	K.I(+144.10)ENHEGVR.R	Y	19.14	1096.57	-0.1	549.293	2	12.63	6479	4	271	278	iTRAQ 4plex (K N-term)
7	14	tr|H3BTN5|H3BTN5_HUMAN	K.V(+144.10)VEVGSK(+144.10).I	Y	18.92	1004.61	5.3	503.313	2	24.2	9569	1	167	173	iTRAQ 4plex (K N-term)
7	14	tr|H3BTN5|H3BTN5_HUMAN	K.S(+144.10)GMNVAR.L	Y	18.32	877.454	3.5	439.736	2	11.93	6292	3	67	73	iTRAQ 4plex (K N-term)
7	14	tr|H3BTN5|H3BTN5_HUMAN	R.S(+144.10)AHQVAR.Y	Y	17.85	911.504	4.4	304.843	3	3.05	3897	4	437	443	iTRAQ 4plex (K N-term)
7	14	tr|H3BTN5|H3BTN5_HUMAN	R.M(+144.10)QHLIAR.E	Y	17.83	1011.57	2.1	506.796	2	26	10052	10	377	383	iTRAQ 4plex (K N-term)
7	14	tr|H3BTN5|H3BTN5_HUMAN	K.SGMNVAR.L	Y	17.6	733.354	8.4	367.687	2	9.65	5680	1	67	73
7	14	tr|H3BTN5|H3BTN5_HUMAN	R.S(+144.10)VETLK(+144.10).E	Y	15.38	963.58	4.3	482.8	2	23.37	9348	6	57	62	iTRAQ 4plex (K N-term)
7	14	tr|H3BTN5|H3BTN5_HUMAN	K.V(+144.10)FLAQK(+144.10).M	N	13.86	992.622	4.1	497.32	2	35.96	12701	4	306	311	iTRAQ 4plex (K N-term)
7	14	tr|H3BTN5|H3BTN5_HUMAN	K.G(+144.10)DY(+144.10)PLEAVR.M	Y	13.23	1306.71	8.8	436.581	3	32.49	11773	1	368	376	iTRAQ 4plex (K N-term); iTRAQ 4plex (Y)
7	30	tr|H3BR70|H3BR70_HUMAN	R.A(+144.10)EGSDVANAVLDGADC(+57.02)IMLSGETAK(+144.10).G	Y	46.51	2781.34	-3.7	696.339	4	73.55	22712	1	178	202	iTRAQ 4plex (K N-term); Carbamidomethylation
7	30	tr|H3BR70|H3BR70_HUMAN	K.G(+144.10)VNLPGAAVDLPAVSEK(+144.10).D	Y	44.1	1924.08	0	642.368	3	62.48	19763	2	43	59	iTRAQ 4plex (K N-term)
7	30	tr|H3BR70|H3BR70_HUMAN	M.S(+42.01)K(+144.10)PHSEAGTAFIQTQQLHAAMADTFLEHMC(+57.02)R.L	Y	35.56	3698.75	-6.7	740.752	5	71.07	22051	2	2	32	Acetylation (Protein N-term); iTRAQ 4plex (K N-term); Carbamidomethylation
7	30	tr|H3BR70|H3BR70_HUMAN	K.G(+144.10)DYPLEAVR.M	Y	34.06	1162.61	-4.6	582.309	2	37.03	12987	8	203	211	iTRAQ 4plex (K N-term)
7	30	tr|H3BR70|H3BR70_HUMAN	R.G(+144.10)DLGIEIPAEK(+144.10).V	N	33.24	1428.8	0.8	715.409	2	50.38	16542	9	130	140	iTRAQ 4plex (K N-term)
7	30	tr|H3BR70|H3BR70_HUMAN	R.R(+144.10)FDEILEASDGIMVAR.G	Y	32.68	1965.01	-0.6	656.01	3	65.95	20687	3	114	129	iTRAQ 4plex (K N-term)
7	30	tr|H3BR70|H3BR70_HUMAN	R.V(+144.10)NFAMNVGK(+144.10).A	Y	30.68	1266.7	-1	634.355	2	45.84	15332	7	325	333	iTRAQ 4plex (K N-term)
7	30	tr|H3BR70|H3BR70_HUMAN	K.D(+144.10)PVQEAWAEDVDLR.V	Y	30.44	1785.86	2.5	596.297	3	57.74	18499	1	311	324	iTRAQ 4plex (K N-term)
7	30	tr|H3BR70|H3BR70_HUMAN	R.G(+144.10)IFPVLC(+57.02)K(+144.10).D	Y	27.84	1220.72	1.2	611.366	2	59.09	18859	8	303	310	iTRAQ 4plex (K N-term); Carbamidomethylation
7	30	tr|H3BR70|H3BR70_HUMAN	R.A(+144.10)PIIAVTR.N	Y	24.5	983.623	4.2	492.821	2	39.62	13678	17	283	290	iTRAQ 4plex (K N-term)
7	30	tr|H3BR70|H3BR70_HUMAN	K.I(+144.10)ENHEGVR.R	Y	19.14	1096.57	-0.1	549.293	2	12.63	6479	4	106	113	iTRAQ 4plex (K N-term)
7	30	tr|H3BR70|H3BR70_HUMAN	R.S(+144.10)AHQVAR.Y	Y	17.85	911.504	4.4	304.843	3	3.05	3897	4	272	278	iTRAQ 4plex (K N-term)
7	30	tr|H3BR70|H3BR70_HUMAN	R.M(+144.10)QHLIAR.E	Y	17.83	1011.57	2.1	506.796	2	26	10052	10	212	218	iTRAQ 4plex (K N-term)
7	30	tr|H3BR70|H3BR70_HUMAN	K.V(+144.10)FLAQK(+144.10).M	N	13.86	992.622	4.1	497.32	2	35.96	12701	4	141	146	iTRAQ 4plex (K N-term)
7	30	tr|H3BR70|H3BR70_HUMAN	K.G(+144.10)DY(+144.10)PLEAVR.M	Y	13.23	1306.71	8.8	436.581	3	32.49	11773	1	203	211	iTRAQ 4plex (K N-term); iTRAQ 4plex (Y)
7	40	tr|H3BQ34|H3BQ34_HUMAN	R.T(+144.10)ATESFASDPILYRPVAVALDTK(+144.10).G	Y	48.05	2752.48	-3.1	689.126	4	73.75	22765	8	93	115	iTRAQ 4plex (K N-term)
7	40	tr|H3BQ34|H3BQ34_HUMAN	K.G(+144.10)VNLPGAAVDLPAVSEK(+144.10).D	Y	44.1	1924.08	0	642.368	3	62.48	19763	2	208	224	iTRAQ 4plex (K N-term)
7	40	tr|H3BQ34|H3BQ34_HUMAN	K.G(+144.10)ADFLVTEVENGGSLGSK(+144.10).K	Y	41.41	2067.07	-2.8	690.028	3	61.58	19524	3	189	206	iTRAQ 4plex (K N-term)
7	40	tr|H3BQ34|H3BQ34_HUMAN	R.NTGIIC(+57.02)TIGPASR.S	Y	38.27	1358.7	-1.8	680.355	2	41	14046	10	44	56	Carbamidomethylation
7	40	tr|H3BQ34|H3BQ34_HUMAN	M.S(+42.01)K(+144.10)PHSEAGTAFIQTQQLHAAMADTFLEHMC(+57.02)R.L	Y	35.56	3698.75	-6.7	740.752	5	71.07	22051	2	2	32	Acetylation (Protein N-term); iTRAQ 4plex (K N-term); Carbamidomethylation
7	40	tr|H3BQ34|H3BQ34_HUMAN	R.N(+144.10)TGIIC(+57.02)TIGPASR.S	Y	35.45	1502.8	3.6	752.409	2	42.36	14410	6	44	56	iTRAQ 4plex (K N-term); Carbamidomethylation
7	40	tr|H3BQ34|H3BQ34_HUMAN	K.I(+144.10)TLDNAYMEK(+144.10).C	Y	33.7	1484.77	0.2	743.395	2	47.86	15871	5	142	151	iTRAQ 4plex (K N-term)
7	40	tr|H3BQ34|H3BQ34_HUMAN	R.L(+144.10)DIDSPPITAR.N	Y	33.3	1340.74	-0.5	671.377	2	49.47	16299	10	33	43	iTRAQ 4plex (K N-term)
7	40	tr|H3BQ34|H3BQ34_HUMAN	R.TATESFASDPILYRPVAVALDTK(+144.10).G	Y	32.46	2608.38	-9.1	870.461	3	72.9	22539	5	93	115	iTRAQ 4plex (K N-term)
7	40	tr|H3BQ34|H3BQ34_HUMAN	K.I(+144.10)ENHEGVR.R	Y	19.14	1096.57	-0.1	549.293	2	12.63	6479	4	271	278	iTRAQ 4plex (K N-term)
7	40	tr|H3BQ34|H3BQ34_HUMAN	K.V(+144.10)VEVGSK(+144.10).I	Y	18.92	1004.61	5.3	503.313	2	24.2	9569	1	167	173	iTRAQ 4plex (K N-term)
7	40	tr|H3BQ34|H3BQ34_HUMAN	K.S(+144.10)GMNVAR.L	Y	18.32	877.454	3.5	439.736	2	11.93	6292	3	67	73	iTRAQ 4plex (K N-term)
7	40	tr|H3BQ34|H3BQ34_HUMAN	K.SGMNVAR.L	Y	17.6	733.354	8.4	367.687	2	9.65	5680	1	67	73
7	40	tr|H3BQ34|H3BQ34_HUMAN	R.S(+144.10)VETLK(+144.10).E	Y	15.38	963.58	4.3	482.8	2	23.37	9348	6	57	62	iTRAQ 4plex (K N-term)
7	156	tr|H3BT25|H3BT25_HUMAN	R.T(+144.10)ATESFASDPILYRPVAVALDTK(+144.10).G	Y	48.05	2752.48	-3.1	689.126	4	73.75	22765	8	93	115	iTRAQ 4plex (K N-term)
7	156	tr|H3BT25|H3BT25_HUMAN	R.NTGIIC(+57.02)TIGPASR.S	Y	38.27	1358.7	-1.8	680.355	2	41	14046	10	44	56	Carbamidomethylation
7	156	tr|H3BT25|H3BT25_HUMAN	M.S(+42.01)K(+144.10)PHSEAGTAFIQTQQLHAAMADTFLEHMC(+57.02)R.L	Y	35.56	3698.75	-6.7	740.752	5	71.07	22051	2	2	32	Acetylation (Protein N-term); iTRAQ 4plex (K N-term); Carbamidomethylation
7	156	tr|H3BT25|H3BT25_HUMAN	R.N(+144.10)TGIIC(+57.02)TIGPASR.S	Y	35.45	1502.8	3.6	752.409	2	42.36	14410	6	44	56	iTRAQ 4plex (K N-term); Carbamidomethylation
7	156	tr|H3BT25|H3BT25_HUMAN	K.I(+144.10)TLDNAYMEK(+144.10)	Y	33.7	1484.77	0.2	743.395	2	47.86	15871	5	142	151	iTRAQ 4plex (K N-term)
7	156	tr|H3BT25|H3BT25_HUMAN	R.L(+144.10)DIDSPPITAR.N	Y	33.3	1340.74	-0.5	671.377	2	49.47	16299	10	33	43	iTRAQ 4plex (K N-term)
7	156	tr|H3BT25|H3BT25_HUMAN	R.TATESFASDPILYRPVAVALDTK(+144.10).G	Y	32.46	2608.38	-9.1	870.461	3	72.9	22539	5	93	115	iTRAQ 4plex (K N-term)
7	156	tr|H3BT25|H3BT25_HUMAN	K.S(+144.10)GMNVAR.L	Y	18.32	877.454	3.5	439.736	2	11.93	6292	3	67	73	iTRAQ 4plex (K N-term)
7	156	tr|H3BT25|H3BT25_HUMAN	K.SGMNVAR.L	Y	17.6	733.354	8.4	367.687	2	9.65	5680	1	67	73
7	156	tr|H3BT25|H3BT25_HUMAN	R.S(+144.10)VETLK(+144.10).E	Y	15.38	963.58	4.3	482.8	2	23.37	9348	6	57	62	iTRAQ 4plex (K N-term)
7	157	tr|H3BUW1|H3BUW1_HUMAN	R.T(+144.10)ATESFASDPILYRPVAVALDTK(+144.10).G	Y	48.05	2752.48	-3.1	689.126	4	73.75	22765	8	93	115	iTRAQ 4plex (K N-term)
7	157	tr|H3BUW1|H3BUW1_HUMAN	R.NTGIIC(+57.02)TIGPASR.S	Y	38.27	1358.7	-1.8	680.355	2	41	14046	10	44	56	Carbamidomethylation
7	157	tr|H3BUW1|H3BUW1_HUMAN	M.S(+42.01)K(+144.10)PHSEAGTAFIQTQQLHAAMADTFLEHMC(+57.02)R.L	Y	35.56	3698.75	-6.7	740.752	5	71.07	22051	2	2	32	Acetylation (Protein N-term); iTRAQ 4plex (K N-term); Carbamidomethylation
7	157	tr|H3BUW1|H3BUW1_HUMAN	R.N(+144.10)TGIIC(+57.02)TIGPASR.S	Y	35.45	1502.8	3.6	752.409	2	42.36	14410	6	44	56	iTRAQ 4plex (K N-term); Carbamidomethylation
7	157	tr|H3BUW1|H3BUW1_HUMAN	K.I(+144.10)TLDNAYMEK(+144.10).C	Y	33.7	1484.77	0.2	743.395	2	47.86	15871	5	142	151	iTRAQ 4plex (K N-term)
7	157	tr|H3BUW1|H3BUW1_HUMAN	R.L(+144.10)DIDSPPITAR.N	Y	33.3	1340.74	-0.5	671.377	2	49.47	16299	10	33	43	iTRAQ 4plex (K N-term)
7	157	tr|H3BUW1|H3BUW1_HUMAN	R.TATESFASDPILYRPVAVALDTK(+144.10).G	Y	32.46	2608.38	-9.1	870.461	3	72.9	22539	5	93	115	iTRAQ 4plex (K N-term)
7	157	tr|H3BUW1|H3BUW1_HUMAN	K.S(+144.10)GMNVAR.L	Y	18.32	877.454	3.5	439.736	2	11.93	6292	3	67	73	iTRAQ 4plex (K N-term)
7	157	tr|H3BUW1|H3BUW1_HUMAN	K.SGMNVAR.L	Y	17.6	733.354	8.4	367.687	2	9.65	5680	1	67	73
7	157	tr|H3BUW1|H3BUW1_HUMAN	R.S(+144.10)VETLK(+144.10).E	Y	15.38	963.58	4.3	482.8	2	23.37	9348	6	57	62	iTRAQ 4plex (K N-term)
7	158	tr|H3BTJ2|H3BTJ2_HUMAN	R.T(+144.10)ATESFASDPILYRPVAVALDTK(+144.10).G	Y	48.05	2752.48	-3.1	689.126	4	73.75	22765	8	93	115	iTRAQ 4plex (K N-term)
7	158	tr|H3BTJ2|H3BTJ2_HUMAN	R.NTGIIC(+57.02)TIGPASR.S	Y	38.27	1358.7	-1.8	680.355	2	41	14046	10	44	56	Carbamidomethylation
7	158	tr|H3BTJ2|H3BTJ2_HUMAN	M.S(+42.01)K(+144.10)PHSEAGTAFIQTQQLHAAMADTFLEHMC(+57.02)R.L	Y	35.56	3698.75	-6.7	740.752	5	71.07	22051	2	2	32	Acetylation (Protein N-term); iTRAQ 4plex (K N-term); Carbamidomethylation
7	158	tr|H3BTJ2|H3BTJ2_HUMAN	R.N(+144.10)TGIIC(+57.02)TIGPASR.S	Y	35.45	1502.8	3.6	752.409	2	42.36	14410	6	44	56	iTRAQ 4plex (K N-term); Carbamidomethylation
7	158	tr|H3BTJ2|H3BTJ2_HUMAN	K.I(+144.10)TLDNAYMEK(+144.10).C	Y	33.7	1484.77	0.2	743.395	2	47.86	15871	5	142	151	iTRAQ 4plex (K N-term)
7	158	tr|H3BTJ2|H3BTJ2_HUMAN	R.L(+144.10)DIDSPPITAR.N	Y	33.3	1340.74	-0.5	671.377	2	49.47	16299	10	33	43	iTRAQ 4plex (K N-term)
7	158	tr|H3BTJ2|H3BTJ2_HUMAN	R.TATESFASDPILYRPVAVALDTK(+144.10).G	Y	32.46	2608.38	-9.1	870.461	3	72.9	22539	5	93	115	iTRAQ 4plex (K N-term)
7	158	tr|H3BTJ2|H3BTJ2_HUMAN	K.S(+144.10)GMNVAR.L	Y	18.32	877.454	3.5	439.736	2	11.93	6292	3	67	73	iTRAQ 4plex (K N-term)
7	158	tr|H3BTJ2|H3BTJ2_HUMAN	K.SGMNVAR.L	Y	17.6	733.354	8.4	367.687	2	9.65	5680	1	67	73
7	158	tr|H3BTJ2|H3BTJ2_HUMAN	R.S(+144.10)VETLK(+144.10).E	Y	15.38	963.58	4.3	482.8	2	23.37	9348	6	57	62	iTRAQ 4plex (K N-term)
7	330	tr|H3BU13|H3BU13_HUMAN	R.NTGIIC(+57.02)TIGPASR.S	Y	38.27	1358.7	-1.8	680.355	2	41	14046	10	44	56	Carbamidomethylation
7	330	tr|H3BU13|H3BU13_HUMAN	M.S(+42.01)K(+144.10)PHSEAGTAFIQTQQLHAAMADTFLEHMC(+57.02)R.L	Y	35.56	3698.75	-6.7	740.752	5	71.07	22051	2	2	32	Acetylation (Protein N-term); iTRAQ 4plex (K N-term); Carbamidomethylation
7	330	tr|H3BU13|H3BU13_HUMAN	R.N(+144.10)TGIIC(+57.02)TIGPASR.S	Y	35.45	1502.8	3.6	752.409	2	42.36	14410	6	44	56	iTRAQ 4plex (K N-term); Carbamidomethylation
7	330	tr|H3BU13|H3BU13_HUMAN	R.L(+144.10)DIDSPPITAR.N	Y	33.3	1340.74	-0.5	671.377	2	49.47	16299	10	33	43	iTRAQ 4plex (K N-term)
7	330	tr|H3BU13|H3BU13_HUMAN	K.S(+144.10)GMNVAR.L	Y	18.32	877.454	3.5	439.736	2	11.93	6292	3	67	73	iTRAQ 4plex (K N-term)
7	330	tr|H3BU13|H3BU13_HUMAN	K.SGMNVAR.L	Y	17.6	733.354	8.4	367.687	2	9.65	5680	1	67	73
7	330	tr|H3BU13|H3BU13_HUMAN	R.S(+144.10)VETLK(+144.10).E	Y	15.38	963.58	4.3	482.8	2	23.37	9348	6	57	62	iTRAQ 4plex (K N-term)
7	61520	tr|H3BN34|H3BN34_HUMAN	M.S(+42.01)K(+144.10)PHSEAGTAFIQTQQLHAAMADTFLEHMC(+57.02)R.L	Y	35.56	3698.75	-6.7	740.752	5	71.07	22051	2	2	32	Acetylation (Protein N-term); iTRAQ 4plex (K N-term); Carbamidomethylation
7	61520	tr|H3BN34|H3BN34_HUMAN	R.L(+144.10)DIDSPPITAR.N	Y	33.3	1340.74	-0.5	671.377	2	49.47	16299	10	33	43	iTRAQ 4plex (K N-term)
7	723	tr|H3BQZ3|H3BQZ3_HUMAN	M.S(+42.01)K(+144.10)PHSEAGTAFIQTQQLHAAMADTFLEHMC(+57.02)R.L	Y	35.56	3698.75	-6.7	740.752	5	71.07	22051	2	2	32	Acetylation (Protein N-term); iTRAQ 4plex (K N-term); Carbamidomethylation
7	723	tr|H3BQZ3|H3BQZ3_HUMAN	R.L(+144.10)DIDSPPITAR.N	Y	33.3	1340.74	-0.5	671.377	2	49.47	16299	10	33	43	iTRAQ 4plex (K N-term)
10	61205	P06733|ENOA_HUMAN	K.D(+144.10)ATNVGDEGGFAPNILENK(+144.10).E	Y	47.82	2248.12	-1.4	750.379	3	55	17772	8	203	221	iTRAQ 4plex (K N-term)
10	61205	P06733|ENOA_HUMAN	R.A(+144.10)AVPSGASTGIYEALELR.D	Y	46.37	1948.04	-3.2	650.351	3	65.92	20680	13	33	50	iTRAQ 4plex (K N-term)
10	61205	P06733|ENOA_HUMAN	R.H(+144.10)IADLAGNSEVILPVPAFNVIN(+.98)GGSHAGNK(+144.10).L	Y	45.94	3299.75	-5.5	660.953	5	77.9	23874	7	133	162	iTRAQ 4plex (K N-term); Deamidation (NQ)
10	61205	P06733|ENOA_HUMAN	K.VNQIGSVTESLQAC(+57.02)K(+144.10).L	Y	42.86	1776.91	3	593.314	3	44.14	14882	6	344	358	Carbamidomethylation; iTRAQ 4plex (K N-term)
10	61205	P06733|ENOA_HUMAN	K.F(+144.10)TASAGIQVVGDDLTVTNPK(+144.10).R	Y	41.01	2320.25	-5.1	774.419	3	63.73	20097	5	307	326	iTRAQ 4plex (K N-term)
10	61205	P06733|ENOA_HUMAN	K.V(+144.10)NQIGSVTESLQAC(+57.02)K(+144.10).L	Y	40.93	1921.01	0.2	641.346	3	48.68	16088	4	344	358	iTRAQ 4plex (K N-term); Carbamidomethylation
10	61205	P06733|ENOA_HUMAN	K.L(+144.10)AMQEFMILPVGAANFR.E	Y	37.9	2051.08	-2.5	684.699	3	89.88	32243	8	163	179	iTRAQ 4plex (K N-term)
10	61205	P06733|ENOA_HUMAN	R.G(+144.10)NPTVEVDLFTSK(+144.10).G	Y	36.71	1693.91	0.9	565.644	3	56.44	18154	6	16	28	iTRAQ 4plex (K N-term)
10	61205	P06733|ENOA_HUMAN	R.I(+144.10)GAEVYHNLK(+144.10).N	Y	34.67	1430.81	6.8	477.947	3	40.15	13820	9	184	193	iTRAQ 4plex (K N-term)
10	61205	P06733|ENOA_HUMAN	R.Y(+144.10)ISPDQLADLYK(+144.10).S	Y	31.69	1712.92	-6	857.462	2	64.06	20184	9	270	281	iTRAQ 4plex (Y); iTRAQ 4plex (K N-term)
10	61205	P06733|ENOA_HUMAN	K.L(+144.10)MIEMDGTENK(+144.10).S	Y	31.52	1567.78	2.3	784.899	2	47.08	15664	5	93	103	iTRAQ 4plex (K N-term)
10	61205	P06733|ENOA_HUMAN	K.S(+144.10)C(+57.02)NC(+57.02)LLLK(+144.10).V	Y	31.28	1294.69	1.6	648.355	2	38.68	13429	6	336	343	iTRAQ 4plex (K N-term); Carbamidomethylation
10	61205	P06733|ENOA_HUMAN	K.L(+144.10)AQAN(+.98)GWGVMVSHR.S	Y	30.09	1669.85	1.3	557.623	3	48.47	16033	1	359	372	iTRAQ 4plex (K N-term); Deamidation (NQ)
10	61205	P06733|ENOA_HUMAN	R.I(+144.10)GAEVY(+144.10)HNLK(+144.10).N	Y	29.52	1574.91	-2.5	788.46	2	34.61	12341	4	184	193	iTRAQ 4plex (K N-term); iTRAQ 4plex (Y)
10	61205	P06733|ENOA_HUMAN	K.T(+144.10)IAPALVSK(+144.10).K	Y	29.07	1186.75	1.4	594.383	2	42.22	14372	12	72	80	iTRAQ 4plex (K N-term)
10	61205	P06733|ENOA_HUMAN	S.K(+15.99)AVEHINK(+144.10).T	Y	26.08	1097.63	10.3	549.828	2	17.72	7839	1	64	71	Hydroxylation; iTRAQ 4plex (K N-term)
10	61205	P06733|ENOA_HUMAN	R.Y(+144.10)ISPDQLADLY(+144.10)K(+144.10).S	Y	24.44	1857.02	11.9	465.267	4	57.93	18549	1	270	281	iTRAQ 4plex (Y); iTRAQ 4plex (K N-term)
10	61205	P06733|ENOA_HUMAN	K.K(+144.10)(+144.10)LNVTEQEK(+144.10).I	Y	24.09	1519.89	0.9	760.952	2	23.88	9482	4	81	89	iTRAQ 4plex (K N-term)
10	61205	P06733|ENOA_HUMAN	R.I(+144.10)EEELGSK(+144.10).A	Y	23.8	1191.65	1.7	596.836	2	31.64	11549	4	413	420	iTRAQ 4plex (K N-term)
10	61205	P06733|ENOA_HUMAN	R.A(+144.10)AVPSGASTGIYE(+21.98)ALELR.D	Y	23.26	1970.02	-4.2	657.677	3	65.95	20688	1	33	50	iTRAQ 4plex (K N-term); Sodium adduct
10	61205	P06733|ENOA_HUMAN	K.TGAPC(+57.02)R.S	N	21.97	660.301	0.8	331.158	2	2.93	3866	4	395	400	Carbamidomethylation
10	61205	P06733|ENOA_HUMAN	K.G(+144.10)VPLYR.H	Y	21.15	847.502	5.7	424.76	2	29.6	11006	10	127	132	iTRAQ 4plex (K N-term)
10	61205	P06733|ENOA_HUMAN	A.K(+15.99)YNQLLR.I	Y	21.15	949.534	12.7	475.781	2	34.1	12205	7	406	412	Hydroxylation
10	61205	P06733|ENOA_HUMAN	N.K(+15.99)TIAPALVSK(+144.10).K	Y	20.82	1186.74	1.1	594.377	2	43.02	14583	1	71	80	Hydroxylation; iTRAQ 4plex (K N-term)
10	61205	P06733|ENOA_HUMAN	K.E(+144.10)GLELLK(+144.10).T	Y	20.5	1088.66	-0.1	545.339	2	46.28	15451	10	222	228	iTRAQ 4plex (K N-term)
10	61205	P06733|ENOA_HUMAN	K.SC(+57.02)NC(+57.02)LLLK(+144.10).V	Y	19.59	1150.59	-0.1	576.304	2	37.69	13164	2	336	343	Carbamidomethylation; iTRAQ 4plex (K N-term)
10	61205	P06733|ENOA_HUMAN	K.YNQLLR.I	N	19.17	805.445	5.3	403.732	2	22.78	9190	8	407	412
10	61205	P06733|ENOA_HUMAN	K.S(+144.10)PDDPSR.Y	Y	19.15	916.435	0.5	459.225	2	5.44	4538	8	263	269	iTRAQ 4plex (K N-term)
10	61205	P06733|ENOA_HUMAN	R.Y(+144.10)ISPD(+21.98)QLADLYK(+144.10).S	Y	19.01	1734.9	-5.9	868.452	2	63.98	20163	3	270	281	iTRAQ 4plex (Y); Sodium adduct; iTRAQ 4plex (K N-term)
10	61205	P06733|ENOA_HUMAN	G.K(+15.99)AGYTDK(+144.10).V	Y	19	941.492	17.3	471.761	2	10.85	6003	2	233	239	Hydroxylation; iTRAQ 4plex (K N-term)
10	61205	P06733|ENOA_HUMAN	K.A(+144.10)GYTDK(+144.10).V	N	18.34	941.502	6.3	471.761	2	10.73	5972	2	234	239	iTRAQ 4plex (K N-term)
10	61205	P06733|ENOA_HUMAN	E.K(+15.99)SC(+57.02)NC(+57.02)LLLK(+144.10).V	Y	18.15	1294.68	6.5	648.353	2	38.98	13508	1	335	343	Hydroxylation; Carbamidomethylation; iTRAQ 4plex (K N-term)
10	61205	P06733|ENOA_HUMAN	K.A(+144.10)VEHINK(+144.10).T	Y	17.94	1097.64	-1	549.827	2	17.85	7873	5	65	71	iTRAQ 4plex (K N-term)
10	61205	P06733|ENOA_HUMAN	R.E(+144.10)IFDSR.G	Y	17.65	909.466	3.4	455.742	2	24.57	9668	10	10	15	iTRAQ 4plex (K N-term)
10	61205	P06733|ENOA_HUMAN	F.M(+144.10)ILPVGAANFR.E	Y	16.16	1331.75	-2.2	666.88	2	63.1	19929	5	169	179	iTRAQ 4plex (K N-term)
10	61205	P06733|ENOA_HUMAN	R.S(+144.10)GK(+144.10)YDLDFK(+144.10).S	Y	15.64	1503.82	6.6	502.285	3	37.56	13130	1	254	262	iTRAQ 4plex (K N-term)
10	61205	P06733|ENOA_HUMAN	R.Y(+144.10)ISPDQLAD(+21.98)LYK(+144.10).S	Y	14.64	1734.9	-5.3	868.453	2	64.02	20174	1	270	281	iTRAQ 4plex (Y); Sodium adduct; iTRAQ 4plex (K N-term)
10	61205	P06733|ENOA_HUMAN	C.K(+15.99)AGAVEK(+144.10).G	Y	14.41	861.502	21.2	431.767	2	11.47	6169	2	120	126	Hydroxylation; iTRAQ 4plex (K N-term)
10	61222	P06733-2|ENOA_HUMAN	K.D(+144.10)ATNVGDEGGFAPNILENK(+144.10).E	Y	47.82	2248.12	-1.4	750.379	3	55	17772	8	110	128	iTRAQ 4plex (K N-term)
10	61222	P06733-2|ENOA_HUMAN	R.H(+144.10)IADLAGNSEVILPVPAFNVIN(+.98)GGSHAGNK(+144.10).L	Y	45.94	3299.75	-5.5	660.953	5	77.9	23874	7	40	69	iTRAQ 4plex (K N-term); Deamidation (NQ)
10	61222	P06733-2|ENOA_HUMAN	K.VNQIGSVTESLQAC(+57.02)K(+144.10).L	Y	42.86	1776.91	3	593.314	3	44.14	14882	6	251	265	Carbamidomethylation; iTRAQ 4plex (K N-term)
10	61222	P06733-2|ENOA_HUMAN	K.F(+144.10)TASAGIQVVGDDLTVTNPK(+144.10).R	Y	41.01	2320.25	-5.1	774.419	3	63.73	20097	5	214	233	iTRAQ 4plex (K N-term)
10	61222	P06733-2|ENOA_HUMAN	K.V(+144.10)NQIGSVTESLQAC(+57.02)K(+144.10).L	Y	40.93	1921.01	0.2	641.346	3	48.68	16088	4	251	265	iTRAQ 4plex (K N-term); Carbamidomethylation
10	61222	P06733-2|ENOA_HUMAN	K.L(+144.10)AMQEFMILPVGAANFR.E	Y	37.9	2051.08	-2.5	684.699	3	89.88	32243	8	70	86	iTRAQ 4plex (K N-term)
10	61222	P06733-2|ENOA_HUMAN	R.I(+144.10)GAEVYHNLK(+144.10).N	Y	34.67	1430.81	6.8	477.947	3	40.15	13820	9	91	100	iTRAQ 4plex (K N-term)
10	61222	P06733-2|ENOA_HUMAN	R.Y(+144.10)ISPDQLADLYK(+144.10).S	Y	31.69	1712.92	-6	857.462	2	64.06	20184	9	177	188	iTRAQ 4plex (Y); iTRAQ 4plex (K N-term)
10	61222	P06733-2|ENOA_HUMAN	K.S(+144.10)C(+57.02)NC(+57.02)LLLK(+144.10).V	Y	31.28	1294.69	1.6	648.355	2	38.68	13429	6	243	250	iTRAQ 4plex (K N-term); Carbamidomethylation
10	61222	P06733-2|ENOA_HUMAN	K.L(+144.10)AQAN(+.98)GWGVMVSHR.S	Y	30.09	1669.85	1.3	557.623	3	48.47	16033	1	266	279	iTRAQ 4plex (K N-term); Deamidation (NQ)
10	61222	P06733-2|ENOA_HUMAN	R.I(+144.10)GAEVY(+144.10)HNLK(+144.10).N	Y	29.52	1574.91	-2.5	788.46	2	34.61	12341	4	91	100	iTRAQ 4plex (K N-term); iTRAQ 4plex (Y)
10	61222	P06733-2|ENOA_HUMAN	R.Y(+144.10)ISPDQLADLY(+144.10)K(+144.10).S	Y	24.44	1857.02	11.9	465.267	4	57.93	18549	1	177	188	iTRAQ 4plex (Y); iTRAQ 4plex (K N-term)
10	61222	P06733-2|ENOA_HUMAN	R.I(+144.10)EEELGSK(+144.10).A	Y	23.8	1191.65	1.7	596.836	2	31.64	11549	4	320	327	iTRAQ 4plex (K N-term)
10	61222	P06733-2|ENOA_HUMAN	K.TGAPC(+57.02)R.S	N	21.97	660.301	0.8	331.158	2	2.93	3866	4	302	307	Carbamidomethylation
10	61222	P06733-2|ENOA_HUMAN	K.G(+144.10)VPLYR.H	Y	21.15	847.502	5.7	424.76	2	29.6	11006	10	34	39	iTRAQ 4plex (K N-term)
10	61222	P06733-2|ENOA_HUMAN	A.K(+15.99)YNQLLR.I	Y	21.15	949.534	12.7	475.781	2	34.1	12205	7	313	319	Hydroxylation
10	61222	P06733-2|ENOA_HUMAN	K.E(+144.10)GLELLK(+144.10).T	Y	20.5	1088.66	-0.1	545.339	2	46.28	15451	10	129	135	iTRAQ 4plex (K N-term)
10	61222	P06733-2|ENOA_HUMAN	K.SC(+57.02)NC(+57.02)LLLK(+144.10).V	Y	19.59	1150.59	-0.1	576.304	2	37.69	13164	2	243	250	Carbamidomethylation; iTRAQ 4plex (K N-term)
10	61222	P06733-2|ENOA_HUMAN	K.YNQLLR.I	N	19.17	805.445	5.3	403.732	2	22.78	9190	8	314	319
10	61222	P06733-2|ENOA_HUMAN	K.S(+144.10)PDDPSR.Y	Y	19.15	916.435	0.5	459.225	2	5.44	4538	8	170	176	iTRAQ 4plex (K N-term)
10	61222	P06733-2|ENOA_HUMAN	R.Y(+144.10)ISPD(+21.98)QLADLYK(+144.10).S	Y	19.01	1734.9	-5.9	868.452	2	63.98	20163	3	177	188	iTRAQ 4plex (Y); Sodium adduct; iTRAQ 4plex (K N-term)
10	61222	P06733-2|ENOA_HUMAN	G.K(+15.99)AGYTDK(+144.10).V	Y	19	941.492	17.3	471.761	2	10.85	6003	2	140	146	Hydroxylation; iTRAQ 4plex (K N-term)
10	61222	P06733-2|ENOA_HUMAN	K.A(+144.10)GYTDK(+144.10).V	N	18.34	941.502	6.3	471.761	2	10.73	5972	2	141	146	iTRAQ 4plex (K N-term)
10	61222	P06733-2|ENOA_HUMAN	E.K(+15.99)SC(+57.02)NC(+57.02)LLLK(+144.10).V	Y	18.15	1294.68	6.5	648.353	2	38.98	13508	1	242	250	Hydroxylation; Carbamidomethylation; iTRAQ 4plex (K N-term)
10	61222	P06733-2|ENOA_HUMAN	F.M(+144.10)ILPVGAANFR.E	Y	16.16	1331.75	-2.2	666.88	2	63.1	19929	5	76	86	iTRAQ 4plex (K N-term)
10	61222	P06733-2|ENOA_HUMAN	R.S(+144.10)GK(+144.10)YDLDFK(+144.10).S	Y	15.64	1503.82	6.6	502.285	3	37.56	13130	1	161	169	iTRAQ 4plex (K N-term)
10	61222	P06733-2|ENOA_HUMAN	R.Y(+144.10)ISPDQLAD(+21.98)LYK(+144.10).S	Y	14.64	1734.9	-5.3	868.453	2	64.02	20174	1	177	188	iTRAQ 4plex (Y); Sodium adduct; iTRAQ 4plex (K N-term)
10	61222	P06733-2|ENOA_HUMAN	C.K(+15.99)AGAVEK(+144.10).G	Y	14.41	861.502	21.2	431.767	2	11.47	6169	2	27	33	Hydroxylation; iTRAQ 4plex (K N-term)
10	53	tr|K7EM90|K7EM90_HUMAN	R.A(+144.10)AVPSGASTGIYEALELR.D	Y	46.37	1948.04	-3.2	650.351	3	65.92	20680	13	33	50	iTRAQ 4plex (K N-term)
10	53	tr|K7EM90|K7EM90_HUMAN	K.L(+144.10)AMQEFMILPVGAANFR.E	Y	37.9	2051.08	-2.5	684.699	3	89.88	32243	8	163	179	iTRAQ 4plex (K N-term)
10	53	tr|K7EM90|K7EM90_HUMAN	R.G(+144.10)NPTVEVDLFTSK(+144.10).G	Y	36.71	1693.91	0.9	565.644	3	56.44	18154	6	16	28	iTRAQ 4plex (K N-term)
10	53	tr|K7EM90|K7EM90_HUMAN	R.I(+144.10)GAEVYHNLK(+144.10).N	Y	34.67	1430.81	6.8	477.947	3	40.15	13820	9	184	193	iTRAQ 4plex (K N-term)
10	53	tr|K7EM90|K7EM90_HUMAN	K.L(+144.10)MIEMDGTENK(+144.10).S	Y	31.52	1567.78	2.3	784.899	2	47.08	15664	5	93	103	iTRAQ 4plex (K N-term)
10	53	tr|K7EM90|K7EM90_HUMAN	K.T(+144.10)IAPALVSK(+144.10).K	Y	29.07	1186.75	1.4	594.383	2	42.22	14372	12	72	80	iTRAQ 4plex (K N-term)
10	53	tr|K7EM90|K7EM90_HUMAN	K.G(+144.10)VPLYR.H	Y	21.15	847.502	5.7	424.76	2	29.6	11006	10	127	132	iTRAQ 4plex (K N-term)
10	53	tr|K7EM90|K7EM90_HUMAN	K.A(+144.10)VEHINK(+144.10).T	Y	17.94	1097.64	-1	549.827	2	17.85	7873	5	65	71	iTRAQ 4plex (K N-term)
10	53	tr|K7EM90|K7EM90_HUMAN	R.E(+144.10)IFDSR.G	Y	17.65	909.466	3.4	455.742	2	24.57	9668	10	10	15	iTRAQ 4plex (K N-term)
10	53	tr|K7EM90|K7EM90_HUMAN	F.M(+144.10)ILPVGAANFR.E	Y	16.16	1331.75	-2.2	666.88	2	63.1	19929	5	169	179	iTRAQ 4plex (K N-term)
10	61380	P13929-3|ENOB_HUMAN	R.A(+144.10)AVPSGASTGIYEALELR.D	Y	46.37	1948.04	-3.2	650.351	3	65.92	20680	13	33	50	iTRAQ 4plex (K N-term)
10	61380	P13929-3|ENOB_HUMAN	K.VNQIGSVTESIQAC(+57.02)K(+144.10).L	Y	42.86	1776.91	3	593.314	3	44.14	14882	6	301	315	Carbamidomethylation; iTRAQ 4plex (K N-term)
10	61380	P13929-3|ENOB_HUMAN	K.V(+144.10)NQIGSVTESIQAC(+57.02)K(+144.10).L	Y	40.93	1921.01	0.2	641.346	3	48.68	16088	4	301	315	iTRAQ 4plex (K N-term); Carbamidomethylation
10	61380	P13929-3|ENOB_HUMAN	K.TGAPC(+57.02)R.S	N	21.97	660.301	0.8	331.158	2	2.93	3866	4	352	357	Carbamidomethylation
10	61380	P13929-3|ENOB_HUMAN	K.G(+144.10)VPLYR.H	Y	21.15	847.502	5.7	424.76	2	29.6	11006	10	84	89	iTRAQ 4plex (K N-term)
10	61381	P13929-2|ENOB_HUMAN	R.A(+144.10)AVPSGASTGIYEALELR.D	Y	46.37	1948.04	-3.2	650.351	3	65.92	20680	13	33	50	iTRAQ 4plex (K N-term)
10	61381	P13929-2|ENOB_HUMAN	K.VNQIGSVTESIQAC(+57.02)K(+144.10).L	Y	42.86	1776.91	3	593.314	3	44.14	14882	6	316	330	Carbamidomethylation; iTRAQ 4plex (K N-term)
10	61381	P13929-2|ENOB_HUMAN	K.V(+144.10)NQIGSVTESIQAC(+57.02)K(+144.10).L	Y	40.93	1921.01	0.2	641.346	3	48.68	16088	4	316	330	iTRAQ 4plex (K N-term); Carbamidomethylation
10	61381	P13929-2|ENOB_HUMAN	K.TGAPC(+57.02)R.S	N	21.97	660.301	0.8	331.158	2	2.93	3866	4	367	372	Carbamidomethylation
10	61381	P13929-2|ENOB_HUMAN	K.G(+144.10)VPLYR.H	Y	21.15	847.502	5.7	424.76	2	29.6	11006	10	127	132	iTRAQ 4plex (K N-term)
10	61383	P13929|ENOB_HUMAN	R.A(+144.10)AVPSGASTGIYEALELR.D	Y	46.37	1948.04	-3.2	650.351	3	65.92	20680	13	33	50	iTRAQ 4plex (K N-term)
10	61383	P13929|ENOB_HUMAN	K.VNQIGSVTESIQAC(+57.02)K(+144.10).L	Y	42.86	1776.91	3	593.314	3	44.14	14882	6	344	358	Carbamidomethylation; iTRAQ 4plex (K N-term)
10	61383	P13929|ENOB_HUMAN	K.V(+144.10)NQIGSVTESIQAC(+57.02)K(+144.10).L	Y	40.93	1921.01	0.2	641.346	3	48.68	16088	4	344	358	iTRAQ 4plex (K N-term); Carbamidomethylation
10	61383	P13929|ENOB_HUMAN	K.TGAPC(+57.02)R.S	N	21.97	660.301	0.8	331.158	2	2.93	3866	4	395	400	Carbamidomethylation
10	61383	P13929|ENOB_HUMAN	K.G(+144.10)VPLYR.H	Y	21.15	847.502	5.7	424.76	2	29.6	11006	10	127	132	iTRAQ 4plex (K N-term)
10	371	tr|F5H0C8|F5H0C8_HUMAN	R.A(+144.10)AVPSGASTGIYEALELR.D	Y	46.37	1948.04	-3.2	650.351	3	65.92	20680	13	33	50	iTRAQ 4plex (K N-term)
10	371	tr|F5H0C8|F5H0C8_HUMAN	K.TGAPC(+57.02)R.S	N	21.97	660.301	0.8	331.158	2	2.93	3866	4	276	281	Carbamidomethylation
10	545	tr|E5RI09|E5RI09_HUMAN	R.A(+144.10)AVPSGASTGIYEALELR.D	Y	46.37	1948.04	-3.2	650.351	3	65.92	20680	13	33	50	iTRAQ 4plex (K N-term)
10	545	tr|E5RI09|E5RI09_HUMAN	K.G(+144.10)VPLYR.H	Y	21.15	847.502	5.7	424.76	2	29.6	11006	10	127	132	iTRAQ 4plex (K N-term)
10	548	tr|E5RG95|E5RG95_HUMAN	R.A(+144.10)AVPSGASTGIYEALELR.D	Y	46.37	1948.04	-3.2	650.351	3	65.92	20680	13	33	50	iTRAQ 4plex (K N-term)
10	548	tr|E5RG95|E5RG95_HUMAN	K.G(+144.10)VPLYR.H	Y	21.15	847.502	5.7	424.76	2	29.6	11006	10	127	132	iTRAQ 4plex (K N-term)
10	61540	P09104-2|ENOG_HUMAN	R.A(+144.10)AVPSGASTGIYEALELR.D	Y	46.37	1948.04	-3.2	650.351	3	65.92	20680	13	33	50	iTRAQ 4plex (K N-term)
10	61540	P09104-2|ENOG_HUMAN	K.TGAPC(+57.02)R.S	N	21.97	660.301	0.8	331.158	2	2.93	3866	4	352	357	Carbamidomethylation
10	555	tr|K7EPM1|K7EPM1_HUMAN	R.A(+144.10)AVPSGASTGIYEALELR.D	Y	46.37	1948.04	-3.2	650.351	3	65.92	20680	13	33	50	iTRAQ 4plex (K N-term)
10	555	tr|K7EPM1|K7EPM1_HUMAN	K.G(+144.10)VPLYR.H	Y	21.15	847.502	5.7	424.76	2	29.6	11006	10	127	132	iTRAQ 4plex (K N-term)
10	557	tr|K7EKN2|K7EKN2_HUMAN	R.A(+144.10)AVPSGASTGIYEALELR.D	Y	46.37	1948.04	-3.2	650.351	3	65.92	20680	13	33	50	iTRAQ 4plex (K N-term)
10	557	tr|K7EKN2|K7EKN2_HUMAN	K.G(+144.10)VPLYR.H	Y	21.15	847.502	5.7	424.76	2	29.6	11006	10	127	132	iTRAQ 4plex (K N-term)
10	61541	P09104|ENOG_HUMAN	R.A(+144.10)AVPSGASTGIYEALELR.D	Y	46.37	1948.04	-3.2	650.351	3	65.92	20680	13	33	50	iTRAQ 4plex (K N-term)
10	61541	P09104|ENOG_HUMAN	K.TGAPC(+57.02)R.S	N	21.97	660.301	0.8	331.158	2	2.93	3866	4	395	400	Carbamidomethylation
10	569	tr|E5RGZ4|E5RGZ4_HUMAN	R.A(+144.10)AVPSGASTGIYEALELR.D	Y	46.37	1948.04	-3.2	650.351	3	65.92	20680	13	33	50	iTRAQ 4plex (K N-term)
10	569	tr|E5RGZ4|E5RGZ4_HUMAN	K.G(+144.10)VPLYR.H	Y	21.15	847.502	5.7	424.76	2	29.6	11006	10	127	132	iTRAQ 4plex (K N-term)
10	698	tr|F5H1C3|F5H1C3_HUMAN	R.A(+144.10)AVPSGASTGIYEALELR.D	Y	46.37	1948.04	-3.2	650.351	3	65.92	20680	13	33	50	iTRAQ 4plex (K N-term)
5	61206	P08238|HS90B_HUMAN	R.E(+144.10)LISNASDALDK(+144.10).I	N	42.53	1562.84	-0.4	782.425	2	43.68	14759	7	42	53	iTRAQ 4plex (K N-term)
5	61206	P08238|HS90B_HUMAN	R.G(+144.10)VVDSEDLPLNISR.E	N	42.13	1656.88	-3.7	829.443	2	55.72	17963	19	379	392	iTRAQ 4plex (K N-term)
5	61206	P08238|HS90B_HUMAN	K.H(+144.10)LEINPDHPIVETLR.Q	Y	41.36	1926.04	3.8	482.52	4	50.94	16689	6	625	639	iTRAQ 4plex (K N-term)
5	61206	P08238|HS90B_HUMAN	K.S(+144.10)LTNDWEDHLAVK(+144.10).H	N	40.15	1814.94	-0.2	605.986	3	50.94	16691	7	307	319	iTRAQ 4plex (K N-term)
5	61206	P08238|HS90B_HUMAN	R.T(+144.10)LTLVDTGIGMTK(+144.10).A	N	39.73	1636.93	-2.3	819.469	2	59.81	19050	15	83	95	iTRAQ 4plex (K N-term)
5	61206	P08238|HS90B_HUMAN	K.E(+144.10)QVANSAFVER.V	Y	38.94	1392.71	-0.9	697.362	2	30.86	11341	11	492	502	iTRAQ 4plex (K N-term)
5	61206	P08238|HS90B_HUMAN	R.TLTLVDTGIGMTK(+144.10).A	N	38.18	1492.83	-4	747.418	2	56.95	18290	10	83	95	iTRAQ 4plex (K N-term)
5	61206	P08238|HS90B_HUMAN	K.V(+144.10)ILHLK(+144.10)EDQTEYLEER.R	N	37.51	2302.24	-2.5	768.418	3	51.79	16916	4	181	196	iTRAQ 4plex (K N-term)
5	61206	P08238|HS90B_HUMAN	K.E(+144.10)DQTEYLEER.R	N	37.3	1454.66	-3.7	728.336	2	26.59	10208	7	187	196	iTRAQ 4plex (K N-term)
5	61206	P08238|HS90B_HUMAN	R.N(+144.10)PDDITQEEYGEFYK(+144.10).S	Y	34.94	2134.99	5.1	534.757	4	47.77	15846	1	292	306	iTRAQ 4plex (K N-term)
5	61206	P08238|HS90B_HUMAN	K.A(+144.10)DLINNLGTIAK(+144.10).S	N	34.52	1529.9	-1.3	765.955	2	57.46	18424	12	96	107	iTRAQ 4plex (K N-term)
5	61206	P08238|HS90B_HUMAN	K.H(+144.10)SQFIGYPITLYLEK(+144.10).E	N	33.72	2096.15	2.5	525.046	4	73.9	22807	4	205	219	iTRAQ 4plex (K N-term)
5	61206	P08238|HS90B_HUMAN	K.S(+144.10)IYYITGESK(+144.10).E	N	33.53	1447.78	5.5	483.602	3	42.21	14369	8	482	491	iTRAQ 4plex (K N-term)
5	61206	P08238|HS90B_HUMAN	K.K(+144.10)(+144.10)HLEINPDHPIVETLR.Q	Y	33.16	2198.24	2.4	550.568	4	46.58	15529	2	624	639	iTRAQ 4plex (K N-term)
5	61206	P08238|HS90B_HUMAN	R.D(+144.10)NSTMGYMMAK(+144.10).K	Y	32.85	1535.7	-1.8	768.855	2	38.2	13299	4	613	623	iTRAQ 4plex (K N-term)
5	61206	P08238|HS90B_HUMAN	K.K(+15.99)FYEAFSK(+144.10).N	Y	32.1	1178.61	10.4	590.317	2	43.64	14748	5	428	435	Hydroxylation; iTRAQ 4plex (K N-term)
5	61206	P08238|HS90B_HUMAN	R.G(+144.10)FEVVYMTEPIDEYC(+57.02)VQQLK(+144.10).E	Y	31.3	2735.34	-3.1	912.784	3	74.95	23087	1	507	526	iTRAQ 4plex (K N-term); Carbamidomethylation
5	61206	P08238|HS90B_HUMAN	K.Y(+144.10)IDQEELNK(+144.10).T	N	30.73	1438.75	-1.3	720.382	2	35.06	12461	6	276	284	iTRAQ 4plex (Y); iTRAQ 4plex (K N-term)
5	61206	P08238|HS90B_HUMAN	R.Y(+144.10)(+144.10)HTSQSGDEMTSLSEYVSR.M	Y	29.27	2464.14	1.3	617.043	4	42.82	14531	1	457	475	iTRAQ 4plex (K N-term); iTRAQ 4plex (Y)
5	61206	P08238|HS90B_HUMAN	K.K(+15.99)HLEINPDHPIVETLR.Q	Y	27.75	1926.03	3.3	643.02	3	51	16708	1	624	639	Hydroxylation
5	61206	P08238|HS90B_HUMAN	K.I(+144.10)DIIPNPQER.T	Y	26.79	1337.74	-0.3	669.877	2	48.9	16146	13	73	82	iTRAQ 4plex (K N-term)
5	61206	P08238|HS90B_HUMAN	K.L(+144.10)GIHEDSTNR.R	Y	26.64	1284.65	2.4	429.226	3	20.17	8498	10	439	448	iTRAQ 4plex (K N-term)
5	61206	P08238|HS90B_HUMAN	K.A(+144.10)DLIN(+.98)NLGTIAK(+144.10).S	N	26.22	1530.88	4.3	511.303	3	53.22	17297	4	96	107	iTRAQ 4plex (K N-term); Deamidation (NQ)
5	61206	P08238|HS90B_HUMAN	R.Y(+144.10)ESLTDPSK(+144.10).L	N	25.79	1326.69	2.1	664.352	2	30.36	11209	4	56	64	iTRAQ 4plex (Y); iTRAQ 4plex (K N-term)
5	61206	P08238|HS90B_HUMAN	R.A(+144.10)LLFIPR.R	Y	24.47	972.622	3.2	487.32	2	60.57	19254	19	331	337	iTRAQ 4plex (K N-term)
5	61206	P08238|HS90B_HUMAN	R.E(+144.10)MLQQSK(+144.10).I	N	24.12	1150.62	-1	576.318	2	19.9	8425	8	393	399	iTRAQ 4plex (K N-term)
5	61206	P08238|HS90B_HUMAN	R.T(+144.10)LTLVD(+21.98)TGIGMTK(+144.10).A	N	23.64	1658.91	-4.7	830.458	2	59.85	19062	6	83	95	iTRAQ 4plex (K N-term); Sodium adduct
5	61206	P08238|HS90B_HUMAN	R.A(+144.10)DHGEPIGR.G	Y	23	1094.56	10.2	365.863	3	11.21	6099	8	169	177	iTRAQ 4plex (K N-term)
5	61206	P08238|HS90B_HUMAN	E.K(+15.99)VTISNR.L	Y	22.57	832.477	17.1	417.253	2	17.26	7717	7	577	583	Hydroxylation
5	61206	P08238|HS90B_HUMAN	R.R(+144.10)APFDLFENK(+144.10).K	Y	20.33	1523.83	-3.5	762.919	2	54.26	17574	5	338	347	iTRAQ 4plex (K N-term)
5	61206	P08238|HS90B_HUMAN	G.K(+15.99)SLVSVTK(+144.10).E	N	19.93	1020.63	12.6	511.328	2	32.29	11721	2	531	538	Hydroxylation; iTRAQ 4plex (K N-term)
5	61206	P08238|HS90B_HUMAN	K.A(+144.10)DLINNLGTIAK(+21.98)(+144.10).S	N	19.69	1551.88	-2.6	776.945	2	57.59	18458	4	96	107	iTRAQ 4plex (K N-term); Sodium adduct
5	61206	P08238|HS90B_HUMAN	R.R(+144.10)APFDLFENKK(+15.99).K	Y	18.96	1523.82	1.8	762.918	2	54.35	17599	2	338	348	iTRAQ 4plex (K N-term); Hydroxylation
5	61206	P08238|HS90B_HUMAN	K.V(+144.10)TISNR.L	Y	18.65	832.487	7.2	417.254	2	17.07	7664	1	578	583	iTRAQ 4plex (K N-term)
5	61206	P08238|HS90B_HUMAN	A.K(+15.99)FENLC(+57.02)K(+144.10).L	N	18.07	1097.56	13.3	549.797	2	31.3	11458	4	559	565	Hydroxylation; Carbamidomethylation; iTRAQ 4plex (K N-term)
5	61206	P08238|HS90B_HUMAN	K.FENLC(+57.02)K(+144.10).L	N	18.06	953.474	2.6	477.746	2	24.08	9536	4	560	565	Carbamidomethylation; iTRAQ 4plex (K N-term)
5	61206	P08238|HS90B_HUMAN	K.K(+15.99)MEESK(+144.10).A	Y	17.92	910.453	13.4	456.24	2	9.86	5738	4	552	557	Hydroxylation; iTRAQ 4plex (K N-term)
5	61206	P08238|HS90B_HUMAN	K.S(+144.10)LVSVTK(+144.10).E	N	17.89	1020.64	5.8	511.329	2	32.08	11666	5	532	538	iTRAQ 4plex (K N-term)
5	61206	P08238|HS90B_HUMAN	K.FYEAFSK(+144.10).N	Y	17.71	1034.52	11.7	518.272	2	35.97	12703	3	429	435	iTRAQ 4plex (K N-term)
5	61206	P08238|HS90B_HUMAN	K.T(+144.10)K(+144.10)PIWTR.N	N	17.34	1188.72	9	397.25	3	28.35	10675	8	285	291	iTRAQ 4plex (K N-term)
5	61206	P08238|HS90B_HUMAN	E.K(+15.99)VVVITK(+144.10).H	Y	16.68	945.632	14.9	473.83	2	36.13	12746	6	142	148	Hydroxylation; iTRAQ 4plex (K N-term)
5	61206	P08238|HS90B_HUMAN	K.V(+144.10)ILHLK(+144.10).E	N	14.1	1009.69	2.9	505.851	2	42.09	14337	9	181	186	iTRAQ 4plex (K N-term)
5	61206	P08238|HS90B_HUMAN	L.K(+15.99)EFDGK(+144.10).S	N	13.07	882.455	17.5	442.242	2	15.66	7290	5	526	531	Hydroxylation; iTRAQ 4plex (K N-term)
5	61206	P08238|HS90B_HUMAN	N.K(+15.99)EIFLR.E	N	13.06	820.481	18.9	411.255	2	37.34	13071	1	36	41	Hydroxylation
5	61228	Q58FF7|H90B3_HUMAN	Q.E(+144.10)LISNASDALDK(+144.10).I	N	42.53	1562.84	-0.4	782.425	2	43.68	14759	7	42	53	iTRAQ 4plex (K N-term)
5	61228	Q58FF7|H90B3_HUMAN	H.G(+144.10)VVDSEDLPLNISR.E	N	42.13	1656.88	-3.7	829.443	2	55.72	17963	19	321	334	iTRAQ 4plex (K N-term)
5	61228	Q58FF7|H90B3_HUMAN	K.E(+144.10)QVANSAFVER.V	Y	38.94	1392.71	-0.9	697.362	2	30.86	11341	11	365	375	iTRAQ 4plex (K N-term)
5	61228	Q58FF7|H90B3_HUMAN	K.V(+144.10)ILHLK(+144.10)EDQTEYLEER.R	N	37.51	2302.24	-2.5	768.418	3	51.79	16916	4	160	175	iTRAQ 4plex (K N-term)
5	61228	Q58FF7|H90B3_HUMAN	K.E(+144.10)DQTEYLEER.R	N	37.3	1454.66	-3.7	728.336	2	26.59	10208	7	166	175	iTRAQ 4plex (K N-term)
5	61228	Q58FF7|H90B3_HUMAN	K.H(+144.10)SQFIGYPITLYLEK(+144.10).E	N	33.72	2096.15	2.5	525.046	4	73.9	22807	4	184	198	iTRAQ 4plex (K N-term)
5	61228	Q58FF7|H90B3_HUMAN	R.D(+144.10)NSTMGYMMAK(+144.10).K	Y	32.85	1535.7	-1.8	768.855	2	38.2	13299	4	486	496	iTRAQ 4plex (K N-term)
5	61228	Q58FF7|H90B3_HUMAN	Q.G(+144.10)FEVVYMTEPIDEYC(+57.02)VQQLK(+144.10).E	Y	31.3	2735.34	-3.1	912.784	3	74.95	23087	1	380	399	iTRAQ 4plex (K N-term); Carbamidomethylation
5	61228	Q58FF7|H90B3_HUMAN	K.I(+144.10)DIIPNPQER.T	Y	26.79	1337.74	-0.3	669.877	2	48.9	16146	13	73	82	iTRAQ 4plex (K N-term)
5	61228	Q58FF7|H90B3_HUMAN	R.Y(+144.10)ESLTDPSK(+144.10).L	N	25.79	1326.69	2.1	664.352	2	30.36	11209	4	56	64	iTRAQ 4plex (Y); iTRAQ 4plex (K N-term)
5	61228	Q58FF7|H90B3_HUMAN	R.E(+144.10)MLQQSK(+144.10).I	N	24.12	1150.62	-1	576.318	2	19.9	8425	8	335	341	iTRAQ 4plex (K N-term)
5	61228	Q58FF7|H90B3_HUMAN	H.A(+144.10)DHGEPIGR.G	Y	23	1094.56	10.2	365.863	3	11.21	6099	8	148	156	iTRAQ 4plex (K N-term)
5	61228	Q58FF7|H90B3_HUMAN	E.K(+15.99)VTISNR.L	Y	22.57	832.477	17.1	417.253	2	17.26	7717	7	450	456	Hydroxylation
5	61228	Q58FF7|H90B3_HUMAN	R.R(+144.10)APFDLFENK(+144.10).K	Y	20.33	1523.83	-3.5	762.919	2	54.26	17574	5	280	289	iTRAQ 4plex (K N-term)
5	61228	Q58FF7|H90B3_HUMAN	G.K(+15.99)SLVSVTK(+144.10).E	N	19.93	1020.63	12.6	511.328	2	32.29	11721	2	404	411	Hydroxylation; iTRAQ 4plex (K N-term)
5	61228	Q58FF7|H90B3_HUMAN	R.R(+144.10)APFDLFENKK(+15.99).K	Y	18.96	1523.82	1.8	762.918	2	54.35	17599	2	280	290	iTRAQ 4plex (K N-term); Hydroxylation
5	61228	Q58FF7|H90B3_HUMAN	K.V(+144.10)TISNR.L	Y	18.65	832.487	7.2	417.254	2	17.07	7664	1	451	456	iTRAQ 4plex (K N-term)
5	61228	Q58FF7|H90B3_HUMAN	E.K(+15.99)FENLC(+57.02)K(+144.10).L	N	18.07	1097.56	13.3	549.797	2	31.3	11458	4	432	438	Hydroxylation; Carbamidomethylation; iTRAQ 4plex (K N-term)
5	61228	Q58FF7|H90B3_HUMAN	K.FENLC(+57.02)K(+144.10).L	N	18.06	953.474	2.6	477.746	2	24.08	9536	4	433	438	Carbamidomethylation; iTRAQ 4plex (K N-term)
5	61228	Q58FF7|H90B3_HUMAN	K.K(+15.99)MEESK(+144.10).E	Y	17.92	910.453	13.4	456.24	2	9.86	5738	4	425	430	Hydroxylation; iTRAQ 4plex (K N-term)
5	61228	Q58FF7|H90B3_HUMAN	K.S(+144.10)LVSVTK(+144.10).E	N	17.89	1020.64	5.8	511.329	2	32.08	11666	5	405	411	iTRAQ 4plex (K N-term)
5	61228	Q58FF7|H90B3_HUMAN	K.V(+144.10)ILHLK(+144.10).E	N	14.1	1009.69	2.9	505.851	2	42.09	14337	9	160	165	iTRAQ 4plex (K N-term)
5	61228	Q58FF7|H90B3_HUMAN	L.K(+15.99)EFDGK(+144.10).S	N	13.07	882.455	17.5	442.242	2	15.66	7290	5	399	404	Hydroxylation; iTRAQ 4plex (K N-term)
5	794	tr|Q5VZ73|Q5VZ73_HUMAN	P.A(+144.10)ILFLPR.K	Y	24.47	972.622	3.2	487.32	2	60.57	19254	18	61	67	iTRAQ 4plex (K N-term)
5	61661	O00585|CCL21_HUMAN	P.A(+144.10)ILFLPR.K	Y	24.47	972.622	3.2	487.32	2	60.57	19254	18	61	67	iTRAQ 4plex (K N-term)
5	10224	tr|H3BND8|H3BND8_HUMAN	V.V(+144.10)TLSNR.M	Y	18.65	832.487	7.2	417.254	2	17.07	7664	1	712	717	iTRAQ 4plex (K N-term)
17	61213	P11142|HSP7C_HUMAN	K.N(+144.10)QVAMNPTNTVFDAK(+144.10).R	Y	41.65	1936.99	0.1	646.67	3	48.31	15991	3	57	71	iTRAQ 4plex (K N-term)
17	61213	P11142|HSP7C_HUMAN	K.S(+144.10)TAGDTHLGGEDFDNR.M	Y	39.79	1834.82	-0.6	612.613	3	27.33	10404	5	221	236	iTRAQ 4plex (K N-term)
17	61213	P11142|HSP7C_HUMAN	K.T(+144.10)VTNAVVTVPAYFNDSQR.Q	Y	39.12	2125.09	-5.5	709.367	3	59.27	18908	7	138	155	iTRAQ 4plex (K N-term)
17	61213	P11142|HSP7C_HUMAN	R.I(+144.10)INEPTAAAIAYGLDK(+144.10)K(+144.10).V	Y	38.65	2219.28	4.9	555.831	4	62.55	19782	2	172	188	iTRAQ 4plex (K N-term)
17	61213	P11142|HSP7C_HUMAN	K.D(+144.10)AGTIAGLNVLR.I	Y	37.39	1342.77	-3.2	672.389	2	54.38	17605	12	160	171	iTRAQ 4plex (K N-term)
17	61213	P11142|HSP7C_HUMAN	K.S(+144.10)FYPEEVSSMVLTK(+144.10).M	Y	37.07	1903.98	-1	635.667	3	65.92	20679	9	113	126	iTRAQ 4plex (K N-term)
17	61213	P11142|HSP7C_HUMAN	R.T(+144.10)TPSYVAFTDTER.L	N	36.82	1630.79	2.4	544.607	3	42.94	14563	8	37	49	iTRAQ 4plex (K N-term)
17	61213	P11142|HSP7C_HUMAN	K.S(+144.10)QIHDIVLVGGSTR.I	Y	36.75	1624.9	-3	813.455	2	43.43	14694	6	329	342	iTRAQ 4plex (K N-term)
17	61213	P11142|HSP7C_HUMAN	R.I(+144.10)INEPTAAAIAYGLDK(+144.10).K	N	35.81	1947.09	-3.1	650.034	3	65.41	20545	2	172	187	iTRAQ 4plex (K N-term)
17	61213	P11142|HSP7C_HUMAN	K.V(+144.10)EIIANDQGNR.T	N	34.45	1371.72	-0.6	686.867	2	31.77	11583	9	26	36	iTRAQ 4plex (K N-term)
17	61213	P11142|HSP7C_HUMAN	K.H(+144.10)WPFMVVNDAGRPK(+144.10).V	Y	34.44	1941.02	7.8	486.267	4	53.05	17250	4	89	102	iTRAQ 4plex (K N-term)
17	61213	P11142|HSP7C_HUMAN	K.NQVAMNPTNTVFDAK(+144.10).R	Y	33.23	1792.89	2	598.638	3	47.19	15692	2	57	71	iTRAQ 4plex (K N-term)
17	61213	P11142|HSP7C_HUMAN	K.N(+144.10)SLESYAFNMK(+144.10).A	Y	32.04	1590.79	2.4	531.272	3	52.23	17033	6	540	550	iTRAQ 4plex (K N-term)
17	61213	P11142|HSP7C_HUMAN	K.TVTNAVVTVPAYFNDSQR.Q	Y	30.73	1980.99	-2.8	661.336	3	57.12	18335	4	138	155
17	61213	P11142|HSP7C_HUMAN	K.M(+144.10)K(+144.10)EIAEAYLGK(+144.10).T	Y	30.22	1683.95	2	562.326	3	52.93	17220	3	127	137	iTRAQ 4plex (K N-term)
17	61213	P11142|HSP7C_HUMAN	K.E(+144.10)IAEAYLGK(+144.10).T	Y	30.11	1280.72	-1.4	641.365	2	41.87	14278	4	129	137	iTRAQ 4plex (K N-term)
17	61213	P11142|HSP7C_HUMAN	R.IINEPTAAAIAYGLDK(+144.10)K(+144.10).V	Y	30.01	2075.18	3.3	519.805	4	57.4	18409	1	172	188	iTRAQ 4plex (K N-term)
17	61213	P11142|HSP7C_HUMAN	R.R(+144.10)FDDAVVQSDMK(+144.10).H	Y	29.74	1697.86	4.2	566.963	3	36.38	12813	4	77	88	iTRAQ 4plex (K N-term)
17	61213	P11142|HSP7C_HUMAN	K.F(+144.10)ELTGIPPAPR(+14.02).G	Y	29.39	1354.77	-2.1	678.391	2	58.66	18744	10	459	469	iTRAQ 4plex (K N-term); Methyl ester
17	61213	P11142|HSP7C_HUMAN	K.FELTGIPPAPR(+14.02).G	Y	29.17	1210.67	7.4	606.347	2	55.42	17883	4	459	469	Methyl ester
17	61213	P11142|HSP7C_HUMAN	R.G(+144.10)TLDPVEK(+144.10).A	Y	28.17	1145.65	0.5	573.832	2	28.62	10747	7	312	319	iTRAQ 4plex (K N-term)
17	61213	P11142|HSP7C_HUMAN	M.K(+15.99)HWPFMVVNDAGRPK(+144.10).V	Y	27.01	1941.01	-5.6	648.009	3	53.02	17245	1	88	102	Hydroxylation; iTRAQ 4plex (K N-term)
17	61213	P11142|HSP7C_HUMAN	K.C(+57.02)(+144.10)NEIINWLDK(+144.10).N	Y	26.94	1591.82	2.7	796.921	2	62.74	19833	2	574	583	Carbamidomethylation; iTRAQ 4plex (K N-term)
17	61213	P11142|HSP7C_HUMAN	R.M(+144.10)VNHFIAEFK(+144.10).R	Y	26.82	1522.82	-2.7	762.414	2	57.25	18368	5	237	246	iTRAQ 4plex (K N-term)
17	61213	P11142|HSP7C_HUMAN	R.TTPSYVAFTDTER.L	N	25.99	1486.69	-6.7	744.349	2	41.21	14102	2	37	49
17	61213	P11142|HSP7C_HUMAN	R.FEELNADLFR.G	Y	25.73	1252.61	-0.1	627.312	2	56.99	18299	1	302	311
17	61213	P11142|HSP7C_HUMAN	M.K(+15.99)EIAEAYLGK(+144.10).T	Y	24.41	1280.71	2.8	641.363	2	41.7	14232	1	128	137	Hydroxylation; iTRAQ 4plex (K N-term)
17	61213	P11142|HSP7C_HUMAN	T.K(+15.99)DNNLLGK(+144.10).F	Y	22.72	1060.6	10.6	531.312	2	26.83	10271	3	451	458	Hydroxylation; iTRAQ 4plex (K N-term)
17	61213	P11142|HSP7C_HUMAN	R.A(+144.10)RFEELNADLFR.G	Y	21.52	1623.85	7.6	542.294	3	57.48	18430	1	300	311	iTRAQ 4plex (K N-term)
17	61213	P11142|HSP7C_HUMAN	K.D(+144.10)NNLLGK(+144.10).F	Y	20.39	1060.61	3.8	531.313	2	26.7	10237	3	452	458	iTRAQ 4plex (K N-term)
17	61213	P11142|HSP7C_HUMAN	G.K(+15.99)FELTGIPPAPR(+14.02).G	Y	20.34	1354.76	4.4	678.391	2	58.57	18721	2	458	469	Hydroxylation; Methyl ester
17	61213	P11142|HSP7C_HUMAN	N.K(+15.99)ITITNDK(+144.10).G	N	19.82	1091.63	12.4	546.828	2	29.27	10919	3	500	507	Hydroxylation; iTRAQ 4plex (K N-term)
17	61213	P11142|HSP7C_HUMAN	P.K(+15.99)VQVEYK(+144.10).G	Y	19.02	1052.6	12.2	527.312	2	27.62	10480	3	102	108	Hydroxylation; iTRAQ 4plex (K N-term)
17	61213	P11142|HSP7C_HUMAN	K.K(+15.99)DISENK(+144.10)R.A	Y	18.35	1148.62	17.7	575.33	2	10	5775	4	251	258	Hydroxylation; iTRAQ 4plex (K N-term)
17	61213	P11142|HSP7C_HUMAN	R.M(+144.10)VQEAEK(+144.10).Y	N	17.79	1121.6	0.6	561.805	2	19.53	8326	5	518	524	iTRAQ 4plex (K N-term)
17	61213	P11142|HSP7C_HUMAN	R.F(+144.10)EELNADLFR.G	Y	17.72	1396.71	-0.6	699.361	2	62.57	19786	4	302	311	iTRAQ 4plex (K N-term)
17	61213	P11142|HSP7C_HUMAN	R.L(+144.10)IGDAAK(+144.10).N	N	16.91	974.596	5	488.308	2	27.32	10401	4	50	56	iTRAQ 4plex (K N-term)
17	61213	P11142|HSP7C_HUMAN	K.L(+144.10)LQDFFNGK(+144.10).E	Y	16.12	1368.76	-4.5	685.384	2	66.08	20723	1	349	357	iTRAQ 4plex (K N-term)
17	61213	P11142|HSP7C_HUMAN	R.N(+144.10)TTIPTK(+144.10).Q	Y	15.79	1061.63	1.7	531.822	2	22.25	9050	2	417	423	iTRAQ 4plex (K N-term)
17	61213	P11142|HSP7C_HUMAN	E.K(+15.99)VC(+57.02)NPIITK(+144.10).L	Y	15.03	1231.71	-33	616.84	2	38.03	13254	7	601	609	Hydroxylation; Carbamidomethylation; iTRAQ 4plex (K N-term)
17	61213	P11142|HSP7C_HUMAN	R.NTTIPTK(+144.10).Q	Y	13.77	917.528	1.6	459.772	2	20.46	8573	1	417	423	iTRAQ 4plex (K N-term)
17	61213	P11142|HSP7C_HUMAN	K.K(+15.99)VGAER.N	Y	13.21	674.371	21.9	338.2	2	5	4414	5	188	193	Hydroxylation
17	61214	P11142-2|HSP7C_HUMAN	K.N(+144.10)QVAMNPTNTVFDAK(+144.10).R	Y	41.65	1936.99	0.1	646.67	3	48.31	15991	3	57	71	iTRAQ 4plex (K N-term)
17	61214	P11142-2|HSP7C_HUMAN	K.S(+144.10)TAGDTHLGGEDFDNR.M	Y	39.79	1834.82	-0.6	612.613	3	27.33	10404	5	221	236	iTRAQ 4plex (K N-term)
17	61214	P11142-2|HSP7C_HUMAN	K.T(+144.10)VTNAVVTVPAYFNDSQR.Q	Y	39.12	2125.09	-5.5	709.367	3	59.27	18908	7	138	155	iTRAQ 4plex (K N-term)
17	61214	P11142-2|HSP7C_HUMAN	R.I(+144.10)INEPTAAAIAYGLDK(+144.10)K(+144.10).V	Y	38.65	2219.28	4.9	555.831	4	62.55	19782	2	172	188	iTRAQ 4plex (K N-term)
17	61214	P11142-2|HSP7C_HUMAN	K.D(+144.10)AGTIAGLNVLR.I	Y	37.39	1342.77	-3.2	672.389	2	54.38	17605	12	160	171	iTRAQ 4plex (K N-term)
17	61214	P11142-2|HSP7C_HUMAN	K.S(+144.10)FYPEEVSSMVLTK(+144.10).M	Y	37.07	1903.98	-1	635.667	3	65.92	20679	9	113	126	iTRAQ 4plex (K N-term)
17	61214	P11142-2|HSP7C_HUMAN	R.T(+144.10)TPSYVAFTDTER.L	N	36.82	1630.79	2.4	544.607	3	42.94	14563	8	37	49	iTRAQ 4plex (K N-term)
17	61214	P11142-2|HSP7C_HUMAN	K.S(+144.10)QIHDIVLVGGSTR.I	Y	36.75	1624.9	-3	813.455	2	43.43	14694	6	329	342	iTRAQ 4plex (K N-term)
17	61214	P11142-2|HSP7C_HUMAN	R.I(+144.10)INEPTAAAIAYGLDK(+144.10).K	N	35.81	1947.09	-3.1	650.034	3	65.41	20545	2	172	187	iTRAQ 4plex (K N-term)
17	61214	P11142-2|HSP7C_HUMAN	K.V(+144.10)EIIANDQGNR.T	N	34.45	1371.72	-0.6	686.867	2	31.77	11583	9	26	36	iTRAQ 4plex (K N-term)
17	61214	P11142-2|HSP7C_HUMAN	K.H(+144.10)WPFMVVNDAGRPK(+144.10).V	Y	34.44	1941.02	7.8	486.267	4	53.05	17250	4	89	102	iTRAQ 4plex (K N-term)
17	61214	P11142-2|HSP7C_HUMAN	K.NQVAMNPTNTVFDAK(+144.10).R	Y	33.23	1792.89	2	598.638	3	47.19	15692	2	57	71	iTRAQ 4plex (K N-term)
17	61214	P11142-2|HSP7C_HUMAN	K.TVTNAVVTVPAYFNDSQR.Q	Y	30.73	1980.99	-2.8	661.336	3	57.12	18335	4	138	155
17	61214	P11142-2|HSP7C_HUMAN	K.M(+144.10)K(+144.10)EIAEAYLGK(+144.10).T	Y	30.22	1683.95	2	562.326	3	52.93	17220	3	127	137	iTRAQ 4plex (K N-term)
17	61214	P11142-2|HSP7C_HUMAN	K.E(+144.10)IAEAYLGK(+144.10).T	Y	30.11	1280.72	-1.4	641.365	2	41.87	14278	4	129	137	iTRAQ 4plex (K N-term)
17	61214	P11142-2|HSP7C_HUMAN	R.IINEPTAAAIAYGLDK(+144.10)K(+144.10).V	Y	30.01	2075.18	3.3	519.805	4	57.4	18409	1	172	188	iTRAQ 4plex (K N-term)
17	61214	P11142-2|HSP7C_HUMAN	R.R(+144.10)FDDAVVQSDMK(+144.10).H	Y	29.74	1697.86	4.2	566.963	3	36.38	12813	4	77	88	iTRAQ 4plex (K N-term)
17	61214	P11142-2|HSP7C_HUMAN	R.G(+144.10)TLDPVEK(+144.10).A	Y	28.17	1145.65	0.5	573.832	2	28.62	10747	7	312	319	iTRAQ 4plex (K N-term)
17	61214	P11142-2|HSP7C_HUMAN	M.K(+15.99)HWPFMVVNDAGRPK(+144.10).V	Y	27.01	1941.01	-5.6	648.009	3	53.02	17245	1	88	102	Hydroxylation; iTRAQ 4plex (K N-term)
17	61214	P11142-2|HSP7C_HUMAN	R.M(+144.10)VNHFIAEFK(+144.10).R	Y	26.82	1522.82	-2.7	762.414	2	57.25	18368	5	237	246	iTRAQ 4plex (K N-term)
17	61214	P11142-2|HSP7C_HUMAN	R.TTPSYVAFTDTER.L	N	25.99	1486.69	-6.7	744.349	2	41.21	14102	2	37	49
17	61214	P11142-2|HSP7C_HUMAN	R.FEELNADLFR.G	Y	25.73	1252.61	-0.1	627.312	2	56.99	18299	1	302	311
17	61214	P11142-2|HSP7C_HUMAN	M.K(+15.99)EIAEAYLGK(+144.10).T	Y	24.41	1280.71	2.8	641.363	2	41.7	14232	1	128	137	Hydroxylation; iTRAQ 4plex (K N-term)
17	61214	P11142-2|HSP7C_HUMAN	T.K(+15.99)DNNLLGK(+144.10).F	Y	22.72	1060.6	10.6	531.312	2	26.83	10271	3	451	458	Hydroxylation; iTRAQ 4plex (K N-term)
17	61214	P11142-2|HSP7C_HUMAN	R.A(+144.10)RFEELNADLFR.G	Y	21.52	1623.85	7.6	542.294	3	57.48	18430	1	300	311	iTRAQ 4plex (K N-term)
17	61214	P11142-2|HSP7C_HUMAN	K.D(+144.10)NNLLGK(+144.10).F	Y	20.39	1060.61	3.8	531.313	2	26.7	10237	3	452	458	iTRAQ 4plex (K N-term)
17	61214	P11142-2|HSP7C_HUMAN	P.K(+15.99)VQVEYK(+144.10).G	Y	19.02	1052.6	12.2	527.312	2	27.62	10480	3	102	108	Hydroxylation; iTRAQ 4plex (K N-term)
17	61214	P11142-2|HSP7C_HUMAN	K.K(+15.99)DISENK(+144.10)R.A	Y	18.35	1148.62	17.7	575.33	2	10	5775	4	251	258	Hydroxylation; iTRAQ 4plex (K N-term)
17	61214	P11142-2|HSP7C_HUMAN	R.F(+144.10)EELNADLFR.G	Y	17.72	1396.71	-0.6	699.361	2	62.57	19786	4	302	311	iTRAQ 4plex (K N-term)
17	61214	P11142-2|HSP7C_HUMAN	R.L(+144.10)IGDAAK(+144.10).N	N	16.91	974.596	5	488.308	2	27.32	10401	4	50	56	iTRAQ 4plex (K N-term)
17	61214	P11142-2|HSP7C_HUMAN	K.L(+144.10)LQDFFNGK(+144.10).E	Y	16.12	1368.76	-4.5	685.384	2	66.08	20723	1	349	357	iTRAQ 4plex (K N-term)
17	61214	P11142-2|HSP7C_HUMAN	R.N(+144.10)TTIPTK(+144.10).Q	Y	15.79	1061.63	1.7	531.822	2	22.25	9050	2	417	423	iTRAQ 4plex (K N-term)
17	61214	P11142-2|HSP7C_HUMAN	R.NTTIPTK(+144.10).Q	Y	13.77	917.528	1.6	459.772	2	20.46	8573	1	417	423	iTRAQ 4plex (K N-term)
17	61214	P11142-2|HSP7C_HUMAN	K.K(+15.99)VGAER.N	Y	13.21	674.371	21.9	338.2	2	5	4414	5	188	193	Hydroxylation
17	8	tr|E9PKE3|E9PKE3_HUMAN	K.N(+144.10)QVAMNPTNTVFDAK(+144.10).R	Y	41.65	1936.99	0.1	646.67	3	48.31	15991	3	57	71	iTRAQ 4plex (K N-term)
17	8	tr|E9PKE3|E9PKE3_HUMAN	K.S(+144.10)TAGDTHLGGEDFDNR.M	Y	39.79	1834.82	-0.6	612.613	3	27.33	10404	5	202	217	iTRAQ 4plex (K N-term)
17	8	tr|E9PKE3|E9PKE3_HUMAN	K.D(+144.10)AGTIAGLNVLR.I	Y	37.39	1342.77	-3.2	672.389	2	54.38	17605	12	141	152	iTRAQ 4plex (K N-term)
17	8	tr|E9PKE3|E9PKE3_HUMAN	K.S(+144.10)FYPEEVSSMVLTK(+144.10).M	Y	37.07	1903.98	-1	635.667	3	65.92	20679	9	113	126	iTRAQ 4plex (K N-term)
17	8	tr|E9PKE3|E9PKE3_HUMAN	R.T(+144.10)TPSYVAFTDTER.L	N	36.82	1630.79	2.4	544.607	3	42.94	14563	8	37	49	iTRAQ 4plex (K N-term)
17	8	tr|E9PKE3|E9PKE3_HUMAN	K.S(+144.10)QIHDIVLVGGSTR.I	Y	36.75	1624.9	-3	813.455	2	43.43	14694	6	310	323	iTRAQ 4plex (K N-term)
17	8	tr|E9PKE3|E9PKE3_HUMAN	R.I(+144.10)INEPTAAAIAYGLDK(+144.10).K	N	35.81	1947.09	-3.1	650.034	3	65.41	20545	2	153	168	iTRAQ 4plex (K N-term)
17	8	tr|E9PKE3|E9PKE3_HUMAN	K.V(+144.10)EIIANDQGNR.T	N	34.45	1371.72	-0.6	686.867	2	31.77	11583	9	26	36	iTRAQ 4plex (K N-term)
17	8	tr|E9PKE3|E9PKE3_HUMAN	K.H(+144.10)WPFMVVNDAGRPK(+144.10).V	Y	34.44	1941.02	7.8	486.267	4	53.05	17250	4	89	102	iTRAQ 4plex (K N-term)
17	8	tr|E9PKE3|E9PKE3_HUMAN	K.NQVAMNPTNTVFDAK(+144.10).R	Y	33.23	1792.89	2	598.638	3	47.19	15692	2	57	71	iTRAQ 4plex (K N-term)
17	8	tr|E9PKE3|E9PKE3_HUMAN	K.N(+144.10)SLESYAFNMK(+144.10).A	Y	32.04	1590.79	2.4	531.272	3	52.23	17033	6	521	531	iTRAQ 4plex (K N-term)
17	8	tr|E9PKE3|E9PKE3_HUMAN	K.E(+144.10)IAEAYLGK(+144.10).A	Y	30.11	1280.72	-1.4	641.365	2	41.87	14278	4	129	137	iTRAQ 4plex (K N-term)
17	8	tr|E9PKE3|E9PKE3_HUMAN	R.IINEPTAAAIAYGLDK(+144.10)K(+144.10).V	Y	30.01	2075.18	3.3	519.805	4	57.4	18409	1	153	169	iTRAQ 4plex (K N-term)
17	8	tr|E9PKE3|E9PKE3_HUMAN	R.R(+144.10)FDDAVVQSDMK(+144.10).H	Y	29.74	1697.86	4.2	566.963	3	36.38	12813	4	77	88	iTRAQ 4plex (K N-term)
17	8	tr|E9PKE3|E9PKE3_HUMAN	R.G(+144.10)TLDPVEK(+144.10).A	Y	28.17	1145.65	0.5	573.832	2	28.62	10747	7	293	300	iTRAQ 4plex (K N-term)
17	8	tr|E9PKE3|E9PKE3_HUMAN	K.C(+57.02)(+144.10)NEIINWLDK(+144.10).N	Y	26.94	1591.82	2.7	796.921	2	62.74	19833	2	555	564	Carbamidomethylation; iTRAQ 4plex (K N-term)
17	8	tr|E9PKE3|E9PKE3_HUMAN	R.M(+144.10)VNHFIAEFK(+144.10).R	Y	26.82	1522.82	-2.7	762.414	2	57.25	18368	5	218	227	iTRAQ 4plex (K N-term)
17	8	tr|E9PKE3|E9PKE3_HUMAN	R.TTPSYVAFTDTER.L	N	25.99	1486.69	-6.7	744.349	2	41.21	14102	2	37	49
17	8	tr|E9PKE3|E9PKE3_HUMAN	R.FEELNADLFR.G	Y	25.73	1252.61	-0.1	627.312	2	56.99	18299	1	283	292
17	8	tr|E9PKE3|E9PKE3_HUMAN	R.A(+144.10)RFEELNADLFR.G	Y	21.52	1623.85	7.6	542.294	3	57.48	18430	1	281	292	iTRAQ 4plex (K N-term)
17	8	tr|E9PKE3|E9PKE3_HUMAN	K.D(+144.10)NNLLGK(+144.10).F	Y	20.39	1060.61	3.8	531.313	2	26.7	10237	3	433	439	iTRAQ 4plex (K N-term)
17	8	tr|E9PKE3|E9PKE3_HUMAN	R.M(+144.10)VQEAEK(+144.10).Y	N	17.79	1121.6	0.6	561.805	2	19.53	8326	5	499	505	iTRAQ 4plex (K N-term)
17	8	tr|E9PKE3|E9PKE3_HUMAN	R.F(+144.10)EELNADLFR.G	Y	17.72	1396.71	-0.6	699.361	2	62.57	19786	4	283	292	iTRAQ 4plex (K N-term)
17	8	tr|E9PKE3|E9PKE3_HUMAN	R.L(+144.10)IGDAAK(+144.10).N	N	16.91	974.596	5	488.308	2	27.32	10401	4	50	56	iTRAQ 4plex (K N-term)
17	8	tr|E9PKE3|E9PKE3_HUMAN	K.L(+144.10)LQDFFNGK(+144.10).E	Y	16.12	1368.76	-4.5	685.384	2	66.08	20723	1	330	338	iTRAQ 4plex (K N-term)
17	8	tr|E9PKE3|E9PKE3_HUMAN	R.N(+144.10)TTIPTK(+144.10).Q	Y	15.79	1061.63	1.7	531.822	2	22.25	9050	2	398	404	iTRAQ 4plex (K N-term)
17	8	tr|E9PKE3|E9PKE3_HUMAN	R.NTTIPTK(+144.10).Q	Y	13.77	917.528	1.6	459.772	2	20.46	8573	1	398	404	iTRAQ 4plex (K N-term)
17	25	tr|E9PN89|E9PN89_HUMAN	K.S(+144.10)TAGDTHLGGEDFDNR.M	Y	39.79	1834.82	-0.6	612.613	3	27.33	10404	5	161	176	iTRAQ 4plex (K N-term)
17	25	tr|E9PN89|E9PN89_HUMAN	K.T(+144.10)VTNAVVTVPAYFNDSQR.Q	Y	39.12	2125.09	-5.5	709.367	3	59.27	18908	7	78	95	iTRAQ 4plex (K N-term)
17	25	tr|E9PN89|E9PN89_HUMAN	K.D(+144.10)AGTIAGLNVLR.I	Y	37.39	1342.77	-3.2	672.389	2	54.38	17605	12	100	111	iTRAQ 4plex (K N-term)
17	25	tr|E9PN89|E9PN89_HUMAN	K.S(+144.10)FYPEEVSSMVLTK(+144.10).M	Y	37.07	1903.98	-1	635.667	3	65.92	20679	9	53	66	iTRAQ 4plex (K N-term)
17	25	tr|E9PN89|E9PN89_HUMAN	K.S(+144.10)QIHDIVLVGGSTR.I	Y	36.75	1624.9	-3	813.455	2	43.43	14694	6	269	282	iTRAQ 4plex (K N-term)
17	25	tr|E9PN89|E9PN89_HUMAN	R.I(+144.10)INEPTAAAIAYGLDK(+144.10).K	N	35.81	1947.09	-3.1	650.034	3	65.41	20545	2	112	127	iTRAQ 4plex (K N-term)
17	25	tr|E9PN89|E9PN89_HUMAN	K.H(+144.10)WPFMVVNDAGRPK(+144.10).V	Y	34.44	1941.02	7.8	486.267	4	53.05	17250	4	29	42	iTRAQ 4plex (K N-term)
17	25	tr|E9PN89|E9PN89_HUMAN	K.TVTNAVVTVPAYFNDSQR.Q	Y	30.73	1980.99	-2.8	661.336	3	57.12	18335	4	78	95
17	25	tr|E9PN89|E9PN89_HUMAN	K.E(+144.10)IAEAYLGK(+144.10).T	Y	30.11	1280.72	-1.4	641.365	2	41.87	14278	4	69	77	iTRAQ 4plex (K N-term)
17	25	tr|E9PN89|E9PN89_HUMAN	R.IINEPTAAAIAYGLDK(+144.10)K(+144.10).V	Y	30.01	2075.18	3.3	519.805	4	57.4	18409	1	112	128	iTRAQ 4plex (K N-term)
17	25	tr|E9PN89|E9PN89_HUMAN	R.R(+144.10)FDDAVVQSDMK(+144.10).H	Y	29.74	1697.86	4.2	566.963	3	36.38	12813	4	17	28	iTRAQ 4plex (K N-term)
17	25	tr|E9PN89|E9PN89_HUMAN	R.G(+144.10)TLDPVEK(+144.10).A	Y	28.17	1145.65	0.5	573.832	2	28.62	10747	7	252	259	iTRAQ 4plex (K N-term)
17	25	tr|E9PN89|E9PN89_HUMAN	R.M(+144.10)VNHFIAEFK(+144.10).R	Y	26.82	1522.82	-2.7	762.414	2	57.25	18368	5	177	186	iTRAQ 4plex (K N-term)
17	25	tr|E9PN89|E9PN89_HUMAN	R.FEELNADLFR.G	Y	25.73	1252.61	-0.1	627.312	2	56.99	18299	1	242	251
17	25	tr|E9PN89|E9PN89_HUMAN	R.A(+144.10)RFEELNADLFR.G	Y	21.52	1623.85	7.6	542.294	3	57.48	18430	1	240	251	iTRAQ 4plex (K N-term)
17	25	tr|E9PN89|E9PN89_HUMAN	R.F(+144.10)EELNADLFR.G	Y	17.72	1396.71	-0.6	699.361	2	62.57	19786	4	242	251	iTRAQ 4plex (K N-term)
17	25	tr|E9PN89|E9PN89_HUMAN	K.L(+144.10)LQDFFNGK(+144.10).E	Y	16.12	1368.76	-4.5	685.384	2	66.08	20723	1	289	297	iTRAQ 4plex (K N-term)
17	34	tr|E9PLF4|E9PLF4_HUMAN	K.N(+144.10)QVAMNPTNTVFDAK(+144.10).R	Y	41.65	1936.99	0.1	646.67	3	48.31	15991	3	57	71	iTRAQ 4plex (K N-term)
17	34	tr|E9PLF4|E9PLF4_HUMAN	K.T(+144.10)VTNAVVTVPAYFNDSQR.Q	Y	39.12	2125.09	-5.5	709.367	3	59.27	18908	7	138	155	iTRAQ 4plex (K N-term)
17	34	tr|E9PLF4|E9PLF4_HUMAN	K.D(+144.10)AGTIAGLNVLR.I	Y	37.39	1342.77	-3.2	672.389	2	54.38	17605	12	160	171	iTRAQ 4plex (K N-term)
17	34	tr|E9PLF4|E9PLF4_HUMAN	K.S(+144.10)FYPEEVSSMVLTK(+144.10).M	Y	37.07	1903.98	-1	635.667	3	65.92	20679	9	113	126	iTRAQ 4plex (K N-term)
17	34	tr|E9PLF4|E9PLF4_HUMAN	R.T(+144.10)TPSYVAFTDTER.L	N	36.82	1630.79	2.4	544.607	3	42.94	14563	8	37	49	iTRAQ 4plex (K N-term)
17	34	tr|E9PLF4|E9PLF4_HUMAN	R.I(+144.10)INEPTAAAIAYGLDK(+144.10)	N	35.81	1947.09	-3.1	650.034	3	65.41	20545	2	172	187	iTRAQ 4plex (K N-term)
17	34	tr|E9PLF4|E9PLF4_HUMAN	K.V(+144.10)EIIANDQGNR.T	N	34.45	1371.72	-0.6	686.867	2	31.77	11583	9	26	36	iTRAQ 4plex (K N-term)
17	34	tr|E9PLF4|E9PLF4_HUMAN	K.H(+144.10)WPFMVVNDAGRPK(+144.10).V	Y	34.44	1941.02	7.8	486.267	4	53.05	17250	4	89	102	iTRAQ 4plex (K N-term)
17	34	tr|E9PLF4|E9PLF4_HUMAN	K.NQVAMNPTNTVFDAK(+144.10).R	Y	33.23	1792.89	2	598.638	3	47.19	15692	2	57	71	iTRAQ 4plex (K N-term)
17	34	tr|E9PLF4|E9PLF4_HUMAN	K.TVTNAVVTVPAYFNDSQR.Q	Y	30.73	1980.99	-2.8	661.336	3	57.12	18335	4	138	155
17	34	tr|E9PLF4|E9PLF4_HUMAN	K.E(+144.10)IAEAYLGK(+144.10).T	Y	30.11	1280.72	-1.4	641.365	2	41.87	14278	4	129	137	iTRAQ 4plex (K N-term)
17	34	tr|E9PLF4|E9PLF4_HUMAN	R.R(+144.10)FDDAVVQSDMK(+144.10).H	Y	29.74	1697.86	4.2	566.963	3	36.38	12813	4	77	88	iTRAQ 4plex (K N-term)
17	34	tr|E9PLF4|E9PLF4_HUMAN	R.TTPSYVAFTDTER.L	N	25.99	1486.69	-6.7	744.349	2	41.21	14102	2	37	49
17	34	tr|E9PLF4|E9PLF4_HUMAN	R.L(+144.10)IGDAAK(+144.10).N	N	16.91	974.596	5	488.308	2	27.32	10401	4	50	56	iTRAQ 4plex (K N-term)
17	61238	tr|E9PK54|E9PK54_HUMAN	K.N(+144.10)QVAMNPTNTVFDAK(+144.10).R	Y	41.65	1936.99	0.1	646.67	3	48.31	15991	3	57	71	iTRAQ 4plex (K N-term)
17	61238	tr|E9PK54|E9PK54_HUMAN	K.T(+144.10)VTNAVVTVPAYFNDSQR.Q	Y	39.12	2125.09	-5.5	709.367	3	59.27	18908	7	138	155	iTRAQ 4plex (K N-term)
17	61238	tr|E9PK54|E9PK54_HUMAN	K.D(+144.10)AGTIAGLNVLR.I	Y	37.39	1342.77	-3.2	672.389	2	54.38	17605	12	160	171	iTRAQ 4plex (K N-term)
17	61238	tr|E9PK54|E9PK54_HUMAN	K.S(+144.10)FYPEEVSSMVLTK(+144.10).M	Y	37.07	1903.98	-1	635.667	3	65.92	20679	9	113	126	iTRAQ 4plex (K N-term)
17	61238	tr|E9PK54|E9PK54_HUMAN	R.T(+144.10)TPSYVAFTDTER.L	N	36.82	1630.79	2.4	544.607	3	42.94	14563	8	37	49	iTRAQ 4plex (K N-term)
17	61238	tr|E9PK54|E9PK54_HUMAN	K.V(+144.10)EIIANDQGNR.T	N	34.45	1371.72	-0.6	686.867	2	31.77	11583	9	26	36	iTRAQ 4plex (K N-term)
17	61238	tr|E9PK54|E9PK54_HUMAN	K.H(+144.10)WPFMVVNDAGRPK(+144.10).V	Y	34.44	1941.02	7.8	486.267	4	53.05	17250	4	89	102	iTRAQ 4plex (K N-term)
17	61238	tr|E9PK54|E9PK54_HUMAN	K.NQVAMNPTNTVFDAK(+144.10).R	Y	33.23	1792.89	2	598.638	3	47.19	15692	2	57	71	iTRAQ 4plex (K N-term)
17	61238	tr|E9PK54|E9PK54_HUMAN	K.TVTNAVVTVPAYFNDSQR.Q	Y	30.73	1980.99	-2.8	661.336	3	57.12	18335	4	138	155
17	61238	tr|E9PK54|E9PK54_HUMAN	K.M(+144.10)K(+144.10)EIAEAYLGK(+144.10).T	Y	30.22	1683.95	2	562.326	3	52.93	17220	3	127	137	iTRAQ 4plex (K N-term)
17	61238	tr|E9PK54|E9PK54_HUMAN	K.E(+144.10)IAEAYLGK(+144.10).T	Y	30.11	1280.72	-1.4	641.365	2	41.87	14278	4	129	137	iTRAQ 4plex (K N-term)
17	61238	tr|E9PK54|E9PK54_HUMAN	R.R(+144.10)FDDAVVQSDMK(+144.10).H	Y	29.74	1697.86	4.2	566.963	3	36.38	12813	4	77	88	iTRAQ 4plex (K N-term)
17	61238	tr|E9PK54|E9PK54_HUMAN	M.K(+15.99)HWPFMVVNDAGRPK(+144.10).V	Y	27.01	1941.01	-5.6	648.009	3	53.02	17245	1	88	102	Hydroxylation; iTRAQ 4plex (K N-term)
17	61238	tr|E9PK54|E9PK54_HUMAN	R.TTPSYVAFTDTER.L	N	25.99	1486.69	-6.7	744.349	2	41.21	14102	2	37	49
17	61238	tr|E9PK54|E9PK54_HUMAN	M.K(+15.99)EIAEAYLGK(+144.10).T	Y	24.41	1280.71	2.8	641.363	2	41.7	14232	1	128	137	Hydroxylation; iTRAQ 4plex (K N-term)
17	61238	tr|E9PK54|E9PK54_HUMAN	P.K(+15.99)VQVEYK(+144.10).G	Y	19.02	1052.6	12.2	527.312	2	27.62	10480	3	102	108	Hydroxylation; iTRAQ 4plex (K N-term)
17	61238	tr|E9PK54|E9PK54_HUMAN	R.L(+144.10)IGDAAK(+144.10).N	N	16.91	974.596	5	488.308	2	27.32	10401	4	50	56	iTRAQ 4plex (K N-term)
17	21	tr|E9PNE6|E9PNE6_HUMAN	K.N(+144.10)QVAMNPTNTVFDAK(+144.10).R	Y	41.65	1936.99	0.1	646.67	3	48.31	15991	3	57	71	iTRAQ 4plex (K N-term)
17	21	tr|E9PNE6|E9PNE6_HUMAN	R.T(+144.10)TPSYVAFTDTER.L	N	36.82	1630.79	2.4	544.607	3	42.94	14563	8	37	49	iTRAQ 4plex (K N-term)
17	21	tr|E9PNE6|E9PNE6_HUMAN	K.S(+144.10)QIHDIVLVGGSTR.I	Y	36.75	1624.9	-3	813.455	2	43.43	14694	6	183	196	iTRAQ 4plex (K N-term)
17	21	tr|E9PNE6|E9PNE6_HUMAN	K.V(+144.10)EIIANDQGNR.T	N	34.45	1371.72	-0.6	686.867	2	31.77	11583	9	26	36	iTRAQ 4plex (K N-term)
17	21	tr|E9PNE6|E9PNE6_HUMAN	K.H(+144.10)WPFMVVNDAGRPK(+144.10).H	Y	34.44	1941.02	7.8	486.267	4	53.05	17250	4	89	102	iTRAQ 4plex (K N-term)
17	21	tr|E9PNE6|E9PNE6_HUMAN	K.NQVAMNPTNTVFDAK(+144.10).R	Y	33.23	1792.89	2	598.638	3	47.19	15692	2	57	71	iTRAQ 4plex (K N-term)
17	21	tr|E9PNE6|E9PNE6_HUMAN	K.N(+144.10)SLESYAFNMK(+144.10).A	Y	32.04	1590.79	2.4	531.272	3	52.23	17033	6	394	404	iTRAQ 4plex (K N-term)
17	21	tr|E9PNE6|E9PNE6_HUMAN	R.R(+144.10)FDDAVVQSDMK(+144.10).H	Y	29.74	1697.86	4.2	566.963	3	36.38	12813	4	77	88	iTRAQ 4plex (K N-term)
17	21	tr|E9PNE6|E9PNE6_HUMAN	R.G(+144.10)TLDPVEK(+144.10).A	Y	28.17	1145.65	0.5	573.832	2	28.62	10747	7	166	173	iTRAQ 4plex (K N-term)
17	21	tr|E9PNE6|E9PNE6_HUMAN	K.C(+57.02)(+144.10)NEIINWLDK(+144.10).N	Y	26.94	1591.82	2.7	796.921	2	62.74	19833	2	428	437	Carbamidomethylation; iTRAQ 4plex (K N-term)
17	21	tr|E9PNE6|E9PNE6_HUMAN	R.TTPSYVAFTDTER.L	N	25.99	1486.69	-6.7	744.349	2	41.21	14102	2	37	49
17	21	tr|E9PNE6|E9PNE6_HUMAN	R.FEELNADLFR.G	Y	25.73	1252.61	-0.1	627.312	2	56.99	18299	1	156	165
17	21	tr|E9PNE6|E9PNE6_HUMAN	R.A(+144.10)RFEELNADLFR.G	Y	21.52	1623.85	7.6	542.294	3	57.48	18430	1	154	165	iTRAQ 4plex (K N-term)
17	21	tr|E9PNE6|E9PNE6_HUMAN	K.D(+144.10)NNLLGK(+144.10).F	Y	20.39	1060.61	3.8	531.313	2	26.7	10237	3	306	312	iTRAQ 4plex (K N-term)
17	21	tr|E9PNE6|E9PNE6_HUMAN	R.M(+144.10)VQEAEK(+144.10).Y	N	17.79	1121.6	0.6	561.805	2	19.53	8326	5	372	378	iTRAQ 4plex (K N-term)
17	21	tr|E9PNE6|E9PNE6_HUMAN	R.F(+144.10)EELNADLFR.G	Y	17.72	1396.71	-0.6	699.361	2	62.57	19786	4	156	165	iTRAQ 4plex (K N-term)
17	21	tr|E9PNE6|E9PNE6_HUMAN	R.L(+144.10)IGDAAK(+144.10).N	N	16.91	974.596	5	488.308	2	27.32	10401	4	50	56	iTRAQ 4plex (K N-term)
17	21	tr|E9PNE6|E9PNE6_HUMAN	K.L(+144.10)LQDFFNGK(+144.10).E	Y	16.12	1368.76	-4.5	685.384	2	66.08	20723	1	203	211	iTRAQ 4plex (K N-term)
17	21	tr|E9PNE6|E9PNE6_HUMAN	R.N(+144.10)TTIPTK(+144.10).Q	Y	15.79	1061.63	1.7	531.822	2	22.25	9050	2	271	277	iTRAQ 4plex (K N-term)
17	21	tr|E9PNE6|E9PNE6_HUMAN	R.NTTIPTK(+144.10).Q	Y	13.77	917.528	1.6	459.772	2	20.46	8573	1	271	277	iTRAQ 4plex (K N-term)
17	47	tr|E9PQQ4|E9PQQ4_HUMAN	K.N(+144.10)QVAMNPTNTVFDAK(+144.10).R	Y	41.65	1936.99	0.1	646.67	3	48.31	15991	3	57	71	iTRAQ 4plex (K N-term)
17	47	tr|E9PQQ4|E9PQQ4_HUMAN	K.T(+144.10)VTNAVVTVPAYFNDSQR.Q	Y	39.12	2125.09	-5.5	709.367	3	59.27	18908	7	138	155	iTRAQ 4plex (K N-term)
17	47	tr|E9PQQ4|E9PQQ4_HUMAN	K.D(+144.10)AGTIAGLNVLR	Y	37.39	1342.77	-3.2	672.389	2	54.38	17605	12	160	171	iTRAQ 4plex (K N-term)
17	47	tr|E9PQQ4|E9PQQ4_HUMAN	K.S(+144.10)FYPEEVSSMVLTK(+144.10).M	Y	37.07	1903.98	-1	635.667	3	65.92	20679	9	113	126	iTRAQ 4plex (K N-term)
17	47	tr|E9PQQ4|E9PQQ4_HUMAN	R.T(+144.10)TPSYVAFTDTER.L	N	36.82	1630.79	2.4	544.607	3	42.94	14563	8	37	49	iTRAQ 4plex (K N-term)
17	47	tr|E9PQQ4|E9PQQ4_HUMAN	K.V(+144.10)EIIANDQGNR.T	N	34.45	1371.72	-0.6	686.867	2	31.77	11583	9	26	36	iTRAQ 4plex (K N-term)
17	47	tr|E9PQQ4|E9PQQ4_HUMAN	K.H(+144.10)WPFMVVNDAGRPK(+144.10).V	Y	34.44	1941.02	7.8	486.267	4	53.05	17250	4	89	102	iTRAQ 4plex (K N-term)
17	47	tr|E9PQQ4|E9PQQ4_HUMAN	K.NQVAMNPTNTVFDAK(+144.10).R	Y	33.23	1792.89	2	598.638	3	47.19	15692	2	57	71	iTRAQ 4plex (K N-term)
17	47	tr|E9PQQ4|E9PQQ4_HUMAN	K.TVTNAVVTVPAYFNDSQR.Q	Y	30.73	1980.99	-2.8	661.336	3	57.12	18335	4	138	155
17	47	tr|E9PQQ4|E9PQQ4_HUMAN	K.E(+144.10)IAEAYLGK(+144.10).T	Y	30.11	1280.72	-1.4	641.365	2	41.87	14278	4	129	137	iTRAQ 4plex (K N-term)
17	47	tr|E9PQQ4|E9PQQ4_HUMAN	R.R(+144.10)FDDAVVQSDMK(+144.10).H	Y	29.74	1697.86	4.2	566.963	3	36.38	12813	4	77	88	iTRAQ 4plex (K N-term)
17	47	tr|E9PQQ4|E9PQQ4_HUMAN	R.TTPSYVAFTDTER.L	N	25.99	1486.69	-6.7	744.349	2	41.21	14102	2	37	49
17	47	tr|E9PQQ4|E9PQQ4_HUMAN	R.L(+144.10)IGDAAK(+144.10).N	N	16.91	974.596	5	488.308	2	27.32	10401	4	50	56	iTRAQ 4plex (K N-term)
17	48	tr|E9PQK7|E9PQK7_HUMAN	K.N(+144.10)QVAMNPTNTVFDAK(+144.10).R	Y	41.65	1936.99	0.1	646.67	3	48.31	15991	3	57	71	iTRAQ 4plex (K N-term)
17	48	tr|E9PQK7|E9PQK7_HUMAN	K.T(+144.10)VTNAVVTVPAYFNDSQR.Q	Y	39.12	2125.09	-5.5	709.367	3	59.27	18908	7	138	155	iTRAQ 4plex (K N-term)
17	48	tr|E9PQK7|E9PQK7_HUMAN	K.D(+144.10)AGTIAGLNVLR.I	Y	37.39	1342.77	-3.2	672.389	2	54.38	17605	12	160	171	iTRAQ 4plex (K N-term)
17	48	tr|E9PQK7|E9PQK7_HUMAN	K.S(+144.10)FYPEEVSSMVLTK(+144.10).M	Y	37.07	1903.98	-1	635.667	3	65.92	20679	9	113	126	iTRAQ 4plex (K N-term)
17	48	tr|E9PQK7|E9PQK7_HUMAN	R.T(+144.10)TPSYVAFTDTER.L	N	36.82	1630.79	2.4	544.607	3	42.94	14563	8	37	49	iTRAQ 4plex (K N-term)
17	48	tr|E9PQK7|E9PQK7_HUMAN	K.V(+144.10)EIIANDQGNR.T	N	34.45	1371.72	-0.6	686.867	2	31.77	11583	9	26	36	iTRAQ 4plex (K N-term)
17	48	tr|E9PQK7|E9PQK7_HUMAN	K.H(+144.10)WPFMVVNDAGRPK(+144.10).V	Y	34.44	1941.02	7.8	486.267	4	53.05	17250	4	89	102	iTRAQ 4plex (K N-term)
17	48	tr|E9PQK7|E9PQK7_HUMAN	K.NQVAMNPTNTVFDAK(+144.10).R	Y	33.23	1792.89	2	598.638	3	47.19	15692	2	57	71	iTRAQ 4plex (K N-term)
17	48	tr|E9PQK7|E9PQK7_HUMAN	K.TVTNAVVTVPAYFNDSQR.Q	Y	30.73	1980.99	-2.8	661.336	3	57.12	18335	4	138	155
17	48	tr|E9PQK7|E9PQK7_HUMAN	K.E(+144.10)IAEAYLGK(+144.10).T	Y	30.11	1280.72	-1.4	641.365	2	41.87	14278	4	129	137	iTRAQ 4plex (K N-term)
17	48	tr|E9PQK7|E9PQK7_HUMAN	R.R(+144.10)FDDAVVQSDMK(+144.10).H	Y	29.74	1697.86	4.2	566.963	3	36.38	12813	4	77	88	iTRAQ 4plex (K N-term)
17	48	tr|E9PQK7|E9PQK7_HUMAN	R.TTPSYVAFTDTER.L	N	25.99	1486.69	-6.7	744.349	2	41.21	14102	2	37	49
17	48	tr|E9PQK7|E9PQK7_HUMAN	R.L(+144.10)IGDAAK(+144.10).N	N	16.91	974.596	5	488.308	2	27.32	10401	4	50	56	iTRAQ 4plex (K N-term)
17	83	tr|E9PI65|E9PI65_HUMAN	K.T(+144.10)VTNAVVTVPAYFNDSQR.Q	Y	39.12	2125.09	-5.5	709.367	3	59.27	18908	7	97	114	iTRAQ 4plex (K N-term)
17	83	tr|E9PI65|E9PI65_HUMAN	K.D(+144.10)AGTIAGLNVLR.I	Y	37.39	1342.77	-3.2	672.389	2	54.38	17605	12	119	130	iTRAQ 4plex (K N-term)
17	83	tr|E9PI65|E9PI65_HUMAN	K.S(+144.10)FYPEEVSSMVLTK(+144.10).M	Y	37.07	1903.98	-1	635.667	3	65.92	20679	9	72	85	iTRAQ 4plex (K N-term)
17	83	tr|E9PI65|E9PI65_HUMAN	R.T(+144.10)TPSYVAFTDTER.L	N	36.82	1630.79	2.4	544.607	3	42.94	14563	8	37	49	iTRAQ 4plex (K N-term)
17	83	tr|E9PI65|E9PI65_HUMAN	R.I(+144.10)INEPTAAAIAYGLDK(+144.10).K	N	35.81	1947.09	-3.1	650.034	3	65.41	20545	2	131	146	iTRAQ 4plex (K N-term)
17	83	tr|E9PI65|E9PI65_HUMAN	K.V(+144.10)EIIANDQGNR.T	N	34.45	1371.72	-0.6	686.867	2	31.77	11583	9	26	36	iTRAQ 4plex (K N-term)
17	83	tr|E9PI65|E9PI65_HUMAN	K.TVTNAVVTVPAYFNDSQR.Q	Y	30.73	1980.99	-2.8	661.336	3	57.12	18335	4	97	114
17	83	tr|E9PI65|E9PI65_HUMAN	K.E(+144.10)IAEAYLGK(+144.10).T	Y	30.11	1280.72	-1.4	641.365	2	41.87	14278	4	88	96	iTRAQ 4plex (K N-term)
17	83	tr|E9PI65|E9PI65_HUMAN	R.IINEPTAAAIAYGLDK(+144.10)K(+144.10).V	Y	30.01	2075.18	3.3	519.805	4	57.4	18409	1	131	147	iTRAQ 4plex (K N-term)
17	83	tr|E9PI65|E9PI65_HUMAN	R.TTPSYVAFTDTER.L	N	25.99	1486.69	-6.7	744.349	2	41.21	14102	2	37	49
17	83	tr|E9PI65|E9PI65_HUMAN	R.L(+144.10)IGDAAK(+144.10).N	N	16.91	974.596	5	488.308	2	27.32	10401	4	50	56	iTRAQ 4plex (K N-term)
17	66	tr|E9PPY6|E9PPY6_HUMAN	K.N(+144.10)QVAMNPTNTVFDAK(+144.10).R	Y	41.65	1936.99	0.1	646.67	3	48.31	15991	3	57	71	iTRAQ 4plex (K N-term)
17	66	tr|E9PPY6|E9PPY6_HUMAN	K.S(+144.10)FYPEEVSSMVLTK(+144.10).M	Y	37.07	1903.98	-1	635.667	3	65.92	20679	9	113	126	iTRAQ 4plex (K N-term)
17	66	tr|E9PPY6|E9PPY6_HUMAN	R.T(+144.10)TPSYVAFTDTER.L	N	36.82	1630.79	2.4	544.607	3	42.94	14563	8	37	49	iTRAQ 4plex (K N-term)
17	66	tr|E9PPY6|E9PPY6_HUMAN	K.V(+144.10)EIIANDQGNR.T	N	34.45	1371.72	-0.6	686.867	2	31.77	11583	9	26	36	iTRAQ 4plex (K N-term)
17	66	tr|E9PPY6|E9PPY6_HUMAN	K.H(+144.10)WPFMVVNDAGRPK(+144.10).V	Y	34.44	1941.02	7.8	486.267	4	53.05	17250	4	89	102	iTRAQ 4plex (K N-term)
17	66	tr|E9PPY6|E9PPY6_HUMAN	K.NQVAMNPTNTVFDAK(+144.10).R	Y	33.23	1792.89	2	598.638	3	47.19	15692	2	57	71	iTRAQ 4plex (K N-term)
17	66	tr|E9PPY6|E9PPY6_HUMAN	K.E(+144.10)IAEAYLGK(+144.10)	Y	30.11	1280.72	-1.4	641.365	2	41.87	14278	4	129	137	iTRAQ 4plex (K N-term)
17	66	tr|E9PPY6|E9PPY6_HUMAN	R.R(+144.10)FDDAVVQSDMK(+144.10).H	Y	29.74	1697.86	4.2	566.963	3	36.38	12813	4	77	88	iTRAQ 4plex (K N-term)
17	66	tr|E9PPY6|E9PPY6_HUMAN	R.TTPSYVAFTDTER.L	N	25.99	1486.69	-6.7	744.349	2	41.21	14102	2	37	49
17	66	tr|E9PPY6|E9PPY6_HUMAN	R.L(+144.10)IGDAAK(+144.10).N	N	16.91	974.596	5	488.308	2	27.32	10401	4	50	56	iTRAQ 4plex (K N-term)
17	94	tr|E9PN25|E9PN25_HUMAN	K.N(+144.10)QVAMNPTNTVFDAK(+144.10).R	Y	41.65	1936.99	0.1	646.67	3	48.31	15991	3	57	71	iTRAQ 4plex (K N-term)
17	94	tr|E9PN25|E9PN25_HUMAN	K.S(+144.10)FYPEEVSSMVLTK(+144.10).M	Y	37.07	1903.98	-1	635.667	3	65.92	20679	9	113	126	iTRAQ 4plex (K N-term)
17	94	tr|E9PN25|E9PN25_HUMAN	R.T(+144.10)TPSYVAFTDTER.L	N	36.82	1630.79	2.4	544.607	3	42.94	14563	8	37	49	iTRAQ 4plex (K N-term)
17	94	tr|E9PN25|E9PN25_HUMAN	K.V(+144.10)EIIANDQGNR.T	N	34.45	1371.72	-0.6	686.867	2	31.77	11583	9	26	36	iTRAQ 4plex (K N-term)
17	94	tr|E9PN25|E9PN25_HUMAN	K.H(+144.10)WPFMVVNDAGRPK(+144.10).V	Y	34.44	1941.02	7.8	486.267	4	53.05	17250	4	89	102	iTRAQ 4plex (K N-term)
17	94	tr|E9PN25|E9PN25_HUMAN	K.NQVAMNPTNTVFDAK(+144.10).R	Y	33.23	1792.89	2	598.638	3	47.19	15692	2	57	71	iTRAQ 4plex (K N-term)
17	94	tr|E9PN25|E9PN25_HUMAN	R.R(+144.10)FDDAVVQSDMK(+144.10).H	Y	29.74	1697.86	4.2	566.963	3	36.38	12813	4	77	88	iTRAQ 4plex (K N-term)
17	94	tr|E9PN25|E9PN25_HUMAN	R.TTPSYVAFTDTER.L	N	25.99	1486.69	-6.7	744.349	2	41.21	14102	2	37	49
17	94	tr|E9PN25|E9PN25_HUMAN	R.L(+144.10)IGDAAK(+144.10).N	N	16.91	974.596	5	488.308	2	27.32	10401	4	50	56	iTRAQ 4plex (K N-term)
17	61256	P54652|HSP72_HUMAN	K.S(+144.10)TAGDTHLGGEDFDNR.M	Y	39.79	1834.82	-0.6	612.613	3	27.33	10404	5	224	239	iTRAQ 4plex (K N-term)
17	61256	P54652|HSP72_HUMAN	R.I(+144.10)INEPTAAAIAYGLDK(+144.10)K(+144.10).G	Y	38.65	2219.28	4.9	555.831	4	62.55	19782	2	173	189	iTRAQ 4plex (K N-term)
17	61256	P54652|HSP72_HUMAN	R.T(+144.10)TPSYVAFTDTER.L	N	36.82	1630.79	2.4	544.607	3	42.94	14563	8	38	50	iTRAQ 4plex (K N-term)
17	61256	P54652|HSP72_HUMAN	R.I(+144.10)INEPTAAAIAYGLDK(+144.10).K	N	35.81	1947.09	-3.1	650.034	3	65.41	20545	2	173	188	iTRAQ 4plex (K N-term)
17	61256	P54652|HSP72_HUMAN	K.V(+144.10)EIIANDQGNR.T	N	34.45	1371.72	-0.6	686.867	2	31.77	11583	9	27	37	iTRAQ 4plex (K N-term)
17	61256	P54652|HSP72_HUMAN	R.IINEPTAAAIAYGLDK(+144.10)K(+144.10).G	Y	30.01	2075.18	3.3	519.805	4	57.4	18409	1	173	189	iTRAQ 4plex (K N-term)
17	61256	P54652|HSP72_HUMAN	R.TTPSYVAFTDTER.L	N	25.99	1486.69	-6.7	744.349	2	41.21	14102	2	38	50
17	61256	P54652|HSP72_HUMAN	R.FEELNADLFR.G	Y	25.73	1252.61	-0.1	627.312	2	56.99	18299	1	305	314
17	61256	P54652|HSP72_HUMAN	T.K(+15.99)DNNLLGK(+144.10).F	Y	22.72	1060.6	10.6	531.312	2	26.83	10271	3	454	461	Hydroxylation; iTRAQ 4plex (K N-term)
17	61256	P54652|HSP72_HUMAN	R.A(+144.10)RFEELNADLFR.G	Y	21.52	1623.85	7.6	542.294	3	57.48	18430	1	303	314	iTRAQ 4plex (K N-term)
17	61256	P54652|HSP72_HUMAN	K.D(+144.10)NNLLGK(+144.10).F	Y	20.39	1060.61	3.8	531.313	2	26.7	10237	3	455	461	iTRAQ 4plex (K N-term)
17	61256	P54652|HSP72_HUMAN	N.K(+15.99)ITITNDK(+144.10).G	N	19.82	1091.63	12.4	546.828	2	29.27	10919	3	503	510	Hydroxylation; iTRAQ 4plex (K N-term)
17	61256	P54652|HSP72_HUMAN	P.K(+15.99)VQVEYK(+144.10).G	Y	19.02	1052.6	12.2	527.312	2	27.62	10480	3	103	109	Hydroxylation; iTRAQ 4plex (K N-term)
17	61256	P54652|HSP72_HUMAN	R.F(+144.10)EELNADLFR.G	Y	17.72	1396.71	-0.6	699.361	2	62.57	19786	4	305	314	iTRAQ 4plex (K N-term)
17	61256	P54652|HSP72_HUMAN	R.L(+144.10)IGDAAK(+144.10).N	N	16.91	974.596	5	488.308	2	27.32	10401	4	51	57	iTRAQ 4plex (K N-term)
17	61256	P54652|HSP72_HUMAN	K.L(+144.10)LQDFFNGK(+144.10).E	Y	16.12	1368.76	-4.5	685.384	2	66.08	20723	1	352	360	iTRAQ 4plex (K N-term)
17	61256	P54652|HSP72_HUMAN	R.N(+144.10)TTIPTK(+144.10).Q	Y	15.79	1061.63	1.7	531.822	2	22.25	9050	2	420	426	iTRAQ 4plex (K N-term)
17	61256	P54652|HSP72_HUMAN	R.NTTIPTK(+144.10).Q	Y	13.77	917.528	1.6	459.772	2	20.46	8573	1	420	426	iTRAQ 4plex (K N-term)
17	61	tr|A8K7Q2|A8K7Q2_HUMAN	K.S(+144.10)QIHDIVLVGGSTR.I	Y	36.75	1624.9	-3	813.455	2	43.43	14694	6	93	106	iTRAQ 4plex (K N-term)
17	61	tr|A8K7Q2|A8K7Q2_HUMAN	K.N(+144.10)SLESYAFNMK(+144.10).A	Y	32.04	1590.79	2.4	531.272	3	52.23	17033	6	304	314	iTRAQ 4plex (K N-term)
17	61	tr|A8K7Q2|A8K7Q2_HUMAN	R.G(+144.10)TLDPVEK(+144.10).A	Y	28.17	1145.65	0.5	573.832	2	28.62	10747	7	76	83	iTRAQ 4plex (K N-term)
17	61	tr|A8K7Q2|A8K7Q2_HUMAN	K.C(+57.02)(+144.10)NEIINWLDK(+144.10).N	Y	26.94	1591.82	2.7	796.921	2	62.74	19833	2	338	347	Carbamidomethylation; iTRAQ 4plex (K N-term)
17	61	tr|A8K7Q2|A8K7Q2_HUMAN	M(+144.10)VNHFIAEFK(+144.10).R	Y	26.82	1522.82	-2.7	762.414	2	57.25	18368	5	1	10	iTRAQ 4plex (K N-term)
17	61	tr|A8K7Q2|A8K7Q2_HUMAN	R.FEELNADLFR.G	Y	25.73	1252.61	-0.1	627.312	2	56.99	18299	1	66	75
17	61	tr|A8K7Q2|A8K7Q2_HUMAN	R.A(+144.10)RFEELNADLFR.G	Y	21.52	1623.85	7.6	542.294	3	57.48	18430	1	64	75	iTRAQ 4plex (K N-term)
17	61	tr|A8K7Q2|A8K7Q2_HUMAN	K.D(+144.10)NNLLGK(+144.10).F	Y	20.39	1060.61	3.8	531.313	2	26.7	10237	3	216	222	iTRAQ 4plex (K N-term)
17	61	tr|A8K7Q2|A8K7Q2_HUMAN	R.M(+144.10)VQEAEK(+144.10).Y	N	17.79	1121.6	0.6	561.805	2	19.53	8326	5	282	288	iTRAQ 4plex (K N-term)
17	61	tr|A8K7Q2|A8K7Q2_HUMAN	R.F(+144.10)EELNADLFR.G	Y	17.72	1396.71	-0.6	699.361	2	62.57	19786	4	66	75	iTRAQ 4plex (K N-term)
17	61	tr|A8K7Q2|A8K7Q2_HUMAN	K.L(+144.10)LQDFFNGK(+144.10).E	Y	16.12	1368.76	-4.5	685.384	2	66.08	20723	1	113	121	iTRAQ 4plex (K N-term)
17	61	tr|A8K7Q2|A8K7Q2_HUMAN	R.N(+144.10)TTIPTK(+144.10).Q	Y	15.79	1061.63	1.7	531.822	2	22.25	9050	2	181	187	iTRAQ 4plex (K N-term)
17	61	tr|A8K7Q2|A8K7Q2_HUMAN	R.NTTIPTK(+144.10).Q	Y	13.77	917.528	1.6	459.772	2	20.46	8573	1	181	187	iTRAQ 4plex (K N-term)
17	61396	tr|E9PM13|E9PM13_HUMAN	K.N(+144.10)SLESYAFNMK(+144.10).A	Y	32.04	1590.79	2.4	531.272	3	52.23	17033	6	92	102	iTRAQ 4plex (K N-term)
17	61396	tr|E9PM13|E9PM13_HUMAN	K.F(+144.10)ELTGIPPAPR(+14.02).G	Y	29.39	1354.77	-2.1	678.391	2	58.66	18744	10	11	21	iTRAQ 4plex (K N-term); Methyl ester
17	61396	tr|E9PM13|E9PM13_HUMAN	K.FELTGIPPAPR(+14.02).G	Y	29.17	1210.67	7.4	606.347	2	55.42	17883	4	11	21	Methyl ester
17	61396	tr|E9PM13|E9PM13_HUMAN	K.C(+57.02)(+144.10)NEIINWLDK(+144.10).N	Y	26.94	1591.82	2.7	796.921	2	62.74	19833	2	126	135	Carbamidomethylation; iTRAQ 4plex (K N-term)
17	61396	tr|E9PM13|E9PM13_HUMAN	T.K(+15.99)DNNLLGK(+144.10).F	Y	22.72	1060.6	10.6	531.312	2	26.83	10271	3	3	10	Hydroxylation; iTRAQ 4plex (K N-term)
17	61396	tr|E9PM13|E9PM13_HUMAN	K.D(+144.10)NNLLGK(+144.10).F	Y	20.39	1060.61	3.8	531.313	2	26.7	10237	3	4	10	iTRAQ 4plex (K N-term)
17	61396	tr|E9PM13|E9PM13_HUMAN	G.K(+15.99)FELTGIPPAPR(+14.02).G	Y	20.34	1354.76	4.4	678.391	2	58.57	18721	2	10	21	Hydroxylation; Methyl ester
17	61396	tr|E9PM13|E9PM13_HUMAN	N.K(+15.99)ITITNDK(+144.10).G	N	19.82	1091.63	12.4	546.828	2	29.27	10919	3	52	59	Hydroxylation; iTRAQ 4plex (K N-term)
17	61396	tr|E9PM13|E9PM13_HUMAN	R.M(+144.10)VQEAEK(+144.10).Y	N	17.79	1121.6	0.6	561.805	2	19.53	8326	5	70	76	iTRAQ 4plex (K N-term)
17	268	tr|E9PS65|E9PS65_HUMAN	K.N(+144.10)SLESYAFNMK(+144.10).A	Y	32.04	1590.79	2.4	531.272	3	52.23	17033	6	131	141	iTRAQ 4plex (K N-term)
17	268	tr|E9PS65|E9PS65_HUMAN	K.C(+57.02)(+144.10)NEIINWLDK(+144.10).N	Y	26.94	1591.82	2.7	796.921	2	62.74	19833	2	165	174	Carbamidomethylation; iTRAQ 4plex (K N-term)
17	268	tr|E9PS65|E9PS65_HUMAN	K.D(+144.10)NNLLGK(+144.10).F	Y	20.39	1060.61	3.8	531.313	2	26.7	10237	3	43	49	iTRAQ 4plex (K N-term)
17	268	tr|E9PS65|E9PS65_HUMAN	R.M(+144.10)VQEAEK(+144.10).Y	N	17.79	1121.6	0.6	561.805	2	19.53	8326	5	109	115	iTRAQ 4plex (K N-term)
17	268	tr|E9PS65|E9PS65_HUMAN	R.N(+144.10)TTIPTK(+144.10).Q	Y	15.79	1061.63	1.7	531.822	2	22.25	9050	2	8	14	iTRAQ 4plex (K N-term)
17	268	tr|E9PS65|E9PS65_HUMAN	R.NTTIPTK(+144.10).Q	Y	13.77	917.528	1.6	459.772	2	20.46	8573	1	8	14	iTRAQ 4plex (K N-term)
17	61463	P17066|HSP76_HUMAN	R.T(+144.10)TPSYVAFTDTER.L	N	36.82	1630.79	2.4	544.607	3	42.94	14563	8	39	51	iTRAQ 4plex (K N-term)
17	61463	P17066|HSP76_HUMAN	R.V(+144.10)EILANDQGNR.T	N	34.45	1371.72	-0.6	686.867	2	31.77	11583	9	28	38	iTRAQ 4plex (K N-term)
17	61463	P17066|HSP76_HUMAN	R.TTPSYVAFTDTER.L	N	25.99	1486.69	-6.7	744.349	2	41.21	14102	2	39	51
17	61463	P17066|HSP76_HUMAN	N.K(+15.99)ITITNDK(+144.10).G	N	19.82	1091.63	12.4	546.828	2	29.27	10919	3	502	509	Hydroxylation; iTRAQ 4plex (K N-term)
17	61463	P17066|HSP76_HUMAN	K.L(+144.10)LQDFFNGK(+144.10).E	Y	16.12	1368.76	-4.5	685.384	2	66.08	20723	1	351	359	iTRAQ 4plex (K N-term)
16	61197	P04406|G3P_HUMAN	R.V(+144.10)IISAPSADAPMFVMGVNHEK(+144.10).Y	Y	48.57	2500.3	-3.6	626.081	4	70.49	21895	10	119	139	iTRAQ 4plex (K N-term)
16	61197	P04406|G3P_HUMAN	K.I(+144.10)ISNASC(+57.02)TTNC(+57.02)LAPLAK(+144.10).V	Y	44.76	2121.11	-1.5	708.044	3	53.57	17390	10	146	162	iTRAQ 4plex (K N-term); Carbamidomethylation
16	61197	P04406|G3P_HUMAN	R.V(+144.10)PTANVSVVDLTC(+57.02)R.L	Y	43.55	1673.89	-0.1	558.97	3	55.3	17850	13	235	248	iTRAQ 4plex (K N-term); Carbamidomethylation
16	61197	P04406|G3P_HUMAN	R.V(+144.10)VDLMAHMASK(+144.10).E	Y	42.71	1488.8	-2.1	745.405	2	54.59	17662	5	324	334	iTRAQ 4plex (K N-term)
16	61197	P04406|G3P_HUMAN	R.V(+144.10)VDLMAHMASK(+144.10)E	Y	42.09	1617.84	-0.8	809.928	2	55.72	17962	8	324	335	iTRAQ 4plex (K N-term)
16	61197	P04406|G3P_HUMAN	R.G(+144.10)ALQNIIPASTGAAK(+144.10).A	Y	41.76	1698.98	2.9	567.337	3	51.24	16770	13	201	215	iTRAQ 4plex (K N-term)
16	61197	P04406|G3P_HUMAN	K.L(+144.10)VIN(+.98)GNPITIFQER.D	Y	40.8	1757.98	-1.1	586.999	3	76.96	23621	20	67	80	iTRAQ 4plex (K N-term); Deamidation (NQ)
16	61197	P04406|G3P_HUMAN	K.IISNASC(+57.02)TTNC(+57.02)LAPLAK(+144.10).V	Y	38	1977.01	-3.3	660.009	3	47.11	15672	5	146	162	Carbamidomethylation; iTRAQ 4plex (K N-term)
16	61197	P04406|G3P_HUMAN	K.L(+144.10)VINGNPITIFQER.D	Y	35.93	1756.99	-0.2	586.672	3	75.31	23182	7	67	80	iTRAQ 4plex (K N-term)
16	61197	P04406|G3P_HUMAN	R.V(+144.10)IISAPSAD(+21.98)APMFVMGVNHEK(+144.10).Y	Y	35.84	2522.28	-7.7	841.762	3	70.5	21900	2	119	139	iTRAQ 4plex (K N-term); Sodium adduct
16	61197	P04406|G3P_HUMAN	K.A(+144.10)GAHLQGGAK(+144.10).R	Y	32.99	1196.68	1.3	599.349	2	13.16	6620	5	108	117	iTRAQ 4plex (K N-term)
16	61197	P04406|G3P_HUMAN	K.L(+144.10)VIN(+.98)GNPITIFQERDPSK(+144.10).I	Y	31.84	2329.28	-0.7	583.328	4	70.4	21872	2	67	84	iTRAQ 4plex (K N-term); Deamidation (NQ)
16	61197	P04406|G3P_HUMAN	K.L(+144.10)ISWYDNEFGYSNR.V	Y	30.35	1906.89	-0.8	636.638	3	65.17	20479	2	310	323	iTRAQ 4plex (K N-term)
16	61197	P04406|G3P_HUMAN	G.K(+15.99)LTGMAFR.V	Y	28.44	938.501	19.5	470.267	2	41.26	14116	7	227	234	Hydroxylation
16	61197	P04406|G3P_HUMAN	K.Q(-17.03)ASEGPLK(+144.10).G	Y	26.09	955.508	3.9	478.763	2	23.2	9302	7	264	271	Pyro-glu from Q; iTRAQ 4plex (K N-term)
16	61197	P04406|G3P_HUMAN	R.G(+144.10)ALQNIIPASTGAAK(+21.98)(+144.10).A	Y	25.19	1720.96	-2.1	861.488	2	51.26	16775	4	201	215	iTRAQ 4plex (K N-term); Sodium adduct
16	61197	P04406|G3P_HUMAN	R.A(+144.10)AFNSGK(+144.10).V	Y	24.29	981.545	4	491.781	2	16.24	7444	6	21	27	iTRAQ 4plex (K N-term)
16	61197	P04406|G3P_HUMAN	V.K(+15.99)QASEGPLK(+144.10).G	Y	22.84	1116.62	13	559.327	2	18.14	7951	6	263	271	Hydroxylation; iTRAQ 4plex (K N-term)
16	61197	P04406|G3P_HUMAN	K.V(+144.10)IPELN(+.98)GK(+144.10).L	Y	21.57	1157.69	4	579.852	2	42.73	14506	12	220	227	iTRAQ 4plex (K N-term); Deamidation (NQ)
16	61197	P04406|G3P_HUMAN	K.L(+144.10)TGMAFR.V	Y	20.62	938.511	6.6	470.266	2	41.14	14082	1	228	234	iTRAQ 4plex (K N-term)
16	61197	P04406|G3P_HUMAN	K.T(+144.10)VDGPSGK(+144.10).L	Y	20.51	1047.58	15.6	350.205	3	13.51	6714	8	187	194	iTRAQ 4plex (K N-term)
16	61197	P04406|G3P_HUMAN	E.K(+15.99)YDNSLK(+144.10).I	Y	19.48	1026.54	15.4	514.288	2	20.02	8458	6	139	145	Hydroxylation; iTRAQ 4plex (K N-term)
16	61197	P04406|G3P_HUMAN	K.V(+144.10)IPELNGK(+144.10).L	Y	16.85	1156.7	3	579.36	2	42.43	14426	2	220	227	iTRAQ 4plex (K N-term)
16	61197	P04406|G3P_HUMAN	K.Q(+144.10)ASEGPLK(+144.10).G	Y	15.8	1116.63	15.2	373.224	3	18.21	7969	1	264	271	iTRAQ 4plex (K N-term)
16	61197	P04406|G3P_HUMAN	K.LTGMAFR.V	Y	14.69	794.411	7	398.216	2	31.37	11475	8	228	234
16	61197	P04406|G3P_HUMAN	G.K(+15.99)FHGTVK(+144.10).A	Y	13.24	975.56	14.7	488.795	2	17.15	7688	1	55	61	Hydroxylation; iTRAQ 4plex (K N-term)
16	61198	P04406-2|G3P_HUMAN	R.V(+144.10)IISAPSADAPMFVMGVNHEK(+144.10).Y	Y	48.57	2500.3	-3.6	626.081	4	70.49	21895	10	77	97	iTRAQ 4plex (K N-term)
16	61198	P04406-2|G3P_HUMAN	K.I(+144.10)ISNASC(+57.02)TTNC(+57.02)LAPLAK(+144.10).V	Y	44.76	2121.11	-1.5	708.044	3	53.57	17390	10	104	120	iTRAQ 4plex (K N-term); Carbamidomethylation
16	61198	P04406-2|G3P_HUMAN	R.V(+144.10)PTANVSVVDLTC(+57.02)R.L	Y	43.55	1673.89	-0.1	558.97	3	55.3	17850	13	193	206	iTRAQ 4plex (K N-term); Carbamidomethylation
16	61198	P04406-2|G3P_HUMAN	R.V(+144.10)VDLMAHMASK(+144.10).E	Y	42.71	1488.8	-2.1	745.405	2	54.59	17662	5	282	292	iTRAQ 4plex (K N-term)
16	61198	P04406-2|G3P_HUMAN	R.V(+144.10)VDLMAHMASK(+144.10)E	Y	42.09	1617.84	-0.8	809.928	2	55.72	17962	8	282	293	iTRAQ 4plex (K N-term)
16	61198	P04406-2|G3P_HUMAN	R.G(+144.10)ALQNIIPASTGAAK(+144.10).A	Y	41.76	1698.98	2.9	567.337	3	51.24	16770	13	159	173	iTRAQ 4plex (K N-term)
16	61198	P04406-2|G3P_HUMAN	K.L(+144.10)VIN(+.98)GNPITIFQER.D	Y	40.8	1757.98	-1.1	586.999	3	76.96	23621	20	25	38	iTRAQ 4plex (K N-term); Deamidation (NQ)
16	61198	P04406-2|G3P_HUMAN	K.IISNASC(+57.02)TTNC(+57.02)LAPLAK(+144.10).V	Y	38	1977.01	-3.3	660.009	3	47.11	15672	5	104	120	Carbamidomethylation; iTRAQ 4plex (K N-term)
16	61198	P04406-2|G3P_HUMAN	K.L(+144.10)VINGNPITIFQER.D	Y	35.93	1756.99	-0.2	586.672	3	75.31	23182	7	25	38	iTRAQ 4plex (K N-term)
16	61198	P04406-2|G3P_HUMAN	R.V(+144.10)IISAPSAD(+21.98)APMFVMGVNHEK(+144.10).Y	Y	35.84	2522.28	-7.7	841.762	3	70.5	21900	2	77	97	iTRAQ 4plex (K N-term); Sodium adduct
16	61198	P04406-2|G3P_HUMAN	K.A(+144.10)GAHLQGGAK(+144.10).R	Y	32.99	1196.68	1.3	599.349	2	13.16	6620	5	66	75	iTRAQ 4plex (K N-term)
16	61198	P04406-2|G3P_HUMAN	K.L(+144.10)VIN(+.98)GNPITIFQERDPSK(+144.10).I	Y	31.84	2329.28	-0.7	583.328	4	70.4	21872	2	25	42	iTRAQ 4plex (K N-term); Deamidation (NQ)
16	61198	P04406-2|G3P_HUMAN	K.L(+144.10)ISWYDNEFGYSNR.V	Y	30.35	1906.89	-0.8	636.638	3	65.17	20479	2	268	281	iTRAQ 4plex (K N-term)
16	61198	P04406-2|G3P_HUMAN	G.K(+15.99)LTGMAFR.V	Y	28.44	938.501	19.5	470.267	2	41.26	14116	7	185	192	Hydroxylation
16	61198	P04406-2|G3P_HUMAN	K.Q(-17.03)ASEGPLK(+144.10).G	Y	26.09	955.508	3.9	478.763	2	23.2	9302	7	222	229	Pyro-glu from Q; iTRAQ 4plex (K N-term)
16	61198	P04406-2|G3P_HUMAN	R.G(+144.10)ALQNIIPASTGAAK(+21.98)(+144.10).A	Y	25.19	1720.96	-2.1	861.488	2	51.26	16775	4	159	173	iTRAQ 4plex (K N-term); Sodium adduct
16	61198	P04406-2|G3P_HUMAN	V.K(+15.99)QASEGPLK(+144.10).G	Y	22.84	1116.62	13	559.327	2	18.14	7951	6	221	229	Hydroxylation; iTRAQ 4plex (K N-term)
16	61198	P04406-2|G3P_HUMAN	K.V(+144.10)IPELN(+.98)GK(+144.10).L	Y	21.57	1157.69	4	579.852	2	42.73	14506	12	178	185	iTRAQ 4plex (K N-term); Deamidation (NQ)
16	61198	P04406-2|G3P_HUMAN	K.L(+144.10)TGMAFR.V	Y	20.62	938.511	6.6	470.266	2	41.14	14082	1	186	192	iTRAQ 4plex (K N-term)
16	61198	P04406-2|G3P_HUMAN	K.T(+144.10)VDGPSGK(+144.10).L	Y	20.51	1047.58	15.6	350.205	3	13.51	6714	8	145	152	iTRAQ 4plex (K N-term)
16	61198	P04406-2|G3P_HUMAN	E.K(+15.99)YDNSLK(+144.10).I	Y	19.48	1026.54	15.4	514.288	2	20.02	8458	6	97	103	Hydroxylation; iTRAQ 4plex (K N-term)
16	61198	P04406-2|G3P_HUMAN	K.V(+144.10)IPELNGK(+144.10).L	Y	16.85	1156.7	3	579.36	2	42.43	14426	2	178	185	iTRAQ 4plex (K N-term)
16	61198	P04406-2|G3P_HUMAN	K.Q(+144.10)ASEGPLK(+144.10).G	Y	15.8	1116.63	15.2	373.224	3	18.21	7969	1	222	229	iTRAQ 4plex (K N-term)
16	61198	P04406-2|G3P_HUMAN	K.LTGMAFR.V	Y	14.69	794.411	7	398.216	2	31.37	11475	8	186	192
16	61198	P04406-2|G3P_HUMAN	G.K(+15.99)FHGTVK(+144.10).A	Y	13.24	975.56	14.7	488.795	2	17.15	7688	1	13	19	Hydroxylation; iTRAQ 4plex (K N-term)
16	17	tr|E7EUT5|E7EUT5_HUMAN	R.V(+144.10)IISAPSADAPMFVMGVNHEK(+144.10).Y	Y	48.57	2500.3	-3.6	626.081	4	70.49	21895	10	44	64	iTRAQ 4plex (K N-term)
16	17	tr|E7EUT5|E7EUT5_HUMAN	K.I(+144.10)ISNASC(+57.02)TTNC(+57.02)LAPLAK(+144.10).V	Y	44.76	2121.11	-1.5	708.044	3	53.57	17390	10	71	87	iTRAQ 4plex (K N-term); Carbamidomethylation
16	17	tr|E7EUT5|E7EUT5_HUMAN	R.V(+144.10)PTANVSVVDLTC(+57.02)R.L	Y	43.55	1673.89	-0.1	558.97	3	55.3	17850	13	160	173	iTRAQ 4plex (K N-term); Carbamidomethylation
16	17	tr|E7EUT5|E7EUT5_HUMAN	R.V(+144.10)VDLMAHMASK(+144.10).E	Y	42.71	1488.8	-2.1	745.405	2	54.59	17662	5	249	259	iTRAQ 4plex (K N-term)
16	17	tr|E7EUT5|E7EUT5_HUMAN	R.V(+144.10)VDLMAHMASK(+144.10)E	Y	42.09	1617.84	-0.8	809.928	2	55.72	17962	8	249	260	iTRAQ 4plex (K N-term)
16	17	tr|E7EUT5|E7EUT5_HUMAN	R.G(+144.10)ALQNIIPASTGAAK(+144.10).A	Y	41.76	1698.98	2.9	567.337	3	51.24	16770	13	126	140	iTRAQ 4plex (K N-term)
16	17	tr|E7EUT5|E7EUT5_HUMAN	K.IISNASC(+57.02)TTNC(+57.02)LAPLAK(+144.10).V	Y	38	1977.01	-3.3	660.009	3	47.11	15672	5	71	87	Carbamidomethylation; iTRAQ 4plex (K N-term)
16	17	tr|E7EUT5|E7EUT5_HUMAN	K.A(+144.10)GAHLQGGAK(+144.10).R	Y	32.99	1196.68	1.3	599.349	2	13.16	6620	5	33	42	iTRAQ 4plex (K N-term)
16	17	tr|E7EUT5|E7EUT5_HUMAN	K.L(+144.10)ISWYDNEFGYSNR.V	Y	30.35	1906.89	-0.8	636.638	3	65.17	20479	2	235	248	iTRAQ 4plex (K N-term)
16	17	tr|E7EUT5|E7EUT5_HUMAN	K.L(+144.10)TGMAFR.V	Y	20.62	938.511	6.6	470.266	2	41.14	14082	1	153	159	iTRAQ 4plex (K N-term)
16	17	tr|E7EUT5|E7EUT5_HUMAN	K.T(+144.10)VDGPSGK(+144.10).L	Y	20.51	1047.58	15.6	350.205	3	13.51	6714	8	112	119	iTRAQ 4plex (K N-term)
16	17	tr|E7EUT5|E7EUT5_HUMAN	K.V(+144.10)IPELNGK(+144.10).L	Y	16.85	1156.7	3	579.36	2	42.43	14426	2	145	152	iTRAQ 4plex (K N-term)
16	17	tr|E7EUT5|E7EUT5_HUMAN	K.Q(+144.10)ASEGPLK(+144.10).G	Y	15.8	1116.63	15.2	373.224	3	18.21	7969	1	189	196	iTRAQ 4plex (K N-term)
16	17	tr|E7EUT5|E7EUT5_HUMAN	K.LTGMAFR.V	Y	14.69	794.411	7	398.216	2	31.37	11475	8	153	159
16	61651	O14556|G3PT_HUMAN	K.L(+144.10)TGMAFR.V	Y	20.62	938.511	6.6	470.266	2	41.14	14082	1	300	306	iTRAQ 4plex (K N-term)
16	61651	O14556|G3PT_HUMAN	K.LTGMAFR.V	Y	14.69	794.411	7	398.216	2	31.37	11475	8	300	306
18	61211	P68104|EF1A1_HUMAN	R.V(+144.10)ETGVLK(+144.10)PGMVVTFAPVNVTTEVK(+144.10).S	Y	49.87	2946.68	-9.8	983.223	3	75.94	23348	8	267	290	iTRAQ 4plex (K N-term)
18	61211	P68104|EF1A1_HUMAN	K.D(+144.10)GNASGTTLLEALDC(+57.02)ILPPTRPTDK(+144.10)PLR.L	Y	44.68	3308.76	-1.2	662.759	5	84.7	26303	10	220	247	iTRAQ 4plex (K N-term); Carbamidomethylation
18	61211	P68104|EF1A1_HUMAN	R.E(+144.10)HALLAYTLGVK(+144.10).Q	N	41.42	1601.93	-3.3	801.972	2	56.05	18050	7	135	146	iTRAQ 4plex (K N-term)
18	61211	P68104|EF1A1_HUMAN	R.VETGVLK(+144.10)PGMVVTFAPVNVTTEVK(+144.10).S	Y	40.63	2802.58	-6.6	935.193	3	74.29	22912	7	267	290	iTRAQ 4plex (K N-term)
18	61211	P68104|EF1A1_HUMAN	K.S(+144.10)GDAAIVDMVPGK(+144.10)PMC(+57.02)VESFSDYPPLGR.F	Y	40.08	3282.59	-4.2	821.652	4	74.74	23032	7	396	423	iTRAQ 4plex (K N-term); Carbamidomethylation
18	61211	P68104|EF1A1_HUMAN	K.Y(+144.10)YVTIIDAPGHR.D	Y	37.41	1547.82	1.9	516.948	3	50.08	16459	6	85	96	iTRAQ 4plex (Y)
18	61211	P68104|EF1A1_HUMAN	R.K(+144.10)DGNASGTTLLEALDC(+57.02)ILPPTRPTDK(+144.10)PLR.L	Y	37.28	3436.86	-9.3	860.213	4	80.27	24527	3	219	247	iTRAQ 4plex (K N-term); Carbamidomethylation
18	61211	P68104|EF1A1_HUMAN	K.T(+144.10)HINIVVIGHVDSGK(+144.10).S	N	36.68	1876.07	4.1	470.027	4	47.88	15876	4	6	20	iTRAQ 4plex (K N-term)
18	61211	P68104|EF1A1_HUMAN	K.I(+144.10)GGIGTVPVGR.V	N	35.39	1168.7	2.5	585.36	2	44.76	15047	9	256	266	iTRAQ 4plex (K N-term)
18	61211	P68104|EF1A1_HUMAN	K.S(+144.10)TTTGHLIYK(+144.10).C	N	35.32	1407.79	-3.7	704.901	2	28.91	10824	6	21	30	iTRAQ 4plex (K N-term)
18	61211	P68104|EF1A1_HUMAN	K.IGGIGTVPVGR.V	N	35.06	1024.6	1.3	513.309	2	39.08	13536	8	256	266
18	61211	P68104|EF1A1_HUMAN	K.Y(+144.10)(+144.10)YVTIIDAPGHR.D	Y	33.85	1691.92	4.4	564.983	3	44.55	14990	1	85	96	iTRAQ 4plex (K N-term); iTRAQ 4plex (Y)
18	61211	P68104|EF1A1_HUMAN	R.Q(-17.03)TVAVGVIK(+144.10).A	N	32.74	1040.63	1.1	521.324	2	45.74	15305	10	431	439	Pyro-glu from Q; iTRAQ 4plex (K N-term)
18	61211	P68104|EF1A1_HUMAN	R.Q(+144.10)TVAVGVIK(+144.10).A	N	31.2	1201.76	3.2	601.889	2	38.38	13347	9	431	439	iTRAQ 4plex (K N-term)
18	61211	P68104|EF1A1_HUMAN	R.EHALLAYTLGVK(+144.10).Q	N	30.04	1457.83	-5	729.921	2	54.26	17573	2	135	146	iTRAQ 4plex (K N-term)
18	61211	P68104|EF1A1_HUMAN	K.Q(-17.03)LIVGVNK(+144.10).M	N	30.04	996.607	5.1	499.313	2	48.22	15965	8	147	154	Pyro-glu from Q; iTRAQ 4plex (K N-term)
18	61211	P68104|EF1A1_HUMAN	K.Q(+144.10)LIVGVNK(+144.10).M	N	27.91	1157.73	2.7	579.875	2	39.18	13561	5	147	154	iTRAQ 4plex (K N-term)
18	61211	P68104|EF1A1_HUMAN	Y.K(+15.99)IGGIGTVPVGR.V	N	27.23	1168.69	10	585.36	2	44.89	15080	3	255	266	Hydroxylation
18	61211	P68104|EF1A1_HUMAN	K.E(+144.10)VSTYIK(+144.10).K	Y	27.21	1126.64	2.4	564.33	2	31.1	11406	9	173	179	iTRAQ 4plex (K N-term)
18	61211	P68104|EF1A1_HUMAN	V.K(+15.99)QLIVGVNK(+144.10).M	N	24.92	1157.72	15.3	579.878	2	39.05	13527	1	146	154	Hydroxylation; iTRAQ 4plex (K N-term)
18	61211	P68104|EF1A1_HUMAN	K.S(+144.10)TTTGHLIY(+144.10)K.C	N	24.58	1407.79	7.2	470.275	3	28.73	10775	1	21	30	iTRAQ 4plex (K N-term); iTRAQ 4plex (Y)
18	61211	P68104|EF1A1_HUMAN	R.G(+144.10)NVAGDSK(+144.10).N	Y	24.22	1034.56	3.2	518.287	2	7.62	5137	2	323	330	iTRAQ 4plex (K N-term)
18	61211	P68104|EF1A1_HUMAN	R.L(+144.10)PLQDVYK(+144.10).I	N	22.62	1262.74	2.5	632.381	2	50.75	16639	12	248	255	iTRAQ 4plex (K N-term)
18	61211	P68104|EF1A1_HUMAN	K.E(+144.10)AAEMGK(+144.10).G	N	21.87	1022.53	1.5	512.271	2	14.48	6973	6	45	51	iTRAQ 4plex (K N-term)
18	61211	P68104|EF1A1_HUMAN	R.QTVAVGVIK(+144.10).A	N	18.68	1057.66	-0.8	529.837	2	36.71	12900	4	431	439	iTRAQ 4plex (K N-term)
18	61211	P68104|EF1A1_HUMAN	R.E(+144.10)HALLAYTLGVK(+21.98)(+144.10).Q	N	16.1	1623.92	-3.1	812.963	2	56.01	18039	2	135	146	iTRAQ 4plex (K N-term); Sodium adduct
18	61211	P68104|EF1A1_HUMAN	V.K(+15.99)EVSTYIK(+144.10).K	Y	14.74	1126.63	4	564.326	2	31.34	11470	2	172	179	Hydroxylation; iTRAQ 4plex (K N-term)
18	61211	P68104|EF1A1_HUMAN	R.Y(+144.10)EEIVK(+144.10).E	Y	14.3	1067.61	5.4	534.813	2	31.62	11543	7	167	172	iTRAQ 4plex (Y); iTRAQ 4plex (K N-term)
18	61211	P68104|EF1A1_HUMAN	R.SGK(+15.99)KLEDGPK(+144.10).F	Y	13.43	1217.67	56.3	406.921	3	16.56	7529	3	383	392	Hydroxylation; iTRAQ 4plex (K N-term)
18	61212	Q5VTE0|EF1A3_HUMAN	R.V(+144.10)ETGVLK(+144.10)PGMVVTFAPVNVTTEVK(+144.10).S	Y	49.87	2946.68	-9.8	983.223	3	75.94	23348	8	267	290	iTRAQ 4plex (K N-term)
18	61212	Q5VTE0|EF1A3_HUMAN	K.D(+144.10)GNASGTTLLEALDC(+57.02)ILPPTRPTDK(+144.10)PLR.L	Y	44.68	3308.76	-1.2	662.759	5	84.7	26303	10	220	247	iTRAQ 4plex (K N-term); Carbamidomethylation
18	61212	Q5VTE0|EF1A3_HUMAN	R.E(+144.10)HALLAYTLGVK(+144.10).Q	N	41.42	1601.93	-3.3	801.972	2	56.05	18050	7	135	146	iTRAQ 4plex (K N-term)
18	61212	Q5VTE0|EF1A3_HUMAN	R.VETGVLK(+144.10)PGMVVTFAPVNVTTEVK(+144.10).S	Y	40.63	2802.58	-6.6	935.193	3	74.29	22912	7	267	290	iTRAQ 4plex (K N-term)
18	61212	Q5VTE0|EF1A3_HUMAN	K.S(+144.10)GDAAIVDMVPGK(+144.10)PMC(+57.02)VESFSDYPPLGR.F	Y	40.08	3282.59	-4.2	821.652	4	74.74	23032	7	396	423	iTRAQ 4plex (K N-term); Carbamidomethylation
18	61212	Q5VTE0|EF1A3_HUMAN	K.Y(+144.10)YVTIIDAPGHR.D	Y	37.41	1547.82	1.9	516.948	3	50.08	16459	6	85	96	iTRAQ 4plex (Y)
18	61212	Q5VTE0|EF1A3_HUMAN	R.K(+144.10)DGNASGTTLLEALDC(+57.02)ILPPTRPTDK(+144.10)PLR.L	Y	37.28	3436.86	-9.3	860.213	4	80.27	24527	3	219	247	iTRAQ 4plex (K N-term); Carbamidomethylation
18	61212	Q5VTE0|EF1A3_HUMAN	K.T(+144.10)HINIVVIGHVDSGK(+144.10).S	N	36.68	1876.07	4.1	470.027	4	47.88	15876	4	6	20	iTRAQ 4plex (K N-term)
18	61212	Q5VTE0|EF1A3_HUMAN	K.I(+144.10)GGIGTVPVGR.V	N	35.39	1168.7	2.5	585.36	2	44.76	15047	9	256	266	iTRAQ 4plex (K N-term)
18	61212	Q5VTE0|EF1A3_HUMAN	K.S(+144.10)TTTGHLIYK(+144.10).C	N	35.32	1407.79	-3.7	704.901	2	28.91	10824	6	21	30	iTRAQ 4plex (K N-term)
18	61212	Q5VTE0|EF1A3_HUMAN	K.IGGIGTVPVGR.V	N	35.06	1024.6	1.3	513.309	2	39.08	13536	8	256	266
18	61212	Q5VTE0|EF1A3_HUMAN	K.Y(+144.10)(+144.10)YVTIIDAPGHR.D	Y	33.85	1691.92	4.4	564.983	3	44.55	14990	1	85	96	iTRAQ 4plex (K N-term); iTRAQ 4plex (Y)
18	61212	Q5VTE0|EF1A3_HUMAN	R.Q(-17.03)TVAVGVIK(+144.10).A	N	32.74	1040.63	1.1	521.324	2	45.74	15305	10	431	439	Pyro-glu from Q; iTRAQ 4plex (K N-term)
18	61212	Q5VTE0|EF1A3_HUMAN	R.Q(+144.10)TVAVGVIK(+144.10).A	N	31.2	1201.76	3.2	601.889	2	38.38	13347	9	431	439	iTRAQ 4plex (K N-term)
18	61212	Q5VTE0|EF1A3_HUMAN	R.EHALLAYTLGVK(+144.10).Q	N	30.04	1457.83	-5	729.921	2	54.26	17573	2	135	146	iTRAQ 4plex (K N-term)
18	61212	Q5VTE0|EF1A3_HUMAN	K.Q(-17.03)LIVGVNK(+144.10).M	N	30.04	996.607	5.1	499.313	2	48.22	15965	8	147	154	Pyro-glu from Q; iTRAQ 4plex (K N-term)
18	61212	Q5VTE0|EF1A3_HUMAN	K.Q(+144.10)LIVGVNK(+144.10).M	N	27.91	1157.73	2.7	579.875	2	39.18	13561	5	147	154	iTRAQ 4plex (K N-term)
18	61212	Q5VTE0|EF1A3_HUMAN	Y.K(+15.99)IGGIGTVPVGR.V	N	27.23	1168.69	10	585.36	2	44.89	15080	3	255	266	Hydroxylation
18	61212	Q5VTE0|EF1A3_HUMAN	K.E(+144.10)VSTYIK(+144.10).K	Y	27.21	1126.64	2.4	564.33	2	31.1	11406	9	173	179	iTRAQ 4plex (K N-term)
18	61212	Q5VTE0|EF1A3_HUMAN	V.K(+15.99)QLIVGVNK(+144.10).M	N	24.92	1157.72	15.3	579.878	2	39.05	13527	1	146	154	Hydroxylation; iTRAQ 4plex (K N-term)
18	61212	Q5VTE0|EF1A3_HUMAN	K.S(+144.10)TTTGHLIY(+144.10)K.C	N	24.58	1407.79	7.2	470.275	3	28.73	10775	1	21	30	iTRAQ 4plex (K N-term); iTRAQ 4plex (Y)
18	61212	Q5VTE0|EF1A3_HUMAN	R.G(+144.10)NVAGDSK(+144.10).N	Y	24.22	1034.56	3.2	518.287	2	7.62	5137	2	323	330	iTRAQ 4plex (K N-term)
18	61212	Q5VTE0|EF1A3_HUMAN	R.L(+144.10)PLQDVYK(+144.10).I	N	22.62	1262.74	2.5	632.381	2	50.75	16639	12	248	255	iTRAQ 4plex (K N-term)
18	61212	Q5VTE0|EF1A3_HUMAN	K.E(+144.10)AAEMGK(+144.10).G	N	21.87	1022.53	1.5	512.271	2	14.48	6973	6	45	51	iTRAQ 4plex (K N-term)
18	61212	Q5VTE0|EF1A3_HUMAN	R.QTVAVGVIK(+144.10).A	N	18.68	1057.66	-0.8	529.837	2	36.71	12900	4	431	439	iTRAQ 4plex (K N-term)
18	61212	Q5VTE0|EF1A3_HUMAN	R.E(+144.10)HALLAYTLGVK(+21.98)(+144.10).Q	N	16.1	1623.92	-3.1	812.963	2	56.01	18039	2	135	146	iTRAQ 4plex (K N-term); Sodium adduct
18	61212	Q5VTE0|EF1A3_HUMAN	V.K(+15.99)EVSTYIK(+144.10).K	Y	14.74	1126.63	4	564.326	2	31.34	11470	2	172	179	Hydroxylation; iTRAQ 4plex (K N-term)
18	61212	Q5VTE0|EF1A3_HUMAN	R.Y(+144.10)EEIVK(+144.10).E	Y	14.3	1067.61	5.4	534.813	2	31.62	11543	7	167	172	iTRAQ 4plex (Y); iTRAQ 4plex (K N-term)
18	61212	Q5VTE0|EF1A3_HUMAN	R.SGK(+15.99)KLEDGPK(+144.10).F	Y	13.43	1217.67	56.3	406.921	3	16.56	7529	3	383	392	Hydroxylation; iTRAQ 4plex (K N-term)
18	61219	P68104-2|EF1A1_HUMAN	R.V(+144.10)ETGVLK(+144.10)PGMVVTFAPVNVTTEVK(+144.10).S	Y	49.87	2946.68	-9.8	983.223	3	75.94	23348	8	246	269	iTRAQ 4plex (K N-term)
18	61219	P68104-2|EF1A1_HUMAN	K.D(+144.10)GNASGTTLLEALDC(+57.02)ILPPTRPTDK(+144.10)PLR.L	Y	44.68	3308.76	-1.2	662.759	5	84.7	26303	10	199	226	iTRAQ 4plex (K N-term); Carbamidomethylation
18	61219	P68104-2|EF1A1_HUMAN	R.VETGVLK(+144.10)PGMVVTFAPVNVTTEVK(+144.10).S	Y	40.63	2802.58	-6.6	935.193	3	74.29	22912	7	246	269	iTRAQ 4plex (K N-term)
18	61219	P68104-2|EF1A1_HUMAN	K.S(+144.10)GDAAIVDMVPGK(+144.10)PMC(+57.02)VESFSDYPPLGR.F	Y	40.08	3282.59	-4.2	821.652	4	74.74	23032	7	375	402	iTRAQ 4plex (K N-term); Carbamidomethylation
18	61219	P68104-2|EF1A1_HUMAN	K.Y(+144.10)YVTIIDAPGHR.D	Y	37.41	1547.82	1.9	516.948	3	50.08	16459	6	85	96	iTRAQ 4plex (Y)
18	61219	P68104-2|EF1A1_HUMAN	R.K(+144.10)DGNASGTTLLEALDC(+57.02)ILPPTRPTDK(+144.10)PLR.L	Y	37.28	3436.86	-9.3	860.213	4	80.27	24527	3	198	226	iTRAQ 4plex (K N-term); Carbamidomethylation
18	61219	P68104-2|EF1A1_HUMAN	K.T(+144.10)HINIVVIGHVDSGK(+144.10).S	N	36.68	1876.07	4.1	470.027	4	47.88	15876	4	6	20	iTRAQ 4plex (K N-term)
18	61219	P68104-2|EF1A1_HUMAN	K.I(+144.10)GGIGTVPVGR.V	N	35.39	1168.7	2.5	585.36	2	44.76	15047	9	235	245	iTRAQ 4plex (K N-term)
18	61219	P68104-2|EF1A1_HUMAN	K.S(+144.10)TTTGHLIYK(+144.10).C	N	35.32	1407.79	-3.7	704.901	2	28.91	10824	6	21	30	iTRAQ 4plex (K N-term)
18	61219	P68104-2|EF1A1_HUMAN	K.IGGIGTVPVGR.V	N	35.06	1024.6	1.3	513.309	2	39.08	13536	8	235	245
18	61219	P68104-2|EF1A1_HUMAN	K.Y(+144.10)(+144.10)YVTIIDAPGHR.D	Y	33.85	1691.92	4.4	564.983	3	44.55	14990	1	85	96	iTRAQ 4plex (K N-term); iTRAQ 4plex (Y)
18	61219	P68104-2|EF1A1_HUMAN	R.Q(-17.03)TVAVGVIK(+144.10).A	N	32.74	1040.63	1.1	521.324	2	45.74	15305	10	410	418	Pyro-glu from Q; iTRAQ 4plex (K N-term)
18	61219	P68104-2|EF1A1_HUMAN	R.Q(+144.10)TVAVGVIK(+144.10).A	N	31.2	1201.76	3.2	601.889	2	38.38	13347	9	410	418	iTRAQ 4plex (K N-term)
18	61219	P68104-2|EF1A1_HUMAN	Y.K(+15.99)IGGIGTVPVGR.V	N	27.23	1168.69	10	585.36	2	44.89	15080	3	234	245	Hydroxylation
18	61219	P68104-2|EF1A1_HUMAN	K.E(+144.10)VSTYIK(+144.10).K	Y	27.21	1126.64	2.4	564.33	2	31.1	11406	9	152	158	iTRAQ 4plex (K N-term)
18	61219	P68104-2|EF1A1_HUMAN	K.S(+144.10)TTTGHLIY(+144.10)K.C	N	24.58	1407.79	7.2	470.275	3	28.73	10775	1	21	30	iTRAQ 4plex (K N-term); iTRAQ 4plex (Y)
18	61219	P68104-2|EF1A1_HUMAN	R.G(+144.10)NVAGDSK(+144.10).N	Y	24.22	1034.56	3.2	518.287	2	7.62	5137	2	302	309	iTRAQ 4plex (K N-term)
18	61219	P68104-2|EF1A1_HUMAN	R.L(+144.10)PLQDVYK(+144.10).I	N	22.62	1262.74	2.5	632.381	2	50.75	16639	12	227	234	iTRAQ 4plex (K N-term)
18	61219	P68104-2|EF1A1_HUMAN	K.E(+144.10)AAEMGK(+144.10).G	N	21.87	1022.53	1.5	512.271	2	14.48	6973	6	45	51	iTRAQ 4plex (K N-term)
18	61219	P68104-2|EF1A1_HUMAN	R.QTVAVGVIK(+144.10).A	N	18.68	1057.66	-0.8	529.837	2	36.71	12900	4	410	418	iTRAQ 4plex (K N-term)
18	61219	P68104-2|EF1A1_HUMAN	V.K(+15.99)EVSTYIK(+144.10).K	Y	14.74	1126.63	4	564.326	2	31.34	11470	2	151	158	Hydroxylation; iTRAQ 4plex (K N-term)
18	61219	P68104-2|EF1A1_HUMAN	R.Y(+144.10)EEIVK(+144.10).E	Y	14.3	1067.61	5.4	534.813	2	31.62	11543	7	146	151	iTRAQ 4plex (Y); iTRAQ 4plex (K N-term)
18	61219	P68104-2|EF1A1_HUMAN	R.SGK(+15.99)KLEDGPK(+144.10).F	Y	13.43	1217.67	56.3	406.921	3	16.56	7529	3	362	371	Hydroxylation; iTRAQ 4plex (K N-term)
18	33	tr|A0A087WVQ9|A0A087WVQ9_HUMAN	K.D(+144.10)GNASGTTLLEALDC(+57.02)ILPPTRPTDK(+144.10)PLR.L	Y	44.68	3308.76	-1.2	662.759	5	84.7	26303	10	199	226	iTRAQ 4plex (K N-term); Carbamidomethylation
18	33	tr|A0A087WVQ9|A0A087WVQ9_HUMAN	R.VETGVLK(+144.10)PGMVVTFAPVNVTTEVK(+144.10).S	Y	40.63	2802.58	-6.6	935.193	3	74.29	22912	7	246	269	iTRAQ 4plex (K N-term)
18	33	tr|A0A087WVQ9|A0A087WVQ9_HUMAN	K.S(+144.10)GDAAIVDMVPGK(+144.10)PMC(+57.02)VESFSDYPPLGR.F	Y	40.08	3282.59	-4.2	821.652	4	74.74	23032	7	375	402	iTRAQ 4plex (K N-term); Carbamidomethylation
18	33	tr|A0A087WVQ9|A0A087WVQ9_HUMAN	K.Y(+144.10)YVTIIDAPGHR.D	Y	37.41	1547.82	1.9	516.948	3	50.08	16459	6	85	96	iTRAQ 4plex (Y)
18	33	tr|A0A087WVQ9|A0A087WVQ9_HUMAN	R.K(+144.10)DGNASGTTLLEALDC(+57.02)ILPPTRPTDK(+144.10)PLR.L	Y	37.28	3436.86	-9.3	860.213	4	80.27	24527	3	198	226	iTRAQ 4plex (K N-term); Carbamidomethylation
18	33	tr|A0A087WVQ9|A0A087WVQ9_HUMAN	K.T(+144.10)HINIVVIGHVDSGK(+144.10).S	N	36.68	1876.07	4.1	470.027	4	47.88	15876	4	6	20	iTRAQ 4plex (K N-term)
18	33	tr|A0A087WVQ9|A0A087WVQ9_HUMAN	K.I(+144.10)GGIGTVPVGR.V	N	35.39	1168.7	2.5	585.36	2	44.76	15047	9	235	245	iTRAQ 4plex (K N-term)
18	33	tr|A0A087WVQ9|A0A087WVQ9_HUMAN	K.S(+144.10)TTTGHLIYK(+144.10).C	N	35.32	1407.79	-3.7	704.901	2	28.91	10824	6	21	30	iTRAQ 4plex (K N-term)
18	33	tr|A0A087WVQ9|A0A087WVQ9_HUMAN	K.IGGIGTVPVGR.V	N	35.06	1024.6	1.3	513.309	2	39.08	13536	8	235	245
18	33	tr|A0A087WVQ9|A0A087WVQ9_HUMAN	K.Y(+144.10)(+144.10)YVTIIDAPGHR.D	Y	33.85	1691.92	4.4	564.983	3	44.55	14990	1	85	96	iTRAQ 4plex (K N-term); iTRAQ 4plex (Y)
18	33	tr|A0A087WVQ9|A0A087WVQ9_HUMAN	R.Q(+144.10)TVAVGVIK(+144.10).A	N	31.2	1201.76	3.2	601.889	2	38.38	13347	9	410	418	iTRAQ 4plex (K N-term)
18	33	tr|A0A087WVQ9|A0A087WVQ9_HUMAN	K.E(+144.10)VSTYIK(+144.10).K	Y	27.21	1126.64	2.4	564.33	2	31.1	11406	9	152	158	iTRAQ 4plex (K N-term)
18	33	tr|A0A087WVQ9|A0A087WVQ9_HUMAN	R.G(+144.10)NVAGDSK(+144.10).N	Y	24.22	1034.56	3.2	518.287	2	7.62	5137	2	302	309	iTRAQ 4plex (K N-term)
18	33	tr|A0A087WVQ9|A0A087WVQ9_HUMAN	R.L(+144.10)PLQDVYK(+144.10).I	N	22.62	1262.74	2.5	632.381	2	50.75	16639	12	227	234	iTRAQ 4plex (K N-term)
18	33	tr|A0A087WVQ9|A0A087WVQ9_HUMAN	K.E(+144.10)AAEMGK(+144.10).G	N	21.87	1022.53	1.5	512.271	2	14.48	6973	6	45	51	iTRAQ 4plex (K N-term)
18	33	tr|A0A087WVQ9|A0A087WVQ9_HUMAN	R.QTVAVGVIK(+144.10).A	N	18.68	1057.66	-0.8	529.837	2	36.71	12900	4	410	418	iTRAQ 4plex (K N-term)
18	33	tr|A0A087WVQ9|A0A087WVQ9_HUMAN	R.Y(+144.10)EEIVK(+144.10).E	Y	14.3	1067.61	5.4	534.813	2	31.62	11543	7	146	151	iTRAQ 4plex (Y); iTRAQ 4plex (K N-term)
18	60	tr|A0A087WV01|A0A087WV01_HUMAN	K.D(+144.10)GNASGTTLLEALDC(+57.02)ILPPTRPTDK(+144.10)PLR.L	Y	44.68	3308.76	-1.2	662.759	5	84.7	26303	10	220	247	iTRAQ 4plex (K N-term); Carbamidomethylation
18	60	tr|A0A087WV01|A0A087WV01_HUMAN	R.E(+144.10)HALLAYTLGVK(+144.10).Q	N	41.42	1601.93	-3.3	801.972	2	56.05	18050	7	135	146	iTRAQ 4plex (K N-term)
18	60	tr|A0A087WV01|A0A087WV01_HUMAN	K.Y(+144.10)YVTIIDAPGHR.D	Y	37.41	1547.82	1.9	516.948	3	50.08	16459	6	85	96	iTRAQ 4plex (Y)
18	60	tr|A0A087WV01|A0A087WV01_HUMAN	R.K(+144.10)DGNASGTTLLEALDC(+57.02)ILPPTRPTDK(+144.10)PLR.L	Y	37.28	3436.86	-9.3	860.213	4	80.27	24527	3	219	247	iTRAQ 4plex (K N-term); Carbamidomethylation
18	60	tr|A0A087WV01|A0A087WV01_HUMAN	K.T(+144.10)HINIVVIGHVDSGK(+144.10).S	N	36.68	1876.07	4.1	470.027	4	47.88	15876	4	6	20	iTRAQ 4plex (K N-term)
18	60	tr|A0A087WV01|A0A087WV01_HUMAN	K.S(+144.10)TTTGHLIYK(+144.10).C	N	35.32	1407.79	-3.7	704.901	2	28.91	10824	6	21	30	iTRAQ 4plex (K N-term)
18	60	tr|A0A087WV01|A0A087WV01_HUMAN	K.Y(+144.10)(+144.10)YVTIIDAPGHR.D	Y	33.85	1691.92	4.4	564.983	3	44.55	14990	1	85	96	iTRAQ 4plex (K N-term); iTRAQ 4plex (Y)
18	60	tr|A0A087WV01|A0A087WV01_HUMAN	R.EHALLAYTLGVK(+144.10).Q	N	30.04	1457.83	-5	729.921	2	54.26	17573	2	135	146	iTRAQ 4plex (K N-term)
18	60	tr|A0A087WV01|A0A087WV01_HUMAN	K.Q(+144.10)LIVGVNK(+144.10).M	N	27.91	1157.73	2.7	579.875	2	39.18	13561	5	147	154	iTRAQ 4plex (K N-term)
18	60	tr|A0A087WV01|A0A087WV01_HUMAN	K.E(+144.10)VSTYIK(+144.10).K	Y	27.21	1126.64	2.4	564.33	2	31.1	11406	9	173	179	iTRAQ 4plex (K N-term)
18	60	tr|A0A087WV01|A0A087WV01_HUMAN	R.G(+144.10)NVAGDSK(+144.10).N	Y	24.22	1034.56	3.2	518.287	2	7.62	5137	2	321	328	iTRAQ 4plex (K N-term)
18	60	tr|A0A087WV01|A0A087WV01_HUMAN	R.L(+144.10)PLQDVYK(+144.10).I	N	22.62	1262.74	2.5	632.381	2	50.75	16639	12	248	255	iTRAQ 4plex (K N-term)
18	60	tr|A0A087WV01|A0A087WV01_HUMAN	K.E(+144.10)AAEMGK(+144.10).G	N	21.87	1022.53	1.5	512.271	2	14.48	6973	6	45	51	iTRAQ 4plex (K N-term)
18	60	tr|A0A087WV01|A0A087WV01_HUMAN	R.Y(+144.10)EEIVK(+144.10).E	Y	14.3	1067.61	5.4	534.813	2	31.62	11543	7	167	172	iTRAQ 4plex (Y); iTRAQ 4plex (K N-term)
18	61343	tr|A6PW80|A6PW80_HUMAN	K.Y(+144.10)YVTIIDAPGHR.D	Y	37.41	1547.82	1.9	516.948	3	50.08	16459	6	85	96	iTRAQ 4plex (Y)
18	61343	tr|A6PW80|A6PW80_HUMAN	K.T(+144.10)HINIVVIGHVDSGK(+144.10).S	N	36.68	1876.07	4.1	470.027	4	47.88	15876	4	6	20	iTRAQ 4plex (K N-term)
18	61343	tr|A6PW80|A6PW80_HUMAN	K.S(+144.10)TTTGHLIYK(+144.10).C	N	35.32	1407.79	-3.7	704.901	2	28.91	10824	6	21	30	iTRAQ 4plex (K N-term)
18	61343	tr|A6PW80|A6PW80_HUMAN	K.Y(+144.10)(+144.10)YVTIIDAPGHR.D	Y	33.85	1691.92	4.4	564.983	3	44.55	14990	1	85	96	iTRAQ 4plex (K N-term); iTRAQ 4plex (Y)
18	61343	tr|A6PW80|A6PW80_HUMAN	K.E(+144.10)AAEMGK(+144.10).G	N	21.87	1022.53	1.5	512.271	2	14.48	6973	6	45	51	iTRAQ 4plex (K N-term)
18	246	tr|Q5JR01|Q5JR01_HUMAN	K.Y(+144.10)YVTIIDAPGHR.D	Y	37.41	1547.82	1.9	516.948	3	50.08	16459	6	85	96	iTRAQ 4plex (Y)
18	246	tr|Q5JR01|Q5JR01_HUMAN	K.T(+144.10)HINIVVIGHVDSGK(+144.10).S	N	36.68	1876.07	4.1	470.027	4	47.88	15876	4	6	20	iTRAQ 4plex (K N-term)
18	246	tr|Q5JR01|Q5JR01_HUMAN	K.S(+144.10)TTTGHLIYK(+144.10).C	N	35.32	1407.79	-3.7	704.901	2	28.91	10824	6	21	30	iTRAQ 4plex (K N-term)
18	246	tr|Q5JR01|Q5JR01_HUMAN	K.Y(+144.10)(+144.10)YVTIIDAPGHR.D	Y	33.85	1691.92	4.4	564.983	3	44.55	14990	1	85	96	iTRAQ 4plex (K N-term); iTRAQ 4plex (Y)
18	246	tr|Q5JR01|Q5JR01_HUMAN	K.E(+144.10)AAEMGK(+144.10).G	N	21.87	1022.53	1.5	512.271	2	14.48	6973	6	45	51	iTRAQ 4plex (K N-term)
26	61240	P00558|PGK1_HUMAN	K.A(+144.10)C(+57.02)ANPAAGSVILLENLR.F	Y	47.98	1912.03	-2.6	638.349	3	70.46	21887	9	107	123	iTRAQ 4plex (K N-term); Carbamidomethylation
26	61240	P00558|PGK1_HUMAN	R.G(+144.10)C(+57.02)ITIIGGGDTATC(+57.02)C(+57.02)AK(+144.10).W	Y	41.89	2041.98	0.4	681.668	3	43.1	14606	3	366	382	iTRAQ 4plex (K N-term); Carbamidomethylation
26	61240	P00558|PGK1_HUMAN	K.I(+144.10)TLPVDFVTADK(+144.10)FDENAK(+144.10).T	Y	41.11	2454.33	1.1	614.591	4	74.28	22908	6	280	297	iTRAQ 4plex (K N-term)
26	61240	P00558|PGK1_HUMAN	K.L(+144.10)GDVYVNDAFGTAHR.A	Y	36.11	1777.88	-1.4	593.635	3	50.62	16605	2	157	171	iTRAQ 4plex (K N-term)
26	61240	P00558|PGK1_HUMAN	K.V(+144.10)LNNMEIGTSLFDEEGAK(+144.10).I	Y	35.78	2254.14	0.6	752.386	3	68.39	21337	3	247	264	iTRAQ 4plex (K N-term)
26	61240	P00558|PGK1_HUMAN	K.A(+144.10)LESPERPFLAILGGAK(+144.10).V	Y	34.21	2056.19	-0.4	686.403	3	72.89	22536	7	200	216	iTRAQ 4plex (K N-term)
26	61240	P00558|PGK1_HUMAN	K.K(+15.99)ELNYFAK(+144.10).A	Y	30.69	1171.63	10.8	586.831	2	40.5	13913	5	192	199	Hydroxylation; iTRAQ 4plex (K N-term)
26	61240	P00558|PGK1_HUMAN	K.D(+144.10)C(+57.02)VGPEVEK(+144.10).A	Y	30.18	1319.66	-0.7	660.837	2	25.8	9999	6	98	106	iTRAQ 4plex (K N-term); Carbamidomethylation
26	61240	P00558|PGK1_HUMAN	K.K(+15.99)YAEAVTR.A	Y	28.96	952.498	15.1	477.263	2	19.8	8399	5	323	330	Hydroxylation
26	61240	P00558|PGK1_HUMAN	K.A(+144.10)LMDEVVK(+144.10).A	Y	27.48	1191.67	4	596.846	2	42.6	14472	7	354	361	iTRAQ 4plex (K N-term)
26	61240	P00558|PGK1_HUMAN	K.Y(+144.10)SLEPVAVELK(+144.10).S	Y	25.67	1534.88	-1.8	768.446	2	59.93	19083	1	76	86	iTRAQ 4plex (Y); iTRAQ 4plex (K N-term)
26	61240	P00558|PGK1_HUMAN	K.I(+144.10)QLINNMLDK(+144.10).V	Y	25.37	1488.85	2.9	497.293	3	63.33	19990	4	221	230	iTRAQ 4plex (K N-term)
26	61240	P00558|PGK1_HUMAN	R.V(+144.10)DFNVPMK(+144.10).N	Y	23.51	1236.67	3.3	619.346	2	51	16706	6	23	30	iTRAQ 4plex (K N-term)
26	61240	P00558|PGK1_HUMAN	K.V(+144.10)LPGVDALSNI	Y	23.17	1240.71	-1	621.363	2	69.94	21750	13	407	417	iTRAQ 4plex (K N-term)
26	61240	P00558|PGK1_HUMAN	T.K(+15.99)ALMDEVVK(+144.10).A	Y	21.75	1191.66	9.9	596.845	2	42.43	14428	1	353	361	Hydroxylation; iTRAQ 4plex (K N-term)
26	61240	P00558|PGK1_HUMAN	L.K(+15.99)DC(+57.02)VGPEVEK(+144.10).A	Y	19.91	1319.65	5.5	660.836	2	25.92	10032	1	97	106	Hydroxylation; Carbamidomethylation; iTRAQ 4plex (K N-term)
26	61240	P00558|PGK1_HUMAN	K.A(+144.10)AVPSIK(+144.10).F	Y	19.4	972.617	7.1	487.319	2	31.93	11624	5	42	48	iTRAQ 4plex (K N-term)
26	61240	P00558|PGK1_HUMAN	D.K(+15.99)IQLINNMLDK(+144.10).V	Y	19.3	1488.84	0.7	745.43	2	63.4	20009	1	220	230	Hydroxylation; iTRAQ 4plex (K N-term)
26	61240	P00558|PGK1_HUMAN	K.L(+144.10)TLDK(+144.10)LDVK(+144.10).G	Y	17.51	1475.92	6.2	492.985	3	50.82	16657	2	7	15	iTRAQ 4plex (K N-term)
26	61240	P00558|PGK1_HUMAN	G.K(+15.99)DVLFLK(+144.10).D	Y	16.88	1021.63	14	511.828	2	52.15	17010	4	91	97	Hydroxylation; iTRAQ 4plex (K N-term)
26	61240	P00558|PGK1_HUMAN	K.A(+144.10)GGFLMK(+144.10).K	Y	16.71	1010.58	8.1	506.301	2	39.05	13526	2	185	191	iTRAQ 4plex (K N-term)
26	61240	P00558|PGK1_HUMAN	A.G(+162.05)SVILLENLR.F	Y	15.74	1274.71	-18.9	638.349	2	70.78	21973	1	114	123	Hexose
26	61240	P00558|PGK1_HUMAN	K.D(+144.10)VLFLK(+144.10).D	Y	15.53	1021.64	4.9	511.829	2	52.27	17044	8	92	97	iTRAQ 4plex (K N-term)
26	61240	P00558|PGK1_HUMAN	R.F(+144.10)HVEEEGK(+144.10)GK(+144.10).D	Y	14.6	1590.87	9.8	398.728	4	23.36	9344	3	124	133	iTRAQ 4plex (K N-term)
26	61241	P00558-2|PGK1_HUMAN	K.A(+144.10)C(+57.02)ANPAAGSVILLENLR.F	Y	47.98	1912.03	-2.6	638.349	3	70.46	21887	9	79	95	iTRAQ 4plex (K N-term); Carbamidomethylation
26	61241	P00558-2|PGK1_HUMAN	R.G(+144.10)C(+57.02)ITIIGGGDTATC(+57.02)C(+57.02)AK(+144.10).W	Y	41.89	2041.98	0.4	681.668	3	43.1	14606	3	338	354	iTRAQ 4plex (K N-term); Carbamidomethylation
26	61241	P00558-2|PGK1_HUMAN	K.I(+144.10)TLPVDFVTADK(+144.10)FDENAK(+144.10).T	Y	41.11	2454.33	1.1	614.591	4	74.28	22908	6	252	269	iTRAQ 4plex (K N-term)
26	61241	P00558-2|PGK1_HUMAN	K.L(+144.10)GDVYVNDAFGTAHR.A	Y	36.11	1777.88	-1.4	593.635	3	50.62	16605	2	129	143	iTRAQ 4plex (K N-term)
26	61241	P00558-2|PGK1_HUMAN	K.V(+144.10)LNNMEIGTSLFDEEGAK(+144.10).I	Y	35.78	2254.14	0.6	752.386	3	68.39	21337	3	219	236	iTRAQ 4plex (K N-term)
26	61241	P00558-2|PGK1_HUMAN	K.A(+144.10)LESPERPFLAILGGAK(+144.10).V	Y	34.21	2056.19	-0.4	686.403	3	72.89	22536	7	172	188	iTRAQ 4plex (K N-term)
26	61241	P00558-2|PGK1_HUMAN	K.K(+15.99)ELNYFAK(+144.10).A	Y	30.69	1171.63	10.8	586.831	2	40.5	13913	5	164	171	Hydroxylation; iTRAQ 4plex (K N-term)
26	61241	P00558-2|PGK1_HUMAN	K.D(+144.10)C(+57.02)VGPEVEK(+144.10).A	Y	30.18	1319.66	-0.7	660.837	2	25.8	9999	6	70	78	iTRAQ 4plex (K N-term); Carbamidomethylation
26	61241	P00558-2|PGK1_HUMAN	K.K(+15.99)YAEAVTR.A	Y	28.96	952.498	15.1	477.263	2	19.8	8399	5	295	302	Hydroxylation
26	61241	P00558-2|PGK1_HUMAN	K.A(+144.10)LMDEVVK(+144.10).A	Y	27.48	1191.67	4	596.846	2	42.6	14472	7	326	333	iTRAQ 4plex (K N-term)
26	61241	P00558-2|PGK1_HUMAN	K.Y(+144.10)SLEPVAVELK(+144.10).S	Y	25.67	1534.88	-1.8	768.446	2	59.93	19083	1	48	58	iTRAQ 4plex (Y); iTRAQ 4plex (K N-term)
26	61241	P00558-2|PGK1_HUMAN	K.I(+144.10)QLINNMLDK(+144.10).V	Y	25.37	1488.85	2.9	497.293	3	63.33	19990	4	193	202	iTRAQ 4plex (K N-term)
26	61241	P00558-2|PGK1_HUMAN	K.V(+144.10)LPGVDALSNI	Y	23.17	1240.71	-1	621.363	2	69.94	21750	13	379	389	iTRAQ 4plex (K N-term)
26	61241	P00558-2|PGK1_HUMAN	T.K(+15.99)ALMDEVVK(+144.10).A	Y	21.75	1191.66	9.9	596.845	2	42.43	14428	1	325	333	Hydroxylation; iTRAQ 4plex (K N-term)
26	61241	P00558-2|PGK1_HUMAN	L.K(+15.99)DC(+57.02)VGPEVEK(+144.10).A	Y	19.91	1319.65	5.5	660.836	2	25.92	10032	1	69	78	Hydroxylation; Carbamidomethylation; iTRAQ 4plex (K N-term)
26	61241	P00558-2|PGK1_HUMAN	K.A(+144.10)AVPSIK(+144.10).F	Y	19.4	972.617	7.1	487.319	2	31.93	11624	5	14	20	iTRAQ 4plex (K N-term)
26	61241	P00558-2|PGK1_HUMAN	D.K(+15.99)IQLINNMLDK(+144.10).V	Y	19.3	1488.84	0.7	745.43	2	63.4	20009	1	192	202	Hydroxylation; iTRAQ 4plex (K N-term)
26	61241	P00558-2|PGK1_HUMAN	G.K(+15.99)DVLFLK(+144.10).D	Y	16.88	1021.63	14	511.828	2	52.15	17010	4	63	69	Hydroxylation; iTRAQ 4plex (K N-term)
26	61241	P00558-2|PGK1_HUMAN	K.A(+144.10)GGFLMK(+144.10).K	Y	16.71	1010.58	8.1	506.301	2	39.05	13526	2	157	163	iTRAQ 4plex (K N-term)
26	61241	P00558-2|PGK1_HUMAN	A.G(+162.05)SVILLENLR.F	Y	15.74	1274.71	-18.9	638.349	2	70.78	21973	1	86	95	Hexose
26	61241	P00558-2|PGK1_HUMAN	K.D(+144.10)VLFLK(+144.10).D	Y	15.53	1021.64	4.9	511.829	2	52.27	17044	8	64	69	iTRAQ 4plex (K N-term)
26	61241	P00558-2|PGK1_HUMAN	R.F(+144.10)HVEEEGK(+144.10)GK(+144.10).D	Y	14.6	1590.87	9.8	398.728	4	23.36	9344	3	96	105	iTRAQ 4plex (K N-term)
26	61482	P07205|PGK2_HUMAN	K.L(+144.10)GDVYVNDAFGTAHR.A	Y	36.11	1777.88	-1.4	593.635	3	50.62	16605	2	157	171	iTRAQ 4plex (K N-term)
26	61482	P07205|PGK2_HUMAN	R.V(+144.10)DFNVPMK(+144.10).K	Y	23.51	1236.67	3.3	619.346	2	51	16706	6	23	30	iTRAQ 4plex (K N-term)
26	61482	P07205|PGK2_HUMAN	G.K(+15.99)DVLFLK(+144.10).D	Y	16.88	1021.63	14	511.828	2	52.15	17010	4	91	97	Hydroxylation; iTRAQ 4plex (K N-term)
26	61482	P07205|PGK2_HUMAN	P.G(+162.05)SVILLENLR.F	Y	15.74	1274.71	-18.9	638.349	2	70.78	21973	1	114	123	Hexose
26	61482	P07205|PGK2_HUMAN	K.D(+144.10)VLFLK(+144.10).D	Y	15.53	1021.64	4.9	511.829	2	52.27	17044	8	92	97	iTRAQ 4plex (K N-term)
24	61204	P68363|TBA1B_HUMAN	K.T(+144.10)IGGGDDSFNTFFSETGAGK(+144.10).H	N	45.06	2295.09	-2.6	766.034	3	61.62	19534	9	41	60	iTRAQ 4plex (K N-term)
24	61204	P68363|TBA1B_HUMAN	K.V(+144.10)GINYQPPTVVPGGDLAK(+144.10).V	N	43.57	2112.18	-3.7	705.064	3	59.98	19096	7	353	370	iTRAQ 4plex (K N-term)
24	61204	P68363|TBA1B_HUMAN	R.I(+144.10)HFPLATYAPVISAEK(+144.10).A	N	43.12	2044.16	-2	682.391	3	72.11	22326	13	265	280	iTRAQ 4plex (K N-term)
24	61204	P68363|TBA1B_HUMAN	R.A(+144.10)VFVDLEPTVIDEVR.T	N	41.67	1845	-7.2	923.5	2	74.95	23088	13	65	79	iTRAQ 4plex (K N-term)
24	61204	P68363|TBA1B_HUMAN	R.A(+144.10)VC(+57.02)MLSNTTAIAEAWAR.L	N	41.36	2008	-4.5	670.337	3	72.44	22415	3	374	390	iTRAQ 4plex (K N-term); Carbamidomethylation
24	61204	P68363|TBA1B_HUMAN	R.S(+144.10)IQFVDWC(+57.02)PTGFK(+144.10).V	N	38.29	1871.94	-2	624.987	3	69.16	21541	9	340	352	iTRAQ 4plex (K N-term); Carbamidomethylation
24	61204	P68363|TBA1B_HUMAN	R.Q(+144.10)LFHPEQLITGK(+144.10).E	N	37.93	1697.97	1.8	566.997	3	55.08	17792	3	85	96	iTRAQ 4plex (K N-term)
24	61204	P68363|TBA1B_HUMAN	K.D(+144.10)VNAAIATIK(+144.10).T	N	35.11	1302.77	-0.5	652.393	2	44.72	15035	9	327	336	iTRAQ 4plex (K N-term)
24	61204	P68363|TBA1B_HUMAN	R.N(+144.10)LDIERPTYTNLNR.L	N	34.62	1861.97	-0.6	621.665	3	42.23	14375	3	216	229	iTRAQ 4plex (K N-term)
24	61204	P68363|TBA1B_HUMAN	R.Q(-17.03)LFHPEQLITGK(+144.10).E	N	33.56	1536.84	-6.6	769.422	2	63.8	20116	9	85	96	Pyro-glu from Q; iTRAQ 4plex (K N-term)
24	61204	P68363|TBA1B_HUMAN	K.A(+144.10)YHEQLSVAEITNAC(+57.02)FEPANQMVK(+144.10).C	N	33.43	3037.48	-1.6	760.377	4	64.22	20226	1	281	304	iTRAQ 4plex (K N-term); Carbamidomethylation
24	61204	P68363|TBA1B_HUMAN	R.IHFPLATYAPVISAEK(+144.10).A	N	30.69	1900.06	-4.1	634.357	3	69	21500	2	265	280	iTRAQ 4plex (K N-term)
24	61204	P68363|TBA1B_HUMAN	G.K(+15.99)YMAC(+57.02)C(+57.02)LLYR.G	N	28.93	1392.64	18	697.337	2	51.5	16838	7	311	320	Hydroxylation; Carbamidomethylation
24	61204	P68363|TBA1B_HUMAN	K.VGINYQPPTVVPGGDLAK(+144.10).V	N	27.06	1968.08	-2	657.032	3	58.24	18632	3	353	370	iTRAQ 4plex (K N-term)
24	61204	P68363|TBA1B_HUMAN	K.E(+144.10)DAANNYAR.G	N	25.36	1166.54	0.5	584.278	2	12.01	6314	4	97	105	iTRAQ 4plex (K N-term)
24	61204	P68363|TBA1B_HUMAN	H.K(+15.99)FDLMYAK(+144.10).R	N	24.36	1174.62	20.2	588.327	2	50.26	16508	2	394	401	Hydroxylation; iTRAQ 4plex (K N-term)
24	61204	P68363|TBA1B_HUMAN	K.E(+144.10)IIDLVLDR.I	N	23.81	1228.71	-0.1	615.364	2	70.19	21816	8	113	121	iTRAQ 4plex (K N-term)
24	61204	P68363|TBA1B_HUMAN	R.A(+144.10)VFVDLE(+21.98)PTVIDEVR.T	N	23.12	1866.98	-2.4	623.333	3	75.03	23107	1	65	79	iTRAQ 4plex (K N-term); Sodium adduct
24	61204	P68363|TBA1B_HUMAN	K.F(+144.10)DLMYAK(+144.10).R	N	22.5	1174.63	16.5	588.33	2	50.29	16518	2	395	401	iTRAQ 4plex (K N-term)
24	61204	P68363|TBA1B_HUMAN	R.A(+144.10)VFVD(+21.98)LEPTVIDEVR.T	N	19.56	1866.98	-8.6	934.489	2	75.08	23121	5	65	79	iTRAQ 4plex (K N-term); Sodium adduct
24	61204	P68363|TBA1B_HUMAN	R.L(+144.10)SVDYGK(+144.10).K	N	18.87	1068.6	6	535.311	2	32.37	11743	2	157	163	iTRAQ 4plex (K N-term)
24	61204	P68363|TBA1B_HUMAN	G.K(+15.99)EIIDLVLDR.I	Y	16.35	1228.7	5.6	615.362	2	69.87	21730	2	112	121	Hydroxylation
24	61204	P68363|TBA1B_HUMAN	R.G(+144.10)DVVPK(+144.10).D	N	14.73	901.543	7.1	451.782	2	18.8	8126	5	321	326	iTRAQ 4plex (K N-term)
24	61204	P68363|TBA1B_HUMAN	R.I(+144.10)HFPLATYAPVISAE(+21.98)K(+144.10).A	N	14.52	2066.14	-4.3	689.717	3	72.32	22382	1	265	280	iTRAQ 4plex (K N-term); Sodium adduct
24	61207	Q71U36-2|TBA1A_HUMAN	K.T(+144.10)IGGGDDSFNTFFSETGAGK(+144.10).H	N	45.06	2295.09	-2.6	766.034	3	61.62	19534	9	6	25	iTRAQ 4plex (K N-term)
24	61207	Q71U36-2|TBA1A_HUMAN	K.V(+144.10)GINYQPPTVVPGGDLAK(+144.10).V	N	43.57	2112.18	-3.7	705.064	3	59.98	19096	7	318	335	iTRAQ 4plex (K N-term)
24	61207	Q71U36-2|TBA1A_HUMAN	R.I(+144.10)HFPLATYAPVISAEK(+144.10).A	N	43.12	2044.16	-2	682.391	3	72.11	22326	13	230	245	iTRAQ 4plex (K N-term)
24	61207	Q71U36-2|TBA1A_HUMAN	R.A(+144.10)VFVDLEPTVIDEVR.T	N	41.67	1845	-7.2	923.5	2	74.95	23088	13	30	44	iTRAQ 4plex (K N-term)
24	61207	Q71U36-2|TBA1A_HUMAN	R.A(+144.10)VC(+57.02)MLSNTTAIAEAWAR.L	N	41.36	2008	-4.5	670.337	3	72.44	22415	3	339	355	iTRAQ 4plex (K N-term); Carbamidomethylation
24	61207	Q71U36-2|TBA1A_HUMAN	R.Q(+144.10)LFHPEQLITGK(+144.10).E	N	37.93	1697.97	1.8	566.997	3	55.08	17792	3	50	61	iTRAQ 4plex (K N-term)
24	61207	Q71U36-2|TBA1A_HUMAN	K.D(+144.10)VNAAIATIK(+144.10).T	N	35.11	1302.77	-0.5	652.393	2	44.72	15035	9	292	301	iTRAQ 4plex (K N-term)
24	61207	Q71U36-2|TBA1A_HUMAN	R.N(+144.10)LDIERPTYTNLNR.L	N	34.62	1861.97	-0.6	621.665	3	42.23	14375	3	181	194	iTRAQ 4plex (K N-term)
24	61207	Q71U36-2|TBA1A_HUMAN	R.Q(-17.03)LFHPEQLITGK(+144.10).E	N	33.56	1536.84	-6.6	769.422	2	63.8	20116	9	50	61	Pyro-glu from Q; iTRAQ 4plex (K N-term)
24	61207	Q71U36-2|TBA1A_HUMAN	K.A(+144.10)YHEQLSVAEITNAC(+57.02)FEPANQMVK(+144.10).C	N	33.43	3037.48	-1.6	760.377	4	64.22	20226	1	246	269	iTRAQ 4plex (K N-term); Carbamidomethylation
24	61207	Q71U36-2|TBA1A_HUMAN	R.IHFPLATYAPVISAEK(+144.10).A	N	30.69	1900.06	-4.1	634.357	3	69	21500	2	230	245	iTRAQ 4plex (K N-term)
24	61207	Q71U36-2|TBA1A_HUMAN	G.K(+15.99)YMAC(+57.02)C(+57.02)LLYR.G	N	28.93	1392.64	18	697.337	2	51.5	16838	7	276	285	Hydroxylation; Carbamidomethylation
24	61207	Q71U36-2|TBA1A_HUMAN	K.VGINYQPPTVVPGGDLAK(+144.10).V	N	27.06	1968.08	-2	657.032	3	58.24	18632	3	318	335	iTRAQ 4plex (K N-term)
24	61207	Q71U36-2|TBA1A_HUMAN	K.E(+144.10)DAANNYAR.G	N	25.36	1166.54	0.5	584.278	2	12.01	6314	4	62	70	iTRAQ 4plex (K N-term)
24	61207	Q71U36-2|TBA1A_HUMAN	H.K(+15.99)FDLMYAK(+144.10).R	N	24.36	1174.62	20.2	588.327	2	50.26	16508	2	359	366	Hydroxylation; iTRAQ 4plex (K N-term)
24	61207	Q71U36-2|TBA1A_HUMAN	K.E(+144.10)IIDLVLDR.I	N	23.81	1228.71	-0.1	615.364	2	70.19	21816	8	78	86	iTRAQ 4plex (K N-term)
24	61207	Q71U36-2|TBA1A_HUMAN	R.A(+144.10)VFVDLE(+21.98)PTVIDEVR.T	N	23.12	1866.98	-2.4	623.333	3	75.03	23107	1	30	44	iTRAQ 4plex (K N-term); Sodium adduct
24	61207	Q71U36-2|TBA1A_HUMAN	K.F(+144.10)DLMYAK(+144.10).R	N	22.5	1174.63	16.5	588.33	2	50.29	16518	2	360	366	iTRAQ 4plex (K N-term)
24	61207	Q71U36-2|TBA1A_HUMAN	R.A(+144.10)VFVD(+21.98)LEPTVIDEVR.T	N	19.56	1866.98	-8.6	934.489	2	75.08	23121	5	30	44	iTRAQ 4plex (K N-term); Sodium adduct
24	61207	Q71U36-2|TBA1A_HUMAN	R.L(+144.10)SVDYGK(+144.10).K	N	18.87	1068.6	6	535.311	2	32.37	11743	2	122	128	iTRAQ 4plex (K N-term)
24	61207	Q71U36-2|TBA1A_HUMAN	G.K(+15.99)EIIDLVLDR.I	Y	16.35	1228.7	5.6	615.362	2	69.87	21730	2	77	86	Hydroxylation
24	61207	Q71U36-2|TBA1A_HUMAN	R.G(+144.10)DVVPK(+144.10).D	N	14.73	901.543	7.1	451.782	2	18.8	8126	5	286	291	iTRAQ 4plex (K N-term)
24	61207	Q71U36-2|TBA1A_HUMAN	R.I(+144.10)HFPLATYAPVISAE(+21.98)K(+144.10).A	N	14.52	2066.14	-4.3	689.717	3	72.32	22382	1	230	245	iTRAQ 4plex (K N-term); Sodium adduct
24	61208	Q71U36|TBA1A_HUMAN	K.T(+144.10)IGGGDDSFNTFFSETGAGK(+144.10).H	N	45.06	2295.09	-2.6	766.034	3	61.62	19534	9	41	60	iTRAQ 4plex (K N-term)
24	61208	Q71U36|TBA1A_HUMAN	K.V(+144.10)GINYQPPTVVPGGDLAK(+144.10).V	N	43.57	2112.18	-3.7	705.064	3	59.98	19096	7	353	370	iTRAQ 4plex (K N-term)
24	61208	Q71U36|TBA1A_HUMAN	R.I(+144.10)HFPLATYAPVISAEK(+144.10).A	N	43.12	2044.16	-2	682.391	3	72.11	22326	13	265	280	iTRAQ 4plex (K N-term)
24	61208	Q71U36|TBA1A_HUMAN	R.A(+144.10)VFVDLEPTVIDEVR.T	N	41.67	1845	-7.2	923.5	2	74.95	23088	13	65	79	iTRAQ 4plex (K N-term)
24	61208	Q71U36|TBA1A_HUMAN	R.A(+144.10)VC(+57.02)MLSNTTAIAEAWAR.L	N	41.36	2008	-4.5	670.337	3	72.44	22415	3	374	390	iTRAQ 4plex (K N-term); Carbamidomethylation
24	61208	Q71U36|TBA1A_HUMAN	R.Q(+144.10)LFHPEQLITGK(+144.10).E	N	37.93	1697.97	1.8	566.997	3	55.08	17792	3	85	96	iTRAQ 4plex (K N-term)
24	61208	Q71U36|TBA1A_HUMAN	K.D(+144.10)VNAAIATIK(+144.10).T	N	35.11	1302.77	-0.5	652.393	2	44.72	15035	9	327	336	iTRAQ 4plex (K N-term)
24	61208	Q71U36|TBA1A_HUMAN	R.N(+144.10)LDIERPTYTNLNR.L	N	34.62	1861.97	-0.6	621.665	3	42.23	14375	3	216	229	iTRAQ 4plex (K N-term)
24	61208	Q71U36|TBA1A_HUMAN	R.Q(-17.03)LFHPEQLITGK(+144.10).E	N	33.56	1536.84	-6.6	769.422	2	63.8	20116	9	85	96	Pyro-glu from Q; iTRAQ 4plex (K N-term)
24	61208	Q71U36|TBA1A_HUMAN	K.A(+144.10)YHEQLSVAEITNAC(+57.02)FEPANQMVK(+144.10).C	N	33.43	3037.48	-1.6	760.377	4	64.22	20226	1	281	304	iTRAQ 4plex (K N-term); Carbamidomethylation
24	61208	Q71U36|TBA1A_HUMAN	R.IHFPLATYAPVISAEK(+144.10).A	N	30.69	1900.06	-4.1	634.357	3	69	21500	2	265	280	iTRAQ 4plex (K N-term)
24	61208	Q71U36|TBA1A_HUMAN	G.K(+15.99)YMAC(+57.02)C(+57.02)LLYR.G	N	28.93	1392.64	18	697.337	2	51.5	16838	7	311	320	Hydroxylation; Carbamidomethylation
24	61208	Q71U36|TBA1A_HUMAN	K.VGINYQPPTVVPGGDLAK(+144.10).V	N	27.06	1968.08	-2	657.032	3	58.24	18632	3	353	370	iTRAQ 4plex (K N-term)
24	61208	Q71U36|TBA1A_HUMAN	K.E(+144.10)DAANNYAR.G	N	25.36	1166.54	0.5	584.278	2	12.01	6314	4	97	105	iTRAQ 4plex (K N-term)
24	61208	Q71U36|TBA1A_HUMAN	H.K(+15.99)FDLMYAK(+144.10).R	N	24.36	1174.62	20.2	588.327	2	50.26	16508	2	394	401	Hydroxylation; iTRAQ 4plex (K N-term)
24	61208	Q71U36|TBA1A_HUMAN	K.E(+144.10)IIDLVLDR.I	N	23.81	1228.71	-0.1	615.364	2	70.19	21816	8	113	121	iTRAQ 4plex (K N-term)
24	61208	Q71U36|TBA1A_HUMAN	R.A(+144.10)VFVDLE(+21.98)PTVIDEVR.T	N	23.12	1866.98	-2.4	623.333	3	75.03	23107	1	65	79	iTRAQ 4plex (K N-term); Sodium adduct
24	61208	Q71U36|TBA1A_HUMAN	K.F(+144.10)DLMYAK(+144.10).R	N	22.5	1174.63	16.5	588.33	2	50.29	16518	2	395	401	iTRAQ 4plex (K N-term)
24	61208	Q71U36|TBA1A_HUMAN	R.A(+144.10)VFVD(+21.98)LEPTVIDEVR.T	N	19.56	1866.98	-8.6	934.489	2	75.08	23121	5	65	79	iTRAQ 4plex (K N-term); Sodium adduct
24	61208	Q71U36|TBA1A_HUMAN	R.L(+144.10)SVDYGK(+144.10).K	N	18.87	1068.6	6	535.311	2	32.37	11743	2	157	163	iTRAQ 4plex (K N-term)
24	61208	Q71U36|TBA1A_HUMAN	G.K(+15.99)EIIDLVLDR.I	Y	16.35	1228.7	5.6	615.362	2	69.87	21730	2	112	121	Hydroxylation
24	61208	Q71U36|TBA1A_HUMAN	R.G(+144.10)DVVPK(+144.10).D	N	14.73	901.543	7.1	451.782	2	18.8	8126	5	321	326	iTRAQ 4plex (K N-term)
24	61208	Q71U36|TBA1A_HUMAN	R.I(+144.10)HFPLATYAPVISAE(+21.98)K(+144.10).A	N	14.52	2066.14	-4.3	689.717	3	72.32	22382	1	265	280	iTRAQ 4plex (K N-term); Sodium adduct
24	61218	Q9BQE3|TBA1C_HUMAN	K.T(+144.10)IGGGDDSFNTFFSETGAGK(+144.10).H	N	45.06	2295.09	-2.6	766.034	3	61.62	19534	9	41	60	iTRAQ 4plex (K N-term)
24	61218	Q9BQE3|TBA1C_HUMAN	K.V(+144.10)GINYQPPTVVPGGDLAK(+144.10).V	N	43.57	2112.18	-3.7	705.064	3	59.98	19096	7	353	370	iTRAQ 4plex (K N-term)
24	61218	Q9BQE3|TBA1C_HUMAN	R.I(+144.10)HFPLATYAPVISAEK(+144.10).A	N	43.12	2044.16	-2	682.391	3	72.11	22326	13	265	280	iTRAQ 4plex (K N-term)
24	61218	Q9BQE3|TBA1C_HUMAN	R.A(+144.10)VFVDLEPTVIDEVR.T	N	41.67	1845	-7.2	923.5	2	74.95	23088	13	65	79	iTRAQ 4plex (K N-term)
24	61218	Q9BQE3|TBA1C_HUMAN	R.Q(+144.10)LFHPEQLITGK(+144.10).E	N	37.93	1697.97	1.8	566.997	3	55.08	17792	3	85	96	iTRAQ 4plex (K N-term)
24	61218	Q9BQE3|TBA1C_HUMAN	K.D(+144.10)VNAAIATIK(+144.10).T	N	35.11	1302.77	-0.5	652.393	2	44.72	15035	9	327	336	iTRAQ 4plex (K N-term)
24	61218	Q9BQE3|TBA1C_HUMAN	R.N(+144.10)LDIERPTYTNLNR.L	N	34.62	1861.97	-0.6	621.665	3	42.23	14375	3	216	229	iTRAQ 4plex (K N-term)
24	61218	Q9BQE3|TBA1C_HUMAN	R.Q(-17.03)LFHPEQLITGK(+144.10).E	N	33.56	1536.84	-6.6	769.422	2	63.8	20116	9	85	96	Pyro-glu from Q; iTRAQ 4plex (K N-term)
24	61218	Q9BQE3|TBA1C_HUMAN	R.IHFPLATYAPVISAEK(+144.10).A	N	30.69	1900.06	-4.1	634.357	3	69	21500	2	265	280	iTRAQ 4plex (K N-term)
24	61218	Q9BQE3|TBA1C_HUMAN	G.K(+15.99)YMAC(+57.02)C(+57.02)LLYR.G	N	28.93	1392.64	18	697.337	2	51.5	16838	7	311	320	Hydroxylation; Carbamidomethylation
24	61218	Q9BQE3|TBA1C_HUMAN	K.VGINYQPPTVVPGGDLAK(+144.10).V	N	27.06	1968.08	-2	657.032	3	58.24	18632	3	353	370	iTRAQ 4plex (K N-term)
24	61218	Q9BQE3|TBA1C_HUMAN	K.E(+144.10)DAANNYAR.G	N	25.36	1166.54	0.5	584.278	2	12.01	6314	4	97	105	iTRAQ 4plex (K N-term)
24	61218	Q9BQE3|TBA1C_HUMAN	H.K(+15.99)FDLMYAK(+144.10).R	N	24.36	1174.62	20.2	588.327	2	50.26	16508	2	394	401	Hydroxylation; iTRAQ 4plex (K N-term)
24	61218	Q9BQE3|TBA1C_HUMAN	K.E(+144.10)IIDLVLDR.I	N	23.81	1228.71	-0.1	615.364	2	70.19	21816	8	113	121	iTRAQ 4plex (K N-term)
24	61218	Q9BQE3|TBA1C_HUMAN	R.A(+144.10)VFVDLE(+21.98)PTVIDEVR.T	N	23.12	1866.98	-2.4	623.333	3	75.03	23107	1	65	79	iTRAQ 4plex (K N-term); Sodium adduct
24	61218	Q9BQE3|TBA1C_HUMAN	K.F(+144.10)DLMYAK(+144.10).R	N	22.5	1174.63	16.5	588.33	2	50.29	16518	2	395	401	iTRAQ 4plex (K N-term)
24	61218	Q9BQE3|TBA1C_HUMAN	R.A(+144.10)VFVD(+21.98)LEPTVIDEVR.T	N	19.56	1866.98	-8.6	934.489	2	75.08	23121	5	65	79	iTRAQ 4plex (K N-term); Sodium adduct
24	61218	Q9BQE3|TBA1C_HUMAN	R.L(+144.10)SVDYGK(+144.10).K	N	18.87	1068.6	6	535.311	2	32.37	11743	2	157	163	iTRAQ 4plex (K N-term)
24	61218	Q9BQE3|TBA1C_HUMAN	G.K(+15.99)EIIDLVLDR.I	Y	16.35	1228.7	5.6	615.362	2	69.87	21730	2	112	121	Hydroxylation
24	61218	Q9BQE3|TBA1C_HUMAN	R.G(+144.10)DVVPK(+144.10).D	N	14.73	901.543	7.1	451.782	2	18.8	8126	5	321	326	iTRAQ 4plex (K N-term)
24	61218	Q9BQE3|TBA1C_HUMAN	R.I(+144.10)HFPLATYAPVISAE(+21.98)K(+144.10).A	N	14.52	2066.14	-4.3	689.717	3	72.32	22382	1	265	280	iTRAQ 4plex (K N-term); Sodium adduct
24	61239	tr|A0A1W2PQM2|A0A1W2PQM2_HUMAN	K.T(+144.10)IGGGDDSFNTFFSETGAGK(+144.10).H	N	45.06	2295.09	-2.6	766.034	3	61.62	19534	9	41	60	iTRAQ 4plex (K N-term)
24	61239	tr|A0A1W2PQM2|A0A1W2PQM2_HUMAN	K.V(+144.10)GINYQPPTVVPGGDLAK(+144.10).V	N	43.57	2112.18	-3.7	705.064	3	59.98	19096	7	223	240	iTRAQ 4plex (K N-term)
24	61239	tr|A0A1W2PQM2|A0A1W2PQM2_HUMAN	R.I(+144.10)HFPLATYAPVISAEK(+144.10).A	N	43.12	2044.16	-2	682.391	3	72.11	22326	13	135	150	iTRAQ 4plex (K N-term)
24	61239	tr|A0A1W2PQM2|A0A1W2PQM2_HUMAN	R.A(+144.10)VFVDLEPTVIDEVR.T	N	41.67	1845	-7.2	923.5	2	74.95	23088	13	65	79	iTRAQ 4plex (K N-term)
24	61239	tr|A0A1W2PQM2|A0A1W2PQM2_HUMAN	R.Q(+144.10)LFHPEQLITGK(+144.10).E	N	37.93	1697.97	1.8	566.997	3	55.08	17792	3	85	96	iTRAQ 4plex (K N-term)
24	61239	tr|A0A1W2PQM2|A0A1W2PQM2_HUMAN	K.D(+144.10)VNAAIATIK(+144.10).T	N	35.11	1302.77	-0.5	652.393	2	44.72	15035	9	197	206	iTRAQ 4plex (K N-term)
24	61239	tr|A0A1W2PQM2|A0A1W2PQM2_HUMAN	R.Q(-17.03)LFHPEQLITGK(+144.10).E	N	33.56	1536.84	-6.6	769.422	2	63.8	20116	9	85	96	Pyro-glu from Q; iTRAQ 4plex (K N-term)
24	61239	tr|A0A1W2PQM2|A0A1W2PQM2_HUMAN	R.IHFPLATYAPVISAEK(+144.10).A	N	30.69	1900.06	-4.1	634.357	3	69	21500	2	135	150	iTRAQ 4plex (K N-term)
24	61239	tr|A0A1W2PQM2|A0A1W2PQM2_HUMAN	G.K(+15.99)YMAC(+57.02)C(+57.02)LLYR.G	N	28.93	1392.64	18	697.337	2	51.5	16838	7	181	190	Hydroxylation; Carbamidomethylation
24	61239	tr|A0A1W2PQM2|A0A1W2PQM2_HUMAN	K.VGINYQPPTVVPGGDLAK(+144.10).V	N	27.06	1968.08	-2	657.032	3	58.24	18632	3	223	240	iTRAQ 4plex (K N-term)
24	61239	tr|A0A1W2PQM2|A0A1W2PQM2_HUMAN	K.E(+144.10)DAANNYAR.G	N	25.36	1166.54	0.5	584.278	2	12.01	6314	4	97	105	iTRAQ 4plex (K N-term)
24	61239	tr|A0A1W2PQM2|A0A1W2PQM2_HUMAN	K.E(+144.10)IIDLVLDR.I	N	23.81	1228.71	-0.1	615.364	2	70.19	21816	8	113	121	iTRAQ 4plex (K N-term)
24	61239	tr|A0A1W2PQM2|A0A1W2PQM2_HUMAN	R.A(+144.10)VFVDLE(+21.98)PTVIDEVR.T	N	23.12	1866.98	-2.4	623.333	3	75.03	23107	1	65	79	iTRAQ 4plex (K N-term); Sodium adduct
24	61239	tr|A0A1W2PQM2|A0A1W2PQM2_HUMAN	R.A(+144.10)VFVD(+21.98)LEPTVIDEVR.T	N	19.56	1866.98	-8.6	934.489	2	75.08	23121	5	65	79	iTRAQ 4plex (K N-term); Sodium adduct
24	61239	tr|A0A1W2PQM2|A0A1W2PQM2_HUMAN	G.K(+15.99)EIIDLVLDR.I	Y	16.35	1228.7	5.6	615.362	2	69.87	21730	2	112	121	Hydroxylation
24	61239	tr|A0A1W2PQM2|A0A1W2PQM2_HUMAN	R.G(+144.10)DVVPK(+144.10).D	N	14.73	901.543	7.1	451.782	2	18.8	8126	5	191	196	iTRAQ 4plex (K N-term)
24	61239	tr|A0A1W2PQM2|A0A1W2PQM2_HUMAN	R.I(+144.10)HFPLATYAPVISAE(+21.98)K(+144.10).A	N	14.52	2066.14	-4.3	689.717	3	72.32	22382	1	135	150	iTRAQ 4plex (K N-term); Sodium adduct
24	61248	tr|F8VVB9|F8VVB9_HUMAN	K.T(+144.10)IGGGDDSFNTFFSETGAGK(+144.10).H	N	45.06	2295.09	-2.6	766.034	3	61.62	19534	9	41	60	iTRAQ 4plex (K N-term)
24	61248	tr|F8VVB9|F8VVB9_HUMAN	R.I(+144.10)HFPLATYAPVISAEK(+144.10).A	N	43.12	2044.16	-2	682.391	3	72.11	22326	13	225	240	iTRAQ 4plex (K N-term)
24	61248	tr|F8VVB9|F8VVB9_HUMAN	R.A(+144.10)VFVDLEPTVIDEVR.T	N	41.67	1845	-7.2	923.5	2	74.95	23088	13	65	79	iTRAQ 4plex (K N-term)
24	61248	tr|F8VVB9|F8VVB9_HUMAN	R.Q(+144.10)LFHPEQLITGK(+144.10).E	N	37.93	1697.97	1.8	566.997	3	55.08	17792	3	85	96	iTRAQ 4plex (K N-term)
24	61248	tr|F8VVB9|F8VVB9_HUMAN	R.N(+144.10)LDIERPTYTNLNR.L	N	34.62	1861.97	-0.6	621.665	3	42.23	14375	3	176	189	iTRAQ 4plex (K N-term)
24	61248	tr|F8VVB9|F8VVB9_HUMAN	R.Q(-17.03)LFHPEQLITGK(+144.10).E	N	33.56	1536.84	-6.6	769.422	2	63.8	20116	9	85	96	Pyro-glu from Q; iTRAQ 4plex (K N-term)
24	61248	tr|F8VVB9|F8VVB9_HUMAN	R.IHFPLATYAPVISAEK(+144.10).A	N	30.69	1900.06	-4.1	634.357	3	69	21500	2	225	240	iTRAQ 4plex (K N-term)
24	61248	tr|F8VVB9|F8VVB9_HUMAN	K.E(+144.10)DAANNYAR.G	N	25.36	1166.54	0.5	584.278	2	12.01	6314	4	97	105	iTRAQ 4plex (K N-term)
24	61248	tr|F8VVB9|F8VVB9_HUMAN	K.E(+144.10)IIDLVLDR.I	N	23.81	1228.71	-0.1	615.364	2	70.19	21816	8	113	121	iTRAQ 4plex (K N-term)
24	61248	tr|F8VVB9|F8VVB9_HUMAN	R.A(+144.10)VFVDLE(+21.98)PTVIDEVR.T	N	23.12	1866.98	-2.4	623.333	3	75.03	23107	1	65	79	iTRAQ 4plex (K N-term); Sodium adduct
24	61248	tr|F8VVB9|F8VVB9_HUMAN	R.A(+144.10)VFVD(+21.98)LEPTVIDEVR.T	N	19.56	1866.98	-8.6	934.489	2	75.08	23121	5	65	79	iTRAQ 4plex (K N-term); Sodium adduct
24	61248	tr|F8VVB9|F8VVB9_HUMAN	G.K(+15.99)EIIDLVLDR.I	Y	16.35	1228.7	5.6	615.362	2	69.87	21730	2	112	121	Hydroxylation
24	61248	tr|F8VVB9|F8VVB9_HUMAN	R.I(+144.10)HFPLATYAPVISAE(+21.98)K(+144.10).A	N	14.52	2066.14	-4.3	689.717	3	72.32	22382	1	225	240	iTRAQ 4plex (K N-term); Sodium adduct
13	61215	P07900|HS90A_HUMAN	R.G(+144.10)VVDSEDLPLNISR.E	N	42.13	1656.88	-3.7	829.443	2	55.72	17963	19	387	400	iTRAQ 4plex (K N-term)
13	61215	P07900|HS90A_HUMAN	K.S(+144.10)LTNDWEDHLAVK(+144.10).H	N	40.15	1814.94	-0.2	605.986	3	50.94	16691	7	315	327	iTRAQ 4plex (K N-term)
13	61215	P07900|HS90A_HUMAN	R.T(+144.10)LTIVDTGIGMTK(+144.10).A	N	39.73	1636.93	-2.3	819.469	2	59.81	19050	15	88	100	iTRAQ 4plex (K N-term)
13	61215	P07900|HS90A_HUMAN	R.TLTIVDTGIGMTK(+144.10).A	N	38.18	1492.83	-4	747.418	2	56.95	18290	10	88	100	iTRAQ 4plex (K N-term)
13	61215	P07900|HS90A_HUMAN	K.V(+144.10)ILHLK(+144.10)EDQTEYLEER.R	N	37.51	2302.24	-2.5	768.418	3	51.79	16916	4	186	201	iTRAQ 4plex (K N-term)
13	61215	P07900|HS90A_HUMAN	K.E(+144.10)DQTEYLEER.R	N	37.3	1454.66	-3.7	728.336	2	26.59	10208	7	192	201	iTRAQ 4plex (K N-term)
13	61215	P07900|HS90A_HUMAN	R.D(+144.10)NSTMGYMAAK(+144.10).K	Y	36.11	1475.7	-0.7	738.854	2	30.81	11330	1	621	631	iTRAQ 4plex (K N-term)
13	61215	P07900|HS90A_HUMAN	K.A(+144.10)DLINNLGTIAK(+144.10).S	N	34.52	1529.9	-1.3	765.955	2	57.46	18424	12	101	112	iTRAQ 4plex (K N-term)
13	61215	P07900|HS90A_HUMAN	R.N(+144.10)PDDITNEEYGEFYK(+144.10).S	Y	33.06	2120.97	-2.5	707.997	3	46.83	15596	1	300	314	iTRAQ 4plex (K N-term)
13	61215	P07900|HS90A_HUMAN	K.Y(+144.10)IDQEELNK(+144.10).T	N	30.73	1438.75	-1.3	720.382	2	35.06	12461	6	284	292	iTRAQ 4plex (Y); iTRAQ 4plex (K N-term)
13	61215	P07900|HS90A_HUMAN	K.D(+144.10)QVANSAFVER.L	Y	30.36	1378.69	-0.5	690.354	2	30.44	11230	2	500	510	iTRAQ 4plex (K N-term)
13	61215	P07900|HS90A_HUMAN	K.H(+144.10)SQFIGYPITLFVEK(+144.10).E	N	29.42	2066.14	-3.1	689.719	3	77.04	23645	1	210	224	iTRAQ 4plex (K N-term)
13	61215	P07900|HS90A_HUMAN	R.E(+144.10)LISNSSDALDK(+144.10).I	Y	27.78	1578.83	9.5	527.289	3	38.06	13262	1	47	58	iTRAQ 4plex (K N-term)
13	61215	P07900|HS90A_HUMAN	R.R(+144.10)APFDLFENR.K	Y	26.83	1407.74	6.3	470.256	3	53.21	17295	6	346	355	iTRAQ 4plex (K N-term)
13	61215	P07900|HS90A_HUMAN	K.A(+144.10)DLIN(+.98)NLGTIAK(+144.10).S	N	26.22	1530.88	4.3	511.303	3	53.22	17297	4	101	112	iTRAQ 4plex (K N-term); Deamidation (NQ)
13	61215	P07900|HS90A_HUMAN	R.Y(+144.10)ESLTDPSK(+144.10).L	N	25.79	1326.69	2.1	664.352	2	30.36	11209	4	61	69	iTRAQ 4plex (Y); iTRAQ 4plex (K N-term)
13	61215	P07900|HS90A_HUMAN	R.A(+144.10)LLFVPR.R	Y	24.88	958.606	6.3	480.313	2	55.7	17956	9	339	345	iTRAQ 4plex (K N-term)
13	61215	P07900|HS90A_HUMAN	T.K(+15.99)DQVANSAFVER.L	Y	24.39	1378.68	7.2	690.354	2	30.56	11262	1	499	510	Hydroxylation
13	61215	P07900|HS90A_HUMAN	R.T(+144.10)LTIVD(+21.98)TGIGMTK(+144.10).A	N	24.22	1658.91	-4.7	830.458	2	59.85	19062	6	88	100	iTRAQ 4plex (K N-term); Sodium adduct
13	61215	P07900|HS90A_HUMAN	R.E(+144.10)MLQQSK(+144.10).I	N	24.12	1150.62	-1	576.318	2	19.9	8425	8	401	407	iTRAQ 4plex (K N-term)
13	61215	P07900|HS90A_HUMAN	K.K(+15.99)LSELLR.Y	Y	23.51	873.528	20	437.78	2	46.1	15402	11	458	464	Hydroxylation
13	61215	P07900|HS90A_HUMAN	K.A(+144.10)DLINNLGTIAK(+21.98)(+144.10).S	N	19.69	1551.88	-2.6	776.945	2	57.59	18458	4	101	112	iTRAQ 4plex (K N-term); Sodium adduct
13	61215	P07900|HS90A_HUMAN	T.K(+15.99)FENLC(+57.02)K(+144.10).I	N	18.07	1097.56	13.3	549.797	2	31.3	11458	4	567	573	Hydroxylation; Carbamidomethylation; iTRAQ 4plex (K N-term)
13	61215	P07900|HS90A_HUMAN	K.FENLC(+57.02)K(+144.10).I	N	18.06	953.474	2.6	477.746	2	24.08	9536	4	568	573	Carbamidomethylation; iTRAQ 4plex (K N-term)
13	61215	P07900|HS90A_HUMAN	G.K(+15.99)TLVSVTK(+144.10).E	Y	17.62	1034.64	15	518.337	2	33.16	11954	3	539	546	Hydroxylation; iTRAQ 4plex (K N-term)
13	61215	P07900|HS90A_HUMAN	K.T(+144.10)K(+144.10)PIWTR.N	N	17.34	1188.72	9	397.25	3	28.35	10675	8	293	299	iTRAQ 4plex (K N-term)
13	61215	P07900|HS90A_HUMAN	K.T(+144.10)LVSVTK(+144.10).E	Y	14.83	1034.65	-5.8	518.331	2	33.28	11986	3	540	546	iTRAQ 4plex (K N-term)
13	61215	P07900|HS90A_HUMAN	K.V(+144.10)ILHLK(+144.10).E	N	14.1	1009.69	2.9	505.851	2	42.09	14337	9	186	191	iTRAQ 4plex (K N-term)
13	61215	P07900|HS90A_HUMAN	N.K(+15.99)EIFLR.E	N	13.06	820.481	18.9	411.255	2	37.34	13071	1	41	46	Hydroxylation
13	61216	P07900-2|HS90A_HUMAN	R.G(+144.10)VVDSEDLPLNISR.E	N	42.13	1656.88	-3.7	829.443	2	55.72	17963	19	509	522	iTRAQ 4plex (K N-term)
13	61216	P07900-2|HS90A_HUMAN	K.S(+144.10)LTNDWEDHLAVK(+144.10).H	N	40.15	1814.94	-0.2	605.986	3	50.94	16691	7	437	449	iTRAQ 4plex (K N-term)
13	61216	P07900-2|HS90A_HUMAN	R.T(+144.10)LTIVDTGIGMTK(+144.10).A	N	39.73	1636.93	-2.3	819.469	2	59.81	19050	15	210	222	iTRAQ 4plex (K N-term)
13	61216	P07900-2|HS90A_HUMAN	R.TLTIVDTGIGMTK(+144.10).A	N	38.18	1492.83	-4	747.418	2	56.95	18290	10	210	222	iTRAQ 4plex (K N-term)
13	61216	P07900-2|HS90A_HUMAN	K.V(+144.10)ILHLK(+144.10)EDQTEYLEER.R	N	37.51	2302.24	-2.5	768.418	3	51.79	16916	4	308	323	iTRAQ 4plex (K N-term)
13	61216	P07900-2|HS90A_HUMAN	K.E(+144.10)DQTEYLEER.R	N	37.3	1454.66	-3.7	728.336	2	26.59	10208	7	314	323	iTRAQ 4plex (K N-term)
13	61216	P07900-2|HS90A_HUMAN	R.D(+144.10)NSTMGYMAAK(+144.10).K	Y	36.11	1475.7	-0.7	738.854	2	30.81	11330	1	743	753	iTRAQ 4plex (K N-term)
13	61216	P07900-2|HS90A_HUMAN	K.A(+144.10)DLINNLGTIAK(+144.10).S	N	34.52	1529.9	-1.3	765.955	2	57.46	18424	12	223	234	iTRAQ 4plex (K N-term)
13	61216	P07900-2|HS90A_HUMAN	R.N(+144.10)PDDITNEEYGEFYK(+144.10).S	Y	33.06	2120.97	-2.5	707.997	3	46.83	15596	1	422	436	iTRAQ 4plex (K N-term)
13	61216	P07900-2|HS90A_HUMAN	K.Y(+144.10)IDQEELNK(+144.10).T	N	30.73	1438.75	-1.3	720.382	2	35.06	12461	6	406	414	iTRAQ 4plex (Y); iTRAQ 4plex (K N-term)
13	61216	P07900-2|HS90A_HUMAN	K.D(+144.10)QVANSAFVER.L	Y	30.36	1378.69	-0.5	690.354	2	30.44	11230	2	622	632	iTRAQ 4plex (K N-term)
13	61216	P07900-2|HS90A_HUMAN	K.H(+144.10)SQFIGYPITLFVEK(+144.10).E	N	29.42	2066.14	-3.1	689.719	3	77.04	23645	1	332	346	iTRAQ 4plex (K N-term)
13	61216	P07900-2|HS90A_HUMAN	R.E(+144.10)LISNSSDALDK(+144.10).I	Y	27.78	1578.83	9.5	527.289	3	38.06	13262	1	169	180	iTRAQ 4plex (K N-term)
13	61216	P07900-2|HS90A_HUMAN	R.R(+144.10)APFDLFENR.K	Y	26.83	1407.74	6.3	470.256	3	53.21	17295	6	468	477	iTRAQ 4plex (K N-term)
13	61216	P07900-2|HS90A_HUMAN	K.A(+144.10)DLIN(+.98)NLGTIAK(+144.10).S	N	26.22	1530.88	4.3	511.303	3	53.22	17297	4	223	234	iTRAQ 4plex (K N-term); Deamidation (NQ)
13	61216	P07900-2|HS90A_HUMAN	R.Y(+144.10)ESLTDPSK(+144.10).L	N	25.79	1326.69	2.1	664.352	2	30.36	11209	4	183	191	iTRAQ 4plex (Y); iTRAQ 4plex (K N-term)
13	61216	P07900-2|HS90A_HUMAN	R.A(+144.10)LLFVPR.R	Y	24.88	958.606	6.3	480.313	2	55.7	17956	9	461	467	iTRAQ 4plex (K N-term)
13	61216	P07900-2|HS90A_HUMAN	T.K(+15.99)DQVANSAFVER.L	Y	24.39	1378.68	7.2	690.354	2	30.56	11262	1	621	632	Hydroxylation
13	61216	P07900-2|HS90A_HUMAN	R.T(+144.10)LTIVD(+21.98)TGIGMTK(+144.10).A	N	24.22	1658.91	-4.7	830.458	2	59.85	19062	6	210	222	iTRAQ 4plex (K N-term); Sodium adduct
13	61216	P07900-2|HS90A_HUMAN	R.E(+144.10)MLQQSK(+144.10).I	N	24.12	1150.62	-1	576.318	2	19.9	8425	8	523	529	iTRAQ 4plex (K N-term)
13	61216	P07900-2|HS90A_HUMAN	K.K(+15.99)LSELLR.Y	Y	23.51	873.528	20	437.78	2	46.1	15402	11	580	586	Hydroxylation
13	61216	P07900-2|HS90A_HUMAN	K.A(+144.10)DLINNLGTIAK(+21.98)(+144.10).S	N	19.69	1551.88	-2.6	776.945	2	57.59	18458	4	223	234	iTRAQ 4plex (K N-term); Sodium adduct
13	61216	P07900-2|HS90A_HUMAN	T.K(+15.99)FENLC(+57.02)K(+144.10).I	N	18.07	1097.56	13.3	549.797	2	31.3	11458	4	689	695	Hydroxylation; Carbamidomethylation; iTRAQ 4plex (K N-term)
13	61216	P07900-2|HS90A_HUMAN	K.FENLC(+57.02)K(+144.10).I	N	18.06	953.474	2.6	477.746	2	24.08	9536	4	690	695	Carbamidomethylation; iTRAQ 4plex (K N-term)
13	61216	P07900-2|HS90A_HUMAN	G.K(+15.99)TLVSVTK(+144.10).E	Y	17.62	1034.64	15	518.337	2	33.16	11954	3	661	668	Hydroxylation; iTRAQ 4plex (K N-term)
13	61216	P07900-2|HS90A_HUMAN	K.T(+144.10)K(+144.10)PIWTR.N	N	17.34	1188.72	9	397.25	3	28.35	10675	8	415	421	iTRAQ 4plex (K N-term)
13	61216	P07900-2|HS90A_HUMAN	K.T(+144.10)LVSVTK(+144.10).E	Y	14.83	1034.65	-5.8	518.331	2	33.28	11986	3	662	668	iTRAQ 4plex (K N-term)
13	61216	P07900-2|HS90A_HUMAN	K.V(+144.10)ILHLK(+144.10).E	N	14.1	1009.69	2.9	505.851	2	42.09	14337	9	308	313	iTRAQ 4plex (K N-term)
13	61216	P07900-2|HS90A_HUMAN	N.K(+15.99)EIFLR.E	N	13.06	820.481	18.9	411.255	2	37.34	13071	1	163	168	Hydroxylation
13	61295	Q14568|HS902_HUMAN	Q.T(+144.10)LTIVDTGIGMTK(+144.10).A	N	39.73	1636.93	-2.3	819.469	2	59.81	19050	15	88	100	iTRAQ 4plex (K N-term)
13	61295	Q14568|HS902_HUMAN	Q.TLTIVDTGIGMTK(+144.10).A	N	38.18	1492.83	-4	747.418	2	56.95	18290	10	88	100	iTRAQ 4plex (K N-term)
13	61295	Q14568|HS902_HUMAN	K.A(+144.10)DLINNLGTIAK(+144.10).S	N	34.52	1529.9	-1.3	765.955	2	57.46	18424	12	101	112	iTRAQ 4plex (K N-term)
13	61295	Q14568|HS902_HUMAN	K.Y(+144.10)IDQEELNK(+144.10).T	N	30.73	1438.75	-1.3	720.382	2	35.06	12461	6	283	291	iTRAQ 4plex (Y); iTRAQ 4plex (K N-term)
13	61295	Q14568|HS902_HUMAN	R.E(+144.10)LISNSSDALDK(+144.10).I	Y	27.78	1578.83	9.5	527.289	3	38.06	13262	1	47	58	iTRAQ 4plex (K N-term)
13	61295	Q14568|HS902_HUMAN	K.A(+144.10)DLIN(+.98)NLGTIAK(+144.10).S	N	26.22	1530.88	4.3	511.303	3	53.22	17297	4	101	112	iTRAQ 4plex (K N-term); Deamidation (NQ)
13	61295	Q14568|HS902_HUMAN	W.Y(+144.10)ESLTDPSK(+144.10).L	N	25.79	1326.69	2.1	664.352	2	30.36	11209	4	61	69	iTRAQ 4plex (Y); iTRAQ 4plex (K N-term)
13	61295	Q14568|HS902_HUMAN	K.A(+144.10)DLINNLGTIAK(+21.98)(+144.10).S	N	19.69	1551.88	-2.6	776.945	2	57.59	18458	4	101	112	iTRAQ 4plex (K N-term); Sodium adduct
13	61295	Q14568|HS902_HUMAN	K.T(+144.10)K(+144.10)PIWTR.N	N	17.34	1188.72	9	397.25	3	28.35	10675	8	292	298	iTRAQ 4plex (K N-term)
13	61295	Q14568|HS902_HUMAN	K.V(+144.10)ILHLK(+144.10).E	N	14.1	1009.69	2.9	505.851	2	42.09	14337	9	186	191	iTRAQ 4plex (K N-term)
13	61295	Q14568|HS902_HUMAN	N.K(+15.99)EIFLR.E	N	13.06	820.481	18.9	411.255	2	37.34	13071	1	41	46	Hydroxylation
13	169	tr|G3V2J8|G3V2J8_HUMAN	R.T(+144.10)LTIVDTGIGMTK(+144.10).A	N	39.73	1636.93	-2.3	819.469	2	59.81	19050	15	88	100	iTRAQ 4plex (K N-term)
13	169	tr|G3V2J8|G3V2J8_HUMAN	R.TLTIVDTGIGMTK(+144.10).A	N	38.18	1492.83	-4	747.418	2	56.95	18290	10	88	100	iTRAQ 4plex (K N-term)
13	169	tr|G3V2J8|G3V2J8_HUMAN	K.V(+144.10)ILHLK(+144.10)EDQTEYLEER.R	N	37.51	2302.24	-2.5	768.418	3	51.79	16916	4	117	132	iTRAQ 4plex (K N-term)
13	169	tr|G3V2J8|G3V2J8_HUMAN	K.E(+144.10)DQTEYLEER.R	N	37.3	1454.66	-3.7	728.336	2	26.59	10208	7	123	132	iTRAQ 4plex (K N-term)
13	169	tr|G3V2J8|G3V2J8_HUMAN	K.H(+144.10)SQFIGYPITLFVEK(+144.10).E	N	29.42	2066.14	-3.1	689.719	3	77.04	23645	1	141	155	iTRAQ 4plex (K N-term)
13	169	tr|G3V2J8|G3V2J8_HUMAN	R.E(+144.10)LISNSSDALDK(+144.10).I	Y	27.78	1578.83	9.5	527.289	3	38.06	13262	1	47	58	iTRAQ 4plex (K N-term)
13	169	tr|G3V2J8|G3V2J8_HUMAN	R.Y(+144.10)ESLTDPSK(+144.10).L	N	25.79	1326.69	2.1	664.352	2	30.36	11209	4	61	69	iTRAQ 4plex (Y); iTRAQ 4plex (K N-term)
13	169	tr|G3V2J8|G3V2J8_HUMAN	K.V(+144.10)ILHLK(+144.10).E	N	14.1	1009.69	2.9	505.851	2	42.09	14337	9	117	122	iTRAQ 4plex (K N-term)
13	61575	Q58FG1|HS904_HUMAN	R.T(+144.10)LTIVDTGIGMTK(+144.10).A	N	39.73	1636.93	-2.3	819.469	2	59.81	19050	15	28	40	iTRAQ 4plex (K N-term)
13	61575	Q58FG1|HS904_HUMAN	R.TLTIVDTGIGMTK(+144.10).A	N	38.18	1492.83	-4	747.418	2	56.95	18290	10	28	40	iTRAQ 4plex (K N-term)
13	61575	Q58FG1|HS904_HUMAN	K.T(+144.10)LVSVTK(+144.10).E	Y	14.83	1034.65	-5.8	518.331	2	33.28	11986	3	248	254	iTRAQ 4plex (K N-term)
13	61662	Q9NQH7-3|XPP3_HUMAN	K.A(+144.10)ILFVPR.R	Y	24.88	958.606	6.3	480.313	2	55.7	17956	9	149	155	iTRAQ 4plex (K N-term)
13	61663	Q9NQH7-5|XPP3_HUMAN	K.A(+144.10)ILFVPR.R	Y	24.88	958.606	6.3	480.313	2	55.7	17956	9	149	155	iTRAQ 4plex (K N-term)
13	61665	Q9NQH7-2|XPP3_HUMAN	K.A(+144.10)ILFVPR.R	Y	24.88	958.606	6.3	480.313	2	55.7	17956	9	70	76	iTRAQ 4plex (K N-term)
13	61668	Q9NQH7-4|XPP3_HUMAN	K.A(+144.10)ILFVPR.R	Y	24.88	958.606	6.3	480.313	2	55.7	17956	9	126	132	iTRAQ 4plex (K N-term)
13	61670	Q9NQH7|XPP3_HUMAN	K.A(+144.10)ILFVPR.R	Y	24.88	958.606	6.3	480.313	2	55.7	17956	9	149	155	iTRAQ 4plex (K N-term)
13	61802	Q86UQ4-6|ABCAD_HUMAN	V.T(+144.10)LVSVTK(+144.10).E	Y	14.83	1034.65	-5.8	518.331	2	33.28	11986	3	1107	1113	iTRAQ 4plex (K N-term)
13	61804	Q86UQ4-7|ABCAD_HUMAN	V.T(+144.10)LVSVTK(+144.10).E	Y	14.83	1034.65	-5.8	518.331	2	33.28	11986	3	1107	1113	iTRAQ 4plex (K N-term)
13	61810	Q86UQ4|ABCAD_HUMAN	V.T(+144.10)LVSVTK(+144.10).E	Y	14.83	1034.65	-5.8	518.331	2	33.28	11986	3	3843	3849	iTRAQ 4plex (K N-term)
13	891	tr|A0A0A0MT16|A0A0A0MT16_HUMAN	V.T(+144.10)LVSVTK(+144.10).E	Y	14.83	1034.65	-5.8	518.331	2	33.28	11986	3	3843	3849	iTRAQ 4plex (K N-term)
13	61811	Q86UQ4-4|ABCAD_HUMAN	V.T(+144.10)LVSVTK(+144.10).E	Y	14.83	1034.65	-5.8	518.331	2	33.28	11986	3	3843	3849	iTRAQ 4plex (K N-term)
25	61209	P07437|TBB5_HUMAN	R.L(+144.10)HFFMPGFAPLTSR.G	N	43.09	1763.93	-2.8	588.982	3	78.81	24116	11	263	276	iTRAQ 4plex (K N-term)
25	61209	P07437|TBB5_HUMAN	K.G(+144.10)HYTEGAELVDSVLDVVR.K	N	42.5	2102.07	-3.9	701.696	3	77.17	23681	6	104	121	iTRAQ 4plex (K N-term)
25	61209	P07437|TBB5_HUMAN	R.I(+144.10)MNTFSVVPSPK(+144.10).V	N	42.16	1606.9	-4	804.452	2	59.36	18930	7	163	174	iTRAQ 4plex (K N-term)
25	61209	P07437|TBB5_HUMAN	R.A(+144.10)ILVDLEPGTMDSVR.S	N	41.52	1758.93	-0.3	587.317	3	65.52	20574	12	63	77	iTRAQ 4plex (K N-term)
25	61209	P07437|TBB5_HUMAN	R.E(+144.10)IVHIQAGQC(+57.02)GNQIGAK(+144.10).F	N	39.68	2110.12	4.4	528.538	4	39.29	13591	2	3	19	iTRAQ 4plex (K N-term); Carbamidomethylation
25	61209	P07437|TBB5_HUMAN	R.K(+15.99)LAVNMVPFPR.L	N	38.67	1286.72	4.2	644.369	2	65.67	20614	5	252	262	Hydroxylation
25	61209	P07437|TBB5_HUMAN	R.A(+144.10)LTVPELTQQVFDAK(+144.10).N	Y	37.36	1947.09	-2.6	650.035	3	72.26	22367	12	283	297	iTRAQ 4plex (K N-term)
25	61209	P07437|TBB5_HUMAN	R.I(+144.10)SVYYNEATGGK(+144.10).Y	Y	35.52	1588.83	5.5	530.62	3	41.65	14219	5	47	58	iTRAQ 4plex (K N-term)
25	61209	P07437|TBB5_HUMAN	K.N(+144.10)SSYFVEWIPNNVK(+144.10).T	N	35.13	1984.03	-0.2	662.349	3	66.78	20908	6	337	350	iTRAQ 4plex (K N-term)
25	61209	P07437|TBB5_HUMAN	R.K(+144.10)(+144.10)LAVNMVPFPR.L	N	32.15	1558.92	2.7	520.649	3	58.72	18760	3	252	262	iTRAQ 4plex (K N-term)
25	61209	P07437|TBB5_HUMAN	K.L(+144.10)AVNMVPFPR.L	N	31.91	1286.73	-2.2	644.369	2	65.37	20533	6	253	262	iTRAQ 4plex (K N-term)
25	61209	P07437|TBB5_HUMAN	K.N(+144.10)MMAAC(+57.02)DPR.H	N	30.51	1208.52	0.9	605.268	2	22.88	9218	3	298	306	iTRAQ 4plex (K N-term); Carbamidomethylation
25	61209	P07437|TBB5_HUMAN	K.E(+144.10)VDEQMLNVQNK(+144.10).N	N	29.85	1733.88	2	578.969	3	39.43	13628	3	325	336	iTRAQ 4plex (K N-term)
25	61209	P07437|TBB5_HUMAN	R.A(+144.10)LTVPE(+21.98)LTQQVFDAK(+144.10).N	Y	28.6	1969.07	-3.6	657.361	3	72.47	22423	4	283	297	iTRAQ 4plex (K N-term); Sodium adduct
25	61209	P07437|TBB5_HUMAN	R.F(+144.10)PGQLNADLR.K	N	28.14	1273.69	-0.6	637.851	2	48.36	16003	9	242	251	iTRAQ 4plex (K N-term)
25	61209	P07437|TBB5_HUMAN	R.A(+144.10)ILVD(+21.98)LEPGTMDSVR.S	N	25.16	1780.91	-6	891.457	2	65.46	20558	3	63	77	iTRAQ 4plex (K N-term); Sodium adduct
25	61209	P07437|TBB5_HUMAN	R.IMNTFSVVPSPK(+144.10).V	N	24.25	1462.8	-5.1	732.401	2	53.12	17270	7	163	174	iTRAQ 4plex (K N-term)
25	61209	P07437|TBB5_HUMAN	K.NSSYFVEWIPNNVK(+144.10).T	N	21.64	1839.93	3.4	614.318	3	65.9	20675	4	337	350	iTRAQ 4plex (K N-term)
25	61209	P07437|TBB5_HUMAN	R.F(+144.10)PGQLNADLRK(+144.10).L	N	19.65	1545.88	4.6	516.304	3	45.65	15282	2	242	252	iTRAQ 4plex (K N-term)
25	61209	P07437|TBB5_HUMAN	R.G(+144.10)SQQYR.A	N	18.94	881.446	-0.2	441.73	2	3.52	4026	1	277	282	iTRAQ 4plex (K N-term)
25	61209	P07437|TBB5_HUMAN	K.I(+144.10)REEYPDR.I	N	17.85	1220.62	5.3	407.884	3	20.37	8551	2	155	162	iTRAQ 4plex (K N-term)
25	61209	P07437|TBB5_HUMAN	R.A(+144.10)LTVPELTQQVFD(+21.98)AK(+144.10).N	Y	17.17	1969.07	-7	985.535	2	72.37	22396	4	283	297	iTRAQ 4plex (K N-term); Sodium adduct
25	10	tr|Q5JP53|Q5JP53_HUMAN	R.L(+144.10)HFFMPGFAPLTSR.G	N	43.09	1763.93	-2.8	588.982	3	78.81	24116	11	245	258	iTRAQ 4plex (K N-term)
25	10	tr|Q5JP53|Q5JP53_HUMAN	K.G(+144.10)HYTEGAELVDSVLDVVR.K	N	42.5	2102.07	-3.9	701.696	3	77.17	23681	6	86	103	iTRAQ 4plex (K N-term)
25	10	tr|Q5JP53|Q5JP53_HUMAN	R.I(+144.10)MNTFSVVPSPK(+144.10).V	N	42.16	1606.9	-4	804.452	2	59.36	18930	7	145	156	iTRAQ 4plex (K N-term)
25	10	tr|Q5JP53|Q5JP53_HUMAN	R.A(+144.10)ILVDLEPGTMDSVR.S	N	41.52	1758.93	-0.3	587.317	3	65.52	20574	12	45	59	iTRAQ 4plex (K N-term)
25	10	tr|Q5JP53|Q5JP53_HUMAN	R.A(+144.10)LTVPELTQQVFDAK(+144.10).N	Y	37.36	1947.09	-2.6	650.035	3	72.26	22367	12	265	279	iTRAQ 4plex (K N-term)
25	10	tr|Q5JP53|Q5JP53_HUMAN	R.I(+144.10)SVYYNEATGGK(+144.10).Y	Y	35.52	1588.83	5.5	530.62	3	41.65	14219	5	29	40	iTRAQ 4plex (K N-term)
25	10	tr|Q5JP53|Q5JP53_HUMAN	K.N(+144.10)SSYFVEWIPNNVK(+144.10).T	N	35.13	1984.03	-0.2	662.349	3	66.78	20908	6	319	332	iTRAQ 4plex (K N-term)
25	10	tr|Q5JP53|Q5JP53_HUMAN	K.L(+144.10)AVNMVPFPR.L	N	31.91	1286.73	-2.2	644.369	2	65.37	20533	6	235	244	iTRAQ 4plex (K N-term)
25	10	tr|Q5JP53|Q5JP53_HUMAN	K.N(+144.10)MMAAC(+57.02)DPR.H	N	30.51	1208.52	0.9	605.268	2	22.88	9218	3	280	288	iTRAQ 4plex (K N-term); Carbamidomethylation
25	10	tr|Q5JP53|Q5JP53_HUMAN	K.E(+144.10)VDEQMLNVQNK(+144.10).N	N	29.85	1733.88	2	578.969	3	39.43	13628	3	307	318	iTRAQ 4plex (K N-term)
25	10	tr|Q5JP53|Q5JP53_HUMAN	R.F(+144.10)PGQLNADLR.K	N	28.14	1273.69	-0.6	637.851	2	48.36	16003	9	224	233	iTRAQ 4plex (K N-term)
25	10	tr|Q5JP53|Q5JP53_HUMAN	R.IMNTFSVVPSPK(+144.10).V	N	24.25	1462.8	-5.1	732.401	2	53.12	17270	7	145	156	iTRAQ 4plex (K N-term)
25	10	tr|Q5JP53|Q5JP53_HUMAN	K.NSSYFVEWIPNNVK(+144.10).T	N	21.64	1839.93	3.4	614.318	3	65.9	20675	4	319	332	iTRAQ 4plex (K N-term)
25	10	tr|Q5JP53|Q5JP53_HUMAN	R.F(+144.10)PGQLNADLRK(+144.10).L	N	19.65	1545.88	4.6	516.304	3	45.65	15282	2	224	234	iTRAQ 4plex (K N-term)
25	10	tr|Q5JP53|Q5JP53_HUMAN	K.I(+144.10)REEYPDR.I	N	17.85	1220.62	5.3	407.884	3	20.37	8551	2	137	144	iTRAQ 4plex (K N-term)
25	20	tr|Q5ST81|Q5ST81_HUMAN	R.L(+144.10)HFFMPGFAPLTSR.G	N	43.09	1763.93	-2.8	588.982	3	78.81	24116	11	191	204	iTRAQ 4plex (K N-term)
25	20	tr|Q5ST81|Q5ST81_HUMAN	K.G(+144.10)HYTEGAELVDSVLDVVR.K	N	42.5	2102.07	-3.9	701.696	3	77.17	23681	6	32	49	iTRAQ 4plex (K N-term)
25	20	tr|Q5ST81|Q5ST81_HUMAN	R.I(+144.10)MNTFSVVPSPK(+144.10).V	N	42.16	1606.9	-4	804.452	2	59.36	18930	7	91	102	iTRAQ 4plex (K N-term)
25	20	tr|Q5ST81|Q5ST81_HUMAN	R.A(+144.10)LTVPELTQQVFDAK(+144.10).N	Y	37.36	1947.09	-2.6	650.035	3	72.26	22367	12	211	225	iTRAQ 4plex (K N-term)
25	20	tr|Q5ST81|Q5ST81_HUMAN	K.N(+144.10)SSYFVEWIPNNVK(+144.10).T	N	35.13	1984.03	-0.2	662.349	3	66.78	20908	6	265	278	iTRAQ 4plex (K N-term)
25	20	tr|Q5ST81|Q5ST81_HUMAN	K.L(+144.10)AVNMVPFPR.L	N	31.91	1286.73	-2.2	644.369	2	65.37	20533	6	181	190	iTRAQ 4plex (K N-term)
25	20	tr|Q5ST81|Q5ST81_HUMAN	K.N(+144.10)MMAAC(+57.02)DPR.H	N	30.51	1208.52	0.9	605.268	2	22.88	9218	3	226	234	iTRAQ 4plex (K N-term); Carbamidomethylation
25	20	tr|Q5ST81|Q5ST81_HUMAN	K.E(+144.10)VDEQMLNVQNK(+144.10).N	N	29.85	1733.88	2	578.969	3	39.43	13628	3	253	264	iTRAQ 4plex (K N-term)
25	20	tr|Q5ST81|Q5ST81_HUMAN	R.F(+144.10)PGQLNADLR.K	N	28.14	1273.69	-0.6	637.851	2	48.36	16003	9	170	179	iTRAQ 4plex (K N-term)
25	20	tr|Q5ST81|Q5ST81_HUMAN	R.IMNTFSVVPSPK(+144.10).V	N	24.25	1462.8	-5.1	732.401	2	53.12	17270	7	91	102	iTRAQ 4plex (K N-term)
25	20	tr|Q5ST81|Q5ST81_HUMAN	K.NSSYFVEWIPNNVK(+144.10).T	N	21.64	1839.93	3.4	614.318	3	65.9	20675	4	265	278	iTRAQ 4plex (K N-term)
25	20	tr|Q5ST81|Q5ST81_HUMAN	R.F(+144.10)PGQLNADLRK(+144.10).L	N	19.65	1545.88	4.6	516.304	3	45.65	15282	2	170	180	iTRAQ 4plex (K N-term)
25	20	tr|Q5ST81|Q5ST81_HUMAN	K.I(+144.10)REEYPDR.I	N	17.85	1220.62	5.3	407.884	3	20.37	8551	2	83	90	iTRAQ 4plex (K N-term)
22	61272	P62937|PPIA_HUMAN	R.I(+144.10)IPGFMC(+57.02)QGGDFTR.H	Y	44.38	1741.84	-1.2	581.619	3	63.71	20091	12	56	69	iTRAQ 4plex (K N-term); Carbamidomethylation
22	61272	P62937|PPIA_HUMAN	K.H(+144.10)TGPGILSMANAGPNTNGSQ(+.98)FFIC(+57.02)TAK(+144.10).T	Y	42.98	3079.51	-3.1	770.881	4	67.4	21074	2	92	118	iTRAQ 4plex (K N-term); Deamidation (NQ); Carbamidomethylation
22	61272	P62937|PPIA_HUMAN	K.H(+144.10)TGPGILSMANAGPNTN(+.98)GSQFFIC(+57.02)TAK(+144.10).T	Y	40.56	3079.51	-4.1	770.881	4	67.32	21053	1	92	118	iTRAQ 4plex (K N-term); Deamidation (NQ); Carbamidomethylation
22	61272	P62937|PPIA_HUMAN	K.E(+144.10)GMNIVEAMER.F	Y	39.26	1421.67	-2.5	711.843	2	52.04	16982	10	134	144	iTRAQ 4plex (K N-term)
22	61272	P62937|PPIA_HUMAN	K.S(+144.10)IYGEK(+144.10)FEDENFILK(+144.10).H	Y	37.42	2263.2	-2.7	755.407	3	61.21	19426	5	77	91	iTRAQ 4plex (K N-term)
22	61272	P62937|PPIA_HUMAN	K.F(+144.10)EDENFILK(+144.10).H	Y	32.64	1441.77	-0.9	721.889	2	55.51	17906	7	83	91	iTRAQ 4plex (K N-term)
22	61272	P62937|PPIA_HUMAN	K.V(+144.10)K(+144.10)EGMNIVEAMER.F	Y	32.59	1792.94	-4.2	897.472	2	52.79	17181	8	132	144	iTRAQ 4plex (K N-term)
22	61272	P62937|PPIA_HUMAN	R.V(+144.10)SFELFADK(+144.10)VPK(+144.10).T	Y	32.41	1811.05	7.5	453.773	4	65.52	20572	4	20	31	iTRAQ 4plex (K N-term)
22	61272	P62937|PPIA_HUMAN	G.K(+15.99)VK(+144.10)EGMNIVEAMER.F	Y	32.04	1792.93	6.7	598.654	3	52.68	17153	1	131	144	Hydroxylation; iTRAQ 4plex (K N-term)
22	61272	P62937|PPIA_HUMAN	E.K(+15.99)FEDENFILK(+144.10).H	Y	31.57	1441.76	5.7	721.889	2	55.59	17929	1	82	91	Hydroxylation; iTRAQ 4plex (K N-term)
22	61272	P62937|PPIA_HUMAN	R.V(+144.10)SFELFADK(+144.10).V	Y	30.39	1342.73	0.4	672.374	2	62.52	19774	9	20	28	iTRAQ 4plex (K N-term)
22	61272	P62937|PPIA_HUMAN	R.IIPGFMC(+57.02)QGGDFTR.H	Y	29.27	1597.74	-7	799.871	2	56.18	18084	1	56	69	Carbamidomethylation
22	61272	P62937|PPIA_HUMAN	V.K(+15.99)EGMNIVEAMER.F	Y	28.84	1421.66	3.2	711.842	2	51.91	16948	1	133	144	Hydroxylation
22	61272	P62937|PPIA_HUMAN	K.K(+15.99)ITIADC(+57.02)GQLE	Y	24.55	1262.62	20	632.329	2	46.12	15407	4	155	165	Hydroxylation; Carbamidomethylation
22	61272	P62937|PPIA_HUMAN	K.K(+144.10)(+144.10)ITIADC(+57.02)GQLE	Y	23.88	1534.82	5.3	512.618	3	41.52	14184	11	155	165	iTRAQ 4plex (K N-term); Carbamidomethylation
22	61272	P62937|PPIA_HUMAN	K.I(+144.10)TIADC(+57.02)GQLE	Y	22.95	1262.63	13.6	632.33	2	46.09	15399	2	156	165	iTRAQ 4plex (K N-term); Carbamidomethylation
22	61272	P62937|PPIA_HUMAN	A.K(+15.99)TEWLDGK(+144.10).H	Y	21.94	1135.6	9.9	568.812	2	35.1	12471	1	118	125	Hydroxylation; iTRAQ 4plex (K N-term)
22	61272	P62937|PPIA_HUMAN	K.T(+144.10)EWLDGK(+144.10).H	Y	21.37	1135.61	3.4	568.813	2	35.34	12536	4	119	125	iTRAQ 4plex (K N-term)
22	61272	P62937|PPIA_HUMAN	G.K(+15.99)HVVFGK(+144.10).V	N	20.58	973.581	15.3	487.805	2	24.54	9658	5	125	131	Hydroxylation; iTRAQ 4plex (K N-term)
22	61272	P62937|PPIA_HUMAN	K.TEWLDGK(+144.10).H	Y	20.23	991.508	4.5	496.763	2	31.33	11467	4	119	125	iTRAQ 4plex (K N-term)
22	61272	P62937|PPIA_HUMAN	P.K(+15.99)TAENFR.A	Y	19.63	880.44	15.3	441.234	2	12.95	6566	4	31	37	Hydroxylation
22	61272	P62937|PPIA_HUMAN	R.I(+144.10)IPGFMC(+57.02)QGGD(+21.98)FTR.H	Y	19.43	1763.82	-0.6	588.947	3	63.76	20104	4	56	69	iTRAQ 4plex (K N-term); Carbamidomethylation; Sodium adduct
22	61272	P62937|PPIA_HUMAN	R.A(+144.10)LSTGEK(+144.10).G	Y	18.61	992.57	5.2	497.295	2	15.55	7259	6	38	44	iTRAQ 4plex (K N-term)
22	61272	P62937|PPIA_HUMAN	K.T(+144.10)AENFR.A	Y	17.77	880.45	4.6	441.235	2	13.08	6599	3	32	37	iTRAQ 4plex (K N-term)
22	61272	P62937|PPIA_HUMAN	K.TAENFR.A	Y	17.38	736.35	5.8	369.185	2	8.48	5365	4	32	37
22	61272	P62937|PPIA_HUMAN	K.S(+144.10)IYGEK(+144.10).F	N	15.17	983.549	6.4	492.785	2	19.81	8402	4	77	82	iTRAQ 4plex (K N-term)
22	61272	P62937|PPIA_HUMAN	E.K(+15.99)GFGYK(+144.10).G	N	14.55	858.47	17.2	430.25	2	21.66	8894	6	44	49	Hydroxylation; iTRAQ 4plex (K N-term)
22	112	tr|F8WE65|F8WE65_HUMAN	R.I(+144.10)IPGFMC(+57.02)QGGDFTR.H	Y	44.38	1741.84	-1.2	581.619	3	63.71	20091	12	56	69	iTRAQ 4plex (K N-term); Carbamidomethylation
22	112	tr|F8WE65|F8WE65_HUMAN	K.F(+144.10)EDENFILK(+144.10).H	Y	32.64	1441.77	-0.9	721.889	2	55.51	17906	7	83	91	iTRAQ 4plex (K N-term)
22	112	tr|F8WE65|F8WE65_HUMAN	R.V(+144.10)SFELFADK(+144.10).V	Y	30.39	1342.73	0.4	672.374	2	62.52	19774	9	20	28	iTRAQ 4plex (K N-term)
22	112	tr|F8WE65|F8WE65_HUMAN	R.IIPGFMC(+57.02)QGGDFTR.H	Y	29.27	1597.74	-7	799.871	2	56.18	18084	1	56	69	Carbamidomethylation
22	112	tr|F8WE65|F8WE65_HUMAN	R.A(+144.10)LSTGEK(+144.10).G	Y	18.61	992.57	5.2	497.295	2	15.55	7259	6	38	44	iTRAQ 4plex (K N-term)
22	112	tr|F8WE65|F8WE65_HUMAN	K.T(+144.10)AENFR.A	Y	17.77	880.45	4.6	441.235	2	13.08	6599	3	32	37	iTRAQ 4plex (K N-term)
22	112	tr|F8WE65|F8WE65_HUMAN	K.TAENFR.A	Y	17.38	736.35	5.8	369.185	2	8.48	5365	4	32	37
22	112	tr|F8WE65|F8WE65_HUMAN	K.S(+144.10)IYGEK(+144.10).F	N	15.17	983.549	6.4	492.785	2	19.81	8402	4	77	82	iTRAQ 4plex (K N-term)
22	113	tr|C9J5S7|C9J5S7_HUMAN	R.I(+144.10)IPGFMC(+57.02)QGGDFTR.H	Y	44.38	1741.84	-1.2	581.619	3	63.71	20091	12	56	69	iTRAQ 4plex (K N-term); Carbamidomethylation
22	113	tr|C9J5S7|C9J5S7_HUMAN	K.F(+144.10)EDENFILK(+144.10).H	Y	32.64	1441.77	-0.9	721.889	2	55.51	17906	7	83	91	iTRAQ 4plex (K N-term)
22	113	tr|C9J5S7|C9J5S7_HUMAN	R.V(+144.10)SFELFADK(+144.10).V	Y	30.39	1342.73	0.4	672.374	2	62.52	19774	9	20	28	iTRAQ 4plex (K N-term)
22	113	tr|C9J5S7|C9J5S7_HUMAN	R.IIPGFMC(+57.02)QGGDFTR.H	Y	29.27	1597.74	-7	799.871	2	56.18	18084	1	56	69	Carbamidomethylation
22	113	tr|C9J5S7|C9J5S7_HUMAN	R.A(+144.10)LSTGEK(+144.10).G	Y	18.61	992.57	5.2	497.295	2	15.55	7259	6	38	44	iTRAQ 4plex (K N-term)
22	113	tr|C9J5S7|C9J5S7_HUMAN	K.T(+144.10)AENFR.A	Y	17.77	880.45	4.6	441.235	2	13.08	6599	3	32	37	iTRAQ 4plex (K N-term)
22	113	tr|C9J5S7|C9J5S7_HUMAN	K.TAENFR.A	Y	17.38	736.35	5.8	369.185	2	8.48	5365	4	32	37
22	113	tr|C9J5S7|C9J5S7_HUMAN	K.S(+144.10)IYGEK(+144.10).F	N	15.17	983.549	6.4	492.785	2	19.81	8402	4	77	82	iTRAQ 4plex (K N-term)
22	61358	P62937-2|PPIA_HUMAN	K.H(+144.10)TGPGILSMANAGPNTNGSQ(+.98)FFIC(+57.02)TAK(+144.10).T	Y	42.98	3079.51	-3.1	770.881	4	67.4	21074	2	32	58	iTRAQ 4plex (K N-term); Deamidation (NQ); Carbamidomethylation
22	61358	P62937-2|PPIA_HUMAN	K.H(+144.10)TGPGILSMANAGPNTN(+.98)GSQFFIC(+57.02)TAK(+144.10).T	Y	40.56	3079.51	-4.1	770.881	4	67.32	21053	1	32	58	iTRAQ 4plex (K N-term); Deamidation (NQ); Carbamidomethylation
22	61358	P62937-2|PPIA_HUMAN	K.E(+144.10)GMNIVEAMER.F	Y	39.26	1421.67	-2.5	711.843	2	52.04	16982	10	74	84	iTRAQ 4plex (K N-term)
22	61358	P62937-2|PPIA_HUMAN	K.S(+144.10)IYGEK(+144.10)FEDENFILK(+144.10).H	Y	37.42	2263.2	-2.7	755.407	3	61.21	19426	5	17	31	iTRAQ 4plex (K N-term)
22	61358	P62937-2|PPIA_HUMAN	K.F(+144.10)EDENFILK(+144.10).H	Y	32.64	1441.77	-0.9	721.889	2	55.51	17906	7	23	31	iTRAQ 4plex (K N-term)
22	61358	P62937-2|PPIA_HUMAN	K.V(+144.10)K(+144.10)EGMNIVEAMER.F	Y	32.59	1792.94	-4.2	897.472	2	52.79	17181	8	72	84	iTRAQ 4plex (K N-term)
22	61358	P62937-2|PPIA_HUMAN	G.K(+15.99)VK(+144.10)EGMNIVEAMER.F	Y	32.04	1792.93	6.7	598.654	3	52.68	17153	1	71	84	Hydroxylation; iTRAQ 4plex (K N-term)
22	61358	P62937-2|PPIA_HUMAN	E.K(+15.99)FEDENFILK(+144.10).H	Y	31.57	1441.76	5.7	721.889	2	55.59	17929	1	22	31	Hydroxylation; iTRAQ 4plex (K N-term)
22	61358	P62937-2|PPIA_HUMAN	V.K(+15.99)EGMNIVEAMER.F	Y	28.84	1421.66	3.2	711.842	2	51.91	16948	1	73	84	Hydroxylation
22	61358	P62937-2|PPIA_HUMAN	K.I(+144.10)TIADC(+57.02)GQLE	Y	22.95	1262.63	13.6	632.33	2	46.09	15399	2	96	105	iTRAQ 4plex (K N-term); Carbamidomethylation
22	61358	P62937-2|PPIA_HUMAN	K.T(+144.10)EWLDGK(+144.10).H	Y	21.37	1135.61	3.4	568.813	2	35.34	12536	4	59	65	iTRAQ 4plex (K N-term)
22	61358	P62937-2|PPIA_HUMAN	G.K(+15.99)HVVFGK(+144.10).V	N	20.58	973.581	15.3	487.805	2	24.54	9658	5	65	71	Hydroxylation; iTRAQ 4plex (K N-term)
22	61358	P62937-2|PPIA_HUMAN	K.TEWLDGK(+144.10).H	Y	20.23	991.508	4.5	496.763	2	31.33	11467	4	59	65	iTRAQ 4plex (K N-term)
22	61358	P62937-2|PPIA_HUMAN	K.S(+144.10)IYGEK(+144.10).F	N	15.17	983.549	6.4	492.785	2	19.81	8402	4	17	22	iTRAQ 4plex (K N-term)
22	61430	A0A075B759|PAL4E_HUMAN	R.I(+144.10)IPGFMC(+57.02)QGGDFTR.P	Y	44.38	1741.84	-1.2	581.619	3	63.71	20091	12	56	69	iTRAQ 4plex (K N-term); Carbamidomethylation
22	61430	A0A075B759|PAL4E_HUMAN	R.IIPGFMC(+57.02)QGGDFTR.P	Y	29.27	1597.74	-7	799.871	2	56.18	18084	1	56	69	Carbamidomethylation
22	61430	A0A075B759|PAL4E_HUMAN	K.T(+144.10)EWLDGK(+144.10).H	Y	21.37	1135.61	3.4	568.813	2	35.34	12536	4	119	125	iTRAQ 4plex (K N-term)
22	61430	A0A075B759|PAL4E_HUMAN	K.TEWLDGK(+144.10).H	Y	20.23	991.508	4.5	496.763	2	31.33	11467	4	119	125	iTRAQ 4plex (K N-term)
22	61430	A0A075B759|PAL4E_HUMAN	P.K(+15.99)TAENFR.A	Y	19.63	880.44	15.3	441.234	2	12.95	6566	4	31	37	Hydroxylation
22	61430	A0A075B759|PAL4E_HUMAN	R.A(+144.10)LSTGEK(+144.10).G	Y	18.61	992.57	5.2	497.295	2	15.55	7259	6	38	44	iTRAQ 4plex (K N-term)
22	61430	A0A075B759|PAL4E_HUMAN	K.T(+144.10)AENFR.A	Y	17.77	880.45	4.6	441.235	2	13.08	6599	3	32	37	iTRAQ 4plex (K N-term)
22	61430	A0A075B759|PAL4E_HUMAN	K.TAENFR.A	Y	17.38	736.35	5.8	369.185	2	8.48	5365	4	32	37
22	61430	A0A075B759|PAL4E_HUMAN	K.S(+144.10)IYGEK(+144.10).F	N	15.17	983.549	6.4	492.785	2	19.81	8402	4	77	82	iTRAQ 4plex (K N-term)
22	61429	Q9Y536|PAL4A_HUMAN	R.I(+144.10)IPGFMC(+57.02)QGGDFTR.H	Y	44.38	1741.84	-1.2	581.619	3	63.71	20091	12	56	69	iTRAQ 4plex (K N-term); Carbamidomethylation
22	61429	Q9Y536|PAL4A_HUMAN	R.IIPGFMC(+57.02)QGGDFTR.H	Y	29.27	1597.74	-7	799.871	2	56.18	18084	1	56	69	Carbamidomethylation
22	61429	Q9Y536|PAL4A_HUMAN	K.T(+144.10)EWLDGK(+144.10).H	Y	21.37	1135.61	3.4	568.813	2	35.34	12536	4	119	125	iTRAQ 4plex (K N-term)
22	61429	Q9Y536|PAL4A_HUMAN	K.TEWLDGK(+144.10).H	Y	20.23	991.508	4.5	496.763	2	31.33	11467	4	119	125	iTRAQ 4plex (K N-term)
22	61429	Q9Y536|PAL4A_HUMAN	L.K(+15.99)TAENFR.A	Y	19.63	880.44	15.3	441.234	2	12.95	6566	4	31	37	Hydroxylation
22	61429	Q9Y536|PAL4A_HUMAN	R.A(+144.10)LSTGEK(+144.10).G	Y	18.61	992.57	5.2	497.295	2	15.55	7259	6	38	44	iTRAQ 4plex (K N-term)
22	61429	Q9Y536|PAL4A_HUMAN	K.T(+144.10)AENFR.A	Y	17.77	880.45	4.6	441.235	2	13.08	6599	3	32	37	iTRAQ 4plex (K N-term)
22	61429	Q9Y536|PAL4A_HUMAN	K.TAENFR.A	Y	17.38	736.35	5.8	369.185	2	8.48	5365	4	32	37
22	61429	Q9Y536|PAL4A_HUMAN	K.S(+144.10)IYGEK(+144.10).F	N	15.17	983.549	6.4	492.785	2	19.81	8402	4	77	82	iTRAQ 4plex (K N-term)
22	61428	P0DN26|PAL4F_HUMAN	R.I(+144.10)IPGFMC(+57.02)QGGDFTR.P	Y	44.38	1741.84	-1.2	581.619	3	63.71	20091	12	56	69	iTRAQ 4plex (K N-term); Carbamidomethylation
22	61428	P0DN26|PAL4F_HUMAN	R.IIPGFMC(+57.02)QGGDFTR.P	Y	29.27	1597.74	-7	799.871	2	56.18	18084	1	56	69	Carbamidomethylation
22	61428	P0DN26|PAL4F_HUMAN	K.T(+144.10)EWLDGK(+144.10).H	Y	21.37	1135.61	3.4	568.813	2	35.34	12536	4	119	125	iTRAQ 4plex (K N-term)
22	61428	P0DN26|PAL4F_HUMAN	K.TEWLDGK(+144.10).H	Y	20.23	991.508	4.5	496.763	2	31.33	11467	4	119	125	iTRAQ 4plex (K N-term)
22	61428	P0DN26|PAL4F_HUMAN	P.K(+15.99)TAENFR.A	Y	19.63	880.44	15.3	441.234	2	12.95	6566	4	31	37	Hydroxylation
22	61428	P0DN26|PAL4F_HUMAN	R.A(+144.10)LSTGEK(+144.10).G	Y	18.61	992.57	5.2	497.295	2	15.55	7259	6	38	44	iTRAQ 4plex (K N-term)
22	61428	P0DN26|PAL4F_HUMAN	K.T(+144.10)AENFR.A	Y	17.77	880.45	4.6	441.235	2	13.08	6599	3	32	37	iTRAQ 4plex (K N-term)
22	61428	P0DN26|PAL4F_HUMAN	K.TAENFR.A	Y	17.38	736.35	5.8	369.185	2	8.48	5365	4	32	37
22	61428	P0DN26|PAL4F_HUMAN	K.S(+144.10)IYGEK(+144.10).F	N	15.17	983.549	6.4	492.785	2	19.81	8402	4	77	82	iTRAQ 4plex (K N-term)
22	61427	A0A0B4J2A2|PAL4C_HUMAN	R.I(+144.10)IPGFMC(+57.02)QGGDFTR.P	Y	44.38	1741.84	-1.2	581.619	3	63.71	20091	12	56	69	iTRAQ 4plex (K N-term); Carbamidomethylation
22	61427	A0A0B4J2A2|PAL4C_HUMAN	R.IIPGFMC(+57.02)QGGDFTR.P	Y	29.27	1597.74	-7	799.871	2	56.18	18084	1	56	69	Carbamidomethylation
22	61427	A0A0B4J2A2|PAL4C_HUMAN	K.T(+144.10)EWLDGK(+144.10).H	Y	21.37	1135.61	3.4	568.813	2	35.34	12536	4	119	125	iTRAQ 4plex (K N-term)
22	61427	A0A0B4J2A2|PAL4C_HUMAN	K.TEWLDGK(+144.10).H	Y	20.23	991.508	4.5	496.763	2	31.33	11467	4	119	125	iTRAQ 4plex (K N-term)
22	61427	A0A0B4J2A2|PAL4C_HUMAN	P.K(+15.99)TAENFR.A	Y	19.63	880.44	15.3	441.234	2	12.95	6566	4	31	37	Hydroxylation
22	61427	A0A0B4J2A2|PAL4C_HUMAN	R.A(+144.10)LSTGEK(+144.10).G	Y	18.61	992.57	5.2	497.295	2	15.55	7259	6	38	44	iTRAQ 4plex (K N-term)
22	61427	A0A0B4J2A2|PAL4C_HUMAN	K.T(+144.10)AENFR.A	Y	17.77	880.45	4.6	441.235	2	13.08	6599	3	32	37	iTRAQ 4plex (K N-term)
22	61427	A0A0B4J2A2|PAL4C_HUMAN	K.TAENFR.A	Y	17.38	736.35	5.8	369.185	2	8.48	5365	4	32	37
22	61427	A0A0B4J2A2|PAL4C_HUMAN	K.S(+144.10)IYGEK(+144.10).F	N	15.17	983.549	6.4	492.785	2	19.81	8402	4	77	82	iTRAQ 4plex (K N-term)
22	61426	F5H284|PAL4D_HUMAN	R.I(+144.10)IPGFMC(+57.02)QGGDFTR.P	Y	44.38	1741.84	-1.2	581.619	3	63.71	20091	12	56	69	iTRAQ 4plex (K N-term); Carbamidomethylation
22	61426	F5H284|PAL4D_HUMAN	R.IIPGFMC(+57.02)QGGDFTR.P	Y	29.27	1597.74	-7	799.871	2	56.18	18084	1	56	69	Carbamidomethylation
22	61426	F5H284|PAL4D_HUMAN	K.T(+144.10)EWLDGK(+144.10).H	Y	21.37	1135.61	3.4	568.813	2	35.34	12536	4	119	125	iTRAQ 4plex (K N-term)
22	61426	F5H284|PAL4D_HUMAN	K.TEWLDGK(+144.10).H	Y	20.23	991.508	4.5	496.763	2	31.33	11467	4	119	125	iTRAQ 4plex (K N-term)
22	61426	F5H284|PAL4D_HUMAN	P.K(+15.99)TAENFR.A	Y	19.63	880.44	15.3	441.234	2	12.95	6566	4	31	37	Hydroxylation
22	61426	F5H284|PAL4D_HUMAN	R.A(+144.10)LSTGEK(+144.10).G	Y	18.61	992.57	5.2	497.295	2	15.55	7259	6	38	44	iTRAQ 4plex (K N-term)
22	61426	F5H284|PAL4D_HUMAN	K.T(+144.10)AENFR.A	Y	17.77	880.45	4.6	441.235	2	13.08	6599	3	32	37	iTRAQ 4plex (K N-term)
22	61426	F5H284|PAL4D_HUMAN	K.TAENFR.A	Y	17.38	736.35	5.8	369.185	2	8.48	5365	4	32	37
22	61426	F5H284|PAL4D_HUMAN	K.S(+144.10)IYGEK(+144.10).F	N	15.17	983.549	6.4	492.785	2	19.81	8402	4	77	82	iTRAQ 4plex (K N-term)
22	243	tr|A0A075B767|A0A075B767_HUMAN	R.I(+144.10)IPGFMC(+57.02)QGGDFTR.P	Y	44.38	1741.84	-1.2	581.619	3	63.71	20091	12	56	69	iTRAQ 4plex (K N-term); Carbamidomethylation
22	243	tr|A0A075B767|A0A075B767_HUMAN	R.IIPGFMC(+57.02)QGGDFTR.P	Y	29.27	1597.74	-7	799.871	2	56.18	18084	1	56	69	Carbamidomethylation
22	243	tr|A0A075B767|A0A075B767_HUMAN	K.T(+144.10)EWLDGK(+144.10).H	Y	21.37	1135.61	3.4	568.813	2	35.34	12536	4	119	125	iTRAQ 4plex (K N-term)
22	243	tr|A0A075B767|A0A075B767_HUMAN	K.TEWLDGK(+144.10).H	Y	20.23	991.508	4.5	496.763	2	31.33	11467	4	119	125	iTRAQ 4plex (K N-term)
22	243	tr|A0A075B767|A0A075B767_HUMAN	R.A(+144.10)LSTGEK(+144.10).G	Y	18.61	992.57	5.2	497.295	2	15.55	7259	6	38	44	iTRAQ 4plex (K N-term)
22	243	tr|A0A075B767|A0A075B767_HUMAN	K.T(+144.10)AENFR.A	Y	17.77	880.45	4.6	441.235	2	13.08	6599	3	32	37	iTRAQ 4plex (K N-term)
22	243	tr|A0A075B767|A0A075B767_HUMAN	K.TAENFR.A	Y	17.38	736.35	5.8	369.185	2	8.48	5365	4	32	37
22	243	tr|A0A075B767|A0A075B767_HUMAN	K.S(+144.10)IYGEK(+144.10).F	N	15.17	983.549	6.4	492.785	2	19.81	8402	4	77	82	iTRAQ 4plex (K N-term)
22	238	tr|A0A0H2UH34|A0A0H2UH34_HUMAN	R.I(+144.10)IPGFMC(+57.02)QGGDFTR.P	Y	44.38	1741.84	-1.2	581.619	3	63.71	20091	12	56	69	iTRAQ 4plex (K N-term); Carbamidomethylation
22	238	tr|A0A0H2UH34|A0A0H2UH34_HUMAN	R.IIPGFMC(+57.02)QGGDFTR.P	Y	29.27	1597.74	-7	799.871	2	56.18	18084	1	56	69	Carbamidomethylation
22	238	tr|A0A0H2UH34|A0A0H2UH34_HUMAN	K.T(+144.10)EWLDGK(+144.10).H	Y	21.37	1135.61	3.4	568.813	2	35.34	12536	4	119	125	iTRAQ 4plex (K N-term)
22	238	tr|A0A0H2UH34|A0A0H2UH34_HUMAN	K.TEWLDGK(+144.10).H	Y	20.23	991.508	4.5	496.763	2	31.33	11467	4	119	125	iTRAQ 4plex (K N-term)
22	238	tr|A0A0H2UH34|A0A0H2UH34_HUMAN	R.A(+144.10)LSTGEK(+144.10).G	Y	18.61	992.57	5.2	497.295	2	15.55	7259	6	38	44	iTRAQ 4plex (K N-term)
22	238	tr|A0A0H2UH34|A0A0H2UH34_HUMAN	K.T(+144.10)AENFR.A	Y	17.77	880.45	4.6	441.235	2	13.08	6599	3	32	37	iTRAQ 4plex (K N-term)
22	238	tr|A0A0H2UH34|A0A0H2UH34_HUMAN	K.TAENFR.A	Y	17.38	736.35	5.8	369.185	2	8.48	5365	4	32	37
22	238	tr|A0A0H2UH34|A0A0H2UH34_HUMAN	K.S(+144.10)IYGEK(+144.10).F	N	15.17	983.549	6.4	492.785	2	19.81	8402	4	77	82	iTRAQ 4plex (K N-term)
22	61465	P0DN37|PAL4G_HUMAN	K.T(+144.10)EWLDGK(+144.10).H	Y	21.37	1135.61	3.4	568.813	2	35.34	12536	4	119	125	iTRAQ 4plex (K N-term)
22	61465	P0DN37|PAL4G_HUMAN	K.TEWLDGK(+144.10).H	Y	20.23	991.508	4.5	496.763	2	31.33	11467	4	119	125	iTRAQ 4plex (K N-term)
22	61465	P0DN37|PAL4G_HUMAN	R.A(+144.10)LSTGEK(+144.10).G	Y	18.61	992.57	5.2	497.295	2	15.55	7259	6	38	44	iTRAQ 4plex (K N-term)
22	61465	P0DN37|PAL4G_HUMAN	K.T(+144.10)AENFR.A	Y	17.77	880.45	4.6	441.235	2	13.08	6599	3	32	37	iTRAQ 4plex (K N-term)
22	61465	P0DN37|PAL4G_HUMAN	K.TAENFR.A	Y	17.38	736.35	5.8	369.185	2	8.48	5365	4	32	37
22	61465	P0DN37|PAL4G_HUMAN	K.S(+144.10)IYGEK(+144.10).F	N	15.17	983.549	6.4	492.785	2	19.81	8402	4	77	82	iTRAQ 4plex (K N-term)
22	30843	tr|C9JQD4|C9JQD4_HUMAN	K.T(+144.10)AENFR.Q	Y	17.77	880.45	4.6	441.235	2	13.08	6599	3	13	18	iTRAQ 4plex (K N-term)
22	30843	tr|C9JQD4|C9JQD4_HUMAN	K.TAENFR.Q	Y	17.38	736.35	5.8	369.185	2	8.48	5365	4	13	18
22	61686	O43447|PPIH_HUMAN	K.T(+144.10)AENFR.Q	Y	17.77	880.45	4.6	441.235	2	13.08	6599	3	39	44	iTRAQ 4plex (K N-term)
22	61686	O43447|PPIH_HUMAN	K.TAENFR.Q	Y	17.38	736.35	5.8	369.185	2	8.48	5365	4	39	44
1	61289	P02768|ALBU_HUMAN	K.K(+144.10)(+144.10)VPQVSTPTLVEVSR.N	N	45.57	1927.13	1.3	643.385	3	50.08	16461	21	438	452	iTRAQ 4plex (K N-term)
1	61289	P02768|ALBU_HUMAN	T.E(+144.10)C(+57.02)C(+57.02)HGDLLEC(+57.02)ADDRADLAK(+144.10).Y	N	44.91	2535.14	1.7	634.792	4	40.95	14034	15	268	286	iTRAQ 4plex (K N-term); Carbamidomethylation
1	61289	P02768|ALBU_HUMAN	T.E(+144.10)C(+57.02)C(+57.02)HGDLLEC(+57.02)ADDR.A	N	42.45	1892.76	-1.8	631.925	3	29.61	11011	11	268	281	iTRAQ 4plex (K N-term); Carbamidomethylation
1	61289	P02768|ALBU_HUMAN	K.C(+57.02)C(+57.02)TESLVNR.R	N	39.39	1137.49	-2.2	569.751	2	19.54	8327	13	500	508	Carbamidomethylation
1	61289	P02768|ALBU_HUMAN	K.C(+57.02)(+144.10)C(+57.02)TESLVNR.R	N	37.54	1281.59	-0.3	641.802	2	22.3	9063	11	500	508	Carbamidomethylation; iTRAQ 4plex (K N-term)
1	61289	P02768|ALBU_HUMAN	K.K(+144.10)VPQVSTPTLVEVSR.N	N	36.04	1783.03	0.4	595.351	3	48.23	15969	7	438	452	iTRAQ 4plex (K N-term)
1	61289	P02768|ALBU_HUMAN	K.K(+15.99)YLYEIAR.R	Y	33.42	1070.58	12.6	536.302	2	46.19	15427	38	161	168	Hydroxylation
1	61289	P02768|ALBU_HUMAN	K.L(+144.10)VNE(+14.02)VTEFAK(+144.10).T	Y	31.49	1450.82	-0.4	726.419	2	62.53	19776	34	66	75	iTRAQ 4plex (K N-term); Methyl ester
1	61289	P02768|ALBU_HUMAN	K.K(+15.99)VPQVSTPTLVEVSR.N	N	31.32	1654.93	0.1	828.47	2	55.18	17820	2	438	452	Hydroxylation
1	61289	P02768|ALBU_HUMAN	K.V(+144.10)PQVSTPTLVEVSR.N	N	31.04	1654.94	-4.4	828.471	2	55.22	17831	2	439	452	iTRAQ 4plex (K N-term)
1	61289	P02768|ALBU_HUMAN	K.LVNE(+14.02)VTEFAK(+144.10).T	Y	30.94	1306.72	-0.3	654.369	2	50.71	16629	21	66	75	Methyl ester; iTRAQ 4plex (K N-term)
1	61289	P02768|ALBU_HUMAN	K.K(+15.99)QTALVELVK(+14.02)(+144.10).H	Y	29.57	1301.8	8.4	651.914	2	60.83	19323	24	549	558	Hydroxylation; Methyl ester; iTRAQ 4plex (K N-term)
1	61289	P02768|ALBU_HUMAN	T.K(+15.99)C(+57.02)C(+57.02)TESLVNR.R	Y	29.32	1281.58	5.5	641.801	2	22.54	9128	4	499	508	Hydroxylation; Carbamidomethylation
1	61289	P02768|ALBU_HUMAN	K.K(+15.99)YLY(+144.10)EIAR.R	Y	28.71	1214.68	9	608.351	2	39.26	13583	10	161	168	Hydroxylation; iTRAQ 4plex (Y)
1	61289	P02768|ALBU_HUMAN	K.K(+15.99)Y(+144.10)LYEIAR.R	Y	27.87	1214.68	9.9	608.351	2	38.73	13441	10	161	168	Hydroxylation; iTRAQ 4plex (Y)
1	61289	P02768|ALBU_HUMAN	K.QTALVELVK(+14.02)(+144.10).H	Y	25.71	1157.71	-0.9	579.863	2	58.1	18595	11	550	558	Methyl ester; iTRAQ 4plex (K N-term)
1	61289	P02768|ALBU_HUMAN	K.LVNEVTE(+14.02)FAK(+144.10).T	Y	25.36	1306.72	-1	654.368	2	51.58	16861	1	66	75	Methyl ester; iTRAQ 4plex (K N-term)
1	61289	P02768|ALBU_HUMAN	K.LVNE(+21.98)VTE(+14.02)FAK(+144.10).T	Y	24.94	1328.71	-0.8	665.359	2	50.92	16687	5	66	75	Sodium adduct; Methyl ester; iTRAQ 4plex (K N-term)
1	61289	P02768|ALBU_HUMAN	K.K(+144.10)QTALVELVK(+14.02)(+144.10).H	Y	24.7	1429.91	-0.7	715.96	2	52.17	17016	15	549	558	iTRAQ 4plex (K N-term); Methyl ester
1	61289	P02768|ALBU_HUMAN	L.K(+15.99)C(+57.02)ASLQK(+144.10).F	Y	24.4	993.538	15.1	497.784	2	16.08	7401	7	223	229	Hydroxylation; Carbamidomethylation; iTRAQ 4plex (K N-term)
1	61289	P02768|ALBU_HUMAN	K.K(+15.99)QTALVE(+14.02)LVK(+144.10).H	Y	23.13	1301.8	8.1	651.914	2	61.98	19630	1	549	558	Hydroxylation; Methyl ester; iTRAQ 4plex (K N-term)
1	61289	P02768|ALBU_HUMAN	S.K(+15.99)LVTDLTK(+144.10).V	Y	23.1	1076.65	14.5	539.342	2	40.66	13955	7	257	264	Hydroxylation; iTRAQ 4plex (K N-term)
1	61289	P02768|ALBU_HUMAN	K.L(+144.10)VTDLTK(+144.10).V	N	22.92	1076.66	4.7	539.342	2	40.16	13824	24	258	264	iTRAQ 4plex (K N-term)
1	61289	P02768|ALBU_HUMAN	K.YLYEIAR.R	N	21.51	926.486	1.9	464.251	2	35.62	12610	12	162	168
1	61289	P02768|ALBU_HUMAN	Q.L(+144.10)C(+57.02)VLHEK(+144.10).T	N	20.62	1185.67	-1.1	593.844	2	33	11912	33	484	490	iTRAQ 4plex (K N-term); Carbamidomethylation
1	61289	P02768|ALBU_HUMAN	K.LVTDLTK(+144.10).V	N	20	932.564	5.7	467.292	2	30.29	11191	10	258	264	iTRAQ 4plex (K N-term)
1	61289	P02768|ALBU_HUMAN	K.K(+15.99)YLYE(+21.98)IAR.R	Y	18.82	1092.56	11.4	547.293	2	45.99	15374	4	161	168	Hydroxylation; Sodium adduct
1	61289	P02768|ALBU_HUMAN	K.Y(+144.10)IC(+57.02)E(+21.98)NQDSISSK(+144.10).L	N	18.59	1752.82	-3.5	877.413	2	32.1	11671	3	287	298	iTRAQ 4plex (Y); Carbamidomethylation; Sodium adduct; iTRAQ 4plex (K N-term)
1	61289	P02768|ALBU_HUMAN	K.K(+144.10)(+144.10)VPQVSTPTLVE(+21.98)VSR.N	N	18.26	1949.11	-2.6	975.561	2	49.94	16423	2	438	452	iTRAQ 4plex (K N-term); Sodium adduct
1	61289	P02768|ALBU_HUMAN	K.L(+144.10)VNEVTE(+14.02)FAK(+144.10).T	Y	18.11	1450.82	-2.5	726.417	2	63.61	20064	2	66	75	iTRAQ 4plex (K N-term); Methyl ester
1	61289	P02768|ALBU_HUMAN	K.C(+57.02)(+144.10)ASLQK(+144.10).F	N	18.05	993.548	3.3	497.783	2	15.88	7347	3	224	229	Carbamidomethylation; iTRAQ 4plex (K N-term)
1	61289	P02768|ALBU_HUMAN	K.LVNE(+14.02)VTE(+21.98)FAK(+144.10).T	Y	17.95	1328.71	-0.8	665.359	2	50.96	16696	1	66	75	Methyl ester; Sodium adduct; iTRAQ 4plex (K N-term)
1	61289	P02768|ALBU_HUMAN	K.C(+57.02)ASLQK(+144.10).F	N	17.72	849.448	2.3	425.732	2	11.89	6280	10	224	229	Carbamidomethylation; iTRAQ 4plex (K N-term)
1	61289	P02768|ALBU_HUMAN	K.Y(+144.10)IC(+57.02)ENQDSISSK(+144.10).L	N	17.58	1730.83	-4.7	866.42	2	32.3	11725	18	287	298	iTRAQ 4plex (Y); Carbamidomethylation; iTRAQ 4plex (K N-term)
1	61289	P02768|ALBU_HUMAN	K.Q(-17.03)TALVELVK(+14.02)(+144.10).H	Y	15.47	1140.69	1.4	571.351	2	73.29	22642	19	550	558	Pyro-glu from Q; Methyl ester; iTRAQ 4plex (K N-term)
1	61289	P02768|ALBU_HUMAN	K.Y(+144.10)IC(+57.02)ENQD(+21.98)SISSK(+144.10).L	N	15.42	1752.82	-4.7	877.411	2	32.06	11660	2	287	298	iTRAQ 4plex (Y); Carbamidomethylation; Sodium adduct; iTRAQ 4plex (K N-term)
1	61289	P02768|ALBU_HUMAN	F.K(+162.05)ALVLIAFAQYLQQC(+57.02)PFEDHVK(+144.10).L	Y	14.89	2923.53	8.4	585.717	5	83.57	25533	2	44	65	Hexose; Carbamidomethylation; iTRAQ 4plex (K N-term)
1	61289	P02768|ALBU_HUMAN	Q.LC(+57.02)VLHEK(+144.10).T	N	14.72	1041.57	4.2	521.797	2	25.72	9976	6	484	490	Carbamidomethylation; iTRAQ 4plex (K N-term)
1	61289	P02768|ALBU_HUMAN	K.L(+144.10)VTD(+21.98)LTK(+144.10).V	N	14.39	1098.65	3.9	550.333	2	40	13781	6	258	264	iTRAQ 4plex (K N-term); Sodium adduct
1	61289	P02768|ALBU_HUMAN	K.Q(+144.10)TALVELVK(+14.02)(+144.10).H	Y	14.23	1301.81	6.5	434.947	3	60.65	19274	5	550	558	iTRAQ 4plex (K N-term); Methyl ester
1	61302	P02768-2|ALBU_HUMAN	K.K(+144.10)(+144.10)VPQVSTPTLVEVSR.N	N	45.57	1927.13	1.3	643.385	3	50.08	16461	21	246	260	iTRAQ 4plex (K N-term)
1	61302	P02768-2|ALBU_HUMAN	T.E(+144.10)C(+57.02)C(+57.02)HGDLLEC(+57.02)ADDRADLAK(+144.10).Y	N	44.91	2535.14	1.7	634.792	4	40.95	14034	15	76	94	iTRAQ 4plex (K N-term); Carbamidomethylation
1	61302	P02768-2|ALBU_HUMAN	T.E(+144.10)C(+57.02)C(+57.02)HGDLLEC(+57.02)ADDR.A	N	42.45	1892.76	-1.8	631.925	3	29.61	11011	11	76	89	iTRAQ 4plex (K N-term); Carbamidomethylation
1	61302	P02768-2|ALBU_HUMAN	K.C(+57.02)C(+57.02)TESLVNR.R	N	39.39	1137.49	-2.2	569.751	2	19.54	8327	13	308	316	Carbamidomethylation
1	61302	P02768-2|ALBU_HUMAN	K.C(+57.02)(+144.10)C(+57.02)TESLVNR.R	N	37.54	1281.59	-0.3	641.802	2	22.3	9063	11	308	316	Carbamidomethylation; iTRAQ 4plex (K N-term)
1	61302	P02768-2|ALBU_HUMAN	K.K(+144.10)VPQVSTPTLVEVSR.N	N	36.04	1783.03	0.4	595.351	3	48.23	15969	7	246	260	iTRAQ 4plex (K N-term)
1	61302	P02768-2|ALBU_HUMAN	K.K(+15.99)VPQVSTPTLVEVSR.N	N	31.32	1654.93	0.1	828.47	2	55.18	17820	2	246	260	Hydroxylation
1	61302	P02768-2|ALBU_HUMAN	K.V(+144.10)PQVSTPTLVEVSR.N	N	31.04	1654.94	-4.4	828.471	2	55.22	17831	2	247	260	iTRAQ 4plex (K N-term)
1	61302	P02768-2|ALBU_HUMAN	K.K(+15.99)QTALVELVK(+14.02)(+144.10).H	Y	29.57	1301.8	8.4	651.914	2	60.83	19323	24	357	366	Hydroxylation; Methyl ester; iTRAQ 4plex (K N-term)
1	61302	P02768-2|ALBU_HUMAN	T.K(+15.99)C(+57.02)C(+57.02)TESLVNR.R	Y	29.32	1281.58	5.5	641.801	2	22.54	9128	4	307	316	Hydroxylation; Carbamidomethylation
1	61302	P02768-2|ALBU_HUMAN	K.QTALVELVK(+14.02)(+144.10).H	Y	25.71	1157.71	-0.9	579.863	2	58.1	18595	11	358	366	Methyl ester; iTRAQ 4plex (K N-term)
1	61302	P02768-2|ALBU_HUMAN	K.K(+144.10)QTALVELVK(+14.02)(+144.10).H	Y	24.7	1429.91	-0.7	715.96	2	52.17	17016	15	357	366	iTRAQ 4plex (K N-term); Methyl ester
1	61302	P02768-2|ALBU_HUMAN	K.K(+15.99)QTALVE(+14.02)LVK(+144.10).H	Y	23.13	1301.8	8.1	651.914	2	61.98	19630	1	357	366	Hydroxylation; Methyl ester; iTRAQ 4plex (K N-term)
1	61302	P02768-2|ALBU_HUMAN	S.K(+15.99)LVTDLTK(+144.10).V	Y	23.1	1076.65	14.5	539.342	2	40.66	13955	7	65	72	Hydroxylation; iTRAQ 4plex (K N-term)
1	61302	P02768-2|ALBU_HUMAN	K.L(+144.10)VTDLTK(+144.10).V	N	22.92	1076.66	4.7	539.342	2	40.16	13824	24	66	72	iTRAQ 4plex (K N-term)
1	61302	P02768-2|ALBU_HUMAN	Q.L(+144.10)C(+57.02)VLHEK(+144.10).T	N	20.62	1185.67	-1.1	593.844	2	33	11912	33	292	298	iTRAQ 4plex (K N-term); Carbamidomethylation
1	61302	P02768-2|ALBU_HUMAN	K.LVTDLTK(+144.10).V	N	20	932.564	5.7	467.292	2	30.29	11191	10	66	72	iTRAQ 4plex (K N-term)
1	61302	P02768-2|ALBU_HUMAN	K.Y(+144.10)IC(+57.02)E(+21.98)NQDSISSK(+144.10).L	N	18.59	1752.82	-3.5	877.413	2	32.1	11671	3	95	106	iTRAQ 4plex (Y); Carbamidomethylation; Sodium adduct; iTRAQ 4plex (K N-term)
1	61302	P02768-2|ALBU_HUMAN	K.K(+144.10)(+144.10)VPQVSTPTLVE(+21.98)VSR.N	N	18.26	1949.11	-2.6	975.561	2	49.94	16423	2	246	260	iTRAQ 4plex (K N-term); Sodium adduct
1	61302	P02768-2|ALBU_HUMAN	K.Y(+144.10)IC(+57.02)ENQDSISSK(+144.10).L	N	17.58	1730.83	-4.7	866.42	2	32.3	11725	18	95	106	iTRAQ 4plex (Y); Carbamidomethylation; iTRAQ 4plex (K N-term)
1	61302	P02768-2|ALBU_HUMAN	K.Q(-17.03)TALVELVK(+14.02)(+144.10).H	Y	15.47	1140.69	1.4	571.351	2	73.29	22642	19	358	366	Pyro-glu from Q; Methyl ester; iTRAQ 4plex (K N-term)
1	61302	P02768-2|ALBU_HUMAN	K.Y(+144.10)IC(+57.02)ENQD(+21.98)SISSK(+144.10).L	N	15.42	1752.82	-4.7	877.411	2	32.06	11660	2	95	106	iTRAQ 4plex (Y); Carbamidomethylation; Sodium adduct; iTRAQ 4plex (K N-term)
1	61302	P02768-2|ALBU_HUMAN	Q.LC(+57.02)VLHEK(+144.10).T	N	14.72	1041.57	4.2	521.797	2	25.72	9976	6	292	298	Carbamidomethylation; iTRAQ 4plex (K N-term)
1	61302	P02768-2|ALBU_HUMAN	K.L(+144.10)VTD(+21.98)LTK(+144.10).V	N	14.39	1098.65	3.9	550.333	2	40	13781	6	66	72	iTRAQ 4plex (K N-term); Sodium adduct
1	61302	P02768-2|ALBU_HUMAN	K.Q(+144.10)TALVELVK(+14.02)(+144.10).H	Y	14.23	1301.81	6.5	434.947	3	60.65	19274	5	358	366	iTRAQ 4plex (K N-term); Methyl ester
1	61437	P02768-3|ALBU_HUMAN	K.K(+144.10)(+144.10)VPQVSTPTLVEVSR.N	N	45.57	1927.13	1.3	643.385	3	50.08	16461	21	225	239	iTRAQ 4plex (K N-term)
1	61437	P02768-3|ALBU_HUMAN	K.C(+57.02)C(+57.02)TESLVNR.R	N	39.39	1137.49	-2.2	569.751	2	19.54	8327	13	287	295	Carbamidomethylation
1	61437	P02768-3|ALBU_HUMAN	K.C(+57.02)(+144.10)C(+57.02)TESLVNR.R	N	37.54	1281.59	-0.3	641.802	2	22.3	9063	11	287	295	Carbamidomethylation; iTRAQ 4plex (K N-term)
1	61437	P02768-3|ALBU_HUMAN	K.K(+144.10)VPQVSTPTLVEVSR.N	N	36.04	1783.03	0.4	595.351	3	48.23	15969	7	225	239	iTRAQ 4plex (K N-term)
1	61437	P02768-3|ALBU_HUMAN	K.L(+144.10)VNE(+14.02)VTEFAK(+144.10).T	Y	31.49	1450.82	-0.4	726.419	2	62.53	19776	34	66	75	iTRAQ 4plex (K N-term); Methyl ester
1	61437	P02768-3|ALBU_HUMAN	K.K(+15.99)VPQVSTPTLVEVSR.N	N	31.32	1654.93	0.1	828.47	2	55.18	17820	2	225	239	Hydroxylation
1	61437	P02768-3|ALBU_HUMAN	K.V(+144.10)PQVSTPTLVEVSR.N	N	31.04	1654.94	-4.4	828.471	2	55.22	17831	2	226	239	iTRAQ 4plex (K N-term)
1	61437	P02768-3|ALBU_HUMAN	K.LVNE(+14.02)VTEFAK(+144.10).T	Y	30.94	1306.72	-0.3	654.369	2	50.71	16629	21	66	75	Methyl ester; iTRAQ 4plex (K N-term)
1	61437	P02768-3|ALBU_HUMAN	K.K(+15.99)QTALVELVK(+14.02)(+144.10).H	Y	29.57	1301.8	8.4	651.914	2	60.83	19323	24	336	345	Hydroxylation; Methyl ester; iTRAQ 4plex (K N-term)
1	61437	P02768-3|ALBU_HUMAN	T.K(+15.99)C(+57.02)C(+57.02)TESLVNR.R	Y	29.32	1281.58	5.5	641.801	2	22.54	9128	4	286	295	Hydroxylation; Carbamidomethylation
1	61437	P02768-3|ALBU_HUMAN	K.QTALVELVK(+14.02)(+144.10).H	Y	25.71	1157.71	-0.9	579.863	2	58.1	18595	11	337	345	Methyl ester; iTRAQ 4plex (K N-term)
1	61437	P02768-3|ALBU_HUMAN	K.LVNEVTE(+14.02)FAK(+144.10).T	Y	25.36	1306.72	-1	654.368	2	51.58	16861	1	66	75	Methyl ester; iTRAQ 4plex (K N-term)
1	61437	P02768-3|ALBU_HUMAN	K.LVNE(+21.98)VTE(+14.02)FAK(+144.10).T	Y	24.94	1328.71	-0.8	665.359	2	50.92	16687	5	66	75	Sodium adduct; Methyl ester; iTRAQ 4plex (K N-term)
1	61437	P02768-3|ALBU_HUMAN	K.K(+144.10)QTALVELVK(+14.02)(+144.10).H	Y	24.7	1429.91	-0.7	715.96	2	52.17	17016	15	336	345	iTRAQ 4plex (K N-term); Methyl ester
1	61437	P02768-3|ALBU_HUMAN	K.K(+15.99)QTALVE(+14.02)LVK(+144.10).H	Y	23.13	1301.8	8.1	651.914	2	61.98	19630	1	336	345	Hydroxylation; Methyl ester; iTRAQ 4plex (K N-term)
1	61437	P02768-3|ALBU_HUMAN	Q.L(+144.10)C(+57.02)VLHEK(+144.10).T	N	20.62	1185.67	-1.1	593.844	2	33	11912	33	271	277	iTRAQ 4plex (K N-term); Carbamidomethylation
1	61437	P02768-3|ALBU_HUMAN	K.K(+144.10)(+144.10)VPQVSTPTLVE(+21.98)VSR.N	N	18.26	1949.11	-2.6	975.561	2	49.94	16423	2	225	239	iTRAQ 4plex (K N-term); Sodium adduct
1	61437	P02768-3|ALBU_HUMAN	K.L(+144.10)VNEVTE(+14.02)FAK(+144.10).T	Y	18.11	1450.82	-2.5	726.417	2	63.61	20064	2	66	75	iTRAQ 4plex (K N-term); Methyl ester
1	61437	P02768-3|ALBU_HUMAN	K.Q(-17.03)TALVELVK(+14.02)(+144.10).H	Y	15.47	1140.69	1.4	571.351	2	73.29	22642	19	337	345	Pyro-glu from Q; Methyl ester; iTRAQ 4plex (K N-term)
1	61437	P02768-3|ALBU_HUMAN	Q.LC(+57.02)VLHEK(+144.10).T	N	14.72	1041.57	4.2	521.797	2	25.72	9976	6	271	277	Carbamidomethylation; iTRAQ 4plex (K N-term)
35	61243	P10809|CH60_HUMAN	R.G(+144.10)VMLAVDAVIAELK(+144.10)K(+144.10).Q	Y	42.03	1988.2	-5.2	995.102	2	94.08	37655	2	143	157	iTRAQ 4plex (K N-term)
35	61243	P10809|CH60_HUMAN	K.ISSIQSIVPALEIANAHR.K	Y	41.43	1918.06	-6.1	640.358	3	70.16	21808	4	251	268
35	61243	P10809|CH60_HUMAN	R.A(+144.10)AVEEGIVLGGGC(+57.02)ALLR.C	Y	39.86	1828	1.4	610.341	3	65.66	20611	5	430	446	iTRAQ 4plex (K N-term); Carbamidomethylation
35	61243	P10809|CH60_HUMAN	R.C(+57.02)(+144.10)IPALDSLTPANEDQK(+144.10).I	Y	37.58	2059.05	-0.6	687.356	3	55.3	17852	4	447	462	Carbamidomethylation; iTRAQ 4plex (K N-term)
35	61243	P10809|CH60_HUMAN	K.I(+144.10)SSIQSIVPALEIANAHR.K	Y	37.16	2062.16	-2.5	688.393	3	74.86	23063	5	251	268	iTRAQ 4plex (K N-term)
35	61243	P10809|CH60_HUMAN	K.T(+144.10)LNDELEIIEGMK(+144.10).F	Y	31.74	1791.95	-1.7	598.323	3	71.31	22114	4	206	218	iTRAQ 4plex (K N-term)
35	61243	P10809|CH60_HUMAN	K.K(+15.99)ISSIQSIVPALEIANAHR.K	Y	31.55	2062.15	2.9	688.394	3	74.94	23083	1	250	268	Hydroxylation
35	61243	P10809|CH60_HUMAN	K.L(+144.10)SDGVAVLK(+144.10).V	Y	30.72	1188.73	1.3	595.372	2	45.38	15211	4	397	405	iTRAQ 4plex (K N-term)
35	61243	P10809|CH60_HUMAN	L.K(+15.99)VGLQVVAVK(+144.10).A	Y	29.3	1199.77	16.4	600.902	2	48.97	16166	2	292	301	Hydroxylation; iTRAQ 4plex (K N-term)
35	61243	P10809|CH60_HUMAN	K.V(+144.10)GLQVVAVK(+144.10).A	Y	28.92	1199.78	2.7	600.899	2	49.1	16200	4	293	301	iTRAQ 4plex (K N-term)
35	61243	P10809|CH60_HUMAN	R.T(+144.10)VIIEQSWGSPK(+144.10).V	Y	27.83	1631.91	-2.6	816.959	2	49.07	16192	3	61	72	iTRAQ 4plex (K N-term)
35	61243	P10809|CH60_HUMAN	A.K(+15.99)LSDGVAVLK(+144.10).V	Y	27.13	1188.72	11	595.373	2	45.22	15168	1	396	405	Hydroxylation; iTRAQ 4plex (K N-term)
35	61243	P10809|CH60_HUMAN	K.G(+144.10)ANPVEIR.R	Y	26.7	998.561	0.8	500.288	2	24.7	9702	8	134	141	iTRAQ 4plex (K N-term)
35	61243	P10809|CH60_HUMAN	K.V(+144.10)GGTSDVEVNEK(+144.10).K	Y	26.05	1520.79	3.9	507.939	3	27	10317	1	406	417	iTRAQ 4plex (K N-term)
35	61243	P10809|CH60_HUMAN	R.VTDALNATR.A	Y	23.28	959.504	-1.3	480.759	2	17.69	7831	3	421	429
35	61243	P10809|CH60_HUMAN	K.V(+144.10)GEVIVTK(+144.10).D	Y	22.31	1131.71	-1.1	566.86	2	37.36	13077	4	345	352	iTRAQ 4plex (K N-term)
35	61243	P10809|CH60_HUMAN	K.I(+144.10)PAMTIAK(+144.10).N	Y	22.19	1131.69	3	566.853	2	48.29	15985	4	474	481	iTRAQ 4plex (K N-term)
35	61243	P10809|CH60_HUMAN	R.V(+144.10)TDALNATR.A	Y	21.86	1103.6	3.5	552.811	2	29.07	10867	6	421	429	iTRAQ 4plex (K N-term)
35	61243	P10809|CH60_HUMAN	T.K(+15.99)DGVTVAK(+144.10).S	Y	20.55	976.565	13.9	489.297	2	19.73	8380	1	75	82	Hydroxylation; iTRAQ 4plex (K N-term)
35	61243	P10809|CH60_HUMAN	L.K(+15.99)IPAMTIAK(+144.10).N	Y	20.27	1131.68	13.6	566.854	2	48.1	15935	5	473	481	Hydroxylation; iTRAQ 4plex (K N-term)
35	61243	P10809|CH60_HUMAN	K.D(+144.10)GVTVAK(+144.10).S	Y	17.69	976.576	2.2	489.296	2	19.69	8369	3	76	82	iTRAQ 4plex (K N-term)
35	61243	P10809|CH60_HUMAN	K.G(+144.10)IIDPTK(+144.10).V	Y	16.06	1030.62	2.3	516.32	2	29.89	11084	3	517	523	iTRAQ 4plex (K N-term)
35	61243	P10809|CH60_HUMAN	E.K(+15.99)GIIDPTK(+144.10).V	Y	14.35	1030.61	11.8	516.319	2	30.05	11127	1	516	523	Hydroxylation; iTRAQ 4plex (K N-term)
35	196	tr|E7EXB4|E7EXB4_HUMAN	K.T(+144.10)LNDELEIIEGMK(+144.10).F	Y	31.74	1791.95	-1.7	598.323	3	71.31	22114	4	206	218	iTRAQ 4plex (K N-term)
35	196	tr|E7EXB4|E7EXB4_HUMAN	R.T(+144.10)VIIEQSWGSPK(+144.10).V	Y	27.83	1631.91	-2.6	816.959	2	49.07	16192	3	61	72	iTRAQ 4plex (K N-term)
35	196	tr|E7EXB4|E7EXB4_HUMAN	K.G(+144.10)ANPVEIR.R	Y	26.7	998.561	0.8	500.288	2	24.7	9702	8	134	141	iTRAQ 4plex (K N-term)
35	196	tr|E7EXB4|E7EXB4_HUMAN	K.D(+144.10)GVTVAK(+144.10).S	Y	17.69	976.576	2.2	489.296	2	19.69	8369	3	76	82	iTRAQ 4plex (K N-term)
35	197	tr|E7ESH4|E7ESH4_HUMAN	K.T(+144.10)LNDELEIIEGMK(+144.10).F	Y	31.74	1791.95	-1.7	598.323	3	71.31	22114	4	204	216	iTRAQ 4plex (K N-term)
35	197	tr|E7ESH4|E7ESH4_HUMAN	R.T(+144.10)VIIEQSWGSPK(+144.10).V	Y	27.83	1631.91	-2.6	816.959	2	49.07	16192	3	61	72	iTRAQ 4plex (K N-term)
35	197	tr|E7ESH4|E7ESH4_HUMAN	K.G(+144.10)ANPVEIR.R	Y	26.7	998.561	0.8	500.288	2	24.7	9702	8	134	141	iTRAQ 4plex (K N-term)
35	197	tr|E7ESH4|E7ESH4_HUMAN	K.D(+144.10)GVTVAK(+144.10).S	Y	17.69	976.576	2.2	489.296	2	19.69	8369	3	76	82	iTRAQ 4plex (K N-term)
35	61452	P10809-2|CH60_HUMAN	R.T(+144.10)VIIEQSWGSPK(+144.10).V	Y	27.83	1631.91	-2.6	816.959	2	49.07	16192	3	61	72	iTRAQ 4plex (K N-term)
35	61452	P10809-2|CH60_HUMAN	K.G(+144.10)ANPVEIR.R	Y	26.7	998.561	0.8	500.288	2	24.7	9702	8	134	141	iTRAQ 4plex (K N-term)
35	61452	P10809-2|CH60_HUMAN	K.D(+144.10)GVTVAK(+144.10).S	Y	17.69	976.576	2.2	489.296	2	19.69	8369	3	76	82	iTRAQ 4plex (K N-term)
35	393	tr|C9JL25|C9JL25_HUMAN	R.T(+144.10)VIIEQSWGSPK(+144.10).V	Y	27.83	1631.91	-2.6	816.959	2	49.07	16192	3	103	114	iTRAQ 4plex (K N-term)
35	393	tr|C9JL25|C9JL25_HUMAN	K.D(+144.10)GVTVAK(+144.10).S	Y	17.69	976.576	2.2	489.296	2	19.69	8369	3	118	124	iTRAQ 4plex (K N-term)
36	61217	P68371|TBB4B_HUMAN	R.L(+144.10)HFFMPGFAPLTSR.G	N	43.09	1763.93	-2.8	588.982	3	78.81	24116	11	263	276	iTRAQ 4plex (K N-term)
36	61217	P68371|TBB4B_HUMAN	K.G(+144.10)HYTEGAELVDSVLDVVR.K	N	42.5	2102.07	-3.9	701.696	3	77.17	23681	6	104	121	iTRAQ 4plex (K N-term)
36	61217	P68371|TBB4B_HUMAN	R.I(+144.10)MNTFSVVPSPK(+144.10).V	N	42.16	1606.9	-4	804.452	2	59.36	18930	7	163	174	iTRAQ 4plex (K N-term)
36	61217	P68371|TBB4B_HUMAN	R.E(+144.10)IVHLQAGQC(+57.02)GNQIGAK(+144.10).F	N	39.68	2110.12	4.4	528.538	4	39.29	13591	2	3	19	iTRAQ 4plex (K N-term); Carbamidomethylation
36	61217	P68371|TBB4B_HUMAN	R.K(+15.99)LAVNMVPFPR.L	N	38.67	1286.72	4.2	644.369	2	65.67	20614	5	252	262	Hydroxylation
36	61217	P68371|TBB4B_HUMAN	K.N(+144.10)SSYFVEWIPNNVK(+144.10).T	N	35.13	1984.03	-0.2	662.349	3	66.78	20908	6	337	350	iTRAQ 4plex (K N-term)
36	61217	P68371|TBB4B_HUMAN	R.A(+144.10)LTVPELTQQMFDAK(+144.10).N	N	34.89	1979.06	-2	660.693	3	73.06	22579	1	283	297	iTRAQ 4plex (K N-term)
36	61217	P68371|TBB4B_HUMAN	R.K(+144.10)(+144.10)LAVNMVPFPR.L	N	32.15	1558.92	2.7	520.649	3	58.72	18760	3	252	262	iTRAQ 4plex (K N-term)
36	61217	P68371|TBB4B_HUMAN	K.L(+144.10)AVNMVPFPR.L	N	31.91	1286.73	-2.2	644.369	2	65.37	20533	6	253	262	iTRAQ 4plex (K N-term)
36	61217	P68371|TBB4B_HUMAN	K.N(+144.10)MMAAC(+57.02)DPR.H	N	30.51	1208.52	0.9	605.268	2	22.88	9218	3	298	306	iTRAQ 4plex (K N-term); Carbamidomethylation
36	61217	P68371|TBB4B_HUMAN	K.E(+144.10)VDEQMLNVQNK(+144.10).N	N	29.85	1733.88	2	578.969	3	39.43	13628	3	325	336	iTRAQ 4plex (K N-term)
36	61217	P68371|TBB4B_HUMAN	R.A(+144.10)VLVDLEPGTMDSVR.S	Y	29.25	1744.91	-5	873.46	2	61.5	19503	1	63	77	iTRAQ 4plex (K N-term)
36	61217	P68371|TBB4B_HUMAN	R.F(+144.10)PGQLNADLR.K	N	28.14	1273.69	-0.6	637.851	2	48.36	16003	9	242	251	iTRAQ 4plex (K N-term)
36	61217	P68371|TBB4B_HUMAN	R.IMNTFSVVPSPK(+144.10).V	N	24.25	1462.8	-5.1	732.401	2	53.12	17270	7	163	174	iTRAQ 4plex (K N-term)
36	61217	P68371|TBB4B_HUMAN	K.NSSYFVEWIPNNVK(+144.10).T	N	21.64	1839.93	3.4	614.318	3	65.9	20675	4	337	350	iTRAQ 4plex (K N-term)
36	61217	P68371|TBB4B_HUMAN	R.F(+144.10)PGQLNADLRK(+144.10).L	N	19.65	1545.88	4.6	516.304	3	45.65	15282	2	242	252	iTRAQ 4plex (K N-term)
36	61217	P68371|TBB4B_HUMAN	R.G(+144.10)SQQYR.A	N	18.94	881.446	-0.2	441.73	2	3.52	4026	1	277	282	iTRAQ 4plex (K N-term)
36	61217	P68371|TBB4B_HUMAN	K.I(+144.10)REEYPDR.I	N	17.85	1220.62	5.3	407.884	3	20.37	8551	2	155	162	iTRAQ 4plex (K N-term)
36	61242	P04350|TBB4A_HUMAN	R.L(+144.10)HFFMPGFAPLTSR.G	N	43.09	1763.93	-2.8	588.982	3	78.81	24116	11	263	276	iTRAQ 4plex (K N-term)
36	61242	P04350|TBB4A_HUMAN	R.I(+144.10)MNTFSVVPSPK(+144.10).V	N	42.16	1606.9	-4	804.452	2	59.36	18930	7	163	174	iTRAQ 4plex (K N-term)
36	61242	P04350|TBB4A_HUMAN	R.E(+144.10)IVHLQAGQC(+57.02)GNQIGAK(+144.10).F	N	39.68	2110.12	4.4	528.538	4	39.29	13591	2	3	19	iTRAQ 4plex (K N-term); Carbamidomethylation
36	61242	P04350|TBB4A_HUMAN	R.K(+15.99)LAVNMVPFPR.L	N	38.67	1286.72	4.2	644.369	2	65.67	20614	5	252	262	Hydroxylation
36	61242	P04350|TBB4A_HUMAN	K.N(+144.10)SSYFVEWIPNNVK(+144.10).T	N	35.13	1984.03	-0.2	662.349	3	66.78	20908	6	337	350	iTRAQ 4plex (K N-term)
36	61242	P04350|TBB4A_HUMAN	R.A(+144.10)LTVPELTQQMFDAK(+144.10).N	N	34.89	1979.06	-2	660.693	3	73.06	22579	1	283	297	iTRAQ 4plex (K N-term)
36	61242	P04350|TBB4A_HUMAN	R.K(+144.10)(+144.10)LAVNMVPFPR.L	N	32.15	1558.92	2.7	520.649	3	58.72	18760	3	252	262	iTRAQ 4plex (K N-term)
36	61242	P04350|TBB4A_HUMAN	K.L(+144.10)AVNMVPFPR.L	N	31.91	1286.73	-2.2	644.369	2	65.37	20533	6	253	262	iTRAQ 4plex (K N-term)
36	61242	P04350|TBB4A_HUMAN	K.N(+144.10)MMAAC(+57.02)DPR.H	N	30.51	1208.52	0.9	605.268	2	22.88	9218	3	298	306	iTRAQ 4plex (K N-term); Carbamidomethylation
36	61242	P04350|TBB4A_HUMAN	R.A(+144.10)VLVDLEPGTMDSVR.S	Y	29.25	1744.91	-5	873.46	2	61.5	19503	1	63	77	iTRAQ 4plex (K N-term)
36	61242	P04350|TBB4A_HUMAN	R.F(+144.10)PGQLNADLR.K	N	28.14	1273.69	-0.6	637.851	2	48.36	16003	9	242	251	iTRAQ 4plex (K N-term)
36	61242	P04350|TBB4A_HUMAN	R.IMNTFSVVPSPK(+144.10).V	N	24.25	1462.8	-5.1	732.401	2	53.12	17270	7	163	174	iTRAQ 4plex (K N-term)
36	61242	P04350|TBB4A_HUMAN	K.NSSYFVEWIPNNVK(+144.10).T	N	21.64	1839.93	3.4	614.318	3	65.9	20675	4	337	350	iTRAQ 4plex (K N-term)
36	61242	P04350|TBB4A_HUMAN	R.F(+144.10)PGQLNADLRK(+144.10).L	N	19.65	1545.88	4.6	516.304	3	45.65	15282	2	242	252	iTRAQ 4plex (K N-term)
36	61242	P04350|TBB4A_HUMAN	R.G(+144.10)SQQYR.A	N	18.94	881.446	-0.2	441.73	2	3.52	4026	1	277	282	iTRAQ 4plex (K N-term)
36	61297	Q3ZCM7|TBB8_HUMAN	R.L(+144.10)HFFMPGFAPLTSR.G	N	43.09	1763.93	-2.8	588.982	3	78.81	24116	11	263	276	iTRAQ 4plex (K N-term)
36	61297	Q3ZCM7|TBB8_HUMAN	R.K(+15.99)LAVNMVPFPR.L	N	38.67	1286.72	4.2	644.369	2	65.67	20614	5	252	262	Hydroxylation
36	61297	Q3ZCM7|TBB8_HUMAN	R.K(+144.10)(+144.10)LAVNMVPFPR.L	N	32.15	1558.92	2.7	520.649	3	58.72	18760	3	252	262	iTRAQ 4plex (K N-term)
36	61297	Q3ZCM7|TBB8_HUMAN	K.L(+144.10)AVNMVPFPR.L	N	31.91	1286.73	-2.2	644.369	2	65.37	20533	6	253	262	iTRAQ 4plex (K N-term)
36	61297	Q3ZCM7|TBB8_HUMAN	K.N(+144.10)MMAAC(+57.02)DPR.H	N	30.51	1208.52	0.9	605.268	2	22.88	9218	3	298	306	iTRAQ 4plex (K N-term); Carbamidomethylation
36	61297	Q3ZCM7|TBB8_HUMAN	R.A(+144.10)VLVDLEPGTMDSVR.S	Y	29.25	1744.91	-5	873.46	2	61.5	19503	1	63	77	iTRAQ 4plex (K N-term)
36	61297	Q3ZCM7|TBB8_HUMAN	R.F(+144.10)PGQLNADLR.K	N	28.14	1273.69	-0.6	637.851	2	48.36	16003	9	242	251	iTRAQ 4plex (K N-term)
36	61297	Q3ZCM7|TBB8_HUMAN	R.F(+144.10)PGQLNADLRK(+144.10).L	N	19.65	1545.88	4.6	516.304	3	45.65	15282	2	242	252	iTRAQ 4plex (K N-term)
36	61297	Q3ZCM7|TBB8_HUMAN	K.I(+144.10)REEYPDR.I	N	17.85	1220.62	5.3	407.884	3	20.37	8551	2	155	162	iTRAQ 4plex (K N-term)
36	508	tr|M0R0X0|M0R0X0_HUMAN	R.E(+144.10)IVHLQAGQC(+57.02)GNQIGAK(+144.10).F	N	39.68	2110.12	4.4	528.538	4	39.29	13591	2	3	19	iTRAQ 4plex (K N-term); Carbamidomethylation
36	508	tr|M0R0X0|M0R0X0_HUMAN	R.A(+144.10)VLVDLEPGTMDSVR.S	Y	29.25	1744.91	-5	873.46	2	61.5	19503	1	63	77	iTRAQ 4plex (K N-term)
36	326	tr|M0QY85|M0QY85_HUMAN	R.E(+144.10)IVHLQAGQC(+57.02)GNQIGAK(+144.10).F	N	39.68	2110.12	4.4	528.538	4	39.29	13591	2	3	19	iTRAQ 4plex (K N-term); Carbamidomethylation
36	326	tr|M0QY85|M0QY85_HUMAN	R.A(+144.10)VLVDLEPGTMDSVR.S	Y	29.25	1744.91	-5	873.46	2	61.5	19503	1	63	77	iTRAQ 4plex (K N-term)
36	509	tr|M0QY37|M0QY37_HUMAN	R.E(+144.10)IVHLQAGQC(+57.02)GNQIGAK(+144.10).F	N	39.68	2110.12	4.4	528.538	4	39.29	13591	2	3	19	iTRAQ 4plex (K N-term); Carbamidomethylation
36	509	tr|M0QY37|M0QY37_HUMAN	R.A(+144.10)VLVDLEPGTMDSVR.S	Y	29.25	1744.91	-5	873.46	2	61.5	19503	1	63	77	iTRAQ 4plex (K N-term)
36	510	tr|M0QX14|M0QX14_HUMAN	R.E(+144.10)IVHLQAGQC(+57.02)GNQIGAK(+144.10).F	N	39.68	2110.12	4.4	528.538	4	39.29	13591	2	3	19	iTRAQ 4plex (K N-term); Carbamidomethylation
36	510	tr|M0QX14|M0QX14_HUMAN	R.A(+144.10)VLVDLEPGTMDSVR.S	Y	29.25	1744.91	-5	873.46	2	61.5	19503	1	63	77	iTRAQ 4plex (K N-term)
36	61522	tr|M0QZL7|M0QZL7_HUMAN	R.E(+144.10)IVHLQAGQC(+57.02)GNQIGAK(+144.10).F	N	39.68	2110.12	4.4	528.538	4	39.29	13591	2	54	70	iTRAQ 4plex (K N-term); Carbamidomethylation
36	61522	tr|M0QZL7|M0QZL7_HUMAN	R.A(+144.10)VLVDLEPGTMDSVR.S	Y	29.25	1744.91	-5	873.46	2	61.5	19503	1	114	128	iTRAQ 4plex (K N-term)
36	328	tr|M0R278|M0R278_HUMAN	R.E(+144.10)IVHLQAGQC(+57.02)GNQIGAK(+144.10).F	N	39.68	2110.12	4.4	528.538	4	39.29	13591	2	48	64	iTRAQ 4plex (K N-term); Carbamidomethylation
36	328	tr|M0R278|M0R278_HUMAN	R.A(+144.10)VLVDLEPGTMDSVR.S	Y	29.25	1744.91	-5	873.46	2	61.5	19503	1	108	122	iTRAQ 4plex (K N-term)
36	730	tr|A0A075B724|A0A075B724_HUMAN	R.A(+144.10)VLVDLEPGTMDSVR.S	Y	29.25	1744.91	-5	873.46	2	61.5	19503	1	63	77	iTRAQ 4plex (K N-term)
32	61236	P13796|PLSL_HUMAN	R.H(+144.10)VIPMNPNTNDLFNAVGDGIVLC(+57.02)K(+144.10).M	Y	41.78	2925.5	-2.6	732.381	4	76.8	23581	2	142	165	iTRAQ 4plex (K N-term); Carbamidomethylation
32	61236	P13796|PLSL_HUMAN	K.G(+144.10)DEEGVPAVVIDMSGLR.E	Y	37.41	1886.95	-5.3	629.987	3	70.24	21830	1	310	326	iTRAQ 4plex (K N-term)
32	61236	P13796|PLSL_HUMAN	K.F(+144.10)SLVGIGGQDLNEGNR.T	Y	36.69	1818.93	0	607.318	3	58.27	18641	6	473	488	iTRAQ 4plex (K N-term)
32	61236	P13796|PLSL_HUMAN	R.V(+144.10)YALPEDLVEVNPK(+144.10).M	Y	36.29	1873.04	0.6	625.354	3	66.2	20753	11	597	610	iTRAQ 4plex (K N-term)
32	61236	P13796|PLSL_HUMAN	K.A(+144.10)AC(+57.02)LPLPGYR.V	Y	33.54	1260.67	0.7	631.345	2	49.44	16289	8	40	49	iTRAQ 4plex (K N-term); Carbamidomethylation
32	61236	P13796|PLSL_HUMAN	R.G(+144.10)SVSDEEMMELR.E	Y	33.5	1525.69	-1.1	763.849	2	40.91	14023	1	4	15	iTRAQ 4plex (K N-term)
32	61236	P13796|PLSL_HUMAN	R.A(+144.10)EC(+57.02)MLQQAER.L	Y	32.87	1378.64	-1.7	690.328	2	31.47	11504	4	334	343	iTRAQ 4plex (K N-term); Carbamidomethylation
32	61236	P13796|PLSL_HUMAN	K.M(+144.10)INLSVPDTIDER.T	N	28.27	1645.84	-3.1	823.927	2	60.39	19206	2	166	178	iTRAQ 4plex (K N-term)
32	61236	P13796|PLSL_HUMAN	K.I(+144.10)K(+144.10)VPVDWNR.V	Y	28.14	1413.83	5	472.286	3	49.37	16272	3	433	441	iTRAQ 4plex (K N-term)
32	61236	P13796|PLSL_HUMAN	R.Y(+144.10)TLNILEEIGGGQK(+144.10).V	Y	27.4	1822	0	608.342	3	71.89	22269	2	502	515	iTRAQ 4plex (Y); iTRAQ 4plex (K N-term)
[truncated: 2,942 more rows]

## Sheet: rep2_proteins
Protein Group	Protein ID	Accession	-10lgP	Coverage (%)	#Peptides	#Unique	PTM	Avg. Mass	Description
[truncated: 869 more rows]

## Sheet: rep2_peptides
Protein Group	Protein ID	Protein Accession	Peptide	Unique	-10lgP	Mass	ppm	m/z	z	RT	Scan	#Spec	Start	End	PTM
[truncated: 5,029 more rows]

[truncated: 2 more sheets: rep3_proteins, rep3_peptides]
