# Supplementary material for: Comparative proteomic study reveals the enhanced immune response with the blockade of interleukin 10 with anti-IL-10 and anti-IL-10 receptor antibodies in human U937 cells
Source: PLoS One. 2019 Mar 21;14(3):e0213813. doi: 10.1371/journal.pone.0213813 (PMC6428271; doi:10.1371/journal.pone.0213813)
Supplement: S2 Table — For each replicate, there are all iTRAQ labelled proteins and significantly regulated proteins. (XLSX) [file pone.0213813.s006.xlsx]

## Sheet: Replicate_1
N	Unused	Total	%Cov	%Cov(50)	%Cov(95)	Accession	Name	Species	Peptides(95%)	115:114	PVal 115:114	EF 115:114	LowerCI 115:114	UpperCI 115:114	116:114	PVal 116:114	EF 116:114	LowerCI 116:114	UpperCI 116:114	117:114	PVal 117:114	EF 117:114	LowerCI 117:114	UpperCI 117:114	Gene Ontology	Gene Names	Pathway	Interactions	Protein Families	Subcellular Location	Function	Disease	Tissue Specificity	Keywords	Modifications	Natural Variants	Glycosylations	Propeptide	Signal Peptide	Initiator Methionine	Sequence Conflicts	Sequence Uncertainties	Alternative Sequence	Non-Standard Residues	Lipidations	Disulfide Bonds	Cross Links	Protein Existence	InterPro
250	0.52	0.56	9.945	6.262	1.842	sp|Q99832|TCPH_HUMAN	T-complex protein 1 subunit eta OS=Homo sapiens OX=9606 GN=CCT7 PE=1 SV=2	HUMAN	1	0.452898	0.294383	2.0893	0.214783	0.946237	0.954993	0.93818	2.0893	0.457088	1.99526	0.787046	0.65638	2.0893	0.37325	1.64437	cell body; chaperonin-containing T-complex; cytoplasm; cytosol; extracellular exosome; microtubule; zona pellucida receptor complex; ATP binding; identical protein binding; protein binding involved in protein folding; unfolded protein binding; 'de novo' protein folding; binding of sperm to zona pellucida; chaperone-mediated protein folding; positive regulation of establishment of protein localiza…	CCT7 (synonym: CCTH, NIP7-1)		Q02575; O60232	Belongs to the TCP-1 chaperonin family.	Cytoplasm.	Molecular chaperone; assists the folding of proteins upon ATP hydrolysis. Known to play a role, in vitro, in the folding of actin and tubulin (By similarity).			Acetylation; Alternative splicing; ATP-binding; Chaperone; Complete proteome; Cytoplasm; Direct protein sequencing; Isopeptide bond; Methylation; Nucleotide-binding; Polymorphism; Reference proteome; Ubl conjugation	1 N-acetylmethionine; 67 N6-acetyllysine; 250 N6-acetyllysine; 320 N6-acetyllysine; 535 Omega-N-methylarginine	259 T -> A (In dbSNP:rs2231427.)				1 Removed; alternate	282 283 HH -> RQ (In Ref. 8; AAB41437.); 293 L -> P (In Ref. 8; AAB41437.); 336 A -> P (In Ref. 8; AAB41437.); 364 C -> L (In Ref. 8; AAB41437.); 374 376 LRG -> SPC (In Ref. 8; AAB41437.); 407 A -> P (In Ref. 8; AAB41437.); 411 A -> P (In Ref. 8; AAB41437.)		1 44 (In isoform 3.); 3 89 (In isoform 2 and isoform 4.); 90 206 (In isoform 2.)				430 Glycyl lysine isopeptide (Lys-Gly) (interchain with G-Cter in SUMO2)	evidence at protein level	IPR012720; IPR017998; IPR002194; IPR002423; IPR027409; IPR027413; IPR027410
241	0.62	0.65	11.21	7.477	7.477	sp|P17096|HMGA1_HUMAN	High mobility group protein HMG-I/HMG-Y OS=Homo sapiens OX=9606 GN=HMGA1 PE=1 SV=3	HUMAN	1	0.465586	0.303004	2.0893	0.220801	0.972747	0.672977	0.505719	2.0893	0.322107	1.40605	0.554626	0.375493	2.0893	0.263027	1.15878	cytosol; focal adhesion; nucleoplasm; nucleus; RNA polymerase II transcription factor complex; senescence-associated heterochromatin focus; transcription factor complex; 5'-deoxyribose-5-phosphate lyase activity; AT DNA binding; chromatin binding; DNA binding; DNA binding transcription factor activity; DNA-(apurinic or apyrimidinic site) endonuclease activity; enhancer sequence-specific DNA bindi…	HMGA1 (synonym: HMGIY)		Q9Y5N6; Q96LA8	Belongs to the HMGA family.	Nucleus.; Chromosome.	HMG-I/Y bind preferentially to the minor groove of A+T rich regions in double-stranded DNA. It is suggested that these proteins could function in nucleosome phasing and in the 3'-end processing of mRNA transcripts. They are also involved in the transcription regulation of genes containing, or in close proximity to A+T-rich regions.	A chromosomal aberration involving HMGA1 is found in pulmonary chondroid hamartoma. Translocation t(6;14)(p21;q23-24) with RAD51B.		3D-structure; Acetylation; ADP-ribosylation; Alternative splicing; Chromosomal rearrangement; Chromosome; Complete proteome; Direct protein sequencing; DNA-binding; Host-virus interaction; Isopeptide bond; Methylation; Nucleus; Phosphoprotein; Reference proteome; Repeat; Transcription; Transcription regulation; Ubl conjugation	2 N-acetylserine; 7 N6-acetyllysine; 8 ADP-ribosylserine; 9 ADP-ribosylserine; alternate; 9 Phosphoserine; alternate; 15 N6-acetyllysine; alternate; 26 Asymmetric dimethylarginine; alternate; 26 Omega-N-methylarginine; alternate; 26 Symmetric dimethylarginine; alternate; 36 Phosphoserine; by HIPK2 and CDC2; 39 Phosphothreonine; 44 Phosphoserine; 49 Phosphoserine; 53 Phosphothreonine; by HIPK2 and…					1 Removed	107 Q -> QQQ (In Ref. 8; AA sequence.)		35 45 (In isoform HMG-Y.); 66 107 NKGAAKTRKTTTTPGRKPRGRPKKLEKEEEEGISQESSEEEQ -> KNWRRRKRRASRRSPRRRSSDPCVPPAPHWRSSFLLGLDSFAPLPPPPPLPQAHHHHRLWPPPPSSTCALTTTLHSTPAAAGLPWAEWGAVFPWPQFPAPPAHPRIHTCPPGQG (In isoform HMG-R.)				15 Glycyl lysine isopeptide (Lys-Gly) (interchain with G-Cter in SUMO2); alternate	evidence at protein level	IPR017956; IPR000116; IPR031079; IPR000637
147	3.06	3.15	28.57	28.57	18.05	tr|G3V213|G3V213_HUMAN	Adenylate kinase 2, isoform CRA_a OS=Homo sapiens OX=9606 GN=AK2 PE=1 SV=1	HUMAN	2	0.501187	0.415154	1.75388	0.190546	0.879022	0.398107	0.252771	1.72187	0.0903649	0.685488	0.549541	0.463597	1.6293	0.233346	0.895365	ATP binding; nucleobase-containing compound kinase activity; nucleobase-containing compound metabolic process	AK2 (orf: hCG_2032090)			Belongs to the adenylate kinase family.					Complete proteome; Kinase; Proteomics identification; Reference proteome; Transferase														evidence at protein level	IPR000850; IPR033690; IPR027417
198	2	2.09	18.6	18.6	11.63	tr|J3KRE2|J3KRE2_HUMAN	Rho GDP-dissociation inhibitor 1 OS=Homo sapiens OX=9606 GN=ARHGDIA PE=1 SV=1	HUMAN	1	0.580764	0.4033	2.10863	0.277971	1.22462	1.1695	0.744839	2.0893	0.559758	2.44343	1.59956	0.438349	2.10863	0.758578	3.34195	cytoplasm; Rho GDP-dissociation inhibitor activity	ARHGDIA								Complete proteome; Proteomics identification; Reference proteome														evidence at protein level	IPR014756; IPR000406; IPR024792
238	0.74	1.07	16.31	16.31	8.511	tr|K7EQJ5|K7EQJ5_HUMAN	40S ribosomal protein S15 OS=Homo sapiens OX=9606 GN=RPS15 PE=1 SV=2	HUMAN	1	0.591562	0.41264	2.0893	0.283139	1.23595	0.831764	0.731032	2.0893	0.398107	1.7378	0.724436	0.569731	2.0893	0.346737	1.51356	small ribosomal subunit; structural constituent of ribosome; translation	RPS15								Coiled coil; Complete proteome; Proteomics identification; Reference proteome														evidence at protein level	IPR002222; IPR023575; IPR005713
286	0.14	0.17	6.09	3.045	1.473	sp|Q9P2H5|UBP35_HUMAN	Ubiquitin carboxyl-terminal hydrolase 35 OS=Homo sapiens OX=9606 GN=USP35 PE=1 SV=3	HUMAN	1	0.619441	0.439335	2.0893	0.293765	1.2942	0.580764	0.404476	2.10863	0.277971	1.22462	0.559758	0.382541	2.0893	0.267917	1.1695	thiol-dependent ubiquitin-specific protease activity; protein deubiquitination; ubiquitin-dependent protein catabolic process	USP35 (synonym: KIAA1372, USP34)			Belongs to the peptidase C19 family.				Expressed in testis, pancreas and skeletal muscle.	Alternative splicing; Complete proteome; Hydrolase; Phosphoprotein; Polymorphism; Protease; Reference proteome; Thiol protease; Ubl conjugation pathway	613 Phosphoserine	236 V -> M (In dbSNP:rs2510044.)					224 (In Ref. 1; CAE51937.); 464 D -> E (In Ref. 1; CAE51937.)		1 269 (In isoform 2.)					evidence at protein level	IPR016024; IPR001394; IPR018200; IPR028889
249	0.55	0.59	4.603	4.603	4.603	sp|P28072|PSB6_HUMAN	Proteasome subunit beta type-6 OS=Homo sapiens OX=9606 GN=PSMB6 PE=1 SV=4	HUMAN	1	0.672977	0.503656	2.0893	0.322107	1.40605	1.1695	0.750212	2.10863	0.554626	2.44343	0.679204	0.511409	2.0893	0.325087	1.41906	cytosol; extracellular exosome; nucleoplasm; nucleus; proteasome complex; proteasome core complex; proteasome core complex, beta-subunit complex; cadherin binding; endopeptidase activity; threonine-type endopeptidase activity; post-translational protein modification; protein deubiquitination; proteolysis involved in cellular protein catabolic process; viral process	PSMB6 (synonym: LMPY, Y)			Belongs to the peptidase T1B family.	Cytoplasm.; Nucleus.	Component of the 20S core proteasome complex involved in the proteolytic degradation of most intracellular proteins. This complex plays numerous essential roles within the cell by associating with different regulatory particles. Associated with two 19S regulatory particles, forms the 26S proteasome and thus participates in the ATP-dependent degradation of ubiquitinated proteins. The 26S proteasom…			3D-structure; Acetylation; Complete proteome; Cytoplasm; Direct protein sequencing; Host-virus interaction; Hydrolase; Nucleus; Phosphoprotein; Polymorphism; Protease; Proteasome; Reference proteome; Threonine protease; Zymogen	2 N-acetylalanine; 69 Phosphothreonine	107 P -> A (In dbSNP:rs2304974.)		2 34 Removed in mature form		1 Removed	145 V -> G (In Ref. 1; BAA06098.)							evidence at protein level	IPR029055; IPR000243; IPR035140; IPR016050; IPR001353; IPR023333
207	2	2	11.89	9.091	4.545	tr|F5H1C6|F5H1C6_HUMAN	Fermitin family homolog 3 (Fragment) OS=Homo sapiens OX=9606 GN=FERMT3 PE=1 SV=1	HUMAN	1	0.758578	0.623483	1.94089	0.390841	1.47231	0.660694	0.329384	2.10863	0.316228	1.39316	0.619441	0.447027	2.99226	0.20893	1.85353	integrin-mediated signaling pathway	FERMT3								Complete proteome; Proteomics identification; Reference proteome														evidence at protein level	IPR019748; IPR037843
278	0.17	0.19	27.78	13.33	13.33	sp|P05204|HMGN2_HUMAN	Non-histone chromosomal protein HMG-17 OS=Homo sapiens OX=9606 GN=HMGN2 PE=1 SV=3	HUMAN	1	0.787046	0.660902	2.0893	0.376704	1.64437	0.496592	0.329636	2.10863	0.237684	1.04713	0.92045	0.884522	2.0893	0.440555	1.92309	chromatin; cytoplasm; extracellular space; nucleus; nucleosomal DNA binding; RNA binding; antimicrobial humoral immune response mediated by antimicrobial peptide; killing of cells of other organism	HMGN2 (synonym: HMG17)		Q15554	Belongs to the HMGN family.	Nucleus.; Cytoplasm.	Binds to the inner side of the nucleosomal DNA thus altering the interaction between the DNA and the histone octamer. May be involved in the process which maintains transcribable genes in a unique chromatin conformation (By similarity).			Acetylation; ADP-ribosylation; Complete proteome; Cytoplasm; Direct protein sequencing; DNA-binding; Isopeptide bond; Nucleus; Phosphoprotein; Polymorphism; Reference proteome; Ubl conjugation	25 Phosphoserine; 29 ADP-ribosylserine; alternate; 29 Phosphoserine; alternate; 82 N6-acetyllysine; alternate	7 E -> K (In variant H17.)				1 Removed	5 K -> N (In Ref. 1.); 26 27 AR -> SA (In Ref. 6; AA sequence.)						82 Glycyl lysine isopeptide (Lys-Gly) (interchain with G-Cter in SUMO2); alternate	evidence at protein level	IPR000079
66	7.52	7.56	11.64	7.534	6.986	tr|A0A087X0X3|A0A087X0X3_HUMAN	Heterogeneous nuclear ribonucleoprotein M OS=Homo sapiens OX=9606 GN=HNRNPM PE=1 SV=1	HUMAN	5	0.912011	0.67974	1.44544	0.630957	1.31826	0.887156	0.638091	1.47231	0.60256	1.30617	0.870964	0.648273	1.38038	0.630957	1.20226
236	0.83	0.95	6.954	6.291	1.821	tr|E7ERJ7|E7ERJ7_HUMAN	Polyadenylate-binding protein OS=Homo sapiens OX=9606 GN=PABPC1 PE=1 SV=1	HUMAN	1	0.92045	0.902015	19.4089	0.0501187	17.8649	1.85353	0.30223	23.9883	0.0772681	26.7917	1.88799	0.295828	24.2103	0.077983	27.0396	cytosol; RNA binding	PABPC1			Belongs to the polyadenylate-binding protein type-1 family.	Cytoplasm.	Binds the poly(A) tail of mRNA.			Complete proteome; Cytoplasm; Proteomics identification; Reference proteome; Repeat; RNA-binding														evidence at protein level	IPR012677; IPR036053; IPR006515; IPR002004; IPR035979; IPR000504; IPR003954
196	2	4	11.62	11.62	9.596	sp|P32119|PRDX2_HUMAN	Peroxiredoxin-2 OS=Homo sapiens OX=9606 GN=PRDX2 PE=1 SV=5	HUMAN	3	0.937562	0.911968	2.0893	0.448745	1.95885	1.09648	0.835658	2.0893	0.524808	2.29087	0.963829	0.95395	2.0893	0.461318	2.01372	cytoplasm; cytosol; extracellular exosome; antioxidant activity; thioredoxin peroxidase activity; cell redox homeostasis; cellular response to oxidative stress; hydrogen peroxide catabolic process; negative regulation of apoptotic process; regulation of apoptotic process; removal of superoxide radicals; response to oxidative stress	PRDX2 (synonym: NKEFB, TDPX1)		P40763; P10599	Belongs to the peroxiredoxin family. AhpC/Prx1 subfamily.	Cytoplasm.	Thiol-specific peroxidase that catalyzes the reduction of hydrogen peroxide and organic hydroperoxides to water and alcohols, respectively. Plays a role in cell protection against oxidative stress by detoxifying peroxides and as sensor of hydrogen peroxide-mediated signaling events. Might participate in the signaling cascades of growth factors and tumor necrosis factor-alpha by regulating the int…			3D-structure; Acetylation; Alternative splicing; Antioxidant; Complete proteome; Cytoplasm; Direct protein sequencing; Disulfide bond; Oxidoreductase; Peroxidase; Phosphoprotein; Polymorphism; Redox-active center; Reference proteome	2 N-acetylalanine; 112 Phosphoserine; 182 Phosphothreonine	153 D -> E (In dbSNP:rs34012472.)				1 Removed	59 66 SNRAEDFR -> TTVKRTSA (In Ref. 1; CAA80269.); 82 T -> N (In Ref. 2; AAA50465.); 105 A -> G (In Ref. 2; AAA50465.); 120 T -> N (In Ref. 1; CAA80269.); 126 127 YR -> TT (In Ref. 11; AA sequence.); 175 G -> A (In Ref. 1; CAA80269.); 180 S -> R (In Ref. 1; CAA80269.)		87 198 INTPRKEGGLGPLNIPLLADVTRRLSEDYGVLKTDEGIAYRGLFIIDGKGVLRQITVNDLPVGRSVDEALRLVQAFQYTDEHGEVCPAGWKPGSDTIKPNVDDSKEYFSKHN -> YEQGPKREVAAKLTPSGPSSVASWPLLNLWNLRFPIVKIMETLPPKSLRMMTVISI (In isoform 2.)			51 Interchain (with C-172); in linked form; 172 Interchain (with C-51); in linked form		evidence at protein level	IPR000866; IPR024706; IPR019479; IPR036249; IPR013766
98	5.02	5.08	42.61	37.39	24.35	sp|P62888|RL30_HUMAN	60S ribosomal protein L30 OS=Homo sapiens OX=9606 GN=RPL30 PE=1 SV=2	HUMAN	2	0.954993	0.926879	1.1695	0.816582	1.11686	1.00925	0.803371	1.1695	0.862979	1.18032	0.981748	0.870923	1.21339	0.809096	1.19124	cytosol; cytosolic large ribosomal subunit; extracellular exosome; focal adhesion; membrane; nucleus; polysomal ribosome; RNA binding; structural constituent of ribosome; antimicrobial humoral immune response mediated by antimicrobial peptide; cytoplasmic translation; defense response to Gram-negative bacterium; killing of cells of other organism; nuclear-transcribed mRNA catabolic process, nonse…	RPL30			Belongs to the eukaryotic ribosomal protein eL30 family.					3D-structure; Acetylation; Complete proteome; Isopeptide bond; Phosphoprotein; Reference proteome; Ribonucleoprotein; Ribosomal protein; Ubl conjugation	10 Phosphoserine; 16 Phosphoserine; 26 N6-acetyllysine; alternate												26 Glycyl lysine isopeptide (Lys-Gly) (interchain with G-Cter in SUMO2); alternate	evidence at protein level	IPR029064; IPR000231; IPR022991; IPR004038
141	3.45	3.6	18.56	13.75	6.186	tr|A0A1W2PQS6|A0A1W2PQS6_HUMAN	RPS10-NUDT3 readthrough OS=Homo sapiens OX=9606 GN=RPS10-NUDT3 PE=4 SV=1	HUMAN	2	0.954993	0.352822	1.31826	0.724436	1.25892	1.08643	0.819484	1.35519	0.801678	1.47231	1.00925	0.718254	1.41906	0.711214	1.43219
230	1.2	1.4	6.383	4.965	4.965	sp|Q9BRL6|SRSF8_HUMAN	Serine/arginine-rich splicing factor 8 OS=Homo sapiens OX=9606 GN=SRSF8 PE=1 SV=1	HUMAN	2	1.00925	0.845379	1.77011	0.570164	1.78649	0.92045	0.718441	1.6293	0.564937	1.49969	1.21339	0.885521	1.88799	0.642688	2.29087	cytosol; nuclear speck; nucleus; RNA binding; mRNA processing; RNA splicing	SRSF8 (synonym: SFRS2B, SRP46)		Q96SB4; P78362	Belongs to the splicing factor SR family.	Nucleus.	Involved in pre-mRNA alternative splicing.		Strongly expressed in pancreas, spleen and prostate. Weakly expressed in lung, liver and thymus.	3D-structure; Acetylation; Alternative splicing; Complete proteome; mRNA processing; mRNA splicing; Nucleus; Phosphoprotein; Reference proteome; RNA-binding	2 N-acetylserine; 2 Phosphoserine; 26 Phosphoserine; 156 Phosphoserine; 158 Phosphoserine; 171 Phosphoserine; 173 Phosphoserine; 196 Phosphoserine; 273 Phosphoserine					1 Removed	156 S -> G (In Ref. 4; AAH57783.)		114 120 (In isoform 2.)					evidence at protein level	IPR012677; IPR035979; IPR000504
248	0.56	0.59	1.89	1.89	1.203	RRRRRsp|Q8NI17-8|IL31R_HUMAN	REVERSED Isoform 8 of Interleukin-31 receptor subunit alpha OS=Homo sapiens OX=9606 GN=IL31RA	HUMAN	1	1.00925	0.973075	1.2942	0.77983	1.30617	1.13763	0.683019	1.49969	0.758578	1.70608	1.25892	0.603361	1.5417	0.816582	1.95885
83	6.13	6.2	20.95	18.57	15.24	tr|H0YA96|H0YA96_HUMAN	Heterogeneous nuclear ribonucleoprotein D0 (Fragment) OS=Homo sapiens OX=9606 GN=HNRNPD PE=1 SV=1	HUMAN	3	1.02802	0.994569	1.23595	0.831764	1.27057	1.04713	0.64471	1.2942	0.809096	1.35519	1.10662	0.650984	1.2942	0.855067	1.43219	RNA binding	HNRNPD								Complete proteome; Proteomics identification; Reference proteome; RNA-binding														evidence at protein level	IPR012677; IPR035979; IPR000504
130	4	4	16.9	13.15	13.15	tr|H0YHX9|H0YHX9_HUMAN	Nascent polypeptide-associated complex subunit alpha (Fragment) OS=Homo sapiens OX=9606 GN=NACA PE=1 SV=1	HUMAN	2	1.02802	0.920711	1.6293	0.630957	1.67494	0.895365	0.660433	1.52757	0.586138	1.36773	0.895365	0.845972	1.90546	0.469894	1.70608	nascent polypeptide-associated complex	NACA								Complete proteome; Proteomics identification; Reference proteome														evidence at protein level	IPR016641; IPR038187; IPR002715
123	4.01	4.01	20.77	20.77	12.56	tr|K7EK77|K7EK77_HUMAN	ATP synthase F1 subunit alpha (Fragment) OS=Homo sapiens OX=9606 GN=ATP5F1A PE=1 SV=1	HUMAN	2	1.03753	0.921583	2.0893	0.496592	2.1677	1.20226	0.624277	3.7325	0.322107	4.48745	0.816582	0.772236	4.83059	0.169044	3.94457	ATP binding; ATP metabolic process; proton transmembrane transport	ATP5F1A								Complete proteome; Proteomics identification; Reference proteome														evidence at protein level	IPR023366; IPR004100; IPR036121; IPR000194; IPR027417
178	2.06	2.08	6.751	2.672	0.9845	tr|A0A087WTP3|A0A087WTP3_HUMAN	Far upstream element-binding protein 2 OS=Homo sapiens OX=9606 GN=KHSRP PE=1 SV=1	HUMAN	1	1.15878	0.870835	1.7378	0.666807	2.01372	1.14815	0.999531	1.97697	0.580764	2.26987	1.14815	0.834832	1.38038	0.831764	1.58489
69	7.17	7.22	29.83	29.83	24.31	sp|P61204|ARF3_HUMAN	ADP-ribosylation factor 3 OS=Homo sapiens OX=9606 GN=ARF3 PE=1 SV=2	HUMAN	4	1.18032	0.376664	1.52757	0.772681	1.80302	1.24738	0.186756	1.52757	0.816582	1.92309	1.36773	0.202266	1.49969	0.912011	2.03236	extracellular exosome; Golgi membrane; perinuclear region of cytoplasm; GTP binding; GTPase activity; phosphatidylinositol biosynthetic process; protein transport; retrograde vesicle-mediated transport, Golgi to ER	ARF3			Belongs to the small GTPase superfamily. Arf family.	Golgi apparatus.; Cytoplasm > Perinuclear region.	GTP-binding protein that functions as an allosteric activator of the cholera toxin catalytic subunit, an ADP-ribosyltransferase. Involved in protein trafficking; may modulate vesicle budding and uncoating within the Golgi apparatus.			Alternative splicing; Complete proteome; Cytoplasm; ER-Golgi transport; Golgi apparatus; GTP-binding; Lipoprotein; Myristate; Nucleotide-binding; Protein transport; Reference proteome; Transport						1 Removed			50 86 (In isoform 2.)		2 N-myristoyl glycine			evidence at protein level	IPR027417; IPR005225; IPR024156; IPR006689
175	2.09	2.1	27.91	23.26	12.79	sp|P49458|SRP09_HUMAN	Signal recognition particle 9 kDa protein OS=Homo sapiens OX=9606 GN=SRP9 PE=1 SV=2	HUMAN	1	1.19124	0.701895	2.0893	0.570164	2.48886	0.903649	0.903997	4.20727	0.214783	3.80189	1.24738	0.592879	4.2462	0.293765	5.29664	cytosol; signal recognition particle receptor complex; signal recognition particle, endoplasmic reticulum targeting; 7S RNA binding; RNA binding; signal recognition particle binding; negative regulation of translational elongation; SRP-dependent cotranslational protein targeting to membrane; SRP-dependent cotranslational protein targeting to membrane, translocation	SRP9		P35609; P37108	Belongs to the SRP9 family.	Cytoplasm.	Signal-recognition-particle assembly has a crucial role in targeting secretory proteins to the rough endoplasmic reticulum membrane. SRP9 together with SRP14 and the Alu portion of the SRP RNA, constitutes the elongation arrest domain of SRP. The complex of SRP9 and SRP14 is required for SRP RNA binding.			3D-structure; Acetylation; Alternative splicing; Complete proteome; Cytoplasm; Direct protein sequencing; Reference proteome; Ribonucleoprotein; RNA-binding; Signal recognition particle	52 N6-acetyllysine					1 Removed			48 86 CLVYKTDQAQDVKKIEKFHSQLMRLMVAKEARNVTMETE -> RQCLALLLRLQCSGMIIAHCILDLLGSSGPLASAS (In isoform 2.)					evidence at protein level	IPR008832; IPR009018
209	2	2	3.759	3.008	1.504	tr|A0A2C9F2M7|A0A2C9F2M7_HUMAN	D-3-phosphoglycerate dehydrogenase OS=Homo sapiens OX=9606 GN=PHGDH PE=1 SV=1	HUMAN	1	1.19124	0.789147	6.13762	0.194089	7.31139	1.39316	0.502009	2.0893	0.666807	2.91072	2.31206	0.25021	2.10863	1.09648	4.83059
131	4	4	48.91	48.91	48.91	tr|H0YDD8|H0YDD8_HUMAN	60S acidic ribosomal protein P2 (Fragment) OS=Homo sapiens OX=9606 GN=RPLP2 PE=1 SV=1	HUMAN	2	1.24738	0.627641	1.43219	0.870964	1.78649	1.18032	0.683212	1.61436	0.731139	1.92309	1.20226	0.724261	1.52757	0.787046	1.83654	ribosome; structural constituent of ribosome; translational elongation	RPLP2			Belongs to the eukaryotic ribosomal protein P1/P2 family.					Complete proteome; Proteomics identification; Reference proteome; Ribonucleoprotein; Ribosomal protein														evidence at protein level	IPR038716; IPR027534
226	1.28	1.41	11.05	11.05	8.721	sp|O95881|TXD12_HUMAN	Thioredoxin domain-containing protein 12 OS=Homo sapiens OX=9606 GN=TXNDC12 PE=1 SV=1	HUMAN	1	1.2942	0.618814	2.0893	0.619441	2.70396	1.19124	0.724187	2.0893	0.570164	2.48886	0.870964	0.801731	2.0893	0.416869	1.8197	endoplasmic reticulum lumen; peptide disulfide oxidoreductase activity; protein-disulfide reductase (glutathione) activity; cell differentiation; cell redox homeostasis; negative regulation of endoplasmic reticulum stress-induced intrinsic apoptotic signaling pathway	TXNDC12 (synonym: TLP19; orf: UNQ713/PRO1376)		O95198; O43765; Q96EQ0; Q9UMX0; Q9UMX0-2; Q9UHD9		Endoplasmic reticulum lumen.	Possesses significant protein thiol-disulfide oxidase activity.		Widely expressed.	3D-structure; Complete proteome; Direct protein sequencing; Disulfide bond; Endoplasmic reticulum; Oxidoreductase; Redox-active center; Reference proteome; Signal					1 26		102 D -> H (In Ref. 6; AAH08913.)					66 69 Redox-active		evidence at protein level	IPR037462; IPR036249; IPR017937; IPR013766
247	0.57	0.6	13.75	6.875	4.375	sp|P46778|RL21_HUMAN	60S ribosomal protein L21 OS=Homo sapiens OX=9606 GN=RPL21 PE=1 SV=2	HUMAN	1	1.35519	0.536793	6.25173	0.21677	8.47227	1.08643	0.836657	14.8594	0.0731139	15.1356	1.19124	0.701301	10.3753	0.114815	12.3595	cytosol; cytosolic large ribosomal subunit; endoplasmic reticulum; membrane; RNA binding; structural constituent of ribosome; nuclear-transcribed mRNA catabolic process, nonsense-mediated decay; SRP-dependent cotranslational protein targeting to membrane; translation; translational initiation	RPL21			Belongs to the eukaryotic ribosomal protein eL21 family.	Cytoplasm; Cytosol. Cytoplasm. Endoplasmic reticulum.	Component of the large ribosomal subunit.	Hypotrichosis 12: A form of hypotrichosis, a condition characterized by the presence of less than the normal amount of hair and abnormal hair follicles and shafts, which are thin and atrophic. The extent of scalp and body hair involvement can be very variable, within as well as between families. HYPT12 patients have normal scalp hair density at birth. Hair loss begins during the first 6 months of…		3D-structure; Complete proteome; Cytoplasm; Direct protein sequencing; Disease mutation; Endoplasmic reticulum; Hypotrichosis; Polymorphism; Reference proteome; Ribonucleoprotein; Ribosomal protein		15 F -> S (In dbSNP:rs17085349.); 32 R -> Q (In HYPT12; autosomal dominant; dbSNP:rs587777527.)				1 Removed	72 V -> A (In Ref. 2; AAA93231.); 78 K -> E (In Ref. 2; AAA93231.); 104 S -> N (In Ref. 2; AAA93231.); 112 N -> D (In Ref. 2; AAA93231.); 115 K -> E (In Ref. 2; AAA93231.); 120 K -> Q (In Ref. 2; AAA93231.); 131 Q -> H (In Ref. 5; AAA80462.)							evidence at protein level	IPR036948; IPR001147; IPR018259; IPR008991
220	1.72	1.98	24.76	24.76	8.571	sp|Q9Y3U8|RL36_HUMAN	60S ribosomal protein L36 OS=Homo sapiens OX=9606 GN=RPL36 PE=1 SV=3	HUMAN	1	1.52757	0.374606	1.59956	0.954993	2.44343	1.05682	0.784915	1.59956	0.660694	1.69044	1.39316	0.482228	1.38038	1.00925	1.92309	cytoplasm; cytosol; cytosolic large ribosomal subunit; membrane; nucleolus; polysomal ribosome; RNA binding; structural constituent of ribosome; cytoplasmic translation; nuclear-transcribed mRNA catabolic process, nonsense-mediated decay; SRP-dependent cotranslational protein targeting to membrane; translation; translational initiation	RPL36			Belongs to the eukaryotic ribosomal protein eL36 family.	Cytoplasm; Cytosol. Cytoplasm.	Component of the large ribosomal subunit.			3D-structure; Acetylation; Complete proteome; Cytoplasm; Direct protein sequencing; Polymorphism; Reference proteome; Ribonucleoprotein; Ribosomal protein	62 N6-acetyllysine	67 K -> E (In dbSNP:rs11556110.)				1 Removed	29 R -> H (In Ref. 3; AAD27776.)							evidence at protein level	IPR038097; IPR000509
239	0.72	0.81	8	5.778	5.778	tr|M0R0R2|M0R0R2_HUMAN	40S ribosomal protein S5 OS=Homo sapiens OX=9606 GN=RPS5 PE=1 SV=1	HUMAN	1	1.80302	0.369816	2.0893	0.862979	3.76704	0.77983	0.651091	2.0893	0.37325	1.6293	1.47231	0.495504	2.0893	0.704693	3.0761	small ribosomal subunit; RNA binding; structural constituent of ribosome; translation	RPS5			Belongs to the universal ribosomal protein uS7 family.					Complete proteome; Proteomics identification; Reference proteome; Ribonucleoprotein; Ribosomal protein														evidence at protein level	IPR000235; IPR005716; IPR020606; IPR023798; IPR036823
171	2.16	2.21	14.96	9.843	5.512	sp|Q8N0Y7|PGAM4_HUMAN	Probable phosphoglycerate mutase 4 OS=Homo sapiens OX=9606 GN=PGAM4 PE=3 SV=1	HUMAN	1	3.10456	0.301311	4.44631	0.698232	13.8038	2.1677	0.455304	4.01791	0.539511	8.79023	0.824138	0.837245	4.44631	0.183654	3.66438	cytosol; extracellular exosome; sperm principal piece; 2,3-bisphosphoglycerate-dependent phosphoglycerate mutase activity; bisphosphoglycerate mutase activity; hydrolase activity; phosphoglycerate mutase activity; gluconeogenesis; glycolytic process; positive regulation of flagellated sperm motility; regulation of pentose-phosphate shunt	PGAM4 (synonym: PGAM3)			Belongs to the phosphoglycerate mutase family. BPG-dependent PGAM subfamily.					Acetylation; Complete proteome; Glycolysis; Hydrolase; Isomerase; Phosphoprotein; Polymorphism; Reference proteome	14 Phosphoserine; 23 Phosphoserine; 26 Phosphotyrosine; 31 Phosphoserine; 106 N6-acetyllysine; 118 Phosphoserine; 251 N6-acetyllysine; alternate; 251 N6-succinyllysine; alternate; 253 N6-acetyllysine; 254 N6-acetyllysine	40 R -> C (In dbSNP:rs782408548.); 90 R -> Q (In dbSNP:rs5959129.); 175 I -> T												inferred from homology	IPR013078; IPR029033; IPR001345; IPR005952
201	2	2.03	7.957	5.787	2.712	sp|Q5SSJ5|HP1B3_HUMAN	Heterochromatin protein 1-binding protein 3 OS=Homo sapiens OX=9606 GN=HP1BP3 PE=1 SV=1	HUMAN	1	0.011272	0.0888644	2.63027	0.01	0.0296483	3.98107	0.206844	12.0226	0.331131	32.2107	4.65586	0.184264	11.272	0.413047	34.6737	chromosome; nuclear speck; nucleosome; nucleus; DNA binding; nucleosome binding; cellular response to hypoxia; heterochromatin organization; nucleosome assembly; regulation of cell proliferation; regulation of nucleus size; regulation of transcription, DNA-templated	HP1BP3		P50222		Nucleus.; Chromosome.	Component of heterochromatin that maintains heterochromatin integrity during G1/S progression and regulates the duration of G1 phase to critically influence cell proliferative capacity (PubMed:24830416). Mediates chromatin condensation during hypoxia, leading to increased tumor cell viability, radio-resistance, chemo-resistance and self-renewal(PubMed:25100860).			3D-structure; Acetylation; Alternative splicing; Chromosome; Complete proteome; Direct protein sequencing; DNA-binding; Isopeptide bond; Nucleus; Phosphoprotein; Reference proteome; Repeat; Ubl conjugation	2 N-acetylalanine; 6 Phosphoserine; 51 Phosphothreonine; 85 Phosphothreonine; 142 Phosphoserine; 155 Phosphoserine; 156 Phosphoserine; 190 N6-acetyllysine; 248 Phosphoserine; 249 Phosphoserine; 441 Phosphoserine; 442 Phosphoserine; 446 Phosphoserine					1 Removed	262 V -> G (In Ref. 1; AAF14871.); 267 F -> S (In Ref. 2; BAF83941.); 499 P -> S (In Ref. 2; BAG64972.)		1 152 (In isoform 3.); 1 38 (In isoform 2.); 117 133 DEKDQSKEKEKKVKKTI -> ERADSIHSTLFIIGQNS (In isoform 4.); 134 553 (In isoform 4.)				64 Glycyl lysine isopeptide (Lys-Gly) (interchain with G-Cter in SUMO2); 97 Glycyl lysine isopeptide (Lys-Gly) (interchain with G-Cter in SUMO2); 258 Glycyl lysine isopeptide (Lys-Gly) (interchain with G-Cter in SUMO2)	evidence at protein level	IPR005818; IPR033061; IPR036388; IPR036390
213	2	2	4.636	4.636	3.311	sp|P19623|SPEE_HUMAN	Spermidine synthase OS=Homo sapiens OX=9606 GN=SRM PE=1 SV=1	HUMAN	1	0.152757	0.290251	4.96592	0.0322107	0.758578	2.01372	0.871218	4.57088	0.440555	10.0925	2.83139	0.565022	4.61318	0.613762	14.4544	cytosol; identical protein binding; protein homodimerization activity; spermidine synthase activity; cellular response to leukemia inhibitory factor; polyamine metabolic process; spermidine biosynthetic process	SRM (synonym: SPS1, SRML1)	Amine and polyamine biosynthesis; spermidine biosynthesis; spermidine from putrescine: step 1/1.	P54274	Belongs to the spermidine/spermine synthase family.		Catalyzes the production of spermidine from putrescine and decarboxylated S-adenosylmethionine (dcSAM). Has a strong preference for putrescine as substrate, and has very low activity towards 1,3-diaminopropane. Has extremely low activity towards spermidine.			3D-structure; Acetylation; Complete proteome; Polyamine biosynthesis; Polymorphism; Reference proteome; Spermidine biosynthesis; Transferase	1 N-acetylmethionine	149 L -> V (In dbSNP:rs1049932.)					210 Q -> E (In Ref. 1; AAA36633.)							evidence at protein level	IPR030374; IPR030373; IPR029063; IPR001045; IPR030668; IPR035246; IPR037163
177	2.07	2.09	11.7	4.071	4.071	sp|Q99536|VAT1_HUMAN	Synaptic vesicle membrane protein VAT-1 homolog OS=Homo sapiens OX=9606 GN=VAT1 PE=1 SV=2	HUMAN	1	0.265461	0.360118	3.01995	0.0648634	0.801678	1.00925	0.905724	2.208	0.457088	2.24905	1.95885	0.518919	2.33346	0.83946	5.15229	azurophil granule lumen; extracellular exosome; extracellular region; integral component of membrane; mitochondrial outer membrane; oxidoreductase activity; zinc ion binding; negative regulation of mitochondrial fusion; neutrophil degranulation	VAT1			Belongs to the zinc-containing alcohol dehydrogenase family. Quinone oxidoreductase subfamily.	Cytoplasm.; Mitochondrion outer membrane > Peripheral membrane protein.	Possesses ATPase activity (By similarity). Plays a part in calcium-regulated keratinocyte activation in epidermal repair mechanisms. Has no effect on cell proliferation. Negatively regulates mitochondrial fusion in cooperation with mitofusin proteins (MFN1-2).		Expressed in brain. Also expressed in glioblastoma cells.	Acetylation; Alternative splicing; Complete proteome; Cytoplasm; Direct protein sequencing; Membrane; Mitochondrion; Mitochondrion outer membrane; Oxidoreductase; Phosphoprotein; Reference proteome	2 N-acetylserine; 2 Phosphoserine; 18 Phosphoserine; 27 Phosphoserine; 35 Phosphoserine; 44 Phosphoserine					1 Removed	71 P -> A (In Ref. 1; AAC37596.); 82 86 RLRAC -> NSARG (In Ref. 8; AAA95990.); 207 208 QL -> HV (In Ref. 8; AAA95990.); 392 E -> Q (In Ref. 1; AAC37596.); 393 N -> S (In Ref. 8; AAA95990.)		1 134 (In isoform 2.); 61 128 (In isoform 3.)					evidence at protein level	IPR013149; IPR013154; IPR011032; IPR036291; IPR020843; IPR002364
142	3.42	10.06	17.74	15.6	10.09	sp|P11021|BIP_HUMAN	Endoplasmic reticulum chaperone BiP OS=Homo sapiens OX=9606 GN=HSPA5 PE=1 SV=2	HUMAN	5	0.270396	0.0569398	2.75423	0.0772681	0.744732	0.564937	0.241771	2.31206	0.212814	1.30617	0.654636	0.535429	2.31206	0.270396	1.51356	cell surface; endoplasmic reticulum; endoplasmic reticulum chaperone complex; endoplasmic reticulum lumen; endoplasmic reticulum membrane; endoplasmic reticulum-Golgi intermediate compartment; extracellular exosome; focal adhesion; integral component of endoplasmic reticulum membrane; melanosome; membrane; midbody; mitochondrion; myelin sheath; nucleus; plasma membrane; protein-containing complex…	HSPA5 (synonym: GRP78)		Q6T424; P31749; P18850; Q6E0U4; Q9UBS4; Q91YW3; Q9NZJ5; O75460; O75460-1; Q96IZ0; Q62627; P04049; P61619	Belongs to the heat shock protein 70 family.	Endoplasmic reticulum lumen.; Melanosome. Cytoplasm.	Endoplasmic reticulum chaperone that plays a key role in protein folding and quality control in the endoplasmic reticulum lumen (PubMed:2294010, PubMed:23769672, PubMed:23990668, PubMed:28332555). Involved in the correct folding of proteins and degradation of misfolded proteins via its interaction with DNAJC10/ERdj5, probably to facilitate the release of DNAJC10/ERdj5 from its substrate (By simil…	Autoantigen in rheumatoid arthritis.		3D-structure; Acetylation; ATP-binding; Complete proteome; Cytoplasm; Direct protein sequencing; Endoplasmic reticulum; Hydrolase; Isopeptide bond; Methylation; Nitration; Nucleotide-binding; Phosphoprotein; Polymorphism; Reference proteome; Signal; Ubl conjugation	86 Phosphoserine; 125 N6-acetyllysine; 160 Nitrated tyrosine; 213 N6-acetyllysine; 271 N6-acetyllysine; 326 N6-acetyllysine; 353 N6-acetyllysine; alternate; 447 N6-succinyllysine; 492 Omega-N-methylarginine; 518 O-AMP-threonine; 518 Phosphothreonine; 585 N6,N6,N6-trimethyllysine; by METTL21A; in vitro; 585 N6,N6-dimethyllysine; alternate; 585 N6-methyllysine; alternate; 591 N6-methyllysine; 643 P…	543 N -> H (In dbSNP:rs35356639.)			1 18		297 (In Ref. 1; AAA52614 and 2; CAA61201.); 418 D -> H (In Ref. 1; AAA52614 and 2; CAA61201.); 439 R -> S (In Ref. 1; AAA52614 and 2; CAA61201.); 447 K -> N (In Ref. 1; AAA52614 and 2; CAA61201.)						352 Glycyl lysine isopeptide (Lys-Gly) (interchain with G-Cter in SUMO2); 353 Glycyl lysine isopeptide (Lys-Gly) (interchain with G-Cter in SUMO1); alternate	evidence at protein level	IPR018181; IPR029048; IPR029047; IPR013126
34	14.28	41.62	37.7	36.89	25.55	sp|P07900|HS90A_HUMAN	Heat shock protein HSP 90-alpha OS=Homo sapiens OX=9606 GN=HSP90AA1 PE=1 SV=5	HUMAN	24	0.275423	0.348216	2.60615	0.167494	0.717794	0.685488	0.590984	1.43219	0.444631	0.981748	0.597035	0.787146	1.52757	0.457088	0.912011	axonal growth cone; cytoplasm; cytosol; dendritic growth cone; endocytic vesicle lumen; extracellular exosome; extracellular region; ficolin-1-rich granule lumen; lysosomal lumen; melanosome; membrane; myelin sheath; neuronal cell body; nucleoplasm; nucleus; perinuclear region of cytoplasm; plasma membrane; protein-containing complex; ruffle membrane; secretory granule lumen; ATP binding; ATPase …	HSP90AA1 (synonym: HSP90A, HSPC1, HSPCA)		O95433; Q8IWD4; Q16543; Q7L3B6; P50750; Q96G23; Q9UHD1; O15111; P00533; P04626; Q02790; Q14318; Q6PK50; Q9Y6K9; Q9UHH9; P05412; Q6VAB6; O43318-2; P04150; Q8WVJ2; P43034; P26882; P53041; Q15185; Q9H6T3; P61247; P35467; Q15831; Q9UNE7	Belongs to the heat shock protein 90 family.	Nucleus.; Cytoplasm. Melanosome. Cell membrane.	Molecular chaperone that promotes the maturation, structural maintenance and proper regulation of specific target proteins involved for instance in cell cycle control and signal transduction. Undergoes a functional cycle that is linked to its ATPase activity which is essential for its chaperone activity. This cycle probably induces conformational changes in the client proteins, thereby causing th…			3D-structure; Acetylation; Alternative splicing; ATP-binding; Cell membrane; Chaperone; Complete proteome; Cytoplasm; Direct protein sequencing; Membrane; Nucleotide-binding; Nucleus; Phosphoprotein; Reference proteome; S-nitrosylation; Stress response; Ubl conjugation	5 Phosphothreonine; by PRKDC; 7 Phosphothreonine; by PRKDC; 58 N6-acetyllysine; 84 N6-acetyllysine; 231 Phosphoserine; 252 Phosphoserine; 263 Phosphoserine; 313 Phosphotyrosine; 443 N6-acetyllysine; 453 Phosphoserine; 458 N6-acetyllysine; 476 Phosphoserine; 489 N6-acetyllysine; 492 Phosphotyrosine; 585 N6-acetyllysine; 598 S-nitrosocysteine; 641 Phosphoserine					1 Removed	63 S -> T (In Ref. 1; CAA33259.); 74 K -> R (In Ref. 4; CAI64495 and 6; BAG51711.); 86 D -> G (In Ref. 4; CAI64495 and 6; BAG51711.); 162 W -> D (In Ref. 15; AA sequence.)		1 M -> MPPCSGGDGSTPPGPSLRDRDCPAQSAEYPRDRLDPRPGSPSEASSPPFLRSRAPVNWYQEKAQVFLWHLMVSGSTTLLCLWKQPFHVSAFPVTASLAFRQSQGAGQHLYKDLQPFILLRLLM (In isoform 2.)					evidence at protein level	IPR003594; IPR036890; IPR019805; IPR037196; IPR001404; IPR020575; IPR020568
18	26.27	25.85	64.38	62.56	42.47	sp|P10412|H14_HUMAN	Histone H1.4 OS=Homo sapiens OX=9606 GN=HIST1H1E PE=1 SV=2	HUMAN	16	0.296483	0.138894	1.92309	0.0831764	0.570164	0.613762	0.671296	1.40605	0.30761	0.862979	0.49204	0.310932	1.52757	0.212814	0.751623	nuclear heterochromatin; nuclear nucleosome; nucleus; ADP binding; AMP binding; ATP binding; calcium ion binding; chromatin DNA binding; dATP binding; double-stranded DNA binding; GTP binding; RNA binding; histone H3-K27 trimethylation; histone H3-K4 trimethylation; negative regulation of transcription by RNA polymerase II; nucleosome assembly; nucleosome positioning	HIST1H1E (synonym: H1F4)		Q9Y468; P16333	Belongs to the histone H1/H5 family.	Nucleus.; Chromosome.	Histone H1 protein binds to linker DNA between nucleosomes forming the macromolecular structure known as the chromatin fiber. Histones H1 are necessary for the condensation of nucleosome chains into higher-order structured fibers. Acts also as a regulator of individual gene transcription through chromatin remodeling, nucleosome spacing and DNA methylation (By similarity).	Rahman syndrome: An autosomal dominant syndrome characterized by intellectual disability and overgrowth manifesting as increased birth length, height, weight, and/or head circumference. - The disease is caused by mutations affecting the gene represented in this entry.		3D-structure; Acetylation; ADP-ribosylation; Chromosome; Citrullination; Complete proteome; Direct protein sequencing; DNA-binding; Hydroxylation; Mental retardation; Methylation; Nucleus; Phosphoprotein; Polymorphism; Reference proteome	2 N-acetylserine; 2 Phosphoserine; 17 N6-acetyllysine; 18 Phosphothreonine; 26 N6-acetyllysine; alternate; 26 N6-methyllysine; alternate; 34 N6-(beta-hydroxybutyryl)lysine; alternate; 34 N6-succinyllysine; alternate; 36 Phosphoserine; 52 N6-(beta-hydroxybutyryl)lysine; 54 Citrulline; 64 N6-(beta-hydroxybutyryl)lysine; 85 N6-(beta-hydroxybutyryl)lysine; 90 N6-(beta-hydroxybutyryl)lysine; 104 Phosp…	128 A -> V (In a colorectal cancer sample; somatic mutation; dbSNP:rs768731472.); 152 K -> R (In dbSNP:rs2298090.)				1 Removed								evidence at protein level	IPR005818; IPR005819; IPR036388; IPR036390
228	1.23	1.38	5.738	4.098	1.23	sp|P13010|XRCC5_HUMAN	X-ray repair cross-complementing protein 5 OS=Homo sapiens OX=9606 GN=XRCC5 PE=1 SV=3	HUMAN	1	0.337287	0.979671	4.74242	0.0711213	1.59956	1.00925	0.608679	4.74242	0.212814	5.24808	3.46737	0.198774	4.92039	0.704693	17.0608	cytosol; extracellular region; Ku70:Ku80 complex; membrane; nonhomologous end joining complex; nuclear chromosome, telomeric region; nuclear telomere cap complex; nucleolus; nucleoplasm; nucleus; plasma membrane; protein-containing complex; protein-DNA complex; ribonucleoprotein complex; secretory granule lumen; ATP binding; ATP-dependent DNA helicase activity; damaged DNA binding; DNA binding; d…	XRCC5 (synonym: G22P2)		Q8IW19; P38432; Q9H4A6; P09629; P04792; Q9BUH6-1; O15355; P78527; P13693; P12956	Belongs to the ku80 family.	Nucleus.; Nucleus > Nucleolus. Chromosome.	Single-stranded DNA-dependent ATP-dependent helicase. Has a role in chromosome translocation. The DNA helicase II complex binds preferentially to fork-like ends of double-stranded DNA in a cell cycle-dependent manner. It works in the 3'-5' direction. Binding to DNA may be mediated by XRCC6. Involved in DNA non-homologous end joining (NHEJ) required for double-strand break repair and V(D)J recombi…			3D-structure; Acetylation; Activator; ATP-binding; Chromosome; Complete proteome; Direct protein sequencing; DNA damage; DNA recombination; DNA repair; DNA-binding; Helicase; Hydrolase; Immunity; Innate immunity; Isopeptide bond; Nucleotide-binding; Nucleus; Phosphoprotein; Polymorphism; Reference proteome; Systemic lupus erythematosus; Transcription; Transcription regulation; Ubl conjugation	144 N6-acetyllysine; 255 Phosphoserine; 258 Phosphoserine; 265 N6-acetyllysine; 318 Phosphoserine; 332 N6-acetyllysine; 535 Phosphothreonine; 577 Phosphoserine; by PRKDC; 579 Phosphoserine; by PRKDC; 580 Phosphoserine; by PRKDC; 660 N6-acetyllysine; 665 N6-acetyllysine; 715 Phosphothreonine; by PRKDC	463 L -> F (In dbSNP:rs1805380.); 508 I -> V (In dbSNP:rs2287558.)				1 Removed	14 16 MDV -> YSY (In Ref. 10; AA sequence.); 117 V -> A (In Ref. 3; BAF83429.); 134 I -> V (In Ref. 4; BAD96323.); 178 R -> S (In Ref. 4; BAD96323.); 315 R -> L (In Ref. 11; CAA40736.); 461 M -> R (In Ref. 10; AA sequence.); 479 T -> G (In Ref. 10; AA sequence.); 540 I -> T (In Ref. 3; BAF83429.)						195 Glycyl lysine isopeptide (Lys-Gly) (interchain with G-Cter in SUMO2); 532 Glycyl lysine isopeptide (Lys-Gly) (interchain with G-Cter in SUMO2); 534 Glycyl lysine isopeptide (Lys-Gly) (interchain with G-Cter in SUMO2); 566 Glycyl lysine isopeptide (Lys-Gly) (interchain with G-Cter in SUMO2); 568 Glycyl lysine isopeptide (Lys-Gly) (interchain with G-Cter in SUMO2); 669 Glycyl lysine isopeptide …	evidence at protein level	IPR006164; IPR024193; IPR005160; IPR036494; IPR005161; IPR014893; IPR016194; IPR002035; IPR036465
116	4.12	4.11	25.52	22.76	12.41	sp|P39019|RS19_HUMAN	40S ribosomal protein S19 OS=Homo sapiens OX=9606 GN=RPS19 PE=1 SV=2	HUMAN	2	0.353183	0.159256	2.24905	0.0831764	0.794328	0.57544	0.118276	1.59956	0.293765	0.92045	0.724436	0.125994	1.65959	0.409261	1.20226	cytoplasm; cytosol; cytosolic small ribosomal subunit; extracellular exosome; focal adhesion; membrane; nucleolus; nucleoplasm; ribosome; fibroblast growth factor binding; protein homodimerization activity; protein kinase binding; RNA binding; structural constituent of ribosome; antimicrobial humoral immune response mediated by antimicrobial peptide; defense response to Gram-negative bacterium; e…	RPS19		P11309	Belongs to the eukaryotic ribosomal protein eS19 family.	Nucleus.	Required for pre-rRNA processing and maturation of 40S ribosomal subunits.	Diamond-Blackfan anemia 1: A form of Diamond-Blackfan anemia, a congenital non-regenerative hypoplastic anemia that usually presents early in infancy. Diamond-Blackfan anemia is characterized by a moderate to severe macrocytic anemia, erythroblastopenia, and an increased risk of developing leukemia. 30 to 40% of Diamond-Blackfan anemia patients present with short stature and congenital anomalies,…	Higher level expression is seen in the colon carcinoma tissue than normal colon tissue.	3D-structure; Acetylation; Complete proteome; Diamond-Blackfan anemia; Direct protein sequencing; Disease mutation; Methylation; Nucleus; Reference proteome; Ribonucleoprotein; Ribosomal protein	23 N6-acetyllysine; 67 Omega-N-methylarginine; 111 N6-acetyllysine; 115 N6-acetyllysine; 143 N6-succinyllysine	9 14 (In DBA1.); 15 V -> F (In DBA1; affects protein stability; does not localize to the nucleolus; dbSNP:rs104894717.); 17 A -> P (In DBA1.); 18 19 LA -> E (In DBA1.); 18 L -> P (In DBA1; affects protein stability; does not localize to the nucleolus; affects assembly into a functional ribosomal subunit.); 18 L -> R (In DBA1.); 21 F -> S (In DBA1.); 47 P -> L (In DBA1; affects assembly into a fun…				1 Removed								evidence at protein level	IPR001266; IPR018277; IPR038111; IPR036390
166	2.25	2.29	8.903	6.625	3.52	sp|P52209|6PGD_HUMAN	6-phosphogluconate dehydrogenase, decarboxylating OS=Homo sapiens OX=9606 GN=PGD PE=1 SV=3	HUMAN	1	0.376704	0.301693	2.208	0.0199526	0.831764	1.5417	0.376025	1.69044	0.912011	3.10456	1.34276	0.651684	1.34276	1	1.95885	cytosol; extracellular exosome; nucleus; phosphogluconate dehydrogenase (decarboxylating) activity; D-gluconate metabolic process; oxidation-reduction process; pentose biosynthetic process; pentose-phosphate shunt; pentose-phosphate shunt, oxidative branch	PGD (synonym: PGDH)	Carbohydrate degradation; pentose phosphate pathway; D-ribulose 5-phosphate from D-glucose 6-phosphate (oxidative stage): step 3/3.		Belongs to the 6-phosphogluconate dehydrogenase family.	Cytoplasm.	Catalyzes the oxidative decarboxylation of 6-phosphogluconate to ribulose 5-phosphate and CO(2), with concomitant reduction of NADP to NADPH.			3D-structure; Acetylation; Alternative splicing; Complete proteome; Cytoplasm; Gluconate utilization; NADP; Oxidoreductase; Pentose shunt; Phosphoprotein; Polymorphism; Reference proteome	38 N6-acetyllysine; 57 Phosphoserine; 59 N6-acetyllysine; 129 Phosphoserine; 309 N6-acetyllysine	268 A -> S (In dbSNP:rs11547610.)					118 A -> G (In Ref. 1; AAA75302.); 135 A -> P (In Ref. 1; AAA75302.)		1 13 (In isoform 2.)					evidence at protein level	IPR008927; IPR013328; IPR006114; IPR006113; IPR006115; IPR006184; IPR036291; IPR006183
150	2.85	24	63.38	61.03	39.44	sp|P16403|H12_HUMAN	Histone H1.2 OS=Homo sapiens OX=9606 GN=HIST1H1C PE=1 SV=2	HUMAN	15	0.390841	0.249136	1.94089	0.183654	0.758578	0.855067	0.508651	1.39316	0.549541	1.19124	0.691831	0.736593	1.41906	0.369828	0.981748	nuclear euchromatin; nucleosome; nucleus; transcriptionally active chromatin; chromatin DNA binding; RNA binding; histone H3-K27 trimethylation; histone H3-K4 trimethylation; negative regulation of transcription by RNA polymerase II; nucleosome assembly; nucleosome positioning	HIST1H1C (synonym: H1F2)			Belongs to the histone H1/H5 family.	Nucleus.; Chromosome.	Histone H1 protein binds to linker DNA between nucleosomes forming the macromolecular structure known as the chromatin fiber. Histones H1 are necessary for the condensation of nucleosome chains into higher-order structured fibers. Acts also as a regulator of individual gene transcription through chromatin remodeling, nucleosome spacing and DNA methylation (By similarity).			Acetylation; ADP-ribosylation; Chromosome; Citrullination; Complete proteome; Direct protein sequencing; DNA-binding; Hydroxylation; Methylation; Nucleus; Phosphoprotein; Polymorphism; Reference proteome	2 N-acetylserine; partial; 2 Phosphoserine; 17 N6-acetyllysine; 23 N6-(2-hydroxyisobutyryl)lysine; 26 N6-(2-hydroxyisobutyryl)lysine; 27 N6-(2-hydroxyisobutyryl)lysine; 34 N6-(beta-hydroxybutyryl)lysine; alternate; 34 N6-crotonyllysine; alternate; 34 N6-methyllysine; alternate; 46 N6-(2-hydroxyisobutyryl)lysine; 52 N6-(2-hydroxyisobutyryl)lysine; alternate; 52 N6-(beta-hydroxybutyryl)lysine; alte…	18 A -> V (In dbSNP:rs2230653.); 113 S -> A (In dbSNP:rs34810376.); 124 G -> A (In dbSNP:rs12111009.)				1 Removed								evidence at protein level	IPR005818; IPR005819; IPR036388; IPR036390
99	4.94	5.05	17.42	14.02	9.47	sp|P61247|RS3A_HUMAN	40S ribosomal protein S3a OS=Homo sapiens OX=9606 GN=RPS3A PE=1 SV=2	HUMAN	3	0.398107	0.13009	1.83654	0.119124	0.731139	0.519996	0.220022	1.64437	0.248886	0.855067	0.92045	0.856595	1.39316	0.654636	1.28233	cytoplasm; cytosol; cytosolic small ribosomal subunit; endoplasmic reticulum; extracellular exosome; focal adhesion; nucleolus; nucleoplasm; nucleus; ribonucleoprotein complex; mRNA 5'-UTR binding; RNA binding; structural constituent of ribosome; cell differentiation; cytoplasmic translation; negative regulation of apoptotic process; nuclear-transcribed mRNA catabolic process, nonsense-mediated d…	RPS3A (synonym: FTE1, MFTL)		P07900	Belongs to the eukaryotic ribosomal protein eS1 family.	Cytoplasm.; Nucleus.	May play a role during erythropoiesis through regulation of transcription factor DDIT3.			3D-structure; Acetylation; Complete proteome; Cytoplasm; Differentiation; Direct protein sequencing; Isopeptide bond; Nucleus; Phosphoprotein; Reference proteome; Ribonucleoprotein; Ribosomal protein; Ubl conjugation	34 N6-acetyllysine; alternate; 56 N6-acetyllysine; 236 Phosphoserine; 237 Phosphoserine; 249 N6-acetyllysine; alternate; 256 Phosphotyrosine; 263 Phosphoserine					1 Removed							34 Glycyl lysine isopeptide (Lys-Gly) (interchain with G-Cter in SUMO2); alternate; 249 Glycyl lysine isopeptide (Lys-Gly) (interchain with G-Cter in SUMO2); alternate	evidence at protein level	IPR027500; IPR001593; IPR018281
135	3.72	3.9	25.12	20.93	10.7	sp|P09429|HMGB1_HUMAN	High mobility group protein B1 OS=Homo sapiens OX=9606 GN=HMGB1 PE=1 SV=3	HUMAN	2	0.409261	0.0801718	1.75388	0.233346	0.717794	0.564937	0.360474	1.52757	0.331131	0.862979	0.405508	0.0945559	1.72187	0.16293	0.698232	alphav-beta3 integrin-HMGB1 complex; cell surface; condensed chromosome; early endosome; endoplasmic reticulum-Golgi intermediate compartment; extracellular region; extracellular space; ficolin-1-rich granule lumen; neuron projection; nucleoplasm; nucleus; secretory granule lumen; bubble DNA binding; C-X-C chemokine binding; calcium-dependent protein kinase regulator activity; chemoattractant act…	HMGB1 (synonym: HMG1)		Q15109; Q6RW13; Q14457; P42858; P43246; O00206; P04637	Belongs to the HMGB family.	Nucleus.; Chromosome. Cytoplasm. Secreted. Cell membrane > Peripheral membrane protein > Extracellular side. Endosome. Endoplasmic reticulum-Golgi intermediate compartment.	Multifunctional redox sensitive protein with various roles in different cellular compartments. In the nucleus is one of the major chromatin-associated non-histone proteins and acts as a DNA chaperone involved in replication, transcription, chromatin remodeling, V(D)J recombination, DNA repair and genome stability. Proposed to be an universal biosensor for nucleic acids. Promotes host inflammatory…		Ubiquituous. Expressed in platelets (PubMed:11154118).	3D-structure; Acetylation; Adaptive immunity; ADP-ribosylation; Autophagy; Cell membrane; Chemotaxis; Chromosome; Complete proteome; Cytoplasm; Direct protein sequencing; Disulfide bond; DNA damage; DNA recombination; DNA repair; DNA-binding; Endosome; Immunity; Inflammatory response; Innate immunity; Membrane; Nucleus; Oxidation; Phosphoprotein; Polymorphism; Reference proteome; Repeat; Secreted	3 N6-acetyllysine; 7 N6-acetyllysine; 8 N6-acetyllysine; 12 N6-acetyllysine; 23 Cysteine sulfonic acid (-SO3H); alternate; 28 N6-acetyllysine; 29 N6-acetyllysine; 30 N6-acetyllysine; 35 Phosphoserine; 43 N6-acetyllysine; 45 Cysteine sulfonic acid (-SO3H); alternate; 90 N6-acetyllysine; 100 Phosphoserine; 106 Cysteine sulfonic acid (-SO3H); 127 N6-acetyllysine; 128 N6-acetyllysine; 141 N6-acetylly…	11 G -> R (In gastric-carcinoma cell line.); 149 A -> E (In gastric-carcinoma cell line.); 156 E -> Q; 190 D -> G (In gastric-carcinoma cell line.)					143 P -> H (In Ref. 13; AAI41845.); 215 E -> D (In Ref. 8; CAG33144.)					23 45 In disulfide HMGB1; alternate		evidence at protein level	IPR009071; IPR036910; IPR017967
12	33.06	32.56	37.87	34.21	31.41	sp|P10809|CH60_HUMAN	60 kDa heat shock protein, mitochondrial OS=Homo sapiens OX=9606 GN=HSPD1 PE=1 SV=2	HUMAN	18	0.42462	0.0945308	1.80302	0.316228	0.765597	0.717794	0.59728	1.24738	0.597035	0.895365	1.09648	0.392269	1.19124	0.92045	1.31826	cell surface; clathrin-coated pit; coated vesicle; cytoplasm; cytosol; early endosome; extracellular exosome; extracellular space; lipopolysaccharide receptor complex; membrane; mitochondrial inner membrane; mitochondrial matrix; mitochondrion; plasma membrane; protein-containing complex; secretory granule; apolipoprotein A-I binding; apolipoprotein binding; ATP binding; ATPase activity; chaperon…	HSPD1 (synonym: HSP60)		P38398; Q8NHQ1; Q15323; Q6A162; P60410; P26371; Q9BRK4; Q9Y4C4; Q7Z3S9; O76081; O76081-6; Q8N6K7; Q9JJY3; O75069-4	Belongs to the chaperonin (HSP60) family.	Mitochondrion matrix.	Chaperonin implicated in mitochondrial protein import and macromolecular assembly. Together with Hsp10, facilitates the correct folding of imported proteins. May also prevent misfolding and promote the refolding and proper assembly of unfolded polypeptides generated under stress conditions in the mitochondrial matrix (PubMed:1346131, PubMed:11422376). The functional units of these chaperonins con…	Spastic paraplegia 13, autosomal dominant: A form of spastic paraplegia, a neurodegenerative disorder characterized by a slow, gradual, progressive weakness and spasticity of the lower limbs. Rate of progression and the severity of symptoms are quite variable. Initial symptoms may include difficulty with balance, weakness and stiffness in the legs, muscle spasms, and dragging the toes when walkin…		3D-structure; Acetylation; Alternative splicing; ATP-binding; Chaperone; Complete proteome; Direct protein sequencing; Disease mutation; Hereditary spastic paraplegia; Host-virus interaction; Hydrolase; Isopeptide bond; Leukodystrophy; Mitochondrion; Neurodegeneration; Nucleotide-binding; Phosphoprotein; Reference proteome; Transit peptide; Ubl conjugation	31 N6-succinyllysine; 67 Phosphoserine; 70 Phosphoserine; 75 N6-acetyllysine; 82 N6-acetyllysine; alternate; 82 N6-succinyllysine; alternate; 87 N6-acetyllysine; 90 Phosphotyrosine; 91 N6-acetyllysine; 125 N6-acetyllysine; alternate; 125 N6-succinyllysine; alternate; 130 N6-acetyllysine; 133 N6-acetyllysine; alternate; 133 N6-malonyllysine; alternate; 133 N6-succinyllysine; alternate; 156 N6-acet…	29 D -> G (In HLD4; transfection with the mutant protein impairs cell growth that worsens with increasing temperature; dbSNP:rs72466451.); 98 V -> I (In SPG13; dbSNP:rs66468541.)					67 S -> G (In Ref. 2; AAA36022.); 111 D -> N (In Ref. 5; BAG35173.); 177 N -> S (In Ref. 5; BAG35173.); 202 K -> KAS (In Ref. 4; ABB01006.); 260 A -> T (In Ref. 5; BAG35173.)		144 158 VMLAVDAVIAELKKQ -> RNVCCHHSVLNFSVL (In isoform 2.); 159 573 (In isoform 2.)				551 Glycyl lysine isopeptide (Lys-Gly) (interchain with G-Cter in SUMO2)	evidence at protein level	IPR018370; IPR001844; IPR002423; IPR027409; IPR027413; IPR027410
169	2.17	2.2	10.77	7.847	2.19	sp|P50990|TCPQ_HUMAN	T-complex protein 1 subunit theta OS=Homo sapiens OX=9606 GN=CCT8 PE=1 SV=4	HUMAN	1	0.448745	0.20824	3.76704	0.119124	1.69044	0.666807	0.388893	18.8799	0.0469894	12.5892	0.809096	0.625279	2.29087	0.353183	1.85353	azurophil granule lumen; cell body; centrosome; chaperonin-containing T-complex; cilium; cytoplasm; cytosol; extracellular exosome; extracellular region; ficolin-1-rich granule lumen; intermediate filament cytoskeleton; microtubule; nucleoplasm; secretory granule lumen; zona pellucida receptor complex; ATP binding; ATPase activity, coupled; cadherin binding; protein binding involved in protein fo…	CCT8 (synonym: C21orf112, CCTQ, KIAA0002)			Belongs to the TCP-1 chaperonin family.	Cytoplasm.; Cytoplasm > Cytoskeleton > Microtubule organizing center > Centrosome. Cytoplasm > Cytoskeleton > Cilium basal body.	Molecular chaperone; assists the folding of proteins upon ATP hydrolysis. As part of the BBS/CCT complex may play a role in the assembly of BBSome, a complex involved in ciliogenesis regulating transports vesicles to the cilia. Known to play a role, in vitro, in the folding of actin and tubulin.			Acetylation; Alternative splicing; ATP-binding; Cell projection; Chaperone; Cilium; Complete proteome; Cytoplasm; Cytoskeleton; Direct protein sequencing; Isopeptide bond; Nucleotide-binding; Phosphoprotein; Polymorphism; Reference proteome; Ubl conjugation	2 N-acetylalanine; 23 Phosphoserine; 30 Phosphotyrosine; 162 Phosphoserine; 213 Phosphoserine; 269 Phosphoserine; 317 Phosphoserine; 318 N6-acetyllysine; 400 N6-acetyllysine; 466 N6-acetyllysine; 505 Phosphotyrosine; 537 Phosphoserine	4 H -> Q (In dbSNP:rs16983693.); 409 V -> I (In dbSNP:rs8129954.)				1 Removed	50 N -> K (In Ref. 1 and 2.); 391 A -> V (In Ref. 1; BAA02792.)		1 78 MALHVPKAPGFAQMLKEGAKHFSGLEEAVYRNIQACKELAQTTRTAYGPNGMNKMVINHLEKLFVTNDAATILRELEV -> MDQMV (In isoform 3.); 1 20 MALHVPKAPGFAQMLKEGAK -> M (In isoform 2.)				224 Glycyl lysine isopeptide (Lys-Gly) (interchain with G-Cter in SUMO2); 254 Glycyl lysine isopeptide (Lys-Gly) (interchain with G-Cter in SUMO2); 260 Glycyl lysine isopeptide (Lys-Gly) (interchain with G-Cter in SUMO2); 459 Glycyl lysine isopeptide (Lys-Gly) (interchain with G-Cter in SUMO1); 534 Glycyl lysine isopeptide (Lys-Gly) (interchain with G-Cter in SUMO2); 539 Glycyl lysine isopeptide …	evidence at protein level	IPR012721; IPR017998; IPR002194; IPR002423; IPR027409; IPR027413; IPR027410
233	1.01	1.2	24.82	21.17	5.109	sp|P46779|RL28_HUMAN	60S ribosomal protein L28 OS=Homo sapiens OX=9606 GN=RPL28 PE=1 SV=3	HUMAN	1	0.452898	0.0685905	1.83654	0.108643	0.831764	0.505825	0.177416	1.70608	0.207014	0.862979	0.765597	0.345358	1.57036	0.457088	1.20226	cell body; cytoplasmic ribonucleoprotein granule; cytosol; cytosolic large ribosomal subunit; dendrite; extracellular exosome; membrane; RNA binding; structural constituent of ribosome; nuclear-transcribed mRNA catabolic process, nonsense-mediated decay; SRP-dependent cotranslational protein targeting to membrane; translation; translational initiation	RPL28		O95273; P43146	Belongs to the eukaryotic ribosomal protein eL28 family.		Component of the large ribosomal subunit.			3D-structure; Acetylation; Alternative splicing; Complete proteome; Direct protein sequencing; Isopeptide bond; Phosphoprotein; Polymorphism; Reference proteome; Ribonucleoprotein; Ribosomal protein; Ubl conjugation	2 N-acetylserine; 115 Phosphoserine	66 R -> L (In dbSNP:rs13502.)				1 Removed	84 K -> R (In Ref. 6; AAH10182.); 120 S -> T (In Ref. 1; AAA85657.)		69 137 GQRKPATSYVRTTINKNARATLSSIRHMIRKNKYRPDLRMAAIRRASAILRSQKPVMVKRKRTRPTKSS -> E (In isoform 4.); 70 137 QRKPATSYVRTTINKNARATLSSIRHMIRKNKYRPDLRMAAIRRASAILRSQKPVMVKRKRTRPTKSS -> EFCLVWARERPLSRVWEL (In isoform 5.); 109 137 AAIRRASAILRSQKPVMVKRKRTRPTKSS -> VSWGLGIRLGETGQCCGEGPPTTGCNMGWRGMDSCFQPTPHTQHWPRGRLVECMG (In isoform 2.); 109 137 AAIRRASAILRSQKPVMVKRKRTRPTKSS -> DMLASTGSGLCCSVAVQPWASSSTSLCLRT…				58 Glycyl lysine isopeptide (Lys-Gly) (interchain with G-Cter in SUMO2); 65 Glycyl lysine isopeptide (Lys-Gly) (interchain with G-Cter in SUMO2)	evidence at protein level	IPR029004; IPR002672
194	2	9.27	13.31	9.044	8.362	tr|E7EQR4|E7EQR4_HUMAN	Ezrin OS=Homo sapiens OX=9606 GN=EZR PE=1 SV=3	HUMAN	5	0.465586	0.303193	2.0893	0.220801	0.972747	0.666807	0.498233	2.0893	0.319154	1.39316	0.698232	0.5365	2.0893	0.334195	1.45881	cytoskeleton; fibrillar center; plasma membrane; actin binding	EZR								Coiled coil; Complete proteome; Proteomics identification; Reference proteome														evidence at protein level	IPR019749; IPR011174; IPR011259; IPR000798; IPR014352; IPR035963; IPR019748; IPR019747; IPR000299; IPR018979; IPR018980; IPR008954; IPR011993; IPR029071
144	3.22	3.58	24.83	20.47	5.369	sp|P05141|ADT2_HUMAN	ADP/ATP translocase 2 OS=Homo sapiens OX=9606 GN=SLC25A5 PE=1 SV=7	HUMAN	2	0.487529	0.0179442	1.72187	0.16293	0.83946	0.564937	0.025937	1.69044	0.275423	0.954993	1.03753	0.501293	1.49969	0.691831	1.59956	integral component of plasma membrane; membrane; membrane raft; mitochondrial inner membrane; mitochondrial nucleoid; mitochondrion; MMXD complex; myelin sheath; nucleus; adenine transmembrane transporter activity; ATP:ADP antiporter activity; RNA binding; ubiquitin protein ligase binding; cellular response to leukemia inhibitory factor; chromosome segregation; negative regulation of mitochondria…	SLC25A5 (synonym: ANT2)		Q5S007; Q9Y6E7; Q8N357	Belongs to the mitochondrial carrier (TC 2.A.29) family.	Mitochondrion inner membrane; Multi-pass membrane protein.	Catalyzes the exchange of cytoplasmic ADP with mitochondrial ATP across the mitochondrial inner membrane. As part of the mitotic spindle-associated MMXD complex it may play a role in chromosome segregation.			Acetylation; Chromosome partition; Complete proteome; Direct protein sequencing; Host-virus interaction; Membrane; Methylation; Mitochondrion; Mitochondrion inner membrane; Phosphoprotein; Polymorphism; Reference proteome; Repeat; Transmembrane; Transmembrane helix; Transport	1 N-acetylmethionine; 2 N-acetylthreonine; in ADP/ATP translocase 2, N-terminally processed; 7 Phosphoserine; 23 N6-malonyllysine; 43 N6-succinyllysine; 52 N6,N6,N6-trimethyllysine; alternate; 52 N6,N6-dimethyllysine; alternate; 52 N6-methyllysine; alternate; 92 N6-malonyllysine; 96 N6-malonyllysine; 105 N6-acetyllysine; alternate; 105 N6-succinyllysine; alternate; 147 N6-acetyllysine; alternate;…	111 L -> R (In dbSNP:rs371749.)				1 Removed; alternate	6 V -> L (In Ref. 2; AAA35579.); 43 K -> M (In Ref. 4; BAG37698.); 66 G -> E (In Ref. 2; AAA35579.); 162 V -> G (In Ref. 9; AAA36749.)							evidence at protein level	IPR002113; IPR002067; IPR018108; IPR023395
300	0.11	26.93	48.54	48.28	25.99	sp|P68032|ACTC_HUMAN	Actin, alpha cardiac muscle 1 OS=Homo sapiens OX=9606 GN=ACTC1 PE=1 SV=1	HUMAN	22	0.505825	0.337453	2.10863	0.242103	1.0666	0.564937	0.388148	2.10863	0.270396	1.19124	0.654636	0.48065	2.0893	0.313329	1.36773	actin filament; actomyosin, actin portion; blood microparticle; cell body; cytoplasm; cytosol; extracellular exosome; extracellular space; filopodium; focal adhesion; I band; lamellipodium; membrane; sarcomere; ATP binding; ATPase activity; myosin binding; actin filament-based movement; actin-myosin filament sliding; actomyosin structure organization; cardiac muscle contraction; cardiac muscle ti…	ACTC1 (synonym: ACTC)			Belongs to the actin family.	Cytoplasm; Cytoskeleton.	Actins are highly conserved proteins that are involved in various types of cell motility and are ubiquitously expressed in all eukaryotic cells.	Cardiomyopathy, dilated 1R: A disorder characterized by ventricular dilation and impaired systolic function, resulting in congestive heart failure and arrhythmia. Patients are at risk of premature death. - The disease is caused by mutations affecting the gene represented in this entry.; Cardiomyopathy, familial hypertrophic 11: A hereditary heart disorder characterized by ventricular hypertrophy,…		Acetylation; ATP-binding; Atrial septal defect; Cardiomyopathy; Complete proteome; Cytoplasm; Cytoskeleton; Disease mutation; Isopeptide bond; Methylation; Muscle protein; Nucleotide-binding; Oxidation; Reference proteome	2 N-acetylcysteine; in intermediate form; 46 Methionine (R)-sulfoxide; 49 Methionine (R)-sulfoxide; 75 Tele-methylhistidine; 86 N6-methyllysine	90 H -> Y (In CMH11; dbSNP:rs121912676.); 97 R -> C (In CMH11; dbSNP:rs759495229.); 101 E -> K (In CMH11; dbSNP:rs193922680.); 125 M -> V (In ASD5; reduced affinity for myosin; normal actin filament polymerization ability; normal actomyosin motor function; dbSNP:rs121912677.); 166 P -> A (In CMH11; dbSNP:rs267606628.); 168 Y -> C (In CMH11.); 297 A -> S (In CMH11; dbSNP:rs121912675.); 307 M -> L …				1 Removed							52 Isoglutamyl lysine isopeptide (Lys-Glu) (interchain with E-272); by Vibrio toxins RtxA and VgrG1; 272 Isoglutamyl lysine isopeptide (Glu-Lys) (interchain with K-52); by Vibrio toxins RtxA and VgrG1	evidence at protein level	IPR004000; IPR020902; IPR004001
282	0.15	8.9	24.18	23.08	17.58	sp|P09972|ALDOC_HUMAN	Fructose-bisphosphate aldolase C OS=Homo sapiens OX=9606 GN=ALDOC PE=1 SV=2	HUMAN	4	0.505825	0.336971	2.10863	0.242103	1.0666	0.679204	0.512285	2.0893	0.325087	1.41906	0.398107	0.257566	2.0893	0.188799	0.831764	cytoskeleton; cytosol; extracellular exosome; extracellular region; ficolin-1-rich granule lumen; secretory granule lumen; tertiary granule lumen; cytoskeletal protein binding; fructose-bisphosphate aldolase activity; canonical glycolysis; epithelial cell differentiation; fructose 1,6-bisphosphate metabolic process; fructose metabolic process; gluconeogenesis; neutrophil degranulation	ALDOC (synonym: ALDC)	Carbohydrate degradation; glycolysis; D-glyceraldehyde 3-phosphate and glycerone phosphate from D-glucose: step 4/4.	P04075-2; Q8TBB1	Belongs to the class I fructose-bisphosphate aldolase family.					3D-structure; Acetylation; Complete proteome; Glycolysis; Lyase; Phosphoprotein; Reference proteome; Schiff base	36 Phosphoserine; 39 Phosphoserine; 45 Phosphoserine; 111 N6-acetyllysine						311 L -> V (In Ref. 2; CAA30270.)							evidence at protein level	IPR029768; IPR013785; IPR000741
186	2.02	2.02	4.785	1.435	1.435	tr|H0Y8E6|H0Y8E6_HUMAN	DNA helicase (Fragment) OS=Homo sapiens OX=9606 GN=MCM2 PE=1 SV=1	HUMAN	1	0.549541	0.28039	23.7684	0.037325	13.0617	1.01859	0.91373	14.5881	0.0698232	14.5881	1.07647	0.815527	19.5884	0.0549541	19.5884	MCM complex; microtubule cytoskeleton; nucleoplasm; ATP binding; DNA binding; helicase activity; DNA replication initiation; negative regulation of DNA helicase activity	MCM2			Belongs to the MCM family.	Nucleus.				ATP-binding; Coiled coil; Complete proteome; DNA replication; DNA-binding; Helicase; Hydrolase; Nucleotide-binding; Nucleus; Proteomics identification; Reference proteome														evidence at protein level	IPR031327; IPR008045; IPR018525; IPR001208; IPR027925; IPR033762; IPR012340; IPR027417
23	19.96	19.11	83.33	83.33	42.06	sp|P62807|H2B1C_HUMAN	Histone H2B type 1-C/E/F/G/I OS=Homo sapiens OX=9606 GN=HIST1H2BC PE=1 SV=4	HUMAN	14	0.559758	0.526902	1.5417	0.20893	0.862979	1.64437	0.583742	1.48594	1.10662	3.40408	1.47231	0.835092	1.47231	1	2.77971	cytosol; extracellular exosome; extracellular space; nucleoplasm; nucleosome; nucleus; DNA binding; identical protein binding; protein heterodimerization activity; antibacterial humoral response; antimicrobial humoral immune response mediated by antimicrobial peptide; defense response to Gram-positive bacterium; innate immune response in mucosa; nucleosome assembly; protein ubiquitination	HIST1H2BC (synonym: H2BFL) and HIST1H2BE (synonym: H2BFH) and HIST1H2BF (synonym: H2BFG) and HIST1H2BG (synonym: H2BFA) and HIST1H2BI (synonym: H2BFK)		Q96CW1; Q13625-3	Belongs to the histone H2B family.	Nucleus.; Chromosome.	Core component of nucleosome. Nucleosomes wrap and compact DNA into chromatin, limiting DNA accessibility to the cellular machineries which require DNA as a template. Histones thereby play a central role in transcription regulation, DNA repair, DNA replication and chromosomal stability. DNA accessibility is regulated via a complex set of post-translational modifications of histones, also called h…			3D-structure; Acetylation; Antibiotic; Antimicrobial; Chromosome; Complete proteome; Direct protein sequencing; DNA-binding; Glycoprotein; Hydroxylation; Isopeptide bond; Methylation; Nucleosome core; Nucleus; Phosphoprotein; Polymorphism; Reference proteome; Ubl conjugation	2 N-acetylproline; 6 N6-(2-hydroxyisobutyryl)lysine; alternate; 6 N6-(beta-hydroxybutyryl)lysine; alternate; 6 N6-acetyllysine; alternate; 6 N6-butyryllysine; alternate; 6 N6-crotonyllysine; alternate; 12 N6-(beta-hydroxybutyryl)lysine; alternate; 12 N6-acetyllysine; alternate; 12 N6-crotonyllysine; alternate; 13 N6-(2-hydroxyisobutyryl)lysine; alternate; 13 N6-acetyllysine; alternate; 13 N6-crot…	27 G -> S (In dbSNP:rs7766641.)	113 O-linked (GlcNAc) serine			1 Removed	5 A -> S (In Ref. 2; CAB02545.); 33 S -> T (In Ref. 2; CAB02545.)						6 Glycyl lysine isopeptide (Lys-Gly) (interchain with G-Cter in SUMO2); alternate; 21 Glycyl lysine isopeptide (Lys-Gly) (interchain with G-Cter in SUMO2); alternate; 35 Glycyl lysine isopeptide (Lys-Gly) (interchain with G-Cter in ubiquitin); alternate; 121 Glycyl lysine isopeptide (Lys-Gly) (interchain with G-Cter in ubiquitin); alternate	evidence at protein level	IPR009072; IPR007125; IPR000558
24	19.72	19.79	56.1	52.03	40.65	tr|E7EX29|E7EX29_HUMAN	14-3-3 protein zeta/delta (Fragment) OS=Homo sapiens OX=9606 GN=YWHAZ PE=1 SV=1	HUMAN	10	0.559758	0.00877171	1.52757	0.253513	0.855067	0.654636	0.390801	1.5417	0.420727	1.00925	0.580764	0.0340488	1.51356	0.293765	0.879022	protein domain specific binding	YWHAZ			Belongs to the 14-3-3 family.					Coiled coil; Complete proteome; Proteomics identification; Reference proteome														evidence at protein level	IPR000308; IPR023409; IPR036815; IPR023410
109	4.43	4.34	35.65	30.43	20.87	sp|P62854|RS26_HUMAN	40S ribosomal protein S26 OS=Homo sapiens OX=9606 GN=RPS26 PE=1 SV=3	HUMAN	2	0.559758	0.313271	1.55597	0.293765	0.870964	0.685488	0.36017	1.5417	0.387258	1.05682	0.57544	0.107494	1.36773	0.366438	0.787046	cytoplasmic side of rough endoplasmic reticulum membrane; cytosol; cytosolic small ribosomal subunit; extracellular exosome; membrane; nucleoplasm; polysomal ribosome; small ribosomal subunit; cadherin binding; mRNA binding; RNA binding; structural constituent of ribosome; cytoplasmic translation; negative regulation of RNA splicing; nuclear-transcribed mRNA catabolic process, nonsense-mediated d…	RPS26		P32243-2; Q969E8	Belongs to the eukaryotic ribosomal protein eS26 family.	Cytoplasm; Cytosol. Cytoplasm. Rough endoplasmic reticulum.		Diamond-Blackfan anemia 10: A form of Diamond-Blackfan anemia, a congenital non-regenerative hypoplastic anemia that usually presents early in infancy. Diamond-Blackfan anemia is characterized by a moderate to severe macrocytic anemia, erythroblastopenia, and an increased risk of malignancy. 30 to 40% of Diamond-Blackfan anemia patients present with short stature and congenital anomalies, the mos…		3D-structure; Complete proteome; Cytoplasm; Diamond-Blackfan anemia; Direct protein sequencing; Disease mutation; Endoplasmic reticulum; Phosphoprotein; Reference proteome; Ribonucleoprotein; Ribosomal protein	54 Phosphoserine	33 D -> N (In DBA10; dbSNP:rs267607023.); 115 M -> T (In DBA10.)				1 Removed	78 A -> V (In Ref. 2; CAA54808.); 109 R -> A (In Ref. 1; CAA49345.)							evidence at protein level	IPR000892; IPR038551
41	12.4	12.42	40.91	35.66	33.22	sp|P60174|TPIS_HUMAN	Triosephosphate isomerase OS=Homo sapiens OX=9606 GN=TPI1 PE=1 SV=3	HUMAN	6	0.564937	0.513643	1.64437	0.277971	0.928966	1.59956	0.973579	1.55597	1.02802	2.48886	1.28233	0.899584	1.47231	0.870964	1.94089	cytosol; extracellular exosome; extracellular space; nucleus; triose-phosphate isomerase activity; ubiquitin protein ligase binding; canonical glycolysis; gluconeogenesis; glyceraldehyde-3-phosphate biosynthetic process; glycerol catabolic process; glycolytic process; multicellular organism development	TPI1 (synonym: TPI)	Carbohydrate biosynthesis; gluconeogenesis.; Carbohydrate degradation; glycolysis; D-glyceraldehyde 3-phosphate from glycerone phosphate: step 1/1.	P12004; P54274	Belongs to the triosephosphate isomerase family.			Triosephosphate isomerase deficiency: An autosomal recessive multisystem disorder characterized by congenital hemolytic anemia, progressive neuromuscular dysfunction, susceptibility to bacterial infection, and cardiomyopathy. - The disease is caused by mutations affecting the gene represented in this entry.		3D-structure; Acetylation; Alternative promoter usage; Alternative splicing; Complete proteome; Direct protein sequencing; Disease mutation; Gluconeogenesis; Glycolysis; Hereditary hemolytic anemia; Isomerase; Isopeptide bond; Methylation; Nitration; Phosphoprotein; Polymorphism; Reference proteome; Ubl conjugation	51 N6-acetyllysine; 58 Phosphoserine; 105 Nitrated tyrosine; 117 Phosphoserine; 143 Phosphoserine; 186 N6-succinyllysine; 193 N6-acetyllysine; alternate; 193 N6-succinyllysine; alternate; 196 Phosphoserine; 210 Phosphothreonine; 231 N6-acetyllysine; alternate; 231 N6-methyllysine; alternate; 231 N6-succinyllysine; alternate; 235 Phosphoserine; 246 Nitrated tyrosine; 249 Phosphoserine; 251 Phospho…	79 C -> Y (In TPID; dbSNP:rs121964848.); 110 G -> A (In TPID.); 142 E -> D (In TPID; the enzyme becomes thermolabile; dbSNP:rs121964845.); 160 G -> R (In Manchester; thermolabile; dbSNP:rs121964846.); 192 V -> M (In TPID; dbSNP:rs188138723.); 208 I -> V (In TPID; dbSNP:rs121964849.); 269 V -> M (In TPID.); 278 F -> L (In TPID; Hungary; thermolabile; dbSNP:rs121964847.)					23 26 RLRA -> TAR (In Ref. 1; AAB59511.); 36 (In Ref. 1; AAB59511 and 6; AAN86636.); 57 58 QS -> KN (In Ref. 11; AA sequence.); 64 G -> S (In Ref. 11; AA sequence.); 67 68 NA -> QG (In Ref. 11; AA sequence.); 80 81 AP -> IG (In Ref. 11; AA sequence.); 95 P -> Q (In Ref. 11; AA sequence.); 192 V -> A (In Ref. 9; AAH17917.); 204 P -> N (In Ref. 11; AA sequence.); 281 I -> L (In Ref. 11; AA sequence…		1 119 (In isoform 4.); 1 37 (In isoform 2.)				179 Glycyl lysine isopeptide (Lys-Gly) (interchain with G-Cter in SUMO1)	evidence at protein level	IPR013785; IPR035990; IPR022896; IPR000652; IPR020861
104	4.7	4.74	41.09	34.11	16.28	tr|M0R210|M0R210_HUMAN	40S ribosomal protein S16 OS=Homo sapiens OX=9606 GN=RPS16 PE=1 SV=1	HUMAN	2	0.564937	0.706617	1.57036	0.369828	0.887156	1.1695	0.139499	1.38038	0.847227	1.80302	1.45881	0.255652	1.40605	1.03753	2.24905	ribosome; structural constituent of ribosome; translation	RPS16 (orf: hCG_43353)			Belongs to the universal ribosomal protein uS9 family.					Complete proteome; Proteomics identification; Reference proteome; Ribonucleoprotein; Ribosomal protein														evidence at protein level	IPR020568; IPR014721; IPR000754; IPR020574
9	34.83	34.11	57.61	56.42	51.64	sp|P04406|G3P_HUMAN	Glyceraldehyde-3-phosphate dehydrogenase OS=Homo sapiens OX=9606 GN=GAPDH PE=1 SV=3	HUMAN	23	0.570164	0.00568915	1.30617	0.448745	0.744732	0.698232	0.0326387	1.20226	0.57544	0.83946	0.432514	0.00375667	1.55597	0.325087	0.672977	cytoplasm; cytosol; extracellular exosome; GAIT complex; intracellular membrane-bounded organelle; lipid droplet; membrane; microtubule cytoskeleton; nuclear membrane; nucleus; perinuclear region of cytoplasm; plasma membrane; ribonucleoprotein complex; vesicle; aspartic-type endopeptidase inhibitor activity; disordered domain specific binding; glyceraldehyde-3-phosphate dehydrogenase (NAD+) (pho…	GAPDH (synonym: GAPD; orf: CDABP0047, OK/SW-cl.12)	Carbohydrate degradation; glycolysis; pyruvate from D-glyceraldehyde 3-phosphate: step 1/5.	Q60823; P00533; P35228; P12004; P00558; P48147; P15927; P05109; Q9BSI4	Belongs to the glyceraldehyde-3-phosphate dehydrogenase family.	Cytoplasm; Cytosol. Nucleus. Cytoplasm > Perinuclear region. Membrane. Cytoplasm > Cytoskeleton.	Has both glyceraldehyde-3-phosphate dehydrogenase and nitrosylase activities, thereby playing a role in glycolysis and nuclear functions, respectively. Participates in nuclear events including transcription, RNA transport, DNA replication and apoptosis. Nuclear functions are probably due to the nitrosylase activity that mediates cysteine S-nitrosylation of nuclear target proteins such as SIRT1, H…			3D-structure; Acetylation; ADP-ribosylation; Alternative splicing; Apoptosis; Complete proteome; Cytoplasm; Cytoskeleton; Direct protein sequencing; Glycolysis; Isopeptide bond; Membrane; Methylation; NAD; Nucleus; Oxidation; Oxidoreductase; Phosphoprotein; Polymorphism; Reference proteome; S-nitrosylation; Transferase; Translation regulation; Ubl conjugation	5 N6,N6-dimethyllysine; 9 Deamidated asparagine; 42 Phosphotyrosine; 46 Methionine sulfoxide; in vitro; 61 N6-acetyllysine; 64 Deamidated asparagine; 66 N6,N6-dimethyllysine; 70 Deamidated asparagine; 75 Phosphothreonine; 83 Phosphoserine; 122 Phosphoserine; 148 Phosphoserine; 149 Deamidated asparagine; 151 Phosphoserine; 152 ADP-ribosylcysteine; by autocatalysis; in irreversibly inhibited form; …	22 A -> G (In dbSNP:rs45541435.); 251 K -> N (In dbSNP:rs1062429.)				1 Removed	225 N -> D (In Ref. 2; CAA25833.)		1 42 (In isoform 2.)				186 Glycyl lysine isopeptide (Lys-Gly) (interchain with G-Cter in SUMO2)	evidence at protein level	IPR020831; IPR020830; IPR020829; IPR020828; IPR006424; IPR036291
47	10.94	10.68	49.23	49.23	26.92	sp|Q93077|H2A1C_HUMAN	Histone H2A type 1-C OS=Homo sapiens OX=9606 GN=HIST1H2AC PE=1 SV=3	HUMAN	10	0.586138	0.263636	1.44544	0.212814	0.847227	0.990832	0.879733	1.23595	0.794328	1.22462	0.83946	0.644265	1.25892	0.654636	1.05682	extracellular exosome; nuclear chromatin; nucleoplasm; nucleosome; nucleus; DNA binding; protein heterodimerization activity; chromatin silencing; negative regulation of cell proliferation	HIST1H2AC (synonym: H2AFL)			Belongs to the histone H2A family.	Nucleus.; Chromosome.	Core component of nucleosome. Nucleosomes wrap and compact DNA into chromatin, limiting DNA accessibility to the cellular machineries which require DNA as a template. Histones thereby play a central role in transcription regulation, DNA repair, DNA replication and chromosomal stability. DNA accessibility is regulated via a complex set of post-translational modifications of histones, also called h…			3D-structure; Acetylation; Chromosome; Citrullination; Complete proteome; DNA-binding; Hydroxylation; Isopeptide bond; Methylation; Nucleosome core; Nucleus; Phosphoprotein; Reference proteome; Ubl conjugation	2 N-acetylserine; 2 Phosphoserine; by RPS6KA5; 4 Citrulline; alternate; 4 Symmetric dimethylarginine; by PRMT5; alternate; 6 N6-(2-hydroxyisobutyryl)lysine; alternate; 6 N6-acetyllysine; alternate; 10 N6-(2-hydroxyisobutyryl)lysine; alternate; 10 N6-(beta-hydroxybutyryl)lysine; alternate; 10 N6-succinyllysine; alternate; 14 N6-(beta-hydroxybutyryl)lysine; alternate; 37 N6-(2-hydroxyisobutyryl)lys…					1 Removed							14 Glycyl lysine isopeptide (Lys-Gly) (interchain with G-Cter in ubiquitin); alternate; 16 Glycyl lysine isopeptide (Lys-Gly) (interchain with G-Cter in ubiquitin); 120 Glycyl lysine isopeptide (Lys-Gly) (interchain with G-Cter in ubiquitin); alternate	evidence at protein level	IPR009072; IPR002119; IPR007125; IPR032454; IPR032458
21	21.87	21.34	25.52	24.08	18.62	sp|P29401|TKT_HUMAN	Transketolase OS=Homo sapiens OX=9606 GN=TKT PE=1 SV=3	HUMAN	10	0.597035	0.187847	1.40605	0.428549	0.83946	0.428549	0.0297	1.61436	0.224906	0.691831	0.619441	0.227142	1.36773	0.49204	0.847227	cytosol; extracellular exosome; myelin sheath; nuclear body; nuclear speck; nucleoplasm; peroxisome; vesicle; cofactor binding; metal ion binding; protein homodimerization activity; transketolase activity; glyceraldehyde-3-phosphate biosynthetic process; pentose-phosphate shunt; pentose-phosphate shunt, non-oxidative branch; regulation of growth; xylulose biosynthetic process	TKT		P54274	Belongs to the transketolase family.		Catalyzes the transfer of a two-carbon ketol group from a ketose donor to an aldose acceptor, via a covalent intermediate with the cofactor thiamine pyrophosphate.	Short stature, developmental delay, and congenital heart defects: An autosomal recessive syndrome characterized by short stature, developmental delay, intellectual disability and congenital heart defects including ventricular septal defect, atrial septal defect and patent foramen ovale. Cataract and uveitis are observed in some patients. - The disease is caused by mutations affecting the gene rep…		3D-structure; Acetylation; Alternative splicing; Calcium; Complete proteome; Direct protein sequencing; Disease mutation; Dwarfism; Isopeptide bond; Magnesium; Metal-binding; Phosphoprotein; Polymorphism; Reference proteome; Thiamine pyrophosphate; Transferase; Ubl conjugation	1 N-acetylmethionine; 3 Phosphoserine; 6 N6-acetyllysine; 11 N6-acetyllysine; 104 Phosphoserine; 144 N6-acetyllysine; 204 N6-acetyllysine; 232 N6-acetyllysine; 241 N6-acetyllysine; 260 N6-acetyllysine; 275 Phosphotyrosine; 287 Phosphothreonine; 295 Phosphoserine; 345 Phosphoserine; 538 N6-acetyllysine; 603 N6-acetyllysine	181 I -> V (In dbSNP:rs17052920.); 318 R -> C (In SDDHD; decreased of transketolase activity; dbSNP:rs782092363.)					30 31 TT -> SS (In Ref. 1; CAA47919.); 46 E -> V (In Ref. 1; CAA47919.); 224 230 LCKAFGQ -> AVQGLCE (In Ref. 9; AA sequence.); 366 E -> G (In Ref. 4; BAG56942.); 426 P -> A (In Ref. 1; CAA47919.); 585 587 THL -> KTM (In Ref. 2; AAA61222.); 608 623 DRDAIAQAVRGLITKA -> TGMPLHKL (In Ref. 9; AA sequence.)		146 S -> SLPSSWDYS (In isoform 2.)				352 Glycyl lysine isopeptide (Lys-Gly) (interchain with G-Cter in SUMO2)	evidence at protein level	IPR029061; IPR009014; IPR005475; IPR020826; IPR033248; IPR005474
73	6.65	6.66	15.62	13.02	7.592	sp|P31146|COR1A_HUMAN	Coronin-1A OS=Homo sapiens OX=9606 GN=CORO1A PE=1 SV=4	HUMAN	3	0.597035	0.382797	1.49969	0.253513	0.895365	0.83946	0.810982	1.39316	0.570164	1.1695	1.05682	0.509067	1.35519	0.77983	1.44544	actin filament; axon; cell-cell junction; cortical actin cytoskeleton; cytoplasm; cytosol; early endosome; extracellular exosome; immunological synapse; lamellipodium; membrane; phagocytic cup; phagocytic vesicle; phagocytic vesicle membrane; plasma membrane; protein-containing complex; actin binding; actin filament binding; actin monomer binding; cytoskeletal protein binding; myosin heavy chain …	CORO1A (synonym: CORO1)		A1L4K1; Q08379; P43364; P40763	Belongs to the WD repeat coronin family.	Cytoplasm; Cytoskeleton. Cytoplasm > Cell cortex. Cytoplasmic vesicle > Phagosome membrane.	May be a crucial component of the cytoskeleton of highly motile cells, functioning both in the invagination of large pieces of plasma membrane, as well as in forming protrusions of the plasma membrane involved in cell locomotion. In mycobacteria-infected cells, its retention on the phagosomal membrane prevents fusion between phagosomes and lysosomes.	Immunodeficiency 8: A disease of the immune system leading to recurrent infections, and characterized by CD4+ T-cells lymphopenia. Patients can develop B-cell lymphoproliferation associated with Epstein-Barr virus infection. - The disease is caused by mutations affecting the gene represented in this entry.	Expressed in brain, thymus, spleen, bone marrow and lymph node. Low in lung and gut.	Acetylation; Actin-binding; Coiled coil; Complete proteome; Cytoplasm; Cytoplasmic vesicle; Cytoskeleton; Direct protein sequencing; Disease mutation; Membrane; Phosphoprotein; Polymorphism; Reference proteome; Repeat; Ubl conjugation; WD repeat	2 N-acetylserine; 2 Phosphoserine; by PKC; 412 Phosphothreonine; by PKC; 422 Phosphoserine; 449 N6-acetyllysine	134 V -> M (In IMD8; the mutation causes a decrease in protein stability; patient T-cell blasts show delayed activation of signaling molecules MAPK3 and MAPK1; dbSNP:rs397514755.); 415 R -> K (In dbSNP:rs1804109.)				1 Removed	8 S -> T (In Ref. 3; AAA77058.); 245 R -> W (In Ref. 3; AAA77058.)							evidence at protein level	IPR029508; IPR015505; IPR015048; IPR015049; IPR015943; IPR001680; IPR019775; IPR017986; IPR036322
70	6.89	6.98	29.74	29.74	21.54	tr|H0YGX7|H0YGX7_HUMAN	Rho GDP-dissociation inhibitor 2 (Fragment) OS=Homo sapiens OX=9606 GN=ARHGDIB PE=1 SV=1	HUMAN	4	0.608135	0.402105	1.55597	0.246604	0.946237	0.654636	0.966064	1.5417	0.293765	1.00925	1.15878	0.738221	1.39316	0.831764	1.61436	cytoplasm; Rho GDP-dissociation inhibitor activity	ARHGDIB								Complete proteome; Proteomics identification; Reference proteome														evidence at protein level	IPR014756; IPR000406; IPR024792
167	2.2	17.54	82.54	82.54	41.27	sp|P23527|H2B1O_HUMAN	Histone H2B type 1-O OS=Homo sapiens OX=9606 GN=HIST1H2BO PE=1 SV=3	HUMAN	11	0.619441	0.555347	1.58489	0.349945	0.981748	1.49969	0.817331	1.57036	0.954993	3.25087	1.01859	0.947485	1.48594	0.685488	1.51356	cytosol; nucleoplasm; nucleosome; nucleus; DNA binding; protein heterodimerization activity; nucleosome assembly; protein ubiquitination	HIST1H2BO (synonym: H2BFH, H2BFN)			Belongs to the histone H2B family.	Nucleus.; Chromosome.	Core component of nucleosome. Nucleosomes wrap and compact DNA into chromatin, limiting DNA accessibility to the cellular machineries which require DNA as a template. Histones thereby play a central role in transcription regulation, DNA repair, DNA replication and chromosomal stability. DNA accessibility is regulated via a complex set of post-translational modifications of histones, also called h…			Acetylation; Chromosome; Complete proteome; Direct protein sequencing; DNA-binding; Glycoprotein; Hydroxylation; Isopeptide bond; Methylation; Nucleosome core; Nucleus; Phosphoprotein; Reference proteome; Ubl conjugation	2 N-acetylproline; partial; 6 N6-(2-hydroxyisobutyryl)lysine; alternate; 6 N6-(beta-hydroxybutyryl)lysine; alternate; 6 N6-acetyllysine; alternate; 6 N6-butyryllysine; alternate; 6 N6-crotonyllysine; alternate; 12 N6-(beta-hydroxybutyryl)lysine; alternate; 12 N6-acetyllysine; alternate; 12 N6-crotonyllysine; alternate; 13 N6-(2-hydroxyisobutyryl)lysine; alternate; 13 N6-acetyllysine; alternate; 1…		113 O-linked (GlcNAc) serine			1 Removed	29 K -> E (In Ref. 1; CAA40416.)						6 Glycyl lysine isopeptide (Lys-Gly) (interchain with G-Cter in SUMO2); alternate; 21 Glycyl lysine isopeptide (Lys-Gly) (interchain with G-Cter in SUMO2); alternate; 35 Glycyl lysine isopeptide (Lys-Gly) (interchain with G-Cter in ubiquitin); alternate; 121 Glycyl lysine isopeptide (Lys-Gly) (interchain with G-Cter in ubiquitin); alternate	evidence at protein level	IPR009072; IPR007125; IPR000558
160	2.41	2.44	21.39	19.25	6.417	tr|B5MCP9|B5MCP9_HUMAN	40S ribosomal protein S7 OS=Homo sapiens OX=9606 GN=RPS7 PE=1 SV=1	HUMAN	1	0.619441	0.266221	2.48886	0.248886	1.5417	0.963829	0.939482	9.12011	0.105682	8.79023	0.855067	0.663149	3.63078	0.235505	3.10456	ribosome; structural constituent of ribosome; translation	RPS7			Belongs to the eukaryotic ribosomal protein eS7 family.					Complete proteome; Proteomics identification; Reference proteome; Ribonucleoprotein; Ribosomal protein														evidence at protein level	IPR000554
30	16.74	16.81	86.27	82.35	68.63	sp|P61604|CH10_HUMAN	10 kDa heat shock protein, mitochondrial OS=Homo sapiens OX=9606 GN=HSPE1 PE=1 SV=2	HUMAN	9	0.636796	0.0401573	1.30617	0.448745	0.831764	1.0666	0.598232	1.21339	0.879022	1.43219	1.36773	0.998683	1.27057	1.07647	1.85353	extracellular exosome; membrane; mitochondrial matrix; mitochondrion; ATP binding; chaperone binding; metal ion binding; RNA binding; unfolded protein binding; activation of cysteine-type endopeptidase activity involved in apoptotic process; chaperone cofactor-dependent protein refolding; osteoblast differentiation; protein folding; response to unfolded protein	HSPE1			Belongs to the GroES chaperonin family.	Mitochondrion matrix.	Co-chaperonin implicated in mitochondrial protein import and macromolecular assembly. Together with Hsp60, facilitates the correct folding of imported proteins. May also prevent misfolding and promote the refolding and proper assembly of unfolded polypeptides generated under stress conditions in the mitochondrial matrix (PubMed:7912672, PubMed:1346131, PubMed:11422376). The functional units of th…			3D-structure; Acetylation; Chaperone; Complete proteome; Direct protein sequencing; Mitochondrion; Phosphoprotein; Reference proteome; Stress response	2 N-acetylalanine; 8 N6-acetyllysine; 28 N6-succinyllysine; 40 N6-acetyllysine; alternate; 40 N6-malonyllysine; alternate; 40 N6-succinyllysine; alternate; 54 N6-malonyllysine; alternate; 54 N6-succinyllysine; alternate; 56 N6-acetyllysine; alternate; 56 N6-malonyllysine; alternate; 56 N6-succinyllysine; alternate; 66 N6-acetyllysine; alternate; 66 N6-succinyllysine; alternate; 70 N6-acetyllysine…					1 Removed								evidence at protein level	IPR020818; IPR037124; IPR018369; IPR011032
114	4.19	4.36	17.51	15.35	5.036	sp|P27797|CALR_HUMAN	Calreticulin OS=Homo sapiens OX=9606 GN=CALR PE=1 SV=1	HUMAN	2	0.636796	0.450652	1.44544	0.409261	0.92045	0.432514	0.0571734	1.70608	0.251189	0.737904	0.758578	0.771415	1.34276	0.524808	1.01859	acrosomal vesicle; cell surface; cytoplasm; cytosol; endocytic vesicle lumen; endoplasmic reticulum; endoplasmic reticulum lumen; endoplasmic reticulum quality control compartment; endoplasmic reticulum-Golgi intermediate compartment membrane; external side of plasma membrane; extracellular exosome; extracellular region; extracellular space; focal adhesion; Golgi apparatus; integral component of …	CALR (synonym: CRTC)		P05067; O95166; P04792; Q53T94; Q03518	Belongs to the calreticulin family.	Endoplasmic reticulum lumen.; Cytoplasm > Cytosol. Secreted > Extracellular space > Extracellular matrix. Cell surface. Sarcoplasmic reticulum lumen.	Calcium-binding chaperone that promotes folding, oligomeric assembly and quality control in the endoplasmic reticulum (ER) via the calreticulin/calnexin cycle. This lectin interacts transiently with almost all of the monoglucosylated glycoproteins that are synthesized in the ER. Interacts with the DNA-binding domain of NR3C1 and mediates its nuclear export. Involved in maternal gene expression re…			3D-structure; Acetylation; Calcium; Chaperone; Complete proteome; Cytoplasm; Direct protein sequencing; Disulfide bond; Endoplasmic reticulum; Extracellular matrix; Glycoprotein; Lectin; Metal-binding; Reference proteome; Repeat; Sarcoplasmic reticulum; Secreted; Signal; Zinc	48 N6-acetyllysine; 159 N6-acetyllysine; 209 N6-acetyllysine		344 N-linked (GlcNAc...) asparagine		1 17							105 137		evidence at protein level	IPR001580; IPR018124; IPR009169; IPR009033; IPR013320
35	13.95	13.99	50.75	48.74	46.73	sp|P37802|TAGL2_HUMAN	Transgelin-2 OS=Homo sapiens OX=9606 GN=TAGLN2 PE=1 SV=3	HUMAN	9	0.648634	0.439358	1.48594	0.436516	0.963829	0.737904	0.13907	1.43219	0.465586	1.05682	0.432514	0.011068	1.67494	0.275423	0.724436	cytosol; extracellular exosome; extracellular region; vesicle; cadherin binding; epithelial cell differentiation; platelet degranulation	TAGLN2 (synonym: KIAA0120; orf: CDABP0035)		P60709	Belongs to the calponin family.				Expressed in epididymis (at protein level).	3D-structure; Acetylation; Alternative splicing; Complete proteome; Direct protein sequencing; Isopeptide bond; Methylation; Phosphoprotein; Polymorphism; Reference proteome; Ubl conjugation	2 N-acetylalanine; 11 Phosphoserine; 17 N6-acetyllysine; 20 N6-acetyllysine; 163 Phosphoserine; 180 Phosphothreonine; 182 Omega-N-methylarginine; 196 Omega-N-methylarginine	69 L -> Q (In dbSNP:rs17849636.)				1 Removed			1 M -> MSAFSLALALVSSPQPPPPIGM (In isoform 2.)				171 Glycyl lysine isopeptide (Lys-Gly) (interchain with G-Cter in SUMO2)	evidence at protein level	IPR000557; IPR001715; IPR036872; IPR003096; IPR001061
51	9.94	10.09	50.34	46.98	36.24	sp|P16949|STMN1_HUMAN	Stathmin OS=Homo sapiens OX=9606 GN=STMN1 PE=1 SV=3	HUMAN	5	0.654636	0.0130912	1.34276	0.267917	0.879022	0.744732	0.163422	1.36773	0.363078	1.01859	0.870964	0.14015	1.2942	0.636796	1.1272	cytoplasm; cytosol; extracellular exosome; intracellular; membrane; microtubule; neuron projection; signal transducer activity; tubulin binding; axonogenesis; brain development; establishment of skin barrier; hepatocyte growth factor receptor signaling pathway; intracellular signal transduction; microtubule depolymerization; mitotic cytokinesis; mitotic spindle organization; negative regulation o…	STMN1 (synonym: C1orf215, LAP18, OP18)		P46527; Q86VW0	Belongs to the stathmin family.	Cytoplasm; Cytoskeleton.	Involved in the regulation of the microtubule (MT) filament system by destabilizing microtubules. Prevents assembly and promotes disassembly of microtubules. Phosphorylation at Ser-16 may be required for axon formation during neurogenesis. Involved in the control of the learned and innate fear (By similarity).		Ubiquitous. Expression is strongest in fetal and adult brain, spinal cord, and cerebellum, followed by thymus, bone marrow, testis, and fetal liver. Expression is intermediate in colon, ovary, placenta, uterus, and trachea, and is readily detected at substantially lower levels in all other tissues examined. Lowest expression is found in adult liver. Present in much greater abundance in cells from…	Acetylation; Alternative splicing; Coiled coil; Complete proteome; Cytoplasm; Cytoskeleton; Developmental protein; Differentiation; Direct protein sequencing; Methylation; Microtubule; Neurogenesis; Phosphoprotein; Reference proteome	2 N-acetylalanine; 4 Phosphoserine; 9 N6-acetyllysine; 16 Phosphoserine; 25 Phosphoserine; by CDK1, MAPK1 and MAPK3; 29 N6-methyllysine; 31 Phosphoserine; 38 Phosphoserine; by CDK1, MAPK1 and MAPK3; 63 Phosphoserine; by PKA; 100 N6-acetyllysine; 119 N6-acetyllysine					1 Removed			127 149 DKHIEEVRKNKESKDPADETEAD -> MYFWTHGPGAHPAQISAEQSCLHSVPALCPALGLQSALITWSDLSHHH (In isoform 2.)					evidence at protein level	IPR030514; IPR000956; IPR036002
62	8.05	12.9	36.47	32.55	27.45	sp|P62258|1433E_HUMAN	14-3-3 protein epsilon OS=Homo sapiens OX=9606 GN=YWHAE PE=1 SV=1	HUMAN	7	0.660694	0.0642548	1.30617	0.474242	0.862979	0.654636	0.0454241	1.19124	0.515229	0.77983	0.554626	0.0150344	1.20226	0.428549	0.666807	central region of growth cone; cytoplasm; cytosol; extracellular exosome; focal adhesion; kinesin complex; melanosome; membrane; mitochondrion; nucleus; cadherin binding; calcium channel regulator activity; enzyme binding; histone deacetylase binding; identical protein binding; ion channel binding; MHC class II protein complex binding; phosphoprotein binding; phosphoserine residue binding; potass…	YWHAE		O92972; Q96AP0; O14727; P10398; O00257-3; Q9Y3M2; Q86Z20; O94921; Q9UKT5; P56524; Q14678-2; Q5S007; Q99759; O15151; P58340; O35244; P04049; P61588; Q99469; Q9GZV5; P46937; P31946; P61981; P27348; P63104	Belongs to the 14-3-3 family.	Nucleus.; Cytoplasm. Melanosome.	Adapter protein implicated in the regulation of a large spectrum of both general and specialized signaling pathways. Binds to a large number of partners, usually by recognition of a phosphoserine or phosphothreonine motif. Binding generally results in the modulation of the activity of the binding partner (By similarity). Positively regulates phosphorylated protein HSF1 nuclear export to the cytop…			3D-structure; Acetylation; Alternative splicing; Complete proteome; Cytoplasm; Direct protein sequencing; Host-virus interaction; Isopeptide bond; Nucleus; Phosphoprotein; Reference proteome; Ubl conjugation	1 N-acetylmethionine; 50 N6-acetyllysine; alternate; 65 Phosphoserine; 69 N6-acetyllysine; 118 N6-acetyllysine; 123 N6-acetyllysine; 131 Phosphotyrosine; 137 Phosphothreonine; 210 Phosphoserine; 232 Phosphothreonine						106 107 KH -> NY (In Ref. 15; AA sequence.); 143 E -> F (In Ref. 15; AA sequence.); 148 S -> T (In Ref. 15; AA sequence.)		1 22 (In isoform SV.)				50 Glycyl lysine isopeptide (Lys-Gly) (interchain with G-Cter in SUMO2); alternate	evidence at protein level	IPR000308; IPR023409; IPR036815; IPR023410
10	34.57	33.77	37.46	34.23	15.07	sp|P19338|NUCL_HUMAN	Nucleolin OS=Homo sapiens OX=9606 GN=NCL PE=1 SV=3	HUMAN	13	0.666807	0.149115	1.24738	0.457088	0.831764	0.824138	0.114875	1.19124	0.619441	0.981748	0.847227	0.335195	1.21339	0.666807	1.02802	cell cortex; cytoplasmic ribonucleoprotein granule; extracellular exosome; membrane; nucleolus; nucleoplasm; nucleus; ribonucleoprotein complex; DNA topoisomerase binding; identical protein binding; mRNA 5'-UTR binding; protein C-terminus binding; RNA binding; telomeric DNA binding; angiogenesis; cellular response to epidermal growth factor stimulus; cellular response to leukemia inhibitory facto…	NCL		P27958; Q9CR42; Q9Y6D6; P49407; P32121; P39060; Q8AZK7; Q00987; P35579; Q9UQ80; Q06710; P61586; P04637; P63104		Nucleus; Nucleolus. Cytoplasm.	Nucleolin is the major nucleolar protein of growing eukaryotic cells. It is found associated with intranucleolar chromatin and pre-ribosomal particles. It induces chromatin decondensation by binding to histone H1. It is thought to play a role in pre-rRNA transcription and ribosome assembly. May play a role in the process of transcriptional elongation. Binds RNA oligonucleotides with 5'-UUAGGG-3' …			3D-structure; Acetylation; Complete proteome; Cytoplasm; Direct protein sequencing; DNA-binding; Isopeptide bond; Methylation; Nucleus; Phosphoprotein; Polymorphism; Reference proteome; Repeat; RNA-binding; Ubl conjugation	9 N6-acetyllysine; 15 N6-acetyllysine; 16 N6-acetyllysine; 28 Phosphoserine; 34 Phosphoserine; 41 Phosphoserine; 42 Phosphoserine; 67 Phosphoserine; 69 Phosphothreonine; 76 Phosphothreonine; 84 Phosphothreonine; 92 Phosphothreonine; 96 N6-acetyllysine; 99 Phosphothreonine; 102 N6-acetyllysine; 106 Phosphothreonine; 109 N6-acetyllysine; 113 Phosphothreonine; 116 N6-acetyllysine; 121 Phosphothreoni…	68 P -> L (In dbSNP:rs11542691.); 122 P -> L (In dbSNP:rs11542687.); 174 A -> V (In dbSNP:rs11542689.)				1 Removed	549 E -> G (In Ref. 3; BAC03738.); 623 626 (In Ref. 2; AAA59954.); 625 627 (In Ref. 1.)						297 Glycyl lysine isopeptide (Lys-Gly) (interchain with G-Cter in SUMO1); alternate; 297 Glycyl lysine isopeptide (Lys-Gly) (interchain with G-Cter in SUMO2); alternate; 324 Glycyl lysine isopeptide (Lys-Gly) (interchain with G-Cter in SUMO1); alternate; 324 Glycyl lysine isopeptide (Lys-Gly) (interchain with G-Cter in SUMO2); alternate; 370 Glycyl lysine isopeptide (Lys-Gly) (interchain with G-C…	evidence at protein level	IPR034230; IPR034233; IPR034234; IPR034235; IPR012677; IPR035979; IPR000504; IPR003954
77	6.48	6.52	33.73	33.73	21.89	tr|B8ZZ51|B8ZZ51_HUMAN	Malate dehydrogenase, cytoplasmic OS=Homo sapiens OX=9606 GN=MDH1 PE=1 SV=1	HUMAN	3	0.679204	0.526907	1.55597	0.416869	1.05682	0.801678	0.845747	1.51356	0.524808	1.21339	0.57544	0.280697	1.6293	0.293765	0.937562	malate dehydrogenase activity; oxidoreductase activity, acting on the CH-OH group of donors, NAD or NADP as acceptor; carbohydrate metabolic process; malate metabolic process	MDH1								Complete proteome; Proteomics identification; Reference proteome														evidence at protein level	IPR022383; IPR015955; IPR010945
7	40.32	40.29	46.41	42.58	38.76	sp|P13796|PLSL_HUMAN	Plastin-2 OS=Homo sapiens OX=9606 GN=LCP1 PE=1 SV=6	HUMAN	24	0.685488	0.660026	1.33045	0.570164	0.912011	0.855067	0.788792	1.21339	0.731139	1.03753	1.36773	0.238676	1.23595	1.10662	1.77011	actin cytoskeleton; actin filament; actin filament bundle; cell junction; cytoplasm; cytosol; extracellular exosome; extracellular space; filopodium; focal adhesion; phagocytic cup; plasma membrane; podosome; ruffle; ruffle membrane; actin binding; actin filament binding; calcium ion binding; GTPase binding; identical protein binding; integrin binding; actin crosslink formation; actin filament bu…	LCP1 (synonym: PLS2)				Cytoplasm; Cytoskeleton. Cell junction. Cell projection. Cell projection > Ruffle membrane > Peripheral membrane protein > Cytoplasmic side.	Actin-binding protein (PubMed:16636079, PubMed:17294403, PubMed:28493397). Plays a role in the activation of T-cells in response to costimulation through TCR/CD3 and CD2 or CD28 (PubMed:17294403). Modulates the cell surface expression of IL2RA/CD25 and CD69 (PubMed:17294403).	Chromosomal aberrations involving LCP1 is a cause of B-cell non-Hodgkin lymphomas (B-cell NHL). Translocation t(3;13)(q27;q14), with BCL6.; Defects in LCP1 has been found in a patient with isolated coloboma, a defect of the eye characterized by the absence of ocular structures due to abnormal morphogenesis of the optic cup and stalk, and the fusion of the fetal fissure (optic fissure). Isolated c…	Detected in intestinal microvilli, hair cell stereocilia, and fibroblast filopodia, in spleen and other lymph node-containing organs. Expressed in peripheral blood T-lymphocytes, neutrophils, monocytes, B-lymphocytes, and myeloid cells.	3D-structure; Acetylation; Actin-binding; Alternative splicing; Calcium; Cell junction; Cell membrane; Cell projection; Chromosomal rearrangement; Complete proteome; Cytoplasm; Cytoskeleton; Direct protein sequencing; Disease mutation; Membrane; Metal-binding; Phosphoprotein; Polymorphism; Reference proteome; Repeat	2 N-acetylalanine; 5 Phosphoserine; 7 Phosphoserine; 28 Phosphotyrosine; 30 Phosphoserine; 76 N6-acetyllysine; 88 N6-acetyllysine; 124 Phosphotyrosine; 257 Phosphoserine; 290 Phosphoserine; 291 Phosphothreonine; 294 N6-acetyllysine; 297 N6-acetyllysine; 323 Phosphoserine; 353 Phosphothreonine; 361 N6-acetyllysine; 406 Phosphoserine; 472 N6-acetyllysine; 474 Phosphoserine; 542 N6-acetyllysine; 579…	24 D -> E; 533 K -> E (In dbSNP:rs4941543.); 544 P -> A (In dbSNP:rs17067725.); 608 N -> S (Found in a patient with isolated coloboma; increases interaction with actin.)				1 Removed	611 M -> T (In Ref. 11; AA sequence.)		1 25 MARGSVSDEEMMELREAFAKVDTDG -> MCAEDGDSKFSMSISMNSPFLEILH (In isoform 2.); 26 456 (In isoform 2.)					evidence at protein level	IPR001589; IPR001715; IPR036872; IPR011992; IPR018247; IPR002048
16	26.9	26.84	80.61	78.18	63.64	sp|P62937|PPIA_HUMAN	Peptidyl-prolyl cis-trans isomerase A OS=Homo sapiens OX=9606 GN=PPIA PE=1 SV=2	HUMAN	16	0.685488	0.181853	1.22462	0.539511	0.83946	1.39316	0.476846	1.28233	1.08643	1.65959	0.666807	0.624137	1.28233	0.49204	0.855067	cytosol; extracellular exosome; extracellular region; extracellular space; ficolin-1-rich granule lumen; focal adhesion; membrane; nucleus; protein-containing complex; secretory granule lumen; vesicle; cyclosporin A binding; peptidyl-prolyl cis-trans isomerase activity; RNA binding; unfolded protein binding; virion binding; entry into host cell; establishment of integrated proviral latency; fusio…	PPIA (synonym: CYPA)		Q99IB8; P46108-1; Q72497; Q8TBB1; Q16849; O00267	Belongs to the cyclophilin-type PPIase family. PPIase A subfamily.	Cytoplasm.; Secreted.	PPIases accelerate the folding of proteins. It catalyzes the cis-trans isomerization of proline imidic peptide bonds in oligopeptides.			3D-structure; Acetylation; Alternative splicing; Complete proteome; Cytoplasm; Direct protein sequencing; Glycoprotein; Host-virus interaction; Isomerase; Isopeptide bond; Phosphoprotein; Reference proteome; Rotamase; Secreted; Ubl conjugation	1 N-acetylmethionine; 2 N-acetylvaline; partial; in Peptidyl-prolyl cis-trans isomerase A, N-terminally processed; 28 N6-acetyllysine; alternate; 44 N6-acetyllysine; 76 N6-acetyllysine; 77 Phosphoserine; 82 N6-acetyllysine; alternate; 93 Phosphothreonine; 125 N6-acetyllysine; 131 N6-acetyllysine; 133 N6-acetyllysine		108 N-linked (GlcNAc...) asparagine			1 Removed; alternate	89 I -> T (In Ref. 8; AAH05982.); 106 N -> I (In Ref. 8; AAH07104.); 165 E -> D (In Ref. 4; CAG32988.)		1 60 (In isoform 2.)				28 Glycyl lysine isopeptide (Lys-Gly) (interchain with G-Cter in SUMO2); alternate; 28 Glycyl lysine isopeptide (Lys-Gly) (interchain with G-Cter in ubiquitin); alternate; 82 Glycyl lysine isopeptide (Lys-Gly) (interchain with G-Cter in SUMO2); alternate	evidence at protein level	IPR029000; IPR024936; IPR020892; IPR002130
190	2.01	2.01	20.39	7.895	5.263	tr|G8JLA2|G8JLA2_HUMAN	Myosin light polypeptide 6 OS=Homo sapiens OX=9606 GN=MYL6 PE=1 SV=1	HUMAN	1	0.685488	0.386444	2.44343	0.280543	1.67494	0.895365	0.963367	4.28548	0.20893	3.83707	0.981748	0.99729	1.80302	0.544503	1.77011	calcium ion binding	MYL6								Complete proteome; Proteomics identification; Reference proteome														evidence at protein level	IPR011992; IPR002048
159	2.43	2.48	30.88	19.12	6.618	sp|P61353|RL27_HUMAN	60S ribosomal protein L27 OS=Homo sapiens OX=9606 GN=RPL27 PE=1 SV=2	HUMAN	1	0.691831	0.707002	1.59956	0.248886	1.10662	1.83654	0.23552	1.70608	1.07647	4.57088	1.38038	0.978557	1.58489	0.870964	2.55859	cytoplasmic side of rough endoplasmic reticulum membrane; cytosol; cytosolic large ribosomal subunit; extracellular exosome; focal adhesion; membrane; nucleus; ribonucleoprotein complex; ribosome; RNA binding; structural constituent of ribosome; nuclear-transcribed mRNA catabolic process, nonsense-mediated decay; response to aldosterone; rRNA processing; SRP-dependent cotranslational protein targ…	RPL27			Belongs to the eukaryotic ribosomal protein eL27 family.	Cytoplasm; Cytosol. Cytoplasm. Rough endoplasmic reticulum.	Component of the large ribosomal subunit (PubMed:12962325, PubMed:23636399, PubMed:25957688, PubMed:25901680). Required for proper rRNA processing and maturation of 28S and 5.8S rRNAs (PubMed:25424902).	Diamond-Blackfan anemia 16: A form of Diamond-Blackfan anemia, a congenital non-regenerative hypoplastic anemia that usually presents early in infancy. Diamond-Blackfan anemia is characterized by a moderate to severe macrocytic anemia, erythroblastopenia, and an increased risk of malignancy. 30 to 40% of Diamond-Blackfan anemia patients present with short stature and congenital anomalies, the mos…		3D-structure; Acetylation; Complete proteome; Cytoplasm; Diamond-Blackfan anemia; Direct protein sequencing; Endoplasmic reticulum; Reference proteome; Ribonucleoprotein; Ribosomal protein	27 N6-acetyllysine; 93 N6-acetyllysine					1 Removed								evidence at protein level	IPR005824; IPR038655; IPR001141; IPR018262; IPR008991
174	2.12	2.14	8.696	5.86	2.836	sp|P06576|ATPB_HUMAN	ATP synthase subunit beta, mitochondrial OS=Homo sapiens OX=9606 GN=ATP5F1B PE=1 SV=3	HUMAN	1	0.691831	0.530088	2.10863	0.331131	1.45881	1.01859	0.956599	2.0893	0.487529	2.12814	1.6293	0.425759	2.10863	0.772681	3.40408	cell surface; extracellular exosome; membrane; mitochondrial matrix; mitochondrial membrane; mitochondrial nucleoid; mitochondrial proton-transporting ATP synthase complex; mitochondrial proton-transporting ATP synthase, catalytic core; mitochondrion; myelin sheath; nucleus; plasma membrane; proton-transporting ATP synthase complex; angiostatin binding; ATP binding; MHC class I protein binding; p…	ATP5F1B (synonym: ATP5B, ATPMB, ATPSB)		P63104	Belongs to the ATPase alpha/beta chains family.	Mitochondrion inner membrane; Peripheral membrane protein > Matrix side.	Mitochondrial membrane ATP synthase (F(1)F(0) ATP synthase or Complex V) produces ATP from ADP in the presence of a proton gradient across the membrane which is generated by electron transport complexes of the respiratory chain. F-type ATPases consist of two structural domains, F(1) - containing the extramembraneous catalytic core, and F(0) - containing the membrane proton channel, linked togethe…			Acetylation; ATP synthesis; ATP-binding; CF(1); Complete proteome; Direct protein sequencing; Glycoprotein; Hydrogen ion transport; Hydrolase; Ion transport; Membrane; Mitochondrion; Mitochondrion inner membrane; Nucleotide-binding; Phosphoprotein; Polymorphism; Reference proteome; Transit peptide; Transport	124 N6-acetyllysine; alternate; 124 N6-succinyllysine; alternate; 133 N6-acetyllysine; alternate; 133 N6-succinyllysine; alternate; 161 N6-acetyllysine; alternate; 161 N6-succinyllysine; alternate; 198 N6-acetyllysine; 259 N6-acetyllysine; alternate; 259 N6-succinyllysine; alternate; 264 N6-acetyllysine; alternate; 264 N6-succinyllysine; alternate; 312 Phosphothreonine; 415 Phosphoserine; 426 N6-…	130 A -> V; 274 E -> Q (In dbSNP:rs1042001.)	106 O-linked (GlcNAc) serine				1 6 MLGFVG -> MTSLWGKGTGCKLFKF (In Ref. 3; BAA00016/CAA27246.); 36 40 APTAV -> VRRRF (In Ref. 2; AAA51808.); 36 40 APTAV -> VRRRS (In Ref. 3; BAA00016/CAA27246.); 130 132 API -> DQL (In Ref. 2; AAA51808.); 378 H -> D (In Ref. 2; AAA51808.); 435 Q -> H (In Ref. 2; AAA51808.)							evidence at protein level	IPR003593; IPR005722; IPR020003; IPR004100; IPR036121; IPR000194; IPR024034; IPR027417
199	2	2.07	19.1	7.865	5.993	sp|P02647|APOA1_HUMAN	Apolipoprotein A-I OS=Homo sapiens OX=9606 GN=APOA1 PE=1 SV=1	HUMAN	1	0.691831	0.527984	2.0893	0.331131	1.44544	0.398107	0.257909	2.0893	0.188799	0.831764	1.20226	0.702609	2.0893	0.57544	2.53513	blood microparticle; cell surface; chylomicron; cytoplasmic vesicle; cytosol; discoidal high-density lipoprotein particle; early endosome; endocytic vesicle; endocytic vesicle lumen; endoplasmic reticulum lumen; extracellular exosome; extracellular matrix; extracellular region; extracellular space; extracellular vesicle; high-density lipoprotein particle; intermediate-density lipoprotein particle…	APOA1		O95477; P05067; Q96DZ9; Q96DZ9-2; P02671; P00738; P04180	Belongs to the apolipoprotein A1/A4/E family.	Secreted.	Participates in the reverse transport of cholesterol from tissues to the liver for excretion by promoting cholesterol efflux from tissues and by acting as a cofactor for the lecithin cholesterol acyltransferase (LCAT). As part of the SPAP complex, activates spermatozoa motility.	High density lipoprotein deficiency 2: Inherited as autosomal dominant trait. It is characterized by moderately low HDL cholesterol, predilection toward premature coronary artery disease (CAD) and a reduction in cellular cholesterol efflux. - The disease is caused by mutations affecting the gene represented in this entry.; High density lipoprotein deficiency 1: Recessive disorder characterized by…	Major protein of plasma HDL, also found in chylomicrons. Synthesized in the liver and small intestine. The oxidized form at Met-110 and Met-136 is increased in individuals with increased risk for coronary artery disease, such as in carrier of the eNOSa/b genotype and exposure to cigarette smoking. It is also present in increased levels in aortic lesions relative to native ApoA-I and increased lev…	3D-structure; Amyloid; Amyloidosis; Atherosclerosis; Cholesterol metabolism; Complete proteome; Direct protein sequencing; Disease mutation; Glycation; Glycoprotein; HDL; Lipid metabolism; Lipid transport; Lipoprotein; Neuropathy; Oxidation; Palmitate; Phosphoprotein; Polymorphism; Reference proteome; Repeat; Secreted; Signal; Steroid metabolism; Sterol metabolism; Transport	110 Methionine sulfoxide; 136 Methionine sulfoxide	27 P -> H (In Munster-3C; dbSNP:rs121912720.); 27 P -> R (In dbSNP:rs121912720.); 28 P -> R (In Munster-3B; dbSNP:rs121912721.); 34 R -> L (In Baltimore; dbSNP:rs28929476.); 50 G -> R (In AMYL8; also found in a family with amyloid polyneuropathy-nephropathy Iowa; dbSNP:rs28931574.); 61 A -> T (In dbSNP:rs12718465.); 84 L -> R (In AMYL8; dbSNP:rs121912724.); 92 T -> I (Polymorphism; confirmed at p…	263 N-linked (Glc) (glycation) lysine		1 18		32 W -> P (In Ref. 25; AA sequence.)							evidence at protein level	IPR000074
212	2	2	6.207	3.448	3.448	sp|Q01105|SET_HUMAN	Protein SET OS=Homo sapiens OX=9606 GN=SET PE=1 SV=3	HUMAN	1	0.698232	0.538088	2.0893	0.334195	1.45881	0.744732	0.60183	2.0893	0.356451	1.55597	1.11686	0.807193	2.0893	0.534564	2.33346	cytoplasm; cytosol; endoplasmic reticulum; lipid droplet; nucleoplasm; nucleus; perinuclear region of cytoplasm; protein-containing complex; DNA binding; histone binding; protein phosphatase inhibitor activity; protein phosphatase regulator activity; DNA replication; negative regulation of histone acetylation; negative regulation of neuron apoptotic process; negative regulation of transcription, …	SET		Q6SJ93; Q12778; Q00987; P50222; P10644; P63000; O00560; Q15573; Q53T94; Q15572; P20226; Q9BT49; P17480	Belongs to the nucleosome assembly protein (NAP) family.	Cytoplasm; Cytosol. Endoplasmic reticulum. Nucleus > Nucleoplasm.	Multitasking protein, involved in apoptosis, transcription, nucleosome assembly and histone chaperoning. Isoform 2 anti-apoptotic activity is mediated by inhibition of the GZMA-activated DNase, NME1. In the course of cytotoxic T-lymphocyte (CTL)-induced apoptosis, GZMA cleaves SET, disrupting its binding to NME1 and releasing NME1 inhibition. Isoform 1 and isoform 2 are potent inhibitors of prote…	A chromosomal aberration involving SET is found in some cases of acute undifferentiated leukemia (AUL). Translocation t(6;9)(q21;q34.1) with NUP214/CAN.	Widely expressed. Low levels in quiescent cells during serum starvation, contact inhibition or differentiation. Highly expressed in Wilms' tumor.	3D-structure; Acetylation; Alternative splicing; Chaperone; Chromosomal rearrangement; Complete proteome; Cytoplasm; Direct protein sequencing; Disease mutation; DNA-binding; Endoplasmic reticulum; Host-virus interaction; Isopeptide bond; Methylation; Nucleus; Phosphoprotein; Polymorphism; Proto-oncogene; Reference proteome; Ubl conjugation	2 N,N,N-trimethylalanine; 7 Phosphoserine; 28 Phosphoserine; 63 Phosphoserine; 68 N6-acetyllysine; 146 Phosphotyrosine; 150 N6-acetyllysine; 172 N6-acetyllysine	233 290 (Probable disease-associated mutation found in a patient with congenital microcephaly and moderate intellecutal disability.)				1 Removed			1 37 MAPKRQSPLPPQKKKPRPPPALGPEETSASAGLPKKG -> MSAPAAKVSKKELNSNHDGADETS (In isoform 2.); 1 37 MAPKRQSPLPPQKKKPRPPPALGPEETSASAGLPKKG -> MPRSHQPPPPPH (In isoform 3.); 1 37 MAPKRQSPLPPQKKKPRPPPALGPEETSASAGLPKKG -> MGCRDLLPSLKPTLL (In isoform 4.)				154 Glycyl lysine isopeptide (Lys-Gly) (interchain with G-Cter in ubiquitin)	evidence at protein level	IPR037231; IPR002164
113	4.22	4.25	6.586	4.501	2.305	sp|O43707|ACTN4_HUMAN	Alpha-actinin-4 OS=Homo sapiens OX=9606 GN=ACTN4 PE=1 SV=2	HUMAN	2	0.704693	0.540207	2.0893	0.334195	1.47231	1.13763	0.787121	2.0893	0.544503	2.37684	0.220801	0.162032	2.0893	0.104713	0.461318	brush border; cell-cell junction; cortical cytoskeleton; cytoplasm; cytosol; extracellular exosome; extracellular region; extracellular space; focal adhesion; intracellular; neuron projection; nuclear body; nucleus; perinuclear region of cytoplasm; platelet alpha granule lumen; protein-containing complex; pseudopodium; ribonucleoprotein complex; stress fiber; Z disc; actin binding; actin filament…	ACTN4		B2R8Y4; A8K571; P35222; P46940; O60294; P50222; Q9NPC6; P03466; Q5L4H4; P10276; O94875-10; Q07157	Belongs to the alpha-actinin family.	Nucleus.; Cytoplasm. Cell junction.	F-actin cross-linking protein which is thought to anchor actin to a variety of intracellular structures. This is a bundling protein (Probable). Probably involved in vesicular trafficking via its association with the CART complex. The CART complex is necessary for efficient transferrin receptor recycling but not for EGFR degradation (PubMed:15772161). Involved in tight junction assembly in epithel…	Focal segmental glomerulosclerosis 1: A renal pathology defined by the presence of segmental sclerosis in glomeruli and resulting in proteinuria, reduced glomerular filtration rate and progressive decline in renal function. Renal insufficiency often progresses to end-stage renal disease, a highly morbid state requiring either dialysis therapy or kidney transplantation. - The disease is caused by …	Widely expressed.	3D-structure; Acetylation; Actin-binding; Alternative splicing; Calcium; Cell junction; Complete proteome; Cytoplasm; Disease mutation; Metal-binding; Nucleus; Phosphoprotein; Protein transport; Reference proteome; Repeat; Transport	114 N6-acetyllysine; 249 Phosphothreonine; 592 N6-acetyllysine; 625 N6-acetyllysine; 779 N6-acetyllysine; 859 N6-acetyllysine	59 W -> R (In FSGS1.); 72 E -> Q (In FSGS1.); 153 F -> L (In FSGS1; unknown pathological significance.); 255 K -> E (In FSGS1; no effect on protein abundance; no effect on homodimerization; loss of localization to the nucleus; prevents nuclear localization of the wild-type protein; decreased interaction with PPARG and RARA; loss of transcriptional coactivator activity; dominant negative effect on…					60 C -> S (In Ref. 1; AAC17470.); 164 S -> L (In Ref. 6; AL047603.); 221 V -> F (In Ref. 7; AU118403.); 276 T -> TET (In Ref. 1; AAC17470.); 292 294 EHL -> CSTS (In Ref. 1; AAC17470.); 359 360 TL -> SV (In Ref. 1; AAC17470.); 476 I -> S (In Ref. 1; AAC17470.); 526 I -> II (In Ref. 1; AAC17470.); 536 R -> P (In Ref. 1; AAC17470.); 645 Q -> QQ (In Ref. 1; AAC17470.); 673 674 GR -> A (In Ref. 1; AAC…		54 272 (In isoform ACTN4ISO.); 89 478 (In isoform 3.)					evidence at protein level	IPR001589; IPR029637; IPR001715; IPR036872; IPR011992; IPR014837; IPR018247; IPR002048; IPR018159; IPR002017
187	2.02	2.02	17.2	11.46	8.28	sp|P83731|RL24_HUMAN	60S ribosomal protein L24 OS=Homo sapiens OX=9606 GN=RPL24 PE=1 SV=1	HUMAN	2	0.704693	0.34832	1.28233	0.549541	0.903649	0.809096	0.440864	1.1695	0.698232	0.946237	0.870964	0.504001	1.23595	0.704693	1.07647	cytoplasm; cytosol; cytosolic large ribosomal subunit; endoplasmic reticulum; extracellular exosome; membrane; polysomal ribosome; cadherin binding; RNA binding; structural constituent of ribosome; assembly of large subunit precursor of preribosome; cytoplasmic translation; nuclear-transcribed mRNA catabolic process, nonsense-mediated decay; ribosomal large subunit assembly; SRP-dependent cotrans…	RPL24			Belongs to the eukaryotic ribosomal protein eL24 family.					3D-structure; Acetylation; Complete proteome; Direct protein sequencing; Isopeptide bond; Phosphoprotein; Reference proteome; Ribonucleoprotein; Ribosomal protein; Ubl conjugation	27 N6-acetyllysine; alternate; 77 N6-acetyllysine; 83 Phosphothreonine; 86 Phosphoserine; 93 N6-acetyllysine; 131 N6-succinyllysine; 149 Phosphoserine												2 Glycyl lysine isopeptide (Lys-Gly) (interchain with G-Cter in SUMO2); 27 Glycyl lysine isopeptide (Lys-Gly) (interchain with G-Cter in SUMO2); alternate; 35 Glycyl lysine isopeptide (Lys-Gly) (interchain with G-Cter in SUMO2); 147 Glycyl lysine isopeptide (Lys-Gly) (interchain with G-Cter in SUMO2)	evidence at protein level	IPR038630; IPR000988; IPR023442; IPR011017
6	43.36	41.51	39.16	36.6	25.29	sp|P13639|EF2_HUMAN	Elongation factor 2 OS=Homo sapiens OX=9606 GN=EEF2 PE=1 SV=4	HUMAN	19	0.724436	0.0639591	1.25892	0.519996	0.912011	1.07647	0.613822	1.14815	0.937562	1.24738	0.972747	0.401204	1.14815	0.83946	1.11686	aggresome; cytoplasm; cytosol; extracellular exosome; extracellular region; ficolin-1-rich granule lumen; membrane; membrane raft; nucleus; plasma membrane; polysomal ribosome; ribonucleoprotein complex; secretory granule lumen; 5S rRNA binding; actin filament binding; cadherin binding; GTP binding; GTPase activity; protein kinase binding; ribosome binding; RNA binding; translation elongation fac…	EEF2 (synonym: EF2)		Q60823	Belongs to the TRAFAC class translation factor GTPase superfamily. Classic translation factor GTPase family. EF-G/EF-2 subfamily.	Cytoplasm.; Nucleus.	Catalyzes the GTP-dependent ribosomal translocation step during translation elongation. During this step, the ribosome changes from the pre-translocational (PRE) to the post-translocational (POST) state as the newly formed A-site-bound peptidyl-tRNA and P-site-bound deacylated tRNA move to the P and E sites, respectively. Catalyzes the coordinated movement of the two tRNA molecules, the mRNA and …	Spinocerebellar ataxia 26: A form of spinocerebellar ataxia, a clinically and genetically heterogeneous group of cerebellar disorders. Patients show progressive incoordination of gait and often poor coordination of hands, speech and eye movements, due to degeneration of the cerebellum with variable involvement of the brainstem and spinal cord. - The disease is caused by mutations affecting the ge…		3D-structure; Acetylation; Complete proteome; Cytoplasm; Direct protein sequencing; Disease mutation; Elongation factor; GTP-binding; Isopeptide bond; Methylation; Neurodegeneration; Nucleotide-binding; Nucleus; Phosphoprotein; Protein biosynthesis; Reference proteome; Spinocerebellar ataxia; Ubl conjugation	54 Phosphothreonine; 57 Phosphothreonine; by EEF2K; 59 Phosphothreonine; 152 N6-succinyllysine; 235 N6-acetyllysine; 239 N6-acetyllysine; alternate; 265 Phosphotyrosine; by CSK; 272 N6-acetyllysine; alternate; 272 N6-succinyllysine; alternate; 275 N6-acetyllysine; 325 Phosphoserine; 373 Phosphotyrosine; by CSK; 435 Phosphothreonine; 439 N6-acetyllysine; 445 N6-acetyllysine; 502 Phosphoserine; 525…	596 P -> H (In SCA26; compromises the mechanics of translocation; dbSNP:rs587777052.)				1 Removed							239 Glycyl lysine isopeptide (Lys-Gly) (interchain with G-Cter in SUMO1); alternate; 322 Glycyl lysine isopeptide (Lys-Gly) (interchain with G-Cter in SUMO); 529 Glycyl lysine isopeptide (Lys-Gly) (interchain with G-Cter in SUMO)	evidence at protein level	IPR035647; IPR000640; IPR004161; IPR031157; IPR027417; IPR020568; IPR014721; IPR005225; IPR000795; IPR009000; IPR005517
5	46.68	44.33	76.04	74.19	56.91	sp|P06733|ENOA_HUMAN	Alpha-enolase OS=Homo sapiens OX=9606 GN=ENO1 PE=1 SV=2	HUMAN	25	0.731139	0.0334	1.19124	0.60256	0.870964	0.672977	0.0472739	1.23595	0.501187	0.831764	0.711214	0.0886257	1.21339	0.554626	0.862979	cell cortex region; cell surface; cytoplasm; cytosol; extracellular exosome; extracellular space; M band; membrane; nucleus; phosphopyruvate hydratase complex; plasma membrane; cadherin binding; GTPase binding; magnesium ion binding; phosphopyruvate hydratase activity; protein homodimerization activity; RNA binding; RNA polymerase II regulatory region sequence-specific DNA binding; transcriptiona…	ENO1 (synonym: ENO1L1, MBPB1, MPB1)	Carbohydrate degradation; glycolysis; pyruvate from D-glyceraldehyde 3-phosphate: step 4/5.	P22303; Q60823; P12004; Q8WZ42; P63104	Belongs to the enolase family.	Cytoplasm.; Cell membrane. Cytoplasm > Myofibril > Sarcomere > M line. Nucleus.	Multifunctional enzyme that, as well as its role in glycolysis, plays a part in various processes such as growth control, hypoxia tolerance and allergic responses. May also function in the intravascular and pericellular fibrinolytic system due to its ability to serve as a receptor and activator of plasminogen on the cell surface of several cell-types such as leukocytes and neurons. Stimulates imm…		The alpha/alpha homodimer is expressed in embryo and in most adult tissues. The alpha/beta heterodimer and the beta/beta homodimer are found in striated muscle, and the alpha/gamma heterodimer and the gamma/gamma homodimer in neurons.	3D-structure; Acetylation; Alternative initiation; Cell membrane; Complete proteome; Cytoplasm; Direct protein sequencing; DNA-binding; Glycolysis; Isopeptide bond; Lyase; Magnesium; Membrane; Metal-binding; Nucleus; Phosphoprotein; Plasminogen activation; Polymorphism; Reference proteome; Repressor; Transcription; Transcription regulation; Ubl conjugation	2 N-acetylserine; 5 N6-acetyllysine; 27 Phosphoserine; 44 Phosphotyrosine; 60 N6-acetyllysine; alternate; 60 N6-succinyllysine; alternate; 64 N6-acetyllysine; 71 N6-acetyllysine; 89 N6-acetyllysine; alternate; 89 N6-succinyllysine; alternate; 92 N6-acetyllysine; 126 N6-acetyllysine; 193 N6-acetyllysine; 199 N6-acetyllysine; 202 N6-acetyllysine; alternate; 228 N6-acetyllysine; alternate; 228 N6-su…	177 N -> K (In dbSNP:rs11544513.); 325 P -> Q (In dbSNP:rs11544514.)				1 Removed	55 T -> A (In Ref. 8; CAD97642.); 78 V -> A (In Ref. 7; BAD96237.); 187 E -> G (In Ref. 8; CAD97642.); 199 K -> R (In Ref. 7; BAD96912.); 252 F -> S (In Ref. 4; CAA59331.); 310 S -> I (In Ref. 8; CAD97642.)		1 93 (In isoform MBP-1.)				202 Glycyl lysine isopeptide (Lys-Gly) (interchain with G-Cter in SUMO2); alternate	evidence at protein level	IPR000941; IPR036849; IPR029017; IPR034390; IPR020810; IPR020809; IPR020811
237	0.8	0.93	10.79	6.984	2.54	sp|P05198|IF2A_HUMAN	Eukaryotic translation initiation factor 2 subunit 1 OS=Homo sapiens OX=9606 GN=EIF2S1 PE=1 SV=3	HUMAN	1	0.731139	0.583905	2.10863	0.349945	1.5417	0.654636	0.479724	2.0893	0.313329	1.36773	0.870964	0.792321	2.0893	0.416869	1.8197	cytoplasmic stress granule; cytosol; eukaryotic 48S preinitiation complex; eukaryotic translation initiation factor 2 complex; extracellular exosome; glial limiting end-foot; membrane; multi-eIF complex; nucleus; polysome; ribosome; translation initiation ternary complex; ribosome binding; RNA binding; translation initiation factor activity; aging; cellular response to amino acid starvation; cell…	EIF2S1 (synonym: EIF2A)		P12814; O00571; P19525; Q9Z2B5; P20042; P41091	Belongs to the eIF-2-alpha family.	Cytoplasm; Stress granule.	Functions in the early steps of protein synthesis by forming a ternary complex with GTP and initiator tRNA. This complex binds to a 40S ribosomal subunit, followed by mRNA binding to form a 43S pre-initiation complex. Junction of the 60S ribosomal subunit to form the 80S initiation complex is preceded by hydrolysis of the GTP bound to eIF-2 and release of an eIF-2-GDP binary complex. In order for…			3D-structure; Acetylation; Complete proteome; Cytoplasm; Initiation factor; Phosphoprotein; Protein biosynthesis; Reference proteome; RNA-binding; Translation regulation	49 Phosphoserine; by HRI; 52 Phosphoserine; 141 N6-acetyllysine; 158 Phosphoserine; 279 Phosphothreonine; 281 Phosphothreonine													evidence at protein level	IPR012340; IPR022967; IPR003029; IPR024055; IPR024054; IPR011488
270	0.21	0.24	5.822	2.547	0.8006	sp|Q9ULJ8-3|NEB1_HUMAN	Isoform 3 of Neurabin-1 OS=Homo sapiens OX=9606 GN=PPP1R9A	HUMAN	1	0.758578	0.519621	2.0893	0.363078	1.58489	0.724436	0.459036	3.28095	0.220801	2.37684	0.717794	0.446092	3.31131	0.21677	2.37684
179	2.05	2.08	6.684	3.52	0.5612	sp|P35579|MYH9_HUMAN	Myosin-9 OS=Homo sapiens OX=9606 GN=MYH9 PE=1 SV=4	HUMAN	1	0.772681	0.422277	1.67494	0.461318	1.2942	0.954993	0.657269	1.2942	0.737904	1.23595	0.928966	0.727767	1.47231	0.630957	1.36773	actin cytoskeleton; actomyosin; actomyosin contractile ring; brush border; cell leading edge; cell-cell adherens junction; cleavage furrow; cytoplasm; cytosol; extracellular exosome; focal adhesion; immunological synapse; membrane; myosin II complex; myosin II filament; neuromuscular junction; nucleus; plasma membrane; protein-containing complex; ruffle; spindle; stress fiber; uropod; actin bindi…	MYH9		P61073; P62993; O00255; O00255-2; P19338; P26447; O46385	Belongs to the TRAFAC class myosin-kinesin ATPase superfamily. Myosin family.	Cytoplasm; Cytoskeleton. Cytoplasm > Cell cortex.	Cellular myosin that appears to play a role in cytokinesis, cell shape, and specialized functions such as secretion and capping. During cell spreading, plays an important role in cytoskeleton reorganization, focal contacts formation (in the margins but not the central part of spreading cells), and lamellipodial retraction; this function is mechanically antagonized by MYH10.	May-Hegglin anomaly: A disorder characterized by thrombocytopenia, giant platelets and Dohle body-like inclusions in peripheral blood leukocytes. appearing as highly parallel paracrystalline bodies. - The disease is caused by mutations affecting the gene represented in this entry.; Sebastian syndrome: Autosomal dominant macrothrombocytopenia characterized by thrombocytopenia, giant platelets and …	In the kidney, expressed in the glomeruli. Also expressed in leukocytes.	3D-structure; Acetylation; Actin-binding; Alport syndrome; Alternative splicing; ATP-binding; Calmodulin-binding; Cataract; Cell adhesion; Cell shape; Coiled coil; Complete proteome; Cytoplasm; Cytoskeleton; Deafness; Direct protein sequencing; Disease mutation; Methylation; Motor protein; Myosin; Non-syndromic deafness; Nucleotide-binding; Phosphoprotein; Polymorphism; Reference proteome; Ubl co…	2 N-acetylalanine; 8 N6-acetyllysine; 11 Phosphotyrosine; 102 N6-acetyllysine; 299 N6-acetyllysine; 435 N6-acetyllysine; 613 N6-acetyllysine; 628 Phosphoserine; 754 Phosphotyrosine; 850 N6-succinyllysine; 860 N6-acetyllysine; 975 N6-acetyllysine; 1024 N6-acetyllysine; 1114 Phosphoserine; 1234 N6-acetyllysine; 1249 N6-acetyllysine; 1357 N6-acetyllysine; 1392 N6-acetyllysine; 1404 N6-acetyllysine; …	93 N -> K (In MHA; dbSNP:rs121913655.); 95 A -> T (In MHA.); 96 S -> L (In EPSTNS; dbSNP:rs121913657.); 373 K -> N (In MHA and SBS.); 702 R -> C (In EPSTNS, FTNS, MHA and SBS; dbSNP:rs80338826.); 702 R -> H (In EPSTNS; dbSNP:rs80338827.); 705 R -> H (In DFNA17; dbSNP:rs80338828.); 810 K -> N (In a breast cancer sample; somatic mutation.); 910 K -> Q (In FTNS; dbSNP:rs554332083.); 967 V -> E (In d…				1 Removed	53 55 EAI -> RGH (In Ref. 9.); 660 T -> S (In Ref. 9.); 869 T -> M (In Ref. 11; AAA36349.); 931 C -> Y (In Ref. 11; AAA36349.); 1000 R -> I (In Ref. 8; BAF84298.); 1240 1241 KG -> GR (In Ref. 11; AAA36349.); 1350 E -> EE (In Ref. 11.); 1462 E -> G (In Ref. 1; CAD89954.); 1546 D -> G (In Ref. 1; CAD89954.); 1764 T -> A (In Ref. 11; AAA36349.); 1771 S -> G (In Ref. 11; AAA36349.)		1 136 (In isoform 2.); 980 1421 (In isoform 2.)					evidence at protein level	IPR000048; IPR036961; IPR001609; IPR027401; IPR004009; IPR008989; IPR002928; IPR027417; IPR036305
266	0.26	2.4	5.375	4.809	1.132	sp|P23246|SFPQ_HUMAN	Splicing factor, proline- and glutamine-rich OS=Homo sapiens OX=9606 GN=SFPQ PE=1 SV=2	HUMAN	1	0.772681	0.569951	2.75423	0.280543	2.12814	0.465586	0.223265	4.96592	0.0937562	2.31206	0.619441	0.34172	17.5388	0.047863	10.8643	chromatin; cytoplasm; nuclear matrix; nuclear speck; nucleoplasm; nucleus; paraspeckles; RNA polymerase II transcription factor complex; chromatin binding; core promoter binding; DNA binding; histone deacetylase binding; protein homodimerization activity; RNA binding; RNA polymerase II distal enhancer sequence-specific DNA binding; RNA polymerase II transcription factor activity, sequence-specifi…	SFPQ (synonym: PSF)		Q8AZK7; P41235; P26599; Q13882; P28700; Q96ST3; P09012; P04625; Q9Y2W1		Nucleus speckle.; Nucleus matrix. Cytoplasm.	DNA- and RNA binding protein, involved in several nuclear processes. Essential pre-mRNA splicing factor required early in spliceosome formation and for splicing catalytic step II, probably as a heteromer with NONO. Binds to pre-mRNA in spliceosome C complex, and specifically binds to intronic polypyrimidine tracts. Involved in regulation of signal-induced alternative splicing. During splicing of …	A chromosomal aberration involving SFPQ may be a cause of papillary renal cell carcinoma (PRCC). Translocation t(X;1)(p11.2;p34) with TFE3.		3D-structure; Acetylation; Activator; Alternative splicing; Biological rhythms; Chromosomal rearrangement; Coiled coil; Complete proteome; Cytoplasm; Direct protein sequencing; DNA damage; DNA recombination; DNA repair; DNA-binding; Immunity; Innate immunity; Isopeptide bond; Methylation; mRNA processing; mRNA splicing; Nucleus; Phosphoprotein; Reference proteome; Repeat; Repressor; RNA-binding; …	8 Phosphoserine; by MKNK2; 9 Asymmetric dimethylarginine; alternate; 9 Omega-N-methylarginine; alternate; 33 Phosphoserine; 208 N6-acetyllysine; 236 Omega-N-methylarginine; 242 Omega-N-methylarginine; 245 Omega-N-methylarginine; 273 Phosphoserine; 283 Phosphoserine; by MKNK2; 293 Phosphotyrosine; by ALK; 314 N6,N6-dimethyllysine; 319 N6-acetyllysine; 338 N6-acetyllysine; alternate; 368 Phosphothr…						243 G -> R (In Ref. 5; AA sequence.)		663 707 RTERFGQGGAGPVGGQGPRGMGPGTPAGYGRGREEYEGPNKKPRF -> VRMIDVG (In isoform Short.)				271 Glycyl lysine isopeptide (Lys-Gly) (interchain with G-Cter in SUMO2); 279 Glycyl lysine isopeptide (Lys-Gly) (interchain with G-Cter in SUMO2); 338 Glycyl lysine isopeptide (Lys-Gly) (interchain with G-Cter in SUMO2); alternate	evidence at protein level	IPR012975; IPR012677; IPR034526; IPR034525; IPR035979; IPR000504
4	49.29	48.54	81.87	81.6	73.33	sp|P60709|ACTB_HUMAN	Actin, cytoplasmic 1 OS=Homo sapiens OX=9606 GN=ACTB PE=1 SV=1	HUMAN	49	0.77983	0.292308	1.11686	0.698232	0.870964	0.570164	0.115311	1.28233	0.428549	0.731139	0.895365	0.735449	1.08643	0.809096	0.972747	actin cytoskeleton; blood microparticle; cytoplasm; cytoplasmic ribonucleoprotein granule; cytoskeleton; cytosol; dense body; extracellular exosome; extracellular space; focal adhesion; membrane; NuA4 histone acetyltransferase complex; nuclear chromatin; nucleoplasm; nucleus; plasma membrane; protein-containing complex; ribonucleoprotein complex; vesicle; ATP binding; identical protein binding; k…	ACTB		P63261; P08413; P40123; P23528; Q549N0; Q9Y281; P60981; P50402; P04626; Q8TCJ0-2; P11142; Q8K4J6; O14950; P14598; P29474; Q92636; P07737; P37802; Q9BSI4; Q96HA8; P63104	Belongs to the actin family.	Cytoplasm; Cytoskeleton.	Actins are highly conserved proteins that are involved in various types of cell motility and are ubiquitously expressed in all eukaryotic cells.	Dystonia, juvenile-onset: A form of dystonia with juvenile onset. Dystonia is defined by the presence of sustained involuntary muscle contraction, often leading to abnormal postures. Patients with juvenile-onset dystonia manifest progressive, generalized, dopa-unresponsive dystonia, developmental malformations and sensory hearing loss. - The disease is caused by mutations affecting the gene repre…		3D-structure; Acetylation; ATP-binding; Complete proteome; Cytoplasm; Cytoskeleton; Deafness; Direct protein sequencing; Disease mutation; Dystonia; Isopeptide bond; Mental retardation; Methylation; Nucleotide-binding; Oxidation; Polymorphism; Reference proteome; Ubl conjugation	1 N-acetylmethionine; 2 N-acetylaspartate; in Actin, cytoplasmic 1, N-terminally processed; 44 Methionine (R)-sulfoxide; 47 Methionine (R)-sulfoxide; 73 Tele-methylhistidine; 84 N6-methyllysine	12 N -> D (In BRWS1; dbSNP:rs281875331.); 65 L -> V (In BRWS1; dbSNP:rs281875332.); 183 R -> W (In DJO; modifies cell response to latrunculin A; dbSNP:rs104894003.); 196 R -> C (In BRWS1; dbSNP:rs281875333.); 196 R -> H (In BRWS1; dbSNP:rs281875334.); 243 P -> L (In dbSNP:rs11546899.)				1 Removed; alternate	97 A -> P (In Ref. 6; AAH16045.); 116 R -> L (In Ref. 6; AAH12854.)						50 Isoglutamyl lysine isopeptide (Lys-Glu) (interchain with E-270); by Vibrio toxins RtxA and VgrG1; 270 Isoglutamyl lysine isopeptide (Glu-Lys) (interchain with K-50); by Vibrio toxins RtxA and VgrG1	evidence at protein level	IPR004000; IPR020902; IPR004001
111	4.38	4.37	30.43	26.96	17.39	sp|P14174|MIF_HUMAN	Macrophage migration inhibitory factor OS=Homo sapiens OX=9606 GN=MIF PE=1 SV=4	HUMAN	4	0.787046	0.795401	1.41906	0.465586	1.11686	0.698232	0.683902	1.47231	0.405508	1.02802	0.519996	0.671619	1.55597	0.190546	0.809096	cell surface; cytosol; extracellular exosome; extracellular region; extracellular space; ficolin-1-rich granule lumen; myelin sheath; nucleoplasm; secretory granule lumen; vesicle; chemoattractant activity; cytokine activity; cytokine receptor binding; dopachrome isomerase activity; identical protein binding; phenylpyruvate tautomerase activity; protease binding; signaling receptor binding; carbo…	MIF (synonym: GLIF, MMIF)		O43521-2; P00533	Belongs to the MIF family.	Secreted.; Cytoplasm.	Pro-inflammatory cytokine. Involved in the innate immune response to bacterial pathogens. The expression of MIF at sites of inflammation suggests a role as mediator in regulating the function of macrophages in host defense. Counteracts the anti-inflammatory activity of glucocorticoids. Has phenylpyruvate tautomerase and dopachrome tautomerase activity (in vitro), but the physiological substrate i…	Rheumatoid arthritis systemic juvenile: An inflammatory articular disorder with systemic-onset beginning before the age of 16. It represents a subgroup of juvenile arthritis associated with severe extraarticular features and occasionally fatal complications. During active phases of the disorder, patients display a typical daily spiking fever, an evanescent macular rash, lymphadenopathy, hepatospl…		3D-structure; Acetylation; Complete proteome; Cytokine; Cytoplasm; Direct protein sequencing; Immunity; Inflammatory response; Innate immunity; Isomerase; Reference proteome; Secreted	78 N6-acetyllysine; alternate; 78 N6-succinyllysine; alternate					1 Removed	57 59 CAL -> WAF (In Ref. 6; ABQ95571.); 67 K -> R (In Ref. 9; CAG46452.); 79 L -> Q (In Ref. 9; CAG46452.); 81 C -> F (In Ref. 6; ABQ95571.); 106 N -> S (In Ref. 1; AAA36315.); 113 T -> P (In Ref. 6; ABQ95571.)							evidence at protein level	IPR001398; IPR019829; IPR014347
161	2.38	2.42	25	21	9	tr|I3L3P7|I3L3P7_HUMAN	40S ribosomal protein S15a OS=Homo sapiens OX=9606 GN=RPS15A PE=1 SV=1	HUMAN	1	0.787046	0.609984	9.28966	0.0847227	7.31139	1.00925	0.962916	16.9044	0.0597035	16.7494	1.36773	0.596704	7.11213	0.192309	9.72747	ribosome; structural constituent of ribosome; translation	RPS15A								Complete proteome; Proteomics identification; Reference proteome														evidence at protein level	IPR000630; IPR035987
38	13.02	12.99	12.06	11.57	10.07	tr|A0A1W2PPS1|A0A1W2PPS1_HUMAN	Heterogeneous nuclear ribonucleoprotein U OS=Homo sapiens OX=9606 GN=HNRNPU PE=1 SV=1	HUMAN	7	0.794328	0.935525	1.38038	0.444631	1.09648	0.452898	0.124153	1.75388	0.170608	0.794328	0.824138	0.770275	1.39316	0.570164	1.14815
13	32.98	32.42	66.76	60.44	50.55	sp|P04075|ALDOA_HUMAN	Fructose-bisphosphate aldolase A OS=Homo sapiens OX=9606 GN=ALDOA PE=1 SV=2	HUMAN	17	0.816582	0.346063	1.18032	0.619441	0.963829	0.724436	0.198425	1.24738	0.474242	0.903649	0.855067	0.593316	1.18032	0.672977	1.00925	actin cytoskeleton; cytosol; extracellular exosome; extracellular region; extracellular space; ficolin-1-rich granule lumen; I band; M band; membrane; nucleus; platelet alpha granule lumen; secretory granule lumen; sperm head; tertiary granule lumen; actin binding; cadherin binding; cytoskeletal protein binding; fructose binding; fructose-bisphosphate aldolase activity; identical protein binding;…	ALDOA (synonym: ALDA)	Carbohydrate degradation; glycolysis; D-glyceraldehyde 3-phosphate and glycerone phosphate from D-glucose: step 4/4.	P09972; P05014; P12004	Belongs to the class I fructose-bisphosphate aldolase family.	Cytoplasm; Myofibril > Sarcomere > I band. Cytoplasm > Myofibril > Sarcomere > M line.	Plays a key role in glycolysis and gluconeogenesis. In addition, may also function as scaffolding protein (By similarity).	Glycogen storage disease 12: A metabolic disorder associated with increased hepatic glycogen and hemolytic anemia. It may lead to myopathy with exercise intolerance and rhabdomyolysis. - The disease is caused by mutations affecting the gene represented in this entry.		3D-structure; Acetylation; Alternative splicing; Complete proteome; Cytoplasm; Direct protein sequencing; Disease mutation; Glycogen storage disease; Glycolysis; Hereditary hemolytic anemia; Isopeptide bond; Lyase; Phosphoprotein; Polymorphism; Reference proteome; Schiff base; Ubl conjugation	5 Phosphotyrosine; 9 Phosphothreonine; 36 Phosphoserine; 39 Phosphoserine; 42 N6-acetyllysine; alternate; 46 Phosphoserine; 108 N6-acetyllysine; 111 N6-malonyllysine; 132 Phosphoserine; 272 Phosphoserine; 312 N6-malonyllysine; 330 N6-acetyllysine	82 E -> Q (In dbSNP:rs11553107.); 129 D -> G (In GSD12; thermolabile; dbSNP:rs121909533.); 142 G -> V (In dbSNP:rs11553108.); 207 E -> K (In GSD12; reduces thermal stability; 3-fold decrease in catalytic efficiency mostly due to reduced substrate affinity; dbSNP:rs121909534.); 339 C -> Y (In GSD12.); 347 G -> S (In GSD12; does not affect thermal stability; 4-fold decrease in catalytic efficiency …				1 Removed	73 C -> G (In Ref. 3; CAA30979.); 180 Q -> R (In Ref. 6; CAG46678.); 196 D -> A (In Ref. 3; CAA30979.); 230 K -> N (In Ref. 3; CAA30979.); 280 A -> S (In Ref. 3; CAA30979.)		1 M -> MARRKPEGSSFNMTHLSMAMAFSFPPVASGQLHPQLGNTQHQTELGKELATTSTM (In isoform 2.)				42 Glycyl lysine isopeptide (Lys-Gly) (interchain with G-Cter in SUMO1); alternate; 42 Glycyl lysine isopeptide (Lys-Gly) (interchain with G-Cter in SUMO2); alternate	evidence at protein level	IPR029768; IPR013785; IPR000741
55	9.17	9.22	44.13	37.72	25.62	tr|F8VWS0|F8VWS0_HUMAN	60S acidic ribosomal protein P0 OS=Homo sapiens OX=9606 GN=RPLP0 PE=1 SV=1	HUMAN	4	0.816582	0.36539	1.25892	0.636796	1.02802	0.972747	0.350248	1.40605	0.685488	1.36773	0.794328	0.447262	1.30617	0.597035	1.03753	cytosol; endoplasmic reticulum; ribosome; ribosome biogenesis	RPLP0			Belongs to the universal ribosomal protein uL10 family.		Ribosomal protein P0 is the functional equivalent of E.coli protein L10.			Complete proteome; Proteomics identification; Reference proteome; Ribonucleoprotein; Ribosomal protein														evidence at protein level	IPR030670; IPR001790
107	4.53	4.62	19.75	14.44	11.25	sp|Q15233|NONO_HUMAN	Non-POU domain-containing octamer-binding protein OS=Homo sapiens OX=9606 GN=NONO PE=1 SV=4	HUMAN	3	0.831764	0.524453	1.51356	0.539511	1.25892	0.704693	0.418823	1.55597	0.436516	1.09648	0.554626	0.155978	1.67494	0.253513	0.928966	membrane; nuclear matrix; nuclear speck; nucleolus; nucleoplasm; nucleus; paraspeckles; RNA polymerase II transcription factor complex; chromatin binding; core promoter binding; identical protein binding; RNA binding; RNA polymerase II distal enhancer sequence-specific DNA binding; RNA polymerase II transcription factor activity, sequence-specific DNA binding; transcription regulatory region sequ…	NONO (synonym: NRB54)		Q9H3H3; Q53ET0; P26196; Q8AZK7; P61968; Q13526; P54646; Q8WXF1; Q8WXF1-1		Nucleus.; Nucleus > Nucleolus. Nucleus speckle.	DNA- and RNA binding protein, involved in several nuclear processes. Binds the conventional octamer sequence in double-stranded DNA. Also binds single-stranded DNA and RNA at a site independent of the duplex site. Involved in pre-mRNA splicing, probably as a heterodimer with SFPQ. Interacts with U5 snRNA, probably by binding to a purine-rich sequence located on the 3' side of U5 snRNA stem 1b. To…	A chromosomal aberration involving NONO may be a cause of papillary renal cell carcinoma (PRCC). Translocation t(X;X)(p11.2;q13.1) with TFE3.; Mental retardation, X-linked, syndromic, 34: A mental retardation syndrome characterized by intellectual deficit, delayed psychomotor development, poor speech, and dysmorphic features. Mental retardation is defined by significantly below average general in…	Heart, brain, placenta, lung, liver, skeletal muscle, kidney and pancreas. Also found in a number of breast tumor cell lines.	3D-structure; Acetylation; Activator; Alternative splicing; Biological rhythms; Chromosomal rearrangement; Coiled coil; Complete proteome; Direct protein sequencing; DNA damage; DNA recombination; DNA repair; DNA-binding; Immunity; Innate immunity; Isopeptide bond; Mental retardation; Methylation; mRNA processing; mRNA splicing; Nucleus; Phosphoprotein; Reference proteome; Repeat; Repressor; RNA-…	1 N-acetylmethionine; 5 N6-acetyllysine; alternate; 6 Phosphothreonine; 11 N6-acetyllysine; 147 Phosphoserine; 198 N6-acetyllysine; alternate; 262 Phosphoserine; 295 N6-acetyllysine; 371 N6-acetyllysine; alternate; 428 Phosphothreonine; 440 Phosphothreonine; 450 Phosphothreonine; 456 Omega-N-methylarginine						151 T -> H (In Ref. 1; AAC37578.); 358 359 QQ -> HE (In Ref. 3; CAA72157 and 4; AAA03427.); 366 367 QQ -> HE (In Ref. 3; CAA72157 and 4; AAA03427.); 387 M -> I (In Ref. 5; BAH12508.)		1 89 (In isoform 2.)				5 Glycyl lysine isopeptide (Lys-Gly) (interchain with G-Cter in SUMO2); alternate; 60 Glycyl lysine isopeptide (Lys-Gly) (interchain with G-Cter in SUMO2); 96 Glycyl lysine isopeptide (Lys-Gly) (interchain with G-Cter in SUMO2); 99 Glycyl lysine isopeptide (Lys-Gly) (interchain with G-Cter in SUMO2); 126 Glycyl lysine isopeptide (Lys-Gly) (interchain with G-Cter in SUMO2); 190 Glycyl lysine isope…	evidence at protein level	IPR012975; IPR012677; IPR034552; IPR034558; IPR035979; IPR000504
120	4.07	4.08	19	16.29	10.86	tr|H0YKC5|H0YKC5_HUMAN	Deoxyuridine 5'-triphosphate nucleotidohydrolase, mitochondrial (Fragment) OS=Homo sapiens OX=9606 GN=DUT PE=1 SV=1	HUMAN	2	0.847227	0.693003	2.07014	0.409261	1.75388	0.870964	0.553777	1.69044	0.515229	1.47231	0.731139	0.474323	1.95885	0.37325	1.43219	nucleoplasm; dUTP diphosphatase activity; dUTP metabolic process	DUT								Complete proteome; Proteomics identification; Reference proteome														evidence at protein level	IPR029054; IPR036157; IPR008181; IPR033704
172	2.14	2.17	7.159	3.244	1.119	sp|Q12906|ILF3_HUMAN	Interleukin enhancer-binding factor 3 OS=Homo sapiens OX=9606 GN=ILF3 PE=1 SV=3	HUMAN	1	0.847227	0.375787	2.33346	0.359749	1.97697	1.04713	0.72326	2.96483	0.353183	3.10456	1.0666	0.652401	2.67917	0.398107	2.85759	cytoplasm; extracellular region; membrane; mitochondrion; nucleolus; nucleoplasm; nucleus; ribonucleoprotein complex; DNA binding; double-stranded RNA binding; RNA binding; defense response to virus; negative regulation of transcription, DNA-templated; negative regulation of translation; negative regulation of viral genome replication; positive regulation of transcription, DNA-templated; protein …	ILF3 (synonym: DRBF, MPHOSPH4, NF90)		P14866-1; P08325; P03496; Q99873; Q05127		Nucleus; Nucleolus. Cytoplasm. Nucleus.	RNA-binding protein that plays an essential role in the biogenesis of circular RNAs (circRNAs) which are produced by back-splicing circularization of pre-mRNAs. Within the nucleus, promotes circRNAs processing by stabilizing the regulatory elements residing in the flanking introns of the circularized exons. Plays thereby a role in the back-splicing of a subset of circRNAs (PubMed:28625552). As a …		Ubiquitous.	3D-structure; Acetylation; Alternative splicing; Antiviral defense; Complete proteome; Cytoplasm; Direct protein sequencing; DNA-binding; Isopeptide bond; Methylation; Nucleus; Phosphoprotein; Polymorphism; Reference proteome; Repeat; RNA-binding; Transcription; Transcription regulation; Ubl conjugation	62 Phosphoserine; 100 N6-acetyllysine; 188 Phosphothreonine; by PKR; 190 Phosphoserine; 315 Phosphothreonine; by PKR; 382 Phosphoserine; 384 Phosphoserine; 460 N6-acetyllysine; 476 Phosphoserine; 477 Phosphoserine; 482 Phosphoserine; 592 Phosphothreonine; 792 Phosphoserine; 810 Phosphoserine; 812 Phosphoserine; 816 Phosphoserine	50 D -> H (In dbSNP:rs1064493.); 501 A -> S (In dbSNP:rs34520379.)					101 G -> C (In Ref. 5; AAD51098/AAD51099 and 6; AAK07424/AAK07425.); 260 G -> V (In Ref. 2; AAD33966 and 11; CAA66918.); 647 S -> T (In Ref. 2; AAD33966 and 6; AAK07424/AAK07425.); 688 689 QF -> N (In Ref. 13; AAF82687.); 763 P -> L (In Ref. 4; CAC01407.); 797 G -> R (In Ref. 4; CAC01124 and 6; AAK07425.); 799 S -> SGS (In Ref. 13; AAF82685.); 813 G -> E (In Ref. 6; AAK07425.)		516 E -> ENVKQ (In isoform 4, isoform 6 and isoform 7.); 687 690 SQFY -> TGFV (In isoform 5.); 688 702 QFYSNGGHSGNASGG -> DFFTDCYGYHDFGSS (In isoform 2 and isoform 6.); 688 694 QFYSNGG -> KCAFLSV (In isoform 4.); 690 764 YSNGGHSGNASGGGGGGGGGSSGYGSYYQGDNYNSPVPPKHAGKKQPHGGQQKPSYGSGYQSHQGQQQSYNQSPY -> SRPPPPSRPRCCVVRCSGSPCGPSCDPYLAVFGTPCLQWFVSCHYNFVWVEFLSFCSSVSLCLFTLRVSGNSVCL (In isoform 3.); 691 89…				348 Glycyl lysine isopeptide (Lys-Gly) (interchain with G-Cter in SUMO1); 396 Glycyl lysine isopeptide (Lys-Gly) (interchain with G-Cter in SUMO2); 489 Glycyl lysine isopeptide (Lys-Gly) (interchain with G-Cter in SUMO2)	evidence at protein level	IPR014720; IPR006561; IPR033099
182	2.04	2.21	10.64	10.64	6.915	tr|Q5W0H4|Q5W0H4_HUMAN	Translationally-controlled tumor protein OS=Homo sapiens OX=9606 GN=TPT1 PE=1 SV=1	HUMAN	1	0.847227	0.536743	1.51356	0.554626	1.28233	0.77983	0.483651	1.7378	0.448745	1.35519	0.549541	0.294007	1.2942	0.398107	0.711214	cytosol	TPT1			Belongs to the TCTP family.					Complete proteome; Proteomics identification; Reference proteome														evidence at protein level	IPR011057; IPR011323; IPR034737; IPR018103; IPR018105
164	2.31	2.35	12.75	8.333	4.412	sp|Q8NC51|PAIRB_HUMAN	Plasminogen activator inhibitor 1 RNA-binding protein OS=Homo sapiens OX=9606 GN=SERBP1 PE=1 SV=2	HUMAN	1	0.862979	0.550093	3.83707	0.224906	3.31131	1.05682	0.72817	2.42103	0.436516	2.55859	1.2942	0.302353	2.99226	0.432514	3.87258	cytoplasm; cytosol; extracellular exosome; membrane; nucleus; perinuclear region of cytoplasm; plasma membrane; cadherin binding; mRNA 3'-UTR binding; RNA binding; regulation of apoptotic process; regulation of mRNA stability	SERBP1 (synonym: PAIRBP1; orf: CGI-55)		Q12873; Q9NRD5		Cytoplasm.; Nucleus. Cytoplasm > Perinuclear region.	May play a role in the regulation of mRNA stability. Binds to the 3'-most 134 nt of the SERPINE1/PAI1 mRNA, a region which confers cyclic nucleotide regulation of message decay.		Expressed at high level in the heart, skeletal muscle and kidney, and at low levels in placenta, liver and brain.	3D-structure; Acetylation; Alternative splicing; Complete proteome; Cytoplasm; Direct protein sequencing; Isopeptide bond; Methylation; Nucleus; Phosphoprotein; Reference proteome; RNA-binding; Ubl conjugation	25 Phosphoserine; 52 N6-acetyllysine; alternate; 68 N6-acetyllysine; 122 N6-acetyllysine; 140 N6-acetyllysine; 165 Omega-N-methylarginine; 188 Omega-N-methylarginine; 197 Phosphoserine; 203 Phosphoserine; 205 Phosphoserine; 208 Phosphoserine; 211 N6-acetyllysine; alternate; 216 Omega-N-methylarginine; 221 Phosphoserine; 234 Phosphoserine; 329 N6-acetyllysine; 330 Phosphoserine; 364 Omega-N-methyl…					1 Removed	55 A -> T (In Ref. 1; AAD34050.); 101 L -> F (In Ref. 1; AAD34050.); 312 N -> S (In Ref. 3; BAC11324.); 376 R -> C (In Ref. 6; AAH02488.)		203 208 (In isoform 2 and isoform 4.); 233 247 (In isoform 3 and isoform 4.)				52 Glycyl lysine isopeptide (Lys-Gly) (interchain with G-Cter in SUMO1); alternate; 102 Glycyl lysine isopeptide (Lys-Gly) (interchain with G-Cter in SUMO2); 211 Glycyl lysine isopeptide (Lys-Gly) (interchain with G-Cter in SUMO2); alternate; 228 Glycyl lysine isopeptide (Lys-Gly) (interchain with G-Cter in SUMO1); alternate; 228 Glycyl lysine isopeptide (Lys-Gly) (interchain with G-Cter in SUMO2…	evidence at protein level	IPR006861; IPR032381; IPR027205
26	18.38	17.99	62.31	43.22	41.21	sp|Q06830|PRDX1_HUMAN	Peroxiredoxin-1 OS=Homo sapiens OX=9606 GN=PRDX1 PE=1 SV=1	HUMAN	10	0.870964	0.97971	1.21339	0.704693	1.05682	0.666807	0.224114	1.33045	0.359749	0.887156	0.83946	0.728477	1.22462	0.630957	1.02802	cytoplasm; cytosol; extracellular exosome; extracellular space; melanosome; myelin sheath; nucleus; cadherin binding; identical protein binding; peroxidase activity; RNA binding; thioredoxin peroxidase activity; cell proliferation; cell redox homeostasis; cellular response to oxidative stress; erythrocyte homeostasis; hydrogen peroxide catabolic process; natural killer cell activation; natural ki…	PRDX1 (synonym: PAGA, PAGB, TDPX2)		P10275; P60484; Q9BYN0; Q13043; P54274	Belongs to the peroxiredoxin family. AhpC/Prx1 subfamily.	Cytoplasm.; Melanosome.	Thiol-specific peroxidase that catalyzes the reduction of hydrogen peroxide and organic hydroperoxides to water and alcohols, respectively. Plays a role in cell protection against oxidative stress by detoxifying peroxides and as sensor of hydrogen peroxide-mediated signaling events. Might participate in the signaling cascades of growth factors and tumor necrosis factor-alpha by regulating the int…			3D-structure; Acetylation; Antioxidant; Complete proteome; Cytoplasm; Direct protein sequencing; Disulfide bond; Isopeptide bond; Oxidoreductase; Peroxidase; Phosphoprotein; Polymorphism; Redox-active center; Reference proteome; Ubl conjugation	2 N-acetylserine; 7 N6-acetyllysine; alternate; 16 N6-acetyllysine; 27 N6-acetyllysine; 32 Phosphoserine; 35 N6-acetyllysine; alternate; 35 N6-succinyllysine; alternate; 90 Phosphothreonine; by CDK1; 136 N6-acetyllysine	62 R -> G (In dbSNP:rs34034070.)				1 Removed	147 L -> P (In Ref. 2.); 149 150 VG -> CC (In Ref. 2.); 189 Q -> P (In Ref. 2.); 191 S -> T (In Ref. 2.)					52 Interchain (with C-173); in linked form; 173 Interchain (with C-52); in linked form	7 Glycyl lysine isopeptide (Lys-Gly) (interchain with G-Cter in SUMO2); alternate; 120 Glycyl lysine isopeptide (Lys-Gly) (interchain with G-Cter in SUMO2); 185 Glycyl lysine isopeptide (Lys-Gly) (interchain with G-Cter in SUMO1)	evidence at protein level	IPR000866; IPR024706; IPR019479; IPR036249; IPR013766
165	2.3	2.31	28.57	24.76	8.571	sp|P31949|S10AB_HUMAN	Protein S100-A11 OS=Homo sapiens OX=9606 GN=S100A11 PE=1 SV=2	HUMAN	1	0.870964	0.943601	1.30617	0.666807	1.13763	0.963829	0.899207	1.23595	0.77983	1.19124	0.887156	0.973651	1.28233	0.691831	1.13763	cell-cell adherens junction; cytoplasm; extracellular exosome; extracellular region; extracellular space; nucleus; ruffle; secretory granule lumen; cadherin binding involved in cell-cell adhesion; calcium ion binding; calcium-dependent protein binding; protein homodimerization activity; S100 protein binding; negative regulation of cell proliferation; negative regulation of DNA replication; neutro…	S100A11 (synonym: MLN70, S100C)		P04271	Belongs to the S-100 family.	Cytoplasm.; Nucleus.	Facilitates the differentiation and the cornification of keratinocytes.			3D-structure; Acetylation; Calcium; Complete proteome; Cytoplasm; Direct protein sequencing; Disulfide bond; Metal-binding; Nucleus; Phosphoprotein; Reference proteome; Repeat	1 N-acetylmethionine; 2 N-acetylalanine; in Protein S100-A11, N-terminally processed; 3 N6-acetyllysine; 5 Phosphoserine; 6 Phosphoserine; 10 Phosphothreonine; 27 N6-acetyllysine					1 Removed; alternate						13 Interchain		evidence at protein level	IPR011992; IPR018247; IPR002048; IPR001751; IPR013787; IPR028482
96	5.08	5.08	34.59	28.93	14.47	sp|P47914|RL29_HUMAN	60S ribosomal protein L29 OS=Homo sapiens OX=9606 GN=RPL29 PE=1 SV=2	HUMAN	2	0.879022	0.13532	1.13763	0.765597	1	0.937562	0.492586	1.15878	0.801678	1.08643	0.928966	0.559378	1.18032	0.77983	1.09648	cytosol; cytosolic large ribosomal subunit; membrane; cadherin binding; heparin binding; RNA binding; structural constituent of ribosome; cytoplasmic translation; embryo implantation; nuclear-transcribed mRNA catabolic process, nonsense-mediated decay; SRP-dependent cotranslational protein targeting to membrane; translation; translational initiation	RPL29			Belongs to the eukaryotic ribosomal protein eL29 family.		Component of the large ribosomal subunit.			3D-structure; Acetylation; Complete proteome; Direct protein sequencing; Heparin-binding; Methylation; Phosphoprotein; Reference proteome; Repeat; Ribonucleoprotein; Ribosomal protein	5 N6-methyllysine; 31 Phosphoserine; 33 N6-acetyllysine; 142 Phosphoserine					1 Removed	5 K -> R (In Ref. 4; BAF82227.); 120 R -> A (In Ref. 2; CAA89008.)							evidence at protein level	IPR002673
71	6.89	6.92	33.9	33.9	23.29	tr|Q32Q12|Q32Q12_HUMAN	Nucleoside diphosphate kinase OS=Homo sapiens OX=9606 GN=NME1-NME2 PE=1 SV=1	HUMAN	3	0.887156	0.810682	1.23595	0.717794	1.09648	0.937562	0.823952	1.19124	0.787046	1.11686	0.92045	0.994673	1.21339	0.758578	1.11686	cytosol; ATP binding; nucleoside diphosphate kinase activity; CTP biosynthetic process; GTP biosynthetic process; UTP biosynthetic process	NME1-NME2 (orf: hCG_2001850)			Belongs to the NDK family.					ATP-binding; Complete proteome; Kinase; Nucleotide-binding; Proteomics identification; Reference proteome; Transferase														evidence at protein level	IPR034907; IPR036850; IPR001564; IPR023005
103	4.71	4.77	12.87	9.109	5.941	sp|P30101|PDIA3_HUMAN	Protein disulfide-isomerase A3 OS=Homo sapiens OX=9606 GN=PDIA3 PE=1 SV=4	HUMAN	3	0.887156	0.764035	1.67494	0.529663	1.48594	0.981748	0.658888	2.03236	0.483059	1.99526	0.946237	0.622117	1.64437	0.57544	1.55597	cell surface; endoplasmic reticulum; endoplasmic reticulum lumen; extracellular exosome; extracellular space; focal adhesion; melanosome; myelin sheath; nucleus; phagocytic vesicle; recycling endosome membrane; cysteine-type endopeptidase activity; disulfide oxidoreductase activity; identical protein binding; peptide disulfide oxidoreductase activity; phospholipase C activity; protein disulfide i…	PDIA3 (synonym: ERP57, ERP60, GRP58)		P05067; P18418; P24643; P10909; Q96HE7; Q86YB8; Q13162; Q13586; Q03518	Belongs to the protein disulfide isomerase family.	Endoplasmic reticulum.; Endoplasmic reticulum lumen. Melanosome.			Detected in the flagellum and head region of spermatozoa (at protein level).	3D-structure; Acetylation; Complete proteome; Direct protein sequencing; Disulfide bond; Endoplasmic reticulum; Isomerase; Methylation; Phosphoprotein; Polymorphism; Redox-active center; Reference proteome; Repeat; Signal	61 N6-methyllysine; 129 N6-succinyllysine; 152 N6-acetyllysine; 218 N6-succinyllysine; 252 N6-acetyllysine; 319 Phosphothreonine; 362 N6-acetyllysine; 494 N6-acetyllysine	415 K -> R (In dbSNP:rs6413485.)			1 24		19 A -> G (In Ref. 6; BAA11928.); 22 A -> V (In Ref. 6; BAA11928.); 217 D -> Y (In Ref. 1; BAA03759.); 225 Q -> P (In Ref. 4; CAA89996.); 238 E -> G (In Ref. 4; CAA89996.); 272 N -> D (In Ref. 1; BAA03759 and 5; AAC51518.); 355 D -> G (In Ref. 1; BAA03759.); 358 D -> G (In Ref. 1; BAA03759.); 368 E -> D (In Ref. 1; BAA03759.)					57 60 Redox-active; 57 Interchain (with C-115 in TAPBP); in linked form; 85 92; 406 409 Redox-active		evidence at protein level	IPR005788; IPR005792; IPR036249; IPR017937; IPR013766
121	4.06	4.16	28.57	28.57	19.33	sp|P60866|RS20_HUMAN	40S ribosomal protein S20 OS=Homo sapiens OX=9606 GN=RPS20 PE=1 SV=1	HUMAN	2	0.887156	0.923451	1.34276	0.654636	1.19124	0.92045	0.840659	1.44544	0.636796	1.33045	0.972747	0.894363	1.33045	0.731139	1.2942	cytosol; cytosolic small ribosomal subunit; extracellular exosome; membrane; nucleoplasm; RNA binding; structural constituent of ribosome; cytoplasmic translation; nuclear-transcribed mRNA catabolic process, nonsense-mediated decay; SRP-dependent cotranslational protein targeting to membrane; translation; translational initiation	RPS20		Q49A26-4; Q5S007; Q15843; P36578	Belongs to the universal ribosomal protein uS10 family.	Cytoplasm.				3D-structure; Acetylation; Alternative splicing; Complete proteome; Cytoplasm; Direct protein sequencing; Isopeptide bond; Phosphoprotein; Reference proteome; Ribonucleoprotein; Ribosomal protein; Ubl conjugation	2 N-acetylalanine; 8 N6-succinyllysine; alternate; 9 Phosphothreonine; 34 N6-acetyllysine; 75 N6-acetyllysine; 93 Phosphoserine					1 Removed			112 119 VEVTIADA -> LIESTDAEPMDTEGQQYTLRSVFESPGTCPF (In isoform 2.)				4 Glycyl lysine isopeptide (Lys-Gly) (interchain with G-Cter in ubiquitin); 8 Glycyl lysine isopeptide (Lys-Gly) (interchain with G-Cter in ubiquitin); alternate	evidence at protein level	IPR001848; IPR018268; IPR027486; IPR036838; IPR005729
1	73.91	73.91	55.94	55.94	45.44	sp|P08238|HS90B_HUMAN	Heat shock protein HSP 90-beta OS=Homo sapiens OX=9606 GN=HSP90AB1 PE=1 SV=4	HUMAN	41	0.895365	0.223463	1.11686	0.801678	1	0.903649	0.254768	1.09648	0.816582	0.990832	1.1272	0.917505	1.11686	1.00925	1.31826	apical plasma membrane; aryl hydrocarbon receptor complex; axonal growth cone; basolateral plasma membrane; brush border membrane; cell surface; cytoplasm; cytosol; dendritic growth cone; extracellular exosome; extracellular region; ficolin-1-rich granule lumen; inclusion body; lysosomal membrane; melanosome; membrane; mitochondrion; neuronal cell body; nucleoplasm; nucleus; ooplasm; perinuclear …	HSP90AB1 (synonym: HSP90B, HSPC2, HSPCB)		P36896; Q9UL18; O95433; O00170; P31751; Q9UM73; Q16671; Q01432; P10398; Q96GD4; P15056; Q06187; Q13555; Q16543; Q7L3B6; Q15131; O94921; Q96Q40; P11802; Q00534; P50750; O14757; Q9UHD1; P49674; Q13618; Q16832; P00533; P29317; P04626; P21860; Q15303; Q96A26; Q9UKC9; O75426; Q9UKT8; P22607; P09769; Q02790; Q13451; P21333; P35916; P06241; P49840; Q8TF76; Q9UPZ9; O14920; Q14164; Q9Y6K9; Q2WGJ6; P06239;…	Belongs to the heat shock protein 90 family.	Cytoplasm.; Melanosome. Nucleus. Secreted. Cell membrane.	Molecular chaperone that promotes the maturation, structural maintenance and proper regulation of specific target proteins involved for instance in cell cycle control and signal transduction. Undergoes a functional cycle that is linked to its ATPase activity. This cycle probably induces conformational changes in the client proteins, thereby causing their activation. Interacts dynamically with var…			3D-structure; Acetylation; ATP-binding; Cell membrane; Chaperone; Complete proteome; Cytoplasm; Direct protein sequencing; Glycoprotein; Membrane; Methylation; Nucleotide-binding; Nucleus; Phosphoprotein; Polymorphism; Reference proteome; S-nitrosylation; Secreted; Stress response; Ubl conjugation	219 N6-succinyllysine; 226 Phosphoserine; 255 Phosphoserine; 261 Phosphoserine; 297 Phosphothreonine; 301 Phosphotyrosine; by SRC; 305 Phosphotyrosine; 307 Phosphoserine; 399 N6-malonyllysine; 435 N6-acetyllysine; 445 Phosphoserine; 479 Phosphothreonine; 481 N6-acetyllysine; 484 Phosphotyrosine; 531 N6-methylated lysine; alternate; 531 N6-succinyllysine; alternate; 574 N6-methylated lysine; 577 N…	349 K -> E (In dbSNP:rs11538975.)	434 O-linked (GlcNAc) serine; 452 O-linked (GlcNAc) serine			1 Removed	147 T -> R (In Ref. 1; AAA36025.); 177 R -> M (In Ref. 1; AAA36025.); 403 V -> A (In Ref. 5; CAB66478.)							evidence at protein level	IPR003594; IPR036890; IPR019805; IPR037196; IPR001404; IPR020575; IPR020568
32	15.7	15.72	22.89	22.03	20.73	sp|P61978|HNRPK_HUMAN	Heterogeneous nuclear ribonucleoprotein K OS=Homo sapiens OX=9606 GN=HNRNPK PE=1 SV=1	HUMAN	8	0.895365	0.119993	1.13763	0.77983	1.01859	0.887156	0.151692	1.13763	0.772681	1.00925	0.946237	0.324141	1.1272	0.831764	1.0666	catalytic step 2 spliceosome; cell projection; cytoplasm; cytoplasmic stress granule; extracellular exosome; focal adhesion; membrane; nuclear chromatin; nucleoplasm; nucleus; podosome; cadherin binding; identical protein binding; protein domain specific binding; RNA binding; RNA polymerase II proximal promoter sequence-specific DNA binding; single-stranded DNA binding; transcriptional activator …	HNRNPK (synonym: HNRPK)		P29846; Q8N9J2; Q9NYB9; Q9NYB9-2; P55064; O14965; Q8V1E7; Q5I0X4; Q14011; Q5D0E6; Q92608; Q8AZK7; Q96D16; P62993; Q8WVV9; Q6NYL1; Q6IPE9; P43243; Q00987; Q9Y5E9; Q99873; Q8WWY3; P79522; Q96PU8; Q9Y272; Q96PK6; P98179; P38159; P0DJD3; Q15415; Q6ZRY4; Q14D33; P09012; O60504; Q9UQ90; P12931; Q9NYB0; P04637; Q9H3D4; P29597; Q01081; Q96MU7; G3V1X1; Q66K41; Q9H9D4; Q86XF7; A0A0S2Z5X4; Q3KQV3		Cytoplasm.; Nucleus > Nucleoplasm. Cell projection > Podosome.	One of the major pre-mRNA-binding proteins. Binds tenaciously to poly(C) sequences. Likely to play a role in the nuclear metabolism of hnRNAs, particularly for pre-mRNAs that contain cytidine-rich sequences. Can also bind poly(C) single-stranded DNA. Plays an important role in p53/TP53 response to DNA damage, acting at the level of both transcription activation and repression. When sumoylated, ac…	Au-Kline syndrome: A disorder characterized by intellectual disability, facial dysmorphism, cardiac defects, and connective tissue and skeletal abnormalities. Dysmorphic features include long palpebral fissures, ptosis, a broad prominent nasal bridge, hypoplastic alae nasi, an open downturned mouth, ears with underdeveloped and thick helices, high palate, and a unique tongue with a prominent medi…		3D-structure; Acetylation; Activator; Alternative splicing; Cell junction; Cell projection; Complete proteome; Cytoplasm; Direct protein sequencing; DNA-binding; Glycoprotein; Host-virus interaction; Isopeptide bond; Mental retardation; Methylation; mRNA processing; mRNA splicing; Nucleus; Phosphoprotein; Reference proteome; Repeat; Repressor; Ribonucleoprotein; RNA-binding; Spliceosome; Transcri…	1 N-acetylmethionine; 34 N6-acetyllysine; alternate; 36 Phosphoserine; 39 Phosphothreonine; 75 Phosphoserine; 116 Phosphoserine; 198 N6-acetyllysine; 214 Phosphoserine; 216 Phosphoserine; 219 N6-succinyllysine; alternate; 284 Phosphoserine; 316 Omega-N-methylarginine; 377 Omega-N-methylarginine; 379 Phosphoserine; 380 Phosphotyrosine; 405 N6-acetyllysine; alternate; 420 Phosphoserine						32 A -> D (In Ref. 2; CAA51267.)		111 134 (In isoform 3.); 459 463 SGKFF -> ADVEGF (In isoform 2 and isoform 3.)				34 Glycyl lysine isopeptide (Lys-Gly) (interchain with G-Cter in SUMO1); alternate; 34 Glycyl lysine isopeptide (Lys-Gly) (interchain with G-Cter in SUMO2); alternate; 52 Glycyl lysine isopeptide (Lys-Gly) (interchain with G-Cter in SUMO2); 60 Glycyl lysine isopeptide (Lys-Gly) (interchain with G-Cter in SUMO2); 163 Glycyl lysine isopeptide (Lys-Gly) (interchain with G-Cter in SUMO1); alternate; …	evidence at protein level	IPR033090; IPR004087; IPR004088; IPR036612; IPR012987
181	2.05	2.06	11.92	11.92	8.609	sp|P62263|RS14_HUMAN	40S ribosomal protein S14 OS=Homo sapiens OX=9606 GN=RPS14 PE=1 SV=3	HUMAN	1	0.895365	0.596284	1.38038	0.648634	1.23595	0.92045	0.937247	1.24738	0.737904	1.14815	1.02802	0.891841	1.22462	0.83946	1.25892	cytosol; cytosolic small ribosomal subunit; extracellular exosome; focal adhesion; membrane; nucleolus; nucleoplasm; mRNA 5'-UTR binding; RNA binding; small ribosomal subunit rRNA binding; structural constituent of ribosome; translation regulator activity; erythrocyte differentiation; maturation of SSU-rRNA; maturation of SSU-rRNA from tricistronic rRNA transcript (SSU-rRNA, 5.8S rRNA, LSU-rRNA);…	RPS14 (orf: PRO2640)		Q9Y3D8; O00233	Belongs to the universal ribosomal protein uS11 family.					3D-structure; Complete proteome; Direct protein sequencing; Isopeptide bond; Phosphoprotein; Reference proteome; Ribonucleoprotein; Ribosomal protein; Ubl conjugation	16 Phosphoserine; 133 Phosphothreonine; 139 Phosphoserine					1 Removed							61 Glycyl lysine isopeptide (Lys-Gly) (interchain with G-Cter in SUMO2); 63 Glycyl lysine isopeptide (Lys-Gly) (interchain with G-Cter in SUMO2); 106 Glycyl lysine isopeptide (Lys-Gly) (interchain with G-Cter in SUMO2)	evidence at protein level	IPR001971; IPR018102; IPR036967
42	12.38	12.42	45.56	36.29	22.98	sp|P06753-2|TPM3_HUMAN	Isoform 2 of Tropomyosin alpha-3 chain OS=Homo sapiens OX=9606 GN=TPM3	HUMAN	6	0.903649	0.982805	1.38038	0.630957	1.24738	1.33045	0.321837	1.33045	1	2.29087	1.19124	0.394691	1.33045	0.895365	1.61436
72	6.86	6.94	20.48	19.11	12.63	sp|P15880|RS2_HUMAN	40S ribosomal protein S2 OS=Homo sapiens OX=9606 GN=RPS2 PE=1 SV=2	HUMAN	4	0.903649	0.639264	1.21339	0.744732	1.09648	1.00925	0.584795	1.19124	0.847227	1.20226	1.02802	0.559448	1.15878	0.887156	1.19124	cytosol; cytosolic small ribosomal subunit; extracellular exosome; focal adhesion; membrane; nucleoplasm; nucleus; cadherin binding; enzyme binding; fibroblast growth factor binding; mRNA binding; RNA binding; structural constituent of ribosome; nuclear-transcribed mRNA catabolic process, nonsense-mediated decay; positive regulation of ubiquitin-protein transferase activity; rRNA processing; SRP-…	RPS2 (synonym: RPS4)		Q5S007	Belongs to the universal ribosomal protein uS5 family.					3D-structure; Acetylation; Citrullination; Complete proteome; Direct protein sequencing; Isopeptide bond; Phosphoprotein; Reference proteome; Repeat; Ribonucleoprotein; Ribosomal protein; Ubl conjugation	2 N-acetylalanine; 252 Phosphothreonine; 263 N6-acetyllysine; 264 Phosphoserine; 270 Phosphothreonine; 275 N6-acetyllysine; alternate; 281 Phosphoserine					1 Removed							58 Glycyl lysine isopeptide (Lys-Gly) (interchain with G-Cter in ubiquitin); 275 Glycyl lysine isopeptide (Lys-Gly) (interchain with G-Cter in SUMO1); alternate; 275 Glycyl lysine isopeptide (Lys-Gly) (interchain with G-Cter in SUMO2); alternate; 275 Glycyl lysine isopeptide (Lys-Gly) (interchain with G-Cter in ubiquitin); alternate	evidence at protein level	IPR000851; IPR005324; IPR020568; IPR014721; IPR005711; IPR013810; IPR018192
78	6.46	6.78	23.29	21.69	12.85	sp|P62753|RS6_HUMAN	40S ribosomal protein S6 OS=Homo sapiens OX=9606 GN=RPS6 PE=1 SV=1	HUMAN	3	0.903649	0.544716	1.24738	0.724436	1.1272	0.946237	0.561764	1.22462	0.772681	1.15878	0.972747	0.773522	1.23595	0.787046	1.20226	cell body; cytoplasmic ribonucleoprotein granule; cytosol; cytosolic small ribosomal subunit; dendrite; endoplasmic reticulum; membrane; nucleolus; nucleoplasm; nucleus; perinuclear region of cytoplasm; polysome; ribonucleoprotein complex; small ribosomal subunit; protein kinase binding; RNA binding; structural constituent of ribosome; activation-induced cell death of T cells; erythrocyte develop…	RPS6 (orf: OK/SW-cl.2)		Q09161; Q96RG2	Belongs to the eukaryotic ribosomal protein eS6 family.		May play an important role in controlling cell growth and proliferation through the selective translation of particular classes of mRNA.			3D-structure; Acetylation; Complete proteome; Direct protein sequencing; Isopeptide bond; Phosphoprotein; Polymorphism; Reference proteome; Ribonucleoprotein; Ribosomal protein; Ubl conjugation	148 Phosphoserine; 211 N6-acetyllysine; 235 Phosphoserine; by RPS6KA1, RPS6KA3, DAPK1 and PASK; 236 Phosphoserine; by RPS6KA1, RPS6KA3, DAPK1 and PASK; 240 Phosphoserine; 242 Phosphoserine; 244 Phosphoserine; 247 Phosphoserine	221 K -> R (In dbSNP:rs17852447.)					23 K -> T (In Ref. 1; AAA60288.); 144 L -> R (In Ref. 1; AAA60288.); 155 156 QY -> EC (In Ref. 2; AAA60287.); 168 K -> R (In Ref. 2; AAA60287.); 196 K -> Q (In Ref. 1; AAA60288.); 219 E -> Q (In Ref. 2; AAA60287.)						14 Glycyl lysine isopeptide (Lys-Gly) (interchain with G-Cter in SUMO2)	evidence at protein level	IPR014401; IPR001377; IPR018282
97	5.05	5.13	35.71	31.82	15.58	sp|P00441|SODC_HUMAN	Superoxide dismutase [Cu-Zn] OS=Homo sapiens OX=9606 GN=SOD1 PE=1 SV=2	HUMAN	2	0.903649	0.493148	1.43219	0.619441	1.2942	0.524808	0.159708	1.59956	0.175388	0.83946	0.654636	0.162806	1.45881	0.356451	0.954993	axon cytoplasm; cytoplasm; cytoplasmic vesicle; cytosol; dendrite cytoplasm; dense core granule; extracellular exosome; extracellular matrix; extracellular region; extracellular space; lysosome; mitochondrial intermembrane space; mitochondrial matrix; mitochondrion; myelin sheath; neuronal cell body; nucleoplasm; nucleus; peroxisome; protein-containing complex; chaperone binding; copper ion bindi…	SOD1		P26339; P16014; Q8TCX1; P20029	Belongs to the Cu-Zn superoxide dismutase family.	Cytoplasm.; Mitochondrion. Nucleus.	Destroys radicals which are normally produced within the cells and which are toxic to biological systems.	Amyotrophic lateral sclerosis 1: A neurodegenerative disorder affecting upper motor neurons in the brain and lower motor neurons in the brain stem and spinal cord, resulting in fatal paralysis. Sensory abnormalities are absent. The pathologic hallmarks of the disease include pallor of the corticospinal tract due to loss of motor neurons, presence of ubiquitin-positive inclusions within surviving …		3D-structure; Acetylation; Amyotrophic lateral sclerosis; Antioxidant; Complete proteome; Copper; Cytoplasm; Direct protein sequencing; Disease mutation; Disulfide bond; Lipoprotein; Metal-binding; Mitochondrion; Neurodegeneration; Nucleus; Oxidoreductase; Palmitate; Phosphoprotein; Reference proteome; Ubl conjugation; Zinc	2 N-acetylalanine; 4 N6-succinyllysine; 10 N6-succinyllysine; 92 N6-succinyllysine; 99 Phosphoserine; 103 Phosphoserine; 106 Phosphoserine; 108 Phosphoserine; 123 N6-acetyllysine; alternate; 123 N6-succinyllysine; alternate; 137 N6-acetyllysine; alternate; 137 N6-succinyllysine; alternate	5 A -> S (In ALS1.); 5 A -> T (In ALS1; dbSNP:rs121912444.); 5 A -> V (In ALS1; severe form; reduces structural stability and enzyme activity; increases tendency to form fibrillar aggregates; dbSNP:rs121912442.); 7 C -> F (In ALS1; dbSNP:rs121912448.); 8 V -> E (In ALS1.); 9 L -> Q (In ALS1.); 9 L -> V (In ALS1.); 13 G -> R (In ALS1; dbSNP:rs121912456.); 15 V -> G (In ALS1.); 15 V -> M (In ALS1.)…				1 Removed	18 I -> S (In Ref. 3; no nucleotide entry.); 99 S -> V (In Ref. 3; no nucleotide entry.)				7 S-palmitoyl cysteine	58 147	33 1-(tryptophan-3-yl)-tryptophan (Trp-Trp) (interchain with W-33)	evidence at protein level	IPR036423; IPR024134; IPR018152; IPR001424
129	4	4	31.02	18.18	16.04	tr|H0Y7A7|H0Y7A7_HUMAN	Calmodulin-2 (Fragment) OS=Homo sapiens OX=9606 GN=CALM2 PE=1 SV=1	HUMAN	2	0.903649	0.853259	2.0893	0.432514	1.88799	0.972747	0.977444	2.0893	0.465586	2.03236	1.1272	0.80184	2.0893	0.539511	2.35505	calcium ion binding	CALM2								Calcium; Complete proteome; Proteomics identification; Reference proteome														evidence at protein level	IPR011992; IPR018247; IPR002048
46	10.97	10.99	27.87	27.87	22.7	sp|P40121|CAPG_HUMAN	Macrophage-capping protein OS=Homo sapiens OX=9606 GN=CAPG PE=1 SV=2	HUMAN	7	0.912011	0.713879	1.1272	0.809096	1.02802	0.981748	0.523472	1.1272	0.870964	1.10662	0.972747	0.569575	1.15878	0.83946	1.1272	centriole; cytoplasm; extracellular exosome; F-actin capping protein complex; Flemming body; melanosome; mitotic spindle; nucleolus; nucleoplasm; nucleus; actin filament binding; cadherin binding; protein domain specific binding; protein-containing complex binding; barbed-end actin filament capping; protein-containing complex assembly	CAPG (synonym: AFCP, MCP)		Q8IUQ4	Belongs to the villin/gelsolin family.	Nucleus.; Cytoplasm. Secreted. Melanosome.	Calcium-sensitive protein which reversibly blocks the barbed ends of actin filaments but does not sever preformed actin filaments. May play an important role in macrophage function. May play a role in regulating cytoplasmic and/or nuclear structures through potential interactions with actin. May bind DNA.		Macrophages and macrophage-like cells.	3D-structure; Acetylation; Actin capping; Actin-binding; Alternative splicing; Complete proteome; Cytoplasm; Direct protein sequencing; Nucleus; Phosphoprotein; Polymorphism; Reference proteome; Repeat; Secreted	1 N-acetylmethionine; 337 Phosphoserine	41 V -> I (In dbSNP:rs2229668.); 198 R -> W (In dbSNP:rs11539103.); 335 H -> R (In dbSNP:rs6886.)							207 221 (In isoform 2.)					evidence at protein level	IPR029006; IPR029917; IPR007123; IPR007122
89	6	6.01	9.935	6.515	5.863	tr|J3KTA4|J3KTA4_HUMAN	Probable ATP-dependent RNA helicase DDX5 OS=Homo sapiens OX=9606 GN=DDX5 PE=1 SV=1	HUMAN	3	0.912011	0.412198	1.38038	0.660694	1.25892	1.03753	0.886797	1.33045	0.77983	1.38038	1.07647	0.383824	1.44544	0.744732	1.55597	ATP binding; helicase activity; nucleic acid binding	DDX5			Belongs to the DEAD box helicase family.					ATP-binding; Coiled coil; Complete proteome; Helicase; Hydrolase; Nucleotide-binding; Proteomics identification; Reference proteome														evidence at protein level	IPR033488; IPR011545; IPR014001; IPR001650; IPR027417; IPR012587; IPR000629; IPR014014
91	6	6	25	25	25	sp|P25398|RS12_HUMAN	40S ribosomal protein S12 OS=Homo sapiens OX=9606 GN=RPS12 PE=1 SV=3	HUMAN	3	0.912011	0.466044	1.22462	0.744732	1.11686	0.870964	0.42068	1.19124	0.731139	1.03753	0.92045	0.529754	1.22462	0.751623	1.1272	cytosol; cytosolic small ribosomal subunit; Golgi apparatus; intracellular membrane-bounded organelle; membrane; nucleoplasm; RNA binding; structural constituent of ribosome; nuclear-transcribed mRNA catabolic process, nonsense-mediated decay; SRP-dependent cotranslational protein targeting to membrane; translation; translational initiation	RPS12			Belongs to the eukaryotic ribosomal protein eS12 family.	Cytoplasm.				3D-structure; Acetylation; Complete proteome; Cytoplasm; Direct protein sequencing; Reference proteome; Ribonucleoprotein; Ribosomal protein	2 N-acetylalanine; 129 N6-succinyllysine					1 Removed	52 L -> Q (In Ref. 1; CAA37582.); 69 C -> L (In Ref. 1; CAA37582.); 99 K -> N (In Ref. 1; CAA37582.)							evidence at protein level	IPR029064; IPR004038; IPR000530
133	3.87	4.14	42.48	32.03	11.11	tr|F8W727|F8W727_HUMAN	60S ribosomal protein L32 OS=Homo sapiens OX=9606 GN=RPL32 PE=1 SV=1	HUMAN	2	0.912011	0.380857	1.22462	0.744732	1.11686	0.963829	0.360564	1.18032	0.816582	1.13763	1.00925	0.596271	1.27057	0.794328	1.28233	ribosome; structural constituent of ribosome; translation	RPL32								Complete proteome; Proteomics identification; Reference proteome														evidence at protein level	IPR001515; IPR036351
17	26.38	25.87	31.54	27.04	18.2	sp|P26038|MOES_HUMAN	Moesin OS=Homo sapiens OX=9606 GN=MSN PE=1 SV=3	HUMAN	12	0.92045	0.319066	1.11686	0.824138	1.02802	0.92045	0.0870915	1.10662	0.831764	1.01859	0.912011	0.838939	1.11686	0.816582	1.01859	apical part of cell; apical plasma membrane; basolateral plasma membrane; blood microparticle; cell periphery; cell surface; cytoplasm; cytoskeleton; cytosol; extracellular exosome; extracellular space; filopodium; focal adhesion; invadopodium; microvillus; microvillus membrane; myelin sheath; nucleus; perinuclear region of cytoplasm; plasma membrane; pseudopodium; uropod; vesicle; actin binding;…	MSN		P16070; Q5S007; Q5S006; P97820; O14745; P54274		Cell membrane; Peripheral membrane protein > Cytoplasmic side. Cytoplasm > Cytoskeleton. Apical cell membrane > Peripheral membrane protein > Cytoplasmic side. Cell projection > Microvillus membrane > Peripheral membrane protein > Cytoplasmic side. Cell projection > Microvillus.	Probably involved in connections of major cytoskeletal structures to the plasma membrane. May inhibit herpes simplex virus 1 infection at an early stage. Plays a role in regulating the proliferation, migration, and adhesion of human lymphoid cells and participates in immunologic synapse formation (PubMed:27405666).	Immunodeficiency 50: A primary immunodeficiency disorder characterized by onset of recurrent bacterial or varicella zoster virus infections in early childhood, profound lymphopenia, hypogammaglobulinemia, fluctuating monocytopenia and neutropenia, and a poor immune response to vaccine antigens. - The disease is caused by mutations affecting the gene represented in this entry.	In all tissues and cultured cells studied.	3D-structure; Acetylation; Cell membrane; Cell projection; Complete proteome; Cytoplasm; Cytoskeleton; Direct protein sequencing; Disease mutation; Membrane; Phosphoprotein; Reference proteome; S-nitrosylation	60 N6-acetyllysine; 74 Phosphoserine; 79 N6-acetyllysine; 83 N6-succinyllysine; 116 Phosphotyrosine; 117 S-nitrosocysteine; 139 N6-acetyllysine; 146 Phosphotyrosine; 165 N6-acetyllysine; 407 Phosphoserine; 527 Phosphoserine; 558 Phosphothreonine; by ROCK2 and STK10	171 R -> W (In IMD50; decreased protein abundance in T cell; loss of T cell proliferation after T cell activation; does not affect immunologic synapses formation; decreased T cell migration in response to activation by chemokines; increased T cell adhesion in response to activation by integrins; dbSNP:rs1057519074.)				1 Removed								evidence at protein level	IPR019749; IPR011174; IPR011259; IPR000798; IPR014352; IPR035963; IPR019748; IPR019747; IPR000299; IPR018979; IPR018980; IPR008954; IPR011993; IPR029071
57	8.47	8.51	15.16	12.63	6.389	sp|P08133|ANXA6_HUMAN	Annexin A6 OS=Homo sapiens OX=9606 GN=ANXA6 PE=1 SV=3	HUMAN	4	0.92045	0.759477	1.38038	0.666807	1.27057	0.981748	0.713566	1.2942	0.758578	1.27057	1.03753	0.567179	1.23595	0.83946	1.28233	extracellular exosome; focal adhesion; late endosome membrane; lysosomal membrane; melanosome; membrane; mitochondrion; perinuclear region of cytoplasm; calcium ion binding; calcium-dependent phospholipid binding; calcium-dependent protein binding; cholesterol binding; GTP binding; ligand-gated ion channel activity; lipid binding; protein homodimerization activity; apoptotic signaling pathway; ca…	ANXA6 (synonym: ANX6)			Belongs to the annexin family.	Cytoplasm.; Melanosome.	May associate with CD21. May regulate the release of Ca(2+) from intracellular stores.			3D-structure; Acetylation; Alternative splicing; Annexin; Calcium; Calcium/phospholipid-binding; Complete proteome; Cytoplasm; Direct protein sequencing; Phosphoprotein; Reference proteome; Repeat	2 N-acetylalanine; 13 Phosphoserine; 30 Phosphotyrosine; 63 N6-acetyllysine; 68 N6-acetyllysine; 75 N6-acetyllysine; 81 N6-acetyllysine; 201 Phosphotyrosine; 306 N6-acetyllysine; 370 N6-acetyllysine; 418 N6-acetyllysine; 422 Phosphoserine; 483 N6-acetyllysine; 537 Phosphoserine; 620 N6-acetyllysine					1 Removed	221 T -> A (In Ref. 4; BAH13893.); 226 227 IE -> MK (In Ref. 2; AAA35656.); 248 C -> R (In Ref. 4; BAC86715.); 555 S -> T (In Ref. 2; AAA35656.); 619 E -> D (In Ref. 1; CAA68286.)		1 32 (In isoform 2.)					evidence at protein level	IPR001464; IPR018502; IPR018252; IPR037104; IPR002393
90	6	6	10.68	9.496	9.496	sp|P37837|TALDO_HUMAN	Transaldolase OS=Homo sapiens OX=9606 GN=TALDO1 PE=1 SV=2	HUMAN	3	0.92045	0.854382	1.45881	0.630957	1.34276	0.912011	0.755608	1.33045	0.685488	1.21339	0.855067	0.605359	1.27057	0.672977	1.08643	cytoplasm; cytosol; extracellular exosome; nucleoplasm; nucleus; monosaccharide binding; sedoheptulose-7-phosphate:D-glyceraldehyde-3-phosphate glyceronetransferase activity; carbohydrate metabolic process; fructose 6-phosphate metabolic process; interleukin-12-mediated signaling pathway; pentose-phosphate shunt; pentose-phosphate shunt, non-oxidative branch; xylulose biosynthetic process	TALDO1 (synonym: TAL, TALDO, TALDOR)	Carbohydrate degradation; pentose phosphate pathway; D-glyceraldehyde 3-phosphate and beta-D-fructose 6-phosphate from D-ribose 5-phosphate and D-xylulose 5-phosphate (non-oxidative stage): step 2/3.	Q9NYB0	Belongs to the transaldolase family. Type 1 subfamily.	Cytoplasm.	Transaldolase is important for the balance of metabolites in the pentose-phosphate pathway.	Transaldolase deficiency: An inborn error of the pentose phosphate pathway resulting in early-onset multisystem disease. Clinical features include growth retardation, dysmorphic features, cutis laxa, congenital heart disease, hepatosplenomegaly, telangiectases of the skin, pancytopenia, and bleeding tendency. - The disease is caused by mutations affecting the gene represented in this entry.		3D-structure; Acetylation; Complete proteome; Cytoplasm; Disease mutation; Pentose shunt; Phosphoprotein; Reference proteome; Schiff base; Transferase	115 N6-acetyllysine; 219 N6-acetyllysine; 237 Phosphoserine; 256 Phosphoserine; 269 N6-acetyllysine; 286 N6-acetyllysine; 321 N6-acetyllysine	171 (In TALDOD.)												evidence at protein level	IPR013785; IPR001585; IPR004730; IPR018225
112	4.26	4.29	35.64	35.64	18.81	sp|P26447|S10A4_HUMAN	Protein S100-A4 OS=Homo sapiens OX=9606 GN=S100A4 PE=1 SV=1	HUMAN	2	0.92045	0.910715	1.28233	0.717794	1.18032	1.00925	0.87176	1.18032	0.855067	1.19124	1.07647	0.852393	1.15878	0.928966	1.24738	extracellular exosome; extracellular region; extracellular space; neuron projection; nucleus; perinuclear region of cytoplasm; actin binding; calcium ion binding; calcium-dependent protein binding; identical protein binding; RAGE receptor binding; RNA binding; transition metal ion binding; epithelial to mesenchymal transition; positive regulation of I-kappaB kinase/NF-kappaB signaling	S100A4 (synonym: CAPL, MTS1)		P15514; P35070; Q00987; P35579; P23297; P04271; P04637	Belongs to the S-100 family.				Ubiquitously expressed.	3D-structure; Acetylation; Calcium; Complete proteome; Direct protein sequencing; Metal-binding; Reference proteome; Repeat	2 N-acetylalanine; 7 N6-acetyllysine; 35 N6-acetyllysine					1 Removed								evidence at protein level	IPR011992; IPR018247; IPR002048; IPR034325; IPR001751; IPR013787
139	3.48	3.57	11.54	8.741	8.741	sp|P52907|CAZA1_HUMAN	F-actin-capping protein subunit alpha-1 OS=Homo sapiens OX=9606 GN=CAPZA1 PE=1 SV=3	HUMAN	2	0.92045	0.852611	3.59749	0.255859	3.31131	1.64437	0.429991	3.13329	0.524808	5.19996	1.00925	0.995592	8.87156	0.113763	8.95365	actin cytoskeleton; cytoskeleton; cytosol; extracellular exosome; extracellular region; F-actin capping protein complex; WASH complex; actin binding; cadherin binding; antigen processing and presentation of exogenous peptide antigen via MHC class II; barbed-end actin filament capping; blood coagulation; cell junction assembly; ER to Golgi vesicle-mediated transport; innate immune response; interl…	CAPZA1		Q96B97	Belongs to the F-actin-capping protein alpha subunit family.	Cytoplasm; Cytoskeleton.	F-actin-capping proteins bind in a Ca(2+)-independent manner to the fast growing ends of actin filaments (barbed end) thereby blocking the exchange of subunits at these ends. Unlike other capping proteins (such as gelsolin and severin), these proteins do not sever actin filaments. May play a role in the formation of epithelial cell junctions.			3D-structure; Acetylation; Actin capping; Actin-binding; Complete proteome; Cytoplasm; Cytoskeleton; Direct protein sequencing; Phosphoprotein; Polymorphism; Reference proteome	2 N-acetylalanine; 9 Phosphoserine; 19 N6-acetyllysine; 97 N6-acetyllysine	219 S -> L (In dbSNP:rs555597264.)				1 Removed	192 L -> P (In Ref. 4; BAD96946.)							evidence at protein level	IPR002189; IPR037282; IPR017865
162	2.34	2.39	43.33	24.44	8.889	sp|P06703|S10A6_HUMAN	Protein S100-A6 OS=Homo sapiens OX=9606 GN=S100A6 PE=1 SV=1	HUMAN	1	0.92045	0.571321	1.15878	0.794328	1.0666	0.954993	0.590813	1.15878	0.824138	1.10662	0.92045	0.57612	1.19124	0.772681	1.09648	cytoplasm; cytosol; extracellular exosome; extracellular region; extrinsic component of cytoplasmic side of plasma membrane; nuclear envelope; nucleus; perinuclear region of cytoplasm; plasma membrane; ruffle; calcium ion binding; calcium-dependent protein binding; ion transmembrane transporter activity; protein homodimerization activity; S100 protein binding; tropomyosin binding; zinc ion bindin…	S100A6 (synonym: CACY)		Q02790; P52292; Q00987; P50542; P26882; P04271	Belongs to the S-100 family.	Nucleus envelope.; Cytoplasm. Cell membrane > Peripheral membrane protein > Cytoplasmic side.	May function as calcium sensor and modulator, contributing to cellular calcium signaling. May function by interacting with other proteins, such as TPR-containing proteins, and indirectly play a role in many physiological processes such as the reorganization of the actin cytoskeleton and in cell motility. Binds 2 calcium ions. Calcium binding is cooperative.			3D-structure; Acetylation; Calcium; Cell membrane; Complete proteome; Cytoplasm; Direct protein sequencing; Membrane; Metal-binding; Nucleus; Phosphoprotein; Polymorphism; Reference proteome; Repeat	40 N6-acetyllysine; 46 Phosphoserine; 47 N6-acetyllysine; alternate; 47 N6-succinyllysine; alternate	27 H -> R (In dbSNP:rs11974.); 69 N -> S (In dbSNP:rs1802581.); 83 I -> T (In dbSNP:rs1802582.); 90 G -> D (In dbSNP:rs2228293.)												evidence at protein level	IPR011992; IPR018247; IPR002048; IPR034118; IPR001751; IPR013787
56	8.92	8.83	39.71	36.76	22.06	sp|Q71DI3|H32_HUMAN	Histone H3.2 OS=Homo sapiens OX=9606 GN=HIST2H3A PE=1 SV=3	HUMAN	6	0.928966	0.924335	1.11686	0.772681	1.03753	0.608135	0.248627	1.27057	0.17378	0.772681	1.38038	0.420826	1.1695	1.18032	2.03236	extracellular exosome; extracellular region; nucleoplasm; nucleosome; nucleus; nucleosomal DNA binding; protein heterodimerization activity; blood coagulation; cellular protein metabolic process; chromatin organization; chromatin silencing at rDNA; interleukin-7-mediated signaling pathway; negative regulation of gene expression, epigenetic; nucleosome assembly; regulation of gene silencing by miR…	HIST2H3A and HIST2H3C (synonym: H3F2, H3FM) and HIST2H3D		Q12830-4; Q13111; Q9UER7-1; P62805; P02545; P02545-6	Belongs to the histone H3 family.	Nucleus.; Chromosome.	Core component of nucleosome. Nucleosomes wrap and compact DNA into chromatin, limiting DNA accessibility to the cellular machineries which require DNA as a template. Histones thereby play a central role in transcription regulation, DNA repair, DNA replication and chromosomal stability. DNA accessibility is regulated via a complex set of post-translational modifications of histones, also called h…			3D-structure; Acetylation; ADP-ribosylation; Chromosome; Citrullination; Complete proteome; Direct protein sequencing; DNA-binding; Hydroxylation; Methylation; Nucleosome core; Nucleus; Phosphoprotein; Polymorphism; Reference proteome; Ubl conjugation	3 Asymmetric dimethylarginine; by PRMT6; alternate; 3 Citrulline; alternate; 4 Phosphothreonine; by HASPIN; 5 Allysine; alternate; 5 N6,N6,N6-trimethyllysine; alternate; 5 N6,N6-dimethyllysine; alternate; 5 N6-(2-hydroxyisobutyryl)lysine; alternate; 5 N6-(beta-hydroxybutyryl)lysine; alternate; 5 N6-acetyllysine; alternate; 5 N6-crotonyllysine; alternate; 5 N6-methyllysine; alternate; 7 Phosphothr…	91 M -> T (In dbSNP:rs2664732.); 128 A -> V (In dbSNP:rs2664731.)				1 Removed								evidence at protein level	IPR009072; IPR007125; IPR000164
81	6.28	6.38	19.55	14.66	14.29	sp|P62424|RL7A_HUMAN	60S ribosomal protein L7a OS=Homo sapiens OX=9606 GN=RPL7A PE=1 SV=2	HUMAN	3	0.928966	0.995528	1.44544	0.642688	1.34276	1.00925	0.748028	1.40605	0.717794	1.41906	0.92045	0.868522	1.5417	0.597035	1.41906	cytoplasm; cytosol; cytosolic large ribosomal subunit; focal adhesion; membrane; nucleolus; nucleus; polysomal ribosome; cadherin binding; RNA binding; structural constituent of ribosome; maturation of LSU-rRNA; nuclear-transcribed mRNA catabolic process, nonsense-mediated decay; SRP-dependent cotranslational protein targeting to membrane; translation; translational initiation	RPL7A (synonym: SURF-3, SURF3)		O95793	Belongs to the eukaryotic ribosomal protein eL8 family.			Chromosomal recombination involving RPL7A activates the receptor kinase domain of the TRK oncogene.		3D-structure; Acetylation; Chromosomal rearrangement; Complete proteome; Isopeptide bond; Reference proteome; Ribonucleoprotein; Ribosomal protein; Ubl conjugation	34 N6-acetyllysine; 97 N6-acetyllysine; alternate; 217 N6-acetyllysine												11 Glycyl lysine isopeptide (Lys-Gly) (interchain with G-Cter in SUMO2); 20 Glycyl lysine isopeptide (Lys-Gly) (interchain with G-Cter in SUMO2); 21 Glycyl lysine isopeptide (Lys-Gly) (interchain with G-Cter in SUMO2); 48 Glycyl lysine isopeptide (Lys-Gly) (interchain with G-Cter in SUMO2); 97 Glycyl lysine isopeptide (Lys-Gly) (interchain with G-Cter in SUMO2); alternate; 125 Glycyl lysine isope…	evidence at protein level	IPR029064; IPR001921; IPR038524; IPR004038; IPR018492; IPR004037
143	3.4	3.61	8.548	6.716	1.696	sp|P01023|A2MG_HUMAN	Alpha-2-macroglobulin OS=Homo sapiens OX=9606 GN=A2M PE=1 SV=3	HUMAN	2	0.928966	0.464711	1.14815	0.809096	1.0666	0.990832	0.323026	1.14815	0.862979	1.13763	1.00925	0.500369	1.20226	0.83946	1.21339	blood microparticle; cytosol; extracellular exosome; extracellular region; platelet alpha granule lumen; calcium-dependent protein binding; enzyme binding; growth factor binding; GTPase activator activity; interleukin-1 binding; interleukin-8 binding; protease binding; serine-type endopeptidase inhibitor activity; signaling receptor binding; tumor necrosis factor binding; blood coagulation, intri…	A2M (synonym: CPAMD5; orf: FWP007)			Belongs to the protease inhibitor I39 (alpha-2-macroglobulin) family.	Secreted.	Is able to inhibit all four classes of proteinases by a unique 'trapping' mechanism. This protein has a peptide stretch, called the 'bait region' which contains specific cleavage sites for different proteinases. When a proteinase cleaves the bait region, a conformational change is induced in the protein which traps the proteinase. The entrapped enzyme remains active against low molecular weight s…		Secreted in plasma.	3D-structure; Bait region; Complete proteome; Direct protein sequencing; Disulfide bond; Glycoprotein; Isopeptide bond; Polymorphism; Protease inhibitor; Reference proteome; Secreted; Serine protease inhibitor; Signal; Thioester bond		639 N -> D (In dbSNP:rs226405.); 704 R -> H (In dbSNP:rs1800434.); 815 L -> Q (In dbSNP:rs3180392.); 972 C -> Y (Probably interferes with the activity; dbSNP:rs1800433.); 1000 I -> V (In dbSNP:rs669.)	55 N-linked (GlcNAc...) (complex) asparagine; 70 N-linked (GlcNAc...) asparagine; 247 N-linked (GlcNAc...) asparagine; 396 N-linked (GlcNAc...) asparagine; 410 N-linked (GlcNAc...) asparagine; 869 N-linked (GlcNAc...) asparagine; 991 N-linked (GlcNAc...) asparagine; 1424 N-linked (GlcNAc...) (complex) asparagine		1 23		63 (In Ref. 8; AA sequence.); 82 D -> V (In Ref. 3; AAT02228.); 350 353 LSFV -> ACCS (In Ref. 6; AAH26246.); 563 C -> E (In Ref. 8; AA sequence.); 844 A -> V (In Ref. 4; BAD92851.); 872 V -> M (In Ref. 5; CAH18188.); 1148 A -> D (In Ref. 13; AAA51552.); 1195 H -> D (In Ref. 13; AAA51552.)					48 86; 251 299; 269 287; 278 Interchain (with C-431); 431 Interchain (with C-278); 470 563; 595 771; 642 689; 821 849; 847 883; 921 1321; 1079 1127; 1352 1467	693 Isoglutamyl lysine isopeptide (Gln-Lys) (interchain with K-? in other proteins); 694 Isoglutamyl lysine isopeptide (Gln-Lys) (interchain with K-? in other proteins); 972 975 Isoglutamyl cysteine thioester (Cys-Gln)	evidence at protein level	IPR009048; IPR036595; IPR011626; IPR002890; IPR011625; IPR013783; IPR014756; IPR001599; IPR019742; IPR019565; IPR008930; IPR010916
229	1.22	11.44	32.39	27.13	19.84	sp|P61981|1433G_HUMAN	14-3-3 protein gamma OS=Homo sapiens OX=9606 GN=YWHAG PE=1 SV=2	HUMAN	6	0.937562	0.904821	2.44343	0.383707	2.29087	1.05682	0.489661	4.48745	0.235505	4.74242	1.09648	0.629872	2.0893	0.524808	2.29087	cytosol; extracellular exosome; focal adhesion; membrane; mitochondrion; myelin sheath; identical protein binding; insulin-like growth factor receptor binding; protein domain specific binding; protein kinase C binding; protein kinase C inhibitor activity; RNA binding; cellular response to insulin stimulus; ciliary basal body-plasma membrane docking; G2/M transition of mitotic cell cycle; membrane…	YWHAG		Q9HC77; O14757; P67828; Q9NYF3; P56524; Q14678-2; Q5S007; Q7KZI7; P27448; O15151; Q5HYW2; P26045; P61588; Q9BSI4; P04637; P31946; P62258	Belongs to the 14-3-3 family.	Cytoplasm.	Adapter protein implicated in the regulation of a large spectrum of both general and specialized signaling pathways. Binds to a large number of partners, usually by recognition of a phosphoserine or phosphothreonine motif. Binding generally results in the modulation of the activity of the binding partner.	Epileptic encephalopathy, early infantile, 56: A form of epileptic encephalopathy, a heterogeneous group of severe childhood onset epilepsies characterized by refractory seizures, neurodevelopmental impairment, and poor prognosis. Development is normal prior to seizure onset, after which cognitive and motor delays become apparent. EIEE56 is an autosomal dominant condition. - The disease is caused…	Highly expressed in brain, skeletal muscle, and heart.	3D-structure; Acetylation; Complete proteome; Cytoplasm; Direct protein sequencing; Disease mutation; Epilepsy; Phosphoprotein; Reference proteome	1 N-acetylmethionine; in 14-3-3 protein gamma; alternate; partial; 2 N-acetylvaline; in 14-3-3 protein gamma, N-terminally processed; partial; 2 N-acetylvaline; partial; 71 Phosphoserine; 133 Phosphotyrosine; 145 Phosphothreonine; 215 Phosphoserine; 234 Phosphothreonine; 235 Phosphoserine	15 E -> A (In EIEE56; unknown pathological significance.); 50 K -> Q (Found in an individual with autism; unknown pathological significance.); 129 D -> E (In EIEE56.); 132 R -> C (In EIEE56.); 133 Y -> S (Probable disease-associated mutation found in an individual with neurodevelopmental disorder.)				1 Removed; alternate	4 R -> P (In Ref. 1; AAD48408.); 19 R -> G (In Ref. 1; AAD48408.); 78 (In Ref. 1; AAD48408.); 89 I -> V (In Ref. 1; AAD48408.); 104 L -> V (In Ref. 1; AAD48408.); 109 I -> Y (In Ref. 1; AAD48408.); 119 122 SKVF -> RKDL (In Ref. 1; AAD48408.); 144 145 AT -> GD (In Ref. 1; AAD48408.); 157 158 AH -> R (In Ref. 1; AAD48408.); 200 202 AFD -> EFE (In Ref. 1; AAD48408.); 214 D -> E (In Ref. 1; AAD48408.…							evidence at protein level	IPR000308; IPR023409; IPR036815; IPR023410
84	6.12	6.13	17.45	13.62	11.06	tr|E9PKU4|E9PKU4_HUMAN	60S ribosomal protein L8 (Fragment) OS=Homo sapiens OX=9606 GN=RPL8 PE=1 SV=1	HUMAN	3	0.937562	0.919051	1.34276	0.691831	1.25892	0.636796	0.599738	1.45881	0.359749	0.928966	1.00925	0.958758	1.36773	0.737904	1.43219	ribosome; structural constituent of ribosome; translation	RPL8								Complete proteome; Proteomics identification; Reference proteome														evidence at protein level	IPR012340; IPR022666; IPR014722; IPR002171; IPR022669; IPR022671; IPR014726; IPR008991
101	4.75	5.96	21.96	18.78	8.73	sp|P51991|ROA3_HUMAN	Heterogeneous nuclear ribonucleoprotein A3 OS=Homo sapiens OX=9606 GN=HNRNPA3 PE=1 SV=2	HUMAN	3	0.937562	0.236883	1.45881	0.648634	1.36773	0.591562	0.345	1.58489	0.235505	0.937562	1.10662	0.923547	1.49969	0.737904	1.78649	catalytic step 2 spliceosome; cytoplasm; messenger ribonucleoprotein complex; neuron projection; nucleoplasm; nucleus; ribonucleoprotein complex; ribonucleoprotein granule; mRNA binding; RNA binding; RNA transmembrane transporter activity; mRNA splicing, via spliceosome; mRNA transport; RNA metabolic process	HNRNPA3 (synonym: HNRPA3)				Nucleus.	Plays a role in cytoplasmic trafficking of RNA. Binds to the cis-acting response element, A2RE. May be involved in pre-mRNA splicing.			Acetylation; Alternative splicing; Complete proteome; Direct protein sequencing; Isopeptide bond; Methylation; mRNA processing; mRNA splicing; Nucleus; Phosphoprotein; Reference proteome; Repeat; Ribonucleoprotein; RNA-binding; Spliceosome; Ubl conjugation	1 N-acetylmethionine; 14 Phosphoserine; 43 Phosphoserine; 52 Dimethylated arginine; alternate; 52 Omega-N-methylarginine; alternate; 76 Omega-N-methylarginine; 112 Phosphoserine; 116 Phosphoserine; 124 Phosphothreonine; 134 N6-acetyllysine; alternate; 214 Asymmetric dimethylarginine; alternate; 214 Omega-N-methylarginine; alternate; 216 Asymmetric dimethylarginine; alternate; 216 Omega-N-methylar…								1 23 MEVKPPPGRPQPDSGRRRRRRGE -> M (In isoform 2.)				4 Glycyl lysine isopeptide (Lys-Gly) (interchain with G-Cter in SUMO2); 36 Glycyl lysine isopeptide (Lys-Gly) (interchain with G-Cter in SUMO2); 118 Glycyl lysine isopeptide (Lys-Gly) (interchain with G-Cter in SUMO2); 134 Glycyl lysine isopeptide (Lys-Gly) (interchain with G-Cter in SUMO2); alternate; 151 Glycyl lysine isopeptide (Lys-Gly) (interchain with G-Cter in SUMO2); 182 Glycyl lysine iso…	evidence at protein level	IPR034513; IPR034516; IPR012677; IPR035979; IPR000504
206	2	2	5.226	2.684	0.9887	tr|A0A0A0MRM9|A0A0A0MRM9_HUMAN	Nucleolar and coiled-body phosphoprotein 1 (Fragment) OS=Homo sapiens OX=9606 GN=NOLC1 PE=1 SV=1	HUMAN	1	0.937562	0.806659	3.04789	0.30761	2.85759	1.0666	0.985886	2.72898	0.390841	2.91072	1.25892	0.729208	3.01995	0.416869	3.80189
224	1.32	1.56	9.412	6.588	2.353	tr|Q5STU3|Q5STU3_HUMAN	Spliceosome RNA helicase DDX39B OS=Homo sapiens OX=9606 GN=DDX39B PE=1 SV=2	HUMAN	1	0.937562	0.741081	1.45881	0.642688	1.36773	0.937562	0.718435	1.58489	0.591562	1.48594	1.15878	0.343628	1.31826	0.879022	1.52757	nuclear speck; ATP binding; nucleic acid binding	DDX39B								Complete proteome; Proteomics identification; Reference proteome														evidence at protein level	IPR011545; IPR014001; IPR001650; IPR027417; IPR014014
29	16.88	16.69	46.6	43.54	32.65	sp|P06748|NPM_HUMAN	Nucleophosmin OS=Homo sapiens OX=9606 GN=NPM1 PE=1 SV=2	HUMAN	8	0.946237	0.536862	1.0666	0.887156	1.00925	0.946237	0.531248	1.0666	0.887156	1.00925	0.937562	0.486759	1.07647	0.870964	1.00925	centrosome; cytoplasm; cytosol; focal adhesion; membrane; nucleolus; nucleoplasm; nucleus; protein-containing complex; protein-DNA complex; ribonucleoprotein complex; spindle pole centrosome; activating transcription factor binding; core promoter binding; histone binding; NF-kappaB binding; protein heterodimerization activity; protein homodimerization activity; protein kinase binding; protein kin…	NPM1 (synonym: NPM)		Q98147; O14965; Q96GD4; Q8N726; P49450-1; P10176; Q10570; P19525; Q9BZQ8; Q13547; Q92769; Q9BXL5; P24938; P68951; P0DOE7; Q00987; Q86SE8; Q86SE8-2; Q8IZL8; B1Q2W9; Q9H4L4; P63165; P05549; P04637; Q14669; P63104	Belongs to the nucleoplasmin family.	Nucleus; Nucleolus. Nucleus > Nucleoplasm. Cytoplasm > Cytoskeleton > Microtubule organizing center > Centrosome.	Involved in diverse cellular processes such as ribosome biogenesis, centrosome duplication, protein chaperoning, histone assembly, cell proliferation, and regulation of tumor suppressors p53/TP53 and ARF. Binds ribosome presumably to drive ribosome nuclear export. Associated with nucleolar ribonucleoprotein structures and bind single-stranded nucleic acids. Acts as a chaperonin for the core histo…	A chromosomal aberration involving NPM1 is found in a form of non-Hodgkin lymphoma. Translocation t(2;5)(p23;q35) with ALK. The resulting chimeric NPM1-ALK protein homodimerize and the kinase becomes constitutively activated.; A chromosomal aberration involving NPM1 is found in a form of acute promyelocytic leukemia. Translocation t(5;17)(q32;q11) with RARA.; A chromosomal aberration involving NP…		3D-structure; Acetylation; ADP-ribosylation; Alternative splicing; Chaperone; Chromosomal rearrangement; Complete proteome; Cytoplasm; Cytoskeleton; Direct protein sequencing; Disulfide bond; Host-virus interaction; Isopeptide bond; Nucleus; Phosphoprotein; Proto-oncogene; Reference proteome; RNA-binding; Ubl conjugation	1 N-acetylmethionine; 4 Phosphoserine; by PLK1 and PLK2; 10 Phosphoserine; 32 N6-acetyllysine; alternate; 43 Phosphoserine; 67 Phosphotyrosine; 70 Phosphoserine; 75 Phosphothreonine; 95 Phosphothreonine; 125 Phosphoserine; by CDK2; 137 Phosphoserine; 139 Phosphoserine; 150 N6-acetyllysine; alternate; 154 N6-acetyllysine; 199 Phosphothreonine; by CDK1, CDK2 and CDK6; 207 ADP-ribosylserine; 212 N6-…						80 K -> E (In Ref. 13; AAH21983.); 129 E -> D (In Ref. 22; AA sequence.); 168 (In Ref. 6; AAW67758.); 178 D -> G (In Ref. 13; AAH16768.); 183 D -> N (In Ref. 11; BAG70175/BAG70050.); 213 D -> P (In Ref. 23; AAA36473/AAA36474.); 214 S -> L (In Ref. 21; AA sequence.); 216 P -> S (In Ref. 23; AAA36473.); 219 221 TPR -> SSS (In Ref. 23; AAA36473.); 231 Q -> R (In Ref. 8; AAQ24860.); 271 Y -> C (In Re…		195 223 (In isoform 2.); 258 294 GGSLPKVEAKFINYVKNCFRMTDQEAIQDLWQWRKSL -> AH (In isoform 3.)				27 Glycyl lysine isopeptide (Lys-Gly) (interchain with G-Cter in SUMO2); 32 Glycyl lysine isopeptide (Lys-Gly) (interchain with G-Cter in SUMO1); alternate; 32 Glycyl lysine isopeptide (Lys-Gly) (interchain with G-Cter in SUMO2); alternate; 141 Glycyl lysine isopeptide (Lys-Gly) (interchain with G-Cter in SUMO2); 150 Glycyl lysine isopeptide (Lys-Gly) (interchain with G-Cter in SUMO2); alternate;…	evidence at protein level	IPR032569; IPR038101; IPR004301; IPR024057; IPR036824
37	13.04	16.19	38.55	36.75	24.4	sp|P00338|LDHA_HUMAN	L-lactate dehydrogenase A chain OS=Homo sapiens OX=9606 GN=LDHA PE=1 SV=2	HUMAN	8	0.946237	0.735643	1.11686	0.847227	1.05682	0.912011	0.576528	1.11686	0.816582	1.01859	0.937562	0.344476	1.09648	0.855067	1.02802	cytosol; extracellular exosome; membrane; nucleus; cadherin binding; identical protein binding; L-lactate dehydrogenase activity; NAD binding; glycolytic process; lactate metabolic process; NAD metabolic process; positive regulation of apoptotic process; post-embryonic animal organ development; pyruvate metabolic process; response to cAMP; response to estrogen; response to glucose; response to hy…	LDHA (orf: PIG19)	Fermentation; pyruvate fermentation to lactate; (S)-lactate from pyruvate: step 1/1.	P11142; P07195; Q499Y8	Belongs to the LDH/MDH superfamily. LDH family.	Cytoplasm.		Glycogen storage disease 11: A metabolic disorder that results in exertional myoglobinuria, pain, cramps and easy fatigue. - The disease is caused by mutations affecting the gene represented in this entry.		3D-structure; Acetylation; Alternative splicing; Complete proteome; Cytoplasm; Direct protein sequencing; Disease mutation; Glycogen storage disease; Isopeptide bond; NAD; Oxidoreductase; Phosphoprotein; Polymorphism; Reference proteome; Ubl conjugation	2 N-acetylalanine; 5 N6-acetyllysine; alternate; 5 N6-succinyllysine; alternate; 10 Phosphotyrosine; 14 N6-acetyllysine; 18 Phosphothreonine; 57 N6-acetyllysine; alternate; 81 N6-acetyllysine; 118 N6-acetyllysine; alternate; 118 N6-succinyllysine; alternate; 126 N6-acetyllysine; 224 N6-acetyllysine; 232 N6-acetyllysine; 239 Phosphotyrosine; 243 N6-acetyllysine; 309 Phosphothreonine; 310 Phosphose…	222 K -> E (In dbSNP:rs748436361.); 315 R -> C (In dbSNP:rs200093825.)				1 Removed			1 M -> MGEPSGGYTYTQTSIFLFHAKIPFGSKSNM (In isoform 3.); 82 139 (In isoform 4.); 230 274 VHKQVVESAYEVIKLKGYTSWAIGLSVADLAESIMKNLRRVHPVS -> CRYTLGDPKGAAILKSSDVISFHCLGYNRILGGGCACCPFYLICD (In isoform 2.); 237 241 SAYEV -> RVFTE (In isoform 5.); 242 332 (In isoform 5.); 275 332 (In isoform 2.)				57 Glycyl lysine isopeptide (Lys-Gly) (interchain with G-Cter in SUMO2); alternate	evidence at protein level	IPR001557; IPR011304; IPR018177; IPR022383; IPR001236; IPR015955; IPR036291
39	12.94	13.04	44.86	40.33	33.33	sp|P23396|RS3_HUMAN	40S ribosomal protein S3 OS=Homo sapiens OX=9606 GN=RPS3 PE=1 SV=2	HUMAN	7	0.946237	0.688148	1.34276	0.691831	1.27057	0.60256	0.274331	1.49969	0.387258	0.903649	1.33045	0.861072	1.43219	0.928966	2.26987	cytoplasm; cytosol; cytosolic small ribosomal subunit; endoplasmic reticulum; extracellular exosome; focal adhesion; membrane; mitochondrial inner membrane; mitochondrial matrix; mitotic spindle; NF-kappaB complex; nucleolus; nucleoplasm; nucleus; plasma membrane; polysome; ribonucleoprotein complex; ribosome; ruffle membrane; class I DNA-(apurinic or apyrimidinic site) endonuclease activity; dam…	RPS3 (orf: OK/SW-cl.26)		O14920; Q5S007; Q00987; Q15843; P19838; P25963; Q08752; Q04206; P04637; P63104	Belongs to the universal ribosomal protein uS3 family.	Cytoplasm.; Nucleus. Nucleus > Nucleolus. Mitochondrion inner membrane > Peripheral membrane protein. Cytoplasm > Cytoskeleton > Spindle.	Involved in translation as a component of the 40S small ribosomal subunit (PubMed:8706699). Has endonuclease activity and plays a role in repair of damaged DNA (PubMed:7775413). Cleaves phosphodiester bonds of DNAs containing altered bases with broad specificity and cleaves supercoiled DNA more efficiently than relaxed DNA (PubMed:15707971). Displays high binding affinity for 7,8-dihydro-8-oxogua…			3D-structure; Acetylation; Alternative splicing; Apoptosis; Cell cycle; Cell division; Complete proteome; Cytoplasm; Cytoskeleton; Direct protein sequencing; DNA damage; DNA repair; DNA-binding; Isopeptide bond; Lyase; Membrane; Methylation; Mitochondrion; Mitochondrion inner membrane; Mitosis; Nucleus; Phosphoprotein; Reference proteome; Ribonucleoprotein; Ribosomal protein; RNA-binding; Transcr…	2 N-acetylalanine; 6 Phosphoserine; by PKC/PRKCD; 35 Phosphoserine; 42 Phosphothreonine; by MAPK; 62 N6-acetyllysine; 64 Asymmetric dimethylarginine; by PRMT1; 65 Asymmetric dimethylarginine; by PRMT1; 67 Asymmetric dimethylarginine; by PRMT1; 70 Phosphothreonine; by PKB; 104 Phosphoserine; 132 N6-succinyllysine; 209 Phosphoserine; by IKKB; 220 Phosphothreonine; 221 Phosphothreonine; by CDK1 and …					1 Removed	8 K -> R (In Ref. 2; AAB19349.); 104 S -> C (In Ref. 1; CAA39248.); 233 P -> L (In Ref. 1; CAA39248.)		85 E -> ELKIMVMVTGYPLLPLK (In isoform 2.)				90 Glycyl lysine isopeptide (Lys-Gly) (interchain with G-Cter in ubiquitin); 202 Glycyl lysine isopeptide (Lys-Gly) (interchain with G-Cter in ubiquitin); 214 Glycyl lysine isopeptide (Lys-Gly) (interchain with G-Cter in SUMO2); alternate; 214 Glycyl lysine isopeptide (Lys-Gly) (interchain with G-Cter in ubiquitin); alternate; 230 Glycyl lysine isopeptide (Lys-Gly) (interchain with G-Cter in SUMO…	evidence at protein level	IPR015946; IPR004044; IPR009019; IPR001351; IPR036419; IPR018280; IPR005703
40	12.67	12.43	45.78	45.78	38.55	sp|P23528|COF1_HUMAN	Cofilin-1 OS=Homo sapiens OX=9606 GN=CFL1 PE=1 SV=3	HUMAN	6	0.946237	0.683783	1.19124	0.794328	1.1272	0.946237	0.788127	1.13763	0.831764	1.07647	0.946237	0.937157	1.15878	0.816582	1.09648	cell-cell junction; cortical actin cytoskeleton; cytoplasm; cytosol; extracellular exosome; extracellular space; focal adhesion; lamellipodium; lamellipodium membrane; membrane; nuclear matrix; nucleus; ruffle membrane; vesicle; actin filament binding; signaling receptor binding; actin cytoskeleton organization; actin filament depolymerization; actin filament fragmentation; cytoskeleton organizat…	CFL1 (synonym: CFL)		P60709; P63261; P54253; Q549N0; P57058; P53667; P0DOE7; Q13393; O14939; Q1KLZ0; Q8WYL5; P63104	Belongs to the actin-binding proteins ADF family.	Nucleus matrix.; Cytoplasm > Cytoskeleton. Cell projection > Ruffle membrane > Peripheral membrane protein > Cytoplasmic side. Cell projection > Lamellipodium membrane > Peripheral membrane protein > Cytoplasmic side. Cell projection > Lamellipodium.	Binds to F-actin and exhibits pH-sensitive F-actin depolymerizing activity. Regulates actin cytoskeleton dynamics. Important for normal progress through mitosis and normal cytokinesis. Plays a role in the regulation of cell morphology and cytoskeletal organization. Required for the up-regulation of atypical chemokine receptor ACKR2 from endosomal compartment to cell membrane, increasing its effic…		Widely distributed in various tissues.	3D-structure; Acetylation; Actin-binding; Cell membrane; Cell projection; Complete proteome; Cytoplasm; Cytoskeleton; Direct protein sequencing; Isopeptide bond; Membrane; Nucleus; Phosphoprotein; Reference proteome; Ubl conjugation	2 N-acetylalanine; 3 Phosphoserine; by NRK; 8 Phosphoserine; 13 N6-acetyllysine; 25 Phosphothreonine; 41 Phosphoserine; 68 Phosphotyrosine; 73 N6-acetyllysine; 140 Phosphotyrosine; 144 N6-acetyllysine; 156 Phosphoserine					1 Removed							132 Glycyl lysine isopeptide (Lys-Gly) (interchain with G-Cter in SUMO2)	evidence at protein level	IPR002108; IPR029006; IPR017904; IPR027234
74	6.58	6.66	31.33	23.61	19.74	tr|B5MDF5|B5MDF5_HUMAN	GTP-binding nuclear protein Ran OS=Homo sapiens OX=9606 GN=RAN PE=1 SV=1	HUMAN	4	0.946237	0.81865	1.1272	0.83946	1.0666	0.972747	0.779725	1.14815	0.847227	1.11686	0.937562	0.47513	1.13763	0.824138	1.0666	nucleus; GTP binding; GTPase activity; nucleocytoplasmic transport; protein transport	RAN (orf: hCG_1744585)			Belongs to the small GTPase superfamily. Ran family.	Nucleus.	GTP-binding protein involved in nucleocytoplasmic transport. Required for the import of protein into the nucleus and also for RNA export. Involved in chromatin condensation and control of cell cycle.			Complete proteome; GTP-binding; Nucleotide-binding; Nucleus; Protein transport; Proteomics identification; Reference proteome; Transport														evidence at protein level	IPR027417; IPR002041; IPR005225; IPR001806
53	9.74	9.78	29.29	28.11	21.6	sp|P40926|MDHM_HUMAN	Malate dehydrogenase, mitochondrial OS=Homo sapiens OX=9606 GN=MDH2 PE=1 SV=3	HUMAN	6	0.954993	0.83891	1.39316	0.685488	1.33045	0.887156	0.572417	1.36773	0.648634	1.21339	1.03753	0.698987	1.36773	0.758578	1.41906	extracellular exosome; membrane; mitochondrial matrix; mitochondrion; myelin sheath; nucleus; L-malate dehydrogenase activity; malate dehydrogenase (NADP+) activity; protein self-association; RNA binding; aerobic respiration; gluconeogenesis; internal protein amino acid acetylation; malate metabolic process; NADH metabolic process; oxaloacetate metabolic process; tricarboxylic acid cycle	MDH2			Belongs to the LDH/MDH superfamily. MDH type 1 family.	Mitochondrion matrix.		Epileptic encephalopathy, early infantile, 51: A form of epileptic encephalopathy, a heterogeneous group of severe childhood onset epilepsies characterized by refractory seizures, neurodevelopmental impairment, and poor prognosis. Development is normal prior to seizure onset, after which cognitive and motor delays become apparent. EIEE51 is an autosomal recessive form characterized by onset of in…		3D-structure; Acetylation; Alternative splicing; Complete proteome; Disease mutation; Epilepsy; Glycoprotein; Mitochondrion; NAD; Oxidoreductase; Phosphoprotein; Polymorphism; Reference proteome; Transit peptide; Tricarboxylic acid cycle	78 N6-acetyllysine; alternate; 78 N6-succinyllysine; alternate; 91 N6-acetyllysine; alternate; 91 N6-succinyllysine; alternate; 165 N6-acetyllysine; 185 N6-acetyllysine; alternate; 185 N6-succinyllysine; alternate; 203 N6-succinyllysine; 215 N6-acetyllysine; alternate; 215 N6-succinyllysine; alternate; 239 N6-acetyllysine; alternate; 239 N6-malonyllysine; alternate; 239 N6-succinyllysine; alterna…	9 A -> V (In dbSNP:rs6720.); 37 G -> R (In EIEE51; severe defects in aerobic respiration, when assayed in a heterologous system; dbSNP:rs782308462.); 133 P -> L (In EIEE51; decreased protein abundance; strong decrease in malate dehydrogenase activity; severe defects in aerobic respiration, when assayed in a heterologous system; dbSNP:rs375002796.); 207 P -> L (In EIEE51; decreased protein abundan…	33 O-linked (GlcNAc) serine				301 K -> R (In Ref. 2; BAG56955.)		144 185 (In isoform 2.)					evidence at protein level	IPR001557; IPR022383; IPR001236; IPR015955; IPR001252; IPR010097; IPR036291
195	2	5.35	23.44	23.44	20.31	sp|Q71UI9|H2AV_HUMAN	Histone H2A.V OS=Homo sapiens OX=9606 GN=H2AFV PE=1 SV=3	HUMAN	5	0.954993	0.946803	2.37684	0.401791	2.26987	0.824138	0.684779	1.78649	0.461318	1.47231	0.928966	0.96278	2.37684	0.390841	2.208	extracellular exosome; nuclear chromatin; nucleosome; nucleus; DNA binding; protein heterodimerization activity; chromatin silencing	H2AFV (synonym: H2AV)			Belongs to the histone H2A family.	Nucleus.; Chromosome.	Variant histone H2A which replaces conventional H2A in a subset of nucleosomes. Nucleosomes wrap and compact DNA into chromatin, limiting DNA accessibility to the cellular machineries which require DNA as a template. Histones thereby play a central role in transcription regulation, DNA repair, DNA replication and chromosomal stability. DNA accessibility is regulated via a complex set of post-tran…			3D-structure; Acetylation; Alternative splicing; Chromosome; Complete proteome; DNA-binding; Nucleosome core; Nucleus; Polymorphism; Reference proteome; Ubl conjugation	5 N6-acetyllysine; 8 N6-acetyllysine; 12 N6-acetyllysine	125 Q -> R (In dbSNP:rs1802437.)				1 Removed			1 27 MAGGKAGKDSGKAKAKAVSRSQRAGLQ -> M (In isoform 4.); 28 65 (In isoform 3.); 67 128 (In isoform 5.); 109 128 GVIPHIHKSLIGKKGQQKTA -> EKRRCS (In isoform 2.)					evidence at protein level	IPR009072; IPR002119; IPR007125; IPR032454; IPR032458
118	4.09	4.11	29.69	26.56	18.75	sp|P35268|RL22_HUMAN	60S ribosomal protein L22 OS=Homo sapiens OX=9606 GN=RPL22 PE=1 SV=2	HUMAN	2	0.954993	0.763358	1.51356	0.642688	1.44544	0.672977	0.185145	1.5417	0.405508	1.03753	1	0.486144	1.43219	0.698232	1.52757	cytoplasm; cytosol; cytosolic large ribosomal subunit; extracellular exosome; focal adhesion; nucleus; ribonucleoprotein complex; heparin binding; RNA binding; structural constituent of ribosome; alpha-beta T cell differentiation; cytoplasmic translation; nuclear-transcribed mRNA catabolic process, nonsense-mediated decay; SRP-dependent cotranslational protein targeting to membrane; translation; …	RPL22		P17473; O00560; Q9H190	Belongs to the eukaryotic ribosomal protein eL22 family.					3D-structure; Complete proteome; Direct protein sequencing; Heparin-binding; Phosphoprotein; Reference proteome; Ribonucleoprotein; Ribosomal protein; RNA-binding	62 Phosphothreonine; 66 Phosphoserine; 69 N6-succinyllysine					1 Removed								evidence at protein level	IPR002671; IPR038526
11	33.85	32.68	57.79	55.41	46.32	sp|P68104|EF1A1_HUMAN	Elongation factor 1-alpha 1 OS=Homo sapiens OX=9606 GN=EEF1A1 PE=1 SV=1	HUMAN	24	0.963829	0.492436	1.03753	0.928966	1	0.981748	0.889745	1.03753	0.946237	1.01859	0.990832	0.731713	1.04713	0.946237	1.03753	cortical actin cytoskeleton; cytoplasm; cytoplasmic side of lysosomal membrane; cytosol; eukaryotic translation elongation factor 1 complex; extracellular exosome; extracellular region; extracellular space; ficolin-1-rich granule lumen; membrane; myelin sheath; nucleolus; nucleus; plasma membrane; ruffle membrane; secretory granule lumen; calmodulin binding; GTP binding; GTPase activity; protein …	EEF1A1 (synonym: EEF1A, EF1A, LENG7)		Q8NFJ9; Q00987; P54725; Q9NYA1; P63104; Q05516; Q8IUH5	Belongs to the TRAFAC class translation factor GTPase superfamily. Classic translation factor GTPase family. EF-Tu/EF-1A subfamily.	Cytoplasm.; Nucleus. Nucleus > Nucleolus. Cell membrane.	This protein promotes the GTP-dependent binding of aminoacyl-tRNA to the A-site of ribosomes during protein biosynthesis. With PARP1 and TXK, forms a complex that acts as a T helper 1 (Th1) cell-specific transcription factor and binds the promoter of IFN-gamma to directly regulate its transcription, and is thus involved importantly in Th1 cytokine production.		Brain, placenta, lung, liver, kidney, pancreas but barely detectable in heart and skeletal muscle.	3D-structure; Acetylation; Alternative splicing; Cell membrane; Complete proteome; Cytoplasm; Direct protein sequencing; Elongation factor; GTP-binding; Membrane; Methylation; Nucleotide-binding; Nucleus; Phosphoprotein; Protein biosynthesis; Reference proteome; Transcription; Transcription regulation; Ubl conjugation	2 N,N,N-trimethylglycine; 36 N6,N6,N6-trimethyllysine; alternate; by EEF1AKMT4; 36 N6,N6-dimethyllysine; alternate; by EEF1AKMT4; 36 N6-methyllysine; alternate; by EEF1AKMT4; 55 N6,N6-dimethyllysine; 79 N6,N6,N6-trimethyllysine; by EEF1AKMT1; 165 N6,N6,N6-trimethyllysine; alternate; by EEF1AKMT3; 165 N6,N6-dimethyllysine; alternate; by EEF1AKMT3; 165 N6-acetyllysine; alternate; 165 N6-methyllysin…					1 Removed	83 S -> A (In Ref. 6; CAA27325.); 232 L -> V (In Ref. 3; CAA34756.)		141 161 (In isoform 2.)					evidence at protein level	IPR004161; IPR031157; IPR027417; IPR000795; IPR009000; IPR009001; IPR004539; IPR004160
115	4.14	4.15	60.92	60.92	41.38	sp|P07108|ACBP_HUMAN	Acyl-CoA-binding protein OS=Homo sapiens OX=9606 GN=DBI PE=1 SV=2	HUMAN	2	0.963829	0.367324	2.05116	0.469894	1.97697	0.946237	0.385115	1.94089	0.487529	1.83654	1.22462	0.150564	1.77011	0.691831	2.1677	endoplasmic reticulum lumen; extracellular exosome; Golgi apparatus; perinuclear endoplasmic reticulum; benzodiazepine receptor binding; lipid binding; long-chain fatty acyl-CoA binding; protein dimerization activity; acyl-CoA metabolic process; phosphatidylcholine acyl-chain remodeling	DBI			Belongs to the ACBP family.	Endoplasmic reticulum.; Golgi apparatus.	Binds medium- and long-chain acyl-CoA esters with very high affinity and may function as an intracellular carrier of acyl-CoA esters. It is also able to displace diazepam from the benzodiazepine (BZD) recognition site located on the GABA type A receptor. It is therefore possible that this protein also acts as a neuropeptide to modulate the action of the GABA receptor.		Isoform 1 is ubiquitous, with a moderate expression level. Isoform 2 is ubiquitous with high level in liver and adipose tissue. Isoform 3 is ubiquitous with strong expression in adipose tissue and heart.	3D-structure; Acetylation; Alternative promoter usage; Alternative splicing; Complete proteome; Direct protein sequencing; Endoplasmic reticulum; Golgi apparatus; Lipid-binding; Phosphoprotein; Polymorphism; Reference proteome; Transport	2 N-acetylserine; 8 N6-acetyllysine; alternate; 8 N6-succinyllysine; alternate; 17 N6-succinyllysine; 19 N6-acetyllysine; 29 Phosphotyrosine; 55 N6-acetyllysine; alternate; 55 N6-malonyllysine; alternate; 55 N6-succinyllysine; alternate; 77 N6-acetyllysine; alternate; 77 N6-succinyllysine; alternate	39 D -> N (In dbSNP:rs8192504.); 71 M -> V (In dbSNP:rs8192506.); 86 G -> R (In dbSNP:rs8192507.)				1 Removed			1 3 MSQ -> MWGDLWLLPPASANPGTGTE (In isoform 2.); 1 3 MSQ -> MPAF (In isoform 3.); 1 3 MSQ -> MSQHRAGRRGGVGKRGVRGRELGGQGKYGAGCSECGTRRIAARGE (In isoform 4.); 1 3 MSQ -> MERWGKGLHGLEERGDSVPIPKHRAGRRGGVGKRGVRGRELGGQGKYGAGCSECGTRRIAARGE (In isoform 5.); 43 87 ERPGMLDFTGKAKWDAWNELKGTSKEDAMKAYINKVEELKKKYGI -> GMQSGGWKGICSSKQAQQLRLEVPGNFTLKLPEALLFRWGMVMVPEVEKTMFRILSVSSSNRIQILVLEGLYWPSPAATLY (In isoform 6…					evidence at protein level	IPR022408; IPR000582; IPR035984; IPR014352
145	3.08	3.22	9.791	7.223	3.371	sp|O60506|HNRPQ_HUMAN	Heterogeneous nuclear ribonucleoprotein Q OS=Homo sapiens OX=9606 GN=SYNCRIP PE=1 SV=2	HUMAN	2	0.963829	0.991162	1.67494	0.57544	1.61436	1.03753	0.560687	1.45881	0.711214	1.51356	0.92045	0.676476	1.49969	0.613762	1.38038	catalytic step 2 spliceosome; CRD-mediated mRNA stability complex; endoplasmic reticulum; GAIT complex; histone pre-mRNA 3'end processing complex; membrane; nucleoplasm; nucleus; ribonucleoprotein complex; poly(A) binding; RNA binding; cellular response to interferon-gamma; CRD-mediated mRNA stabilization; mRNA splicing, via spliceosome; negative regulation of translation; osteoblast differentiat…	SYNCRIP (synonym: HNRPQ, NSAP1)		P07814; Q5JVS0; Q14103-4; Q99873; Q9NR22; Q9NR22-2		Cytoplasm.; Microsome. Endoplasmic reticulum. Nucleus. Nucleus; Nucleoplasm. Nucleus; Nucleoplasm. Nucleus; Nucleoplasm.	Heterogenous nuclear ribonucleoprotein (hnRNP) implicated in mRNA processing mechanisms. Component of the CRD-mediated complex that promotes MYC mRNA stability. Isoform 1, isoform 2 and isoform 3 are associated in vitro with pre-mRNA, splicing intermediates and mature mRNA protein complexes. Isoform 1 binds to apoB mRNA AU-rich sequences. Isoform 1 is part of the APOB mRNA editosome complex and m…		Ubiquitously expressed. Detected in heart, brain, pancreas, placenta, spleen, lung, liver, skeletal muscle, kidney, thymus, prostate, uterus, small intestine, colon, peripheral blood and testis.	3D-structure; Acetylation; Alternative splicing; Complete proteome; Cytoplasm; Direct protein sequencing; Endoplasmic reticulum; Host-virus interaction; Isopeptide bond; Methylation; Microsome; mRNA processing; mRNA splicing; Nucleus; Phosphoprotein; Reference proteome; Repeat; Ribonucleoprotein; RNA-binding; Spliceosome; Translation regulation; Ubl conjugation	2 N-acetylalanine; 159 Phosphoserine; 221 N6-acetyllysine; 363 N6-acetyllysine; 373 Phosphotyrosine; 444 Asymmetric dimethylarginine; by PRMT1; alternate; 444 Omega-N-methylarginine; by PRMT1; alternate; 496 Omega-N-methylarginine; by PRMT1; 510 Asymmetric dimethylarginine; by PRMT1; 518 Asymmetric dimethylarginine; by PRMT1; alternate; 518 Omega-N-methylarginine; by PRMT1; alternate; 526 Asymmet…					1 Removed	265 K -> Q (In Ref. 1; AAD38198.); 287 G -> S (In Ref. 2 and 3.); 288 F -> S (In Ref. 7; AAH40844.)		1 152 (In isoform 5.); 153 163 YSGQQPSVGTE -> MEDHLQIPFIQ (In isoform 5.); 302 336 (In isoform 2 and isoform 4.); 550 623 VRGARGGRGGNVGGKRKADGYNQPDSKRRQTNNQNWGSQPIAQQPLQGGDHSGNYGYKSENQEFYQDTFGQQWK -> QGKGVEAGPDLLQ (In isoform 3, isoform 4 and isoform 5.)				168 Glycyl lysine isopeptide (Lys-Gly) (interchain with G-Cter in SUMO2); 607 Glycyl lysine isopeptide (Lys-Gly) (interchain with G-Cter in SUMO2)	evidence at protein level	IPR006535; IPR034544; IPR034548; IPR012677; IPR035979; IPR000504
219	1.76	2.02	16.55	13.79	11.03	sp|Q9UNX3|RL26L_HUMAN	60S ribosomal protein L26-like 1 OS=Homo sapiens OX=9606 GN=RPL26L1 PE=1 SV=1	HUMAN	2	0.963829	0.216862	1.45881	0.660694	1.40605	0.981748	0.689309	1.18032	0.831764	1.15878	0.937562	0.260434	1.31826	0.711214	1.23595	cytosolic large ribosomal subunit; extracellular exosome; RNA binding; structural constituent of ribosome; cytoplasmic translation; ribosomal large subunit biogenesis	RPL26L1 (synonym: RPL26P1)			Belongs to the universal ribosomal protein uL24 family.					Complete proteome; Direct protein sequencing; Isopeptide bond; Reference proteome; Ribonucleoprotein; Ribosomal protein; Ubl conjugation													136 Glycyl lysine isopeptide (Lys-Gly) (interchain with G-Cter in SUMO2); 142 Glycyl lysine isopeptide (Lys-Gly) (interchain with G-Cter in SUMO2)	evidence at protein level	IPR005824; IPR014722; IPR005825; IPR005756; IPR008991
45	11.15	11.21	38.28	33.45	21.72	tr|B2R5W2|B2R5W2_HUMAN	Heterogeneous nuclear ribonucleoproteins C1/C2 OS=Homo sapiens OX=9606 GN=HNRNPC PE=1 SV=1	HUMAN	6	0.972747	0.33726	1.09648	0.887156	1.0666	1	0.67385	1.09648	0.912011	1.09648	0.990832	0.560977	1.10662	0.895365	1.09648	RNA binding	HNRNPC								Coiled coil; Complete proteome; Proteomics identification; Reference proteome; Ribonucleoprotein; RNA-binding; Viral nucleoprotein; Virion														evidence at protein level	IPR017347; IPR012677; IPR035979; IPR000504
60	8.3	8.32	24.61	19.87	17.98	sp|P63244|RACK1_HUMAN	Receptor of activated protein C kinase 1 OS=Homo sapiens OX=9606 GN=RACK1 PE=1 SV=3	HUMAN	4	0.972747	0.799791	1.2942	0.751623	1.25892	1.03753	0.689383	1.23595	0.83946	1.28233	1.10662	0.450148	1.24738	0.887156	1.38038	cytoplasm; cytosol; dendrite; extracellular exosome; IRE1-RACK1-PP2A complex; midbody; mitochondrion; neuronal cell body; nucleoplasm; nucleus; perikaryon; perinuclear region of cytoplasm; phagocytic cup; small ribosomal subunit; cadherin binding; cyclin binding; cysteine-type endopeptidase activator activity involved in apoptotic process; enzyme binding; ion channel inhibitor activity; protein h…	RACK1 (synonym: GNB2L1; orf: HLC7, PIG21)		P22303; P35609; Q9UKV8; O43521; O54918-1; P03206; P63167; O75530; P48551; Q92615; Q9Y561; P07948; Q9NWQ8; Q99497; O75928; Q08752; Q70EL1-9; P40337	Belongs to the WD repeat G protein beta family. Ribosomal protein RACK1 subfamily.	Cell membrane; Peripheral membrane protein. Cytoplasm. Cytoplasm > Perinuclear region. Nucleus. Perikaryon. Cell projection > Dendrite. Cell projection > Phagocytic cup.	Scaffolding protein involved in the recruitment, assembly and/or regulation of a variety of signaling molecules. Interacts with a wide variety of proteins and plays a role in many cellular processes. Component of the 40S ribosomal subunit involved in translational repression (PubMed:23636399). Involved in the initiation of the ribosome quality control (RQC), a pathway that takes place when a ribo…		In the liver, expressed at higher levels in activated hepatic stellate cells than in hepatocytes or Kupffer cells. Up-regulated in hepatocellular carcinomas and in the adjacent non-tumor liver tissue.	3D-structure; Acetylation; Apoptosis; Biological rhythms; Cell cycle; Cell membrane; Cell projection; Complete proteome; Cytoplasm; Developmental protein; Direct protein sequencing; Gastrulation; Growth regulation; Host-virus interaction; Membrane; Nucleus; Phosphoprotein; Reference proteome; Repeat; Ribonucleoprotein; Ribosomal protein; Translation regulation; WD repeat	1 N-acetylmethionine; 2 N-acetylthreonine; in Guanine nucleotide-binding protein subunit beta-2-like 1, N-terminally processed; 6 Phosphothreonine; 10 Phosphothreonine; 52 Phosphotyrosine; by ABL1; 96 Phosphothreonine; 130 N6-acetyllysine; 183 N6-acetyllysine; 228 Phosphotyrosine; 276 Phosphoserine; by viral VacV B1 kinase; 277 Phosphothreonine; by viral VacV B1 kinase; 278 Phosphoserine; by vira…					1 Removed; alternate	70 111 (In Ref. 4; BAG53102.); 94 T -> TRK (In Ref. 3; AAR24619.); 221 L -> F (In Ref. 6; BAD96208.)							evidence at protein level	IPR020472; IPR015943; IPR001680; IPR019775; IPR017986; IPR036322
94	5.42	5.52	13.47	12.12	12.12	sp|P46777|RL5_HUMAN	60S ribosomal protein L5 OS=Homo sapiens OX=9606 GN=RPL5 PE=1 SV=3	HUMAN	3	0.972747	0.258922	2.22844	0.436516	2.1677	0.928966	0.230806	1.77011	0.524808	1.64437	1	0.383251	2.01372	0.496592	2.01372	cytoplasm; cytosol; cytosolic large ribosomal subunit; endoplasmic reticulum; extracellular exosome; focal adhesion; membrane; nucleolus; nucleoplasm; nucleus; protein-containing complex; ribonucleoprotein complex; 5S rRNA binding; mRNA 3'-UTR binding; mRNA 5'-UTR binding; RNA binding; structural constituent of ribosome; ubiquitin ligase inhibitor activity; ubiquitin protein ligase binding; negat…	RPL5 (orf: MSTP030)		P43146; Q63155; Q00987	Belongs to the universal ribosomal protein uL18 family.	Cytoplasm.; Nucleus > Nucleolus.	Component of the ribosome, a large ribonucleoprotein complex responsible for the synthesis of proteins in the cell. The small ribosomal subunit (SSU) binds messenger RNAs (mRNAs) and translates the encoded message by selecting cognate aminoacyl-transfer RNA (tRNA) molecules. The large subunit (LSU) contains the ribosomal catalytic site termed the peptidyl transferase center (PTC), which catalyzes…	Diamond-Blackfan anemia 6: A form of Diamond-Blackfan anemia, a congenital non-regenerative hypoplastic anemia that usually presents early in infancy. Diamond-Blackfan anemia is characterized by a moderate to severe macrocytic anemia, erythroblastopenia, and an increased risk of malignancy. 30 to 40% of Diamond-Blackfan anemia patients present with short stature and congenital anomalies, the most…		3D-structure; Acetylation; Complete proteome; Cytoplasm; Diamond-Blackfan anemia; Direct protein sequencing; Disease mutation; Isopeptide bond; Nucleus; Phosphoprotein; Polymorphism; Reference proteome; Ribonucleoprotein; Ribosomal protein; RNA-binding; rRNA-binding; Ubl conjugation	2 N-acetylglycine; 5 N6-acetyllysine; 48 N6-acetyllysine; 185 Phosphoserine; 220 N6-acetyllysine; alternate; 232 Phosphothreonine; 272 Phosphoserine	140 G -> S (In DBA6; dbSNP:rs121434406.); 210 Y -> C (In dbSNP:rs11540832.); 285 A -> V (In DBA6.)				1 Removed	78 A -> R (In Ref. 1; AAA85654.); 176 S -> R (In Ref. 9.); 264 K -> E (In Ref. 3; BAD96324.)						220 Glycyl lysine isopeptide (Lys-Gly) (interchain with G-Cter in SUMO1); alternate; 220 Glycyl lysine isopeptide (Lys-Gly) (interchain with G-Cter in SUMO2); alternate	evidence at protein level	IPR005485; IPR025607
163	2.32	2.45	12.82	12.82	12.82	sp|P49207|RL34_HUMAN	60S ribosomal protein L34 OS=Homo sapiens OX=9606 GN=RPL34 PE=1 SV=3	HUMAN	2	0.972747	0.939075	1.72187	0.564937	1.67494	0.847227	0.832508	2.67917	0.316228	2.26987	1.20226	0.537053	2.12814	0.564937	2.55859	cytosol; cytosolic large ribosomal subunit; endoplasmic reticulum; extracellular exosome; cadherin binding; RNA binding; structural constituent of ribosome; nuclear-transcribed mRNA catabolic process, nonsense-mediated decay; ribosome biogenesis; SRP-dependent cotranslational protein targeting to membrane; translation; translational initiation	RPL34			Belongs to the eukaryotic ribosomal protein eL34 family.	Cytoplasm; Cytosol. Cytoplasm. Endoplasmic reticulum.	Component of the large ribosomal subunit.			3D-structure; Acetylation; Complete proteome; Cytoplasm; Direct protein sequencing; Endoplasmic reticulum; Isopeptide bond; Phosphoprotein; Reference proteome; Ribonucleoprotein; Ribosomal protein; Ubl conjugation	12 Phosphoserine; 36 N6-acetyllysine; 43 N6-acetyllysine					1 Removed	52 R -> K (In Ref. 1; AAC41916.); 58 A -> P (In Ref. 1; AAC41916.); 103 V -> I (In Ref. 1; AAC41916.)						108 Glycyl lysine isopeptide (Lys-Gly) (interchain with G-Cter in SUMO2)	evidence at protein level	IPR008195; IPR038562; IPR018065
8	36.98	36.58	59.71	55.4	49.4	sp|P00558|PGK1_HUMAN	Phosphoglycerate kinase 1 OS=Homo sapiens OX=9606 GN=PGK1 PE=1 SV=3	HUMAN	18	0.981748	0.743613	1.0666	0.92045	1.04713	0.981748	0.698379	1.05682	0.928966	1.03753	0.981748	0.884435	1.05682	0.928966	1.03753	cytosol; extracellular exosome; extracellular space; membrane; membrane raft; ATP binding; phosphoglycerate kinase activity; protein-disulfide reductase activity; canonical glycolysis; cellular response to hypoxia; epithelial cell differentiation; gluconeogenesis; glycolytic process; negative regulation of angiogenesis; phosphorylation; plasminogen activation	PGK1 (synonym: PGKA; orf: MIG10, OK/SW-cl.110)	Carbohydrate degradation; glycolysis; pyruvate from D-glyceraldehyde 3-phosphate: step 2/5.	P04406; O15379	Belongs to the phosphoglycerate kinase family.	Cytoplasm.	In addition to its role as a glycolytic enzyme, it seems that PGK-1 acts as a polymerase alpha cofactor protein (primer recognition protein) (PubMed:2324090). May play a role in sperm motility (PubMed:26677959).	Phosphoglycerate kinase 1 deficiency: A condition with a highly variable clinical phenotype that includes hemolytic anemia, rhabdomyolysis, myopathy and neurologic involvement. Patients can express one or more of these manifestations. - The disease is caused by mutations affecting the gene represented in this entry.	Mainly expressed in spermatogonia. Localized on the principle piece in the sperm (at protein level). Expression significantly decreased in the testis of elderly men.	3D-structure; Acetylation; Alternative splicing; ATP-binding; Complete proteome; Cytoplasm; Direct protein sequencing; Disease mutation; Glycolysis; Hereditary hemolytic anemia; Kinase; Nucleotide-binding; Phosphoprotein; Polymorphism; Reference proteome; Transferase	2 N-acetylserine; 2 Phosphoserine; 4 Phosphoserine; 6 N6-succinyllysine; 11 N6-acetyllysine; 48 N6-acetyllysine; alternate; 48 N6-succinyllysine; alternate; 75 N6-acetyllysine; 76 Phosphotyrosine; 86 N6-acetyllysine; 91 N6-acetyllysine; 97 N6-acetyllysine; 131 N6-acetyllysine; alternate; 131 N6-malonyllysine; alternate; 146 N6-acetyllysine; 191 N6-succinyllysine; 196 Phosphotyrosine; 199 N6-acety…	88 L -> P (In PGK1D; with congenital non-spherocytic anemia; variant Matsue; dbSNP:rs137852531.); 158 G -> V (In PGK1D; with chronic hemolytic anemia; variant Shizuoka; dbSNP:rs137852532.); 164 D -> V (In PGK1D; with chronic hemolytic anemia and mental retardation; variant Amiens; dbSNP:rs137852538.); 191 (In PGK1D; with chronic hemolytic anemia; variant Alabama.); 206 R -> P (In PGK1D; with chro…				1 Removed	39 (In Ref. 12; AA sequence.); 370 I -> T (In Ref. 6; CAG32997.)		1 28 (In isoform 2.)					evidence at protein level	IPR001576; IPR015911; IPR015824; IPR036043
49	10.06	12.78	38.43	33.8	26.85	sp|P23284|PPIB_HUMAN	Peptidyl-prolyl cis-trans isomerase B OS=Homo sapiens OX=9606 GN=PPIB PE=1 SV=2	HUMAN	6	0.981748	0.782453	1.11686	0.879022	1.09648	0.972747	0.526529	1.1272	0.862979	1.09648	0.946237	0.683707	1.1272	0.83946	1.0666	endoplasmic reticulum; endoplasmic reticulum chaperone complex; endoplasmic reticulum lumen; extracellular exosome; focal adhesion; melanosome; membrane; nucleus; perinuclear region of cytoplasm; protein-containing complex; smooth endoplasmic reticulum; peptidyl-prolyl cis-trans isomerase activity; protein-containing complex binding; RNA binding; RNA polymerase binding; unfolded protein binding; …	PPIB (synonym: CYPB)		Q9WMX2; Q8N9N5; P13667; P40855; O43765; Q96EQ0; Q9UMX0; Q9UMX0-2	Belongs to the cyclophilin-type PPIase family. PPIase B subfamily.	Endoplasmic reticulum lumen.; Melanosome.	PPIases accelerate the folding of proteins. It catalyzes the cis-trans isomerization of proline imidic peptide bonds in oligopeptides.	Osteogenesis imperfecta 9: A form of osteogenesis imperfecta, a connective tissue disorder characterized by low bone mass, bone fragility and susceptibility to fractures after minimal trauma. Disease severity ranges from very mild forms without fractures to intrauterine fractures and perinatal lethality. Extraskeletal manifestations, which affect a variable number of patients, are dentinogenesis …		3D-structure; Acetylation; Complete proteome; Direct protein sequencing; Disease mutation; Dwarfism; Endoplasmic reticulum; Glycoprotein; Isomerase; Osteogenesis imperfecta; Polymorphism; Reference proteome; Rotamase; S-nitrosylation; Signal	84 N6-succinyllysine; 165 N6-acetyllysine; 202 S-nitrosocysteine; 209 N6-acetyllysine; alternate; 209 N6-succinyllysine; alternate	9 M -> R (In OI9; patients have white sclerae, normal dentition, no rhizomelia or severe deformity of long bones; dbSNP:rs137853864.); 60 V -> L (In dbSNP:rs11558595.)	148 N-linked (GlcNAc...) asparagine		1 33		5 S -> R (In Ref. 8; AAA52150.); 216 E -> D (In Ref. 3; CAG33110.)							evidence at protein level	IPR029000; IPR024936; IPR020892; IPR002130
58	8.41	8.37	31.22	31.22	25.85	sp|P04792|HSPB1_HUMAN	Heat shock protein beta-1 OS=Homo sapiens OX=9606 GN=HSPB1 PE=1 SV=2	HUMAN	4	0.981748	0.781826	1.36773	0.717794	1.34276	1.18032	0.660699	1.2942	0.912011	1.52757	1.01859	0.925155	1.31826	0.772681	1.34276	axon cytoplasm; cytoplasm; cytoskeleton; cytosol; extracellular exosome; extracellular space; focal adhesion; nucleus; plasma membrane; proteasome complex; spindle; Z disc; identical protein binding; protein binding involved in protein folding; protein homodimerization activity; protein kinase binding; protein kinase C binding; protein kinase C inhibitor activity; RNA binding; ubiquitin binding; …	HSPB1 (synonym: HSP27, HSP28)		O95817; P27797; P02511; Q9UER7; O00273; Q15029; P00533; Q14240; P78344; Q02790; P02794; P11413; P78417; Q9UJY1; Q7Z6Z7; P78318; P49137; Q16644; Q8IW41; P08473; Q8N7H5; Q96G03; Q86YS6; Q12874; Q13573; Q9Y657; P04637; P13693; P13010; P63104	Belongs to the small heat shock protein (HSP20) family.	Cytoplasm.; Nucleus. Cytoplasm > Cytoskeleton > Spindle.	Small heat shock protein which functions as a molecular chaperone probably maintaining denatured proteins in a folding-competent state (PubMed:10383393, PubMed:20178975). Plays a role in stress resistance and actin organization (PubMed:19166925). Through its molecular chaperone activity may regulate numerous biological processes including the phosphorylation and the axonal transport of neurofilam…	Charcot-Marie-Tooth disease 2F: A dominant axonal form of Charcot-Marie-Tooth disease, a disorder of the peripheral nervous system, characterized by progressive weakness and atrophy, initially of the peroneal muscles and later of the distal muscles of the arms. Charcot-Marie-Tooth disease is classified in two main groups on the basis of electrophysiologic properties and histopathology: primary pe…	Detected in all tissues tested: skeletal muscle, heart, aorta, large intestine, small intestine, stomach, esophagus, bladder, adrenal gland, thyroid, pancreas, testis, adipose tissue, kidney, liver, spleen, cerebral cortex, blood serum and cerebrospinal fluid. Highest levels are found in the heart and in tissues composed of striated and smooth muscle.	3D-structure; Acetylation; Chaperone; Charcot-Marie-Tooth disease; Complete proteome; Cytoplasm; Cytoskeleton; Direct protein sequencing; Disease mutation; Methylation; Neurodegeneration; Neuropathy; Nucleus; Phosphoprotein; Reference proteome; Stress response	12 Omega-N-methylarginine; 15 Phosphoserine; by MAPKAPK2 and MAPKAPK3; 26 Phosphoserine; 65 Phosphoserine; 78 Phosphoserine; by MAPKAPK2, MAPKAPK3 and MAPKAPK5; 82 Phosphoserine; by MAPKAPK2, MAPKAPK3 and MAPKAPK5; 83 Phosphoserine; 86 Phosphoserine; 98 Phosphoserine; 123 N6-acetyllysine; 174 Phosphothreonine; 176 Phosphoserine; 199 Phosphoserine	7 P -> S (In HMN2B; induces hyperphosphorylation of neurofilaments; no effect on cytoplasmic location; no effect on dimerization.); 34 G -> R (In HMN2B; increased aggregation; increased homooligomerization; changed function in chaperone-mediated protein folding.); 39 P -> L (In HMN2B and CMT2F; increased aggregation; increased homooligomerization; decreased phosphorylation by MAPKAPK2; changed fu…					10 L -> I (In Ref. 13; AA sequence.); 109 L -> R (In Ref. 12; AAH12292.); 121 T -> S (In Ref. 12; AAH12292.); 127 R -> L (In Ref. 12; AAH12292.)							evidence at protein level	IPR002068; IPR037876; IPR001436; IPR031107; IPR008978
76	6.52	6.51	25.12	20.47	15.35	sp|P50914|RL14_HUMAN	60S ribosomal protein L14 OS=Homo sapiens OX=9606 GN=RPL14 PE=1 SV=4	HUMAN	3	0.981748	0.835895	1.18032	0.831764	1.15878	1.01859	0.683186	1.28233	0.794328	1.30617	1.04713	0.805682	1.15878	0.903649	1.21339
232	1.04	1.15	19.4	19.4	19.4	tr|J3QL01|J3QL01_HUMAN	60S ribosomal protein L38 OS=Homo sapiens OX=9606 GN=RPL38 PE=1 SV=1	HUMAN	1	0.981748	0.981982	2.0893	0.469894	2.05116	1.78649	0.375196	2.10863	0.847227	3.7325	1.69044	0.401486	2.0893	0.809096	3.56451	ribosome; structural constituent of ribosome; translation	RPL38			Belongs to the eukaryotic ribosomal protein eL38 family.					Complete proteome; Proteomics identification; Reference proteome; Ribonucleoprotein; Ribosomal protein														evidence at protein level	IPR002675; IPR038464
275	0.19	23	39.96	38.17	32.59	sp|P68366|TBA4A_HUMAN	Tubulin alpha-4A chain OS=Homo sapiens OX=9606 GN=TUBA4A PE=1 SV=1	HUMAN	15	0.990832	0.900805	18.8799	0.0524807	18.7068	1.1272	0.714555	19.9526	0.0564937	20.1372	0.77983	0.643876	20.1372	0.0469894	15.7036	cytoskeleton; cytosol; extracellular exosome; extracellular region; microtubule; microtubule cytoskeleton; GTP binding; GTPase activity; protein kinase binding; structural constituent of cytoskeleton; ciliary basal body-plasma membrane docking; G2/M transition of mitotic cell cycle; microtubule-based process; platelet degranulation; regulation of G2/M transition of mitotic cell cycle	TUBA4A (synonym: TUBA1)		P30622	Belongs to the tubulin family.	Cytoplasm; Cytoskeleton.	Tubulin is the major constituent of microtubules. It binds two moles of GTP, one at an exchangeable site on the beta chain and one at a non-exchangeable site on the alpha chain.	Amyotrophic lateral sclerosis 22, with or without frontotemporal dementia: A neurodegenerative disorder affecting upper motor neurons in the brain and lower motor neurons in the brain stem and spinal cord, resulting in fatal paralysis. Sensory abnormalities are absent. The pathologic hallmarks of the disease include pallor of the corticospinal tract due to loss of motor neurons, presence of ubiqu…		Acetylation; Alternative splicing; Amyotrophic lateral sclerosis; Complete proteome; Cytoplasm; Cytoskeleton; Direct protein sequencing; GTP-binding; Methylation; Microtubule; Neurodegeneration; Nitration; Nucleotide-binding; Phosphoprotein; Reference proteome	40 N6-acetyllysine; 48 Phosphoserine; 83 Nitrated tyrosine; 432 Phosphotyrosine; 439 Phosphoserine	145 T -> P (In ALS22; dbSNP:rs730880029.); 215 R -> C (In ALS22; displays significantly different distribution in terms of incorporation into microtubules; dbSNP:rs730880028.); 320 R -> C (In ALS22; displays significantly lower levels of dimer assembly; dbSNP:rs730880025.); 320 R -> H (In ALS22; displays significantly lower levels of dimer assembly; dbSNP:rs730880026.); 383 A -> T (In ALS22; disp…							1 15 (In isoform 2.)					evidence at protein level	IPR002452; IPR008280; IPR000217; IPR018316; IPR037103; IPR036525; IPR023123; IPR017975; IPR003008
31	16	16.01	60	60	60	sp|P07737|PROF1_HUMAN	Profilin-1 OS=Homo sapiens OX=9606 GN=PFN1 PE=1 SV=2	HUMAN	13	0.990832	0.985038	1.0666	0.928966	1.05682	0.981748	0.741189	1.07647	0.912011	1.05682	1	0.94416	1.07647	0.928966	1.07647	blood microparticle; cell cortex; cytoplasm; cytoskeleton; cytosol; extracellular exosome; focal adhesion; membrane; nucleus; actin binding; actin monomer binding; adenyl-nucleotide exchange factor activity; cadherin binding; phosphatidylinositol-4,5-bisphosphate binding; proline-rich region binding; Rho GTPase binding; RNA binding; actin cytoskeleton organization; negative regulation of actin fi…	PFN1		P07830; P68135; P60709; Q92558; O08816	Belongs to the profilin family.	Cytoplasm; Cytoskeleton.	Binds to actin and affects the structure of the cytoskeleton. At high concentrations, profilin prevents the polymerization of actin, whereas it enhances it at low concentrations. By binding to PIP2, it inhibits the formation of IP3 and DG. Inhibits androgen receptor (AR) and HTT aggregation and binding of G-actin is essential for its inhibition of AR.	Amyotrophic lateral sclerosis 18: A neurodegenerative disorder affecting upper motor neurons in the brain and lower motor neurons in the brain stem and spinal cord, resulting in fatal paralysis. Sensory abnormalities are absent. The pathologic hallmarks of the disease include pallor of the corticospinal tract due to loss of motor neurons, presence of ubiquitin-positive inclusions within surviving…	Expressed in epididymis (at protein level).	3D-structure; Acetylation; Actin-binding; Amyotrophic lateral sclerosis; Complete proteome; Cytoplasm; Cytoskeleton; Direct protein sequencing; Disease mutation; Isopeptide bond; Neurodegeneration; Phosphoprotein; Reference proteome; Ubl conjugation	2 N-acetylalanine; 28 Phosphoserine; 57 Phosphoserine; 85 Phosphoserine; 105 N6-acetyllysine; 108 N6-acetyllysine; 129 Phosphotyrosine; 138 Phosphoserine; by ROCK1	71 C -> G (In ALS18; the mutant protein is detected in the insoluble fraction of cells; dbSNP:rs387907264.); 114 M -> T (In ALS18; the mutant protein is detected in the insoluble fraction of cells; dbSNP:rs387907265.); 117 E -> G (In ALS18; unknown pathological significance; like the wild-type the mutant protein is detected in the soluble fraction of cells; dbSNP:rs140547520.); 118 G -> V (In ALS…				1 Removed							54 Glycyl lysine isopeptide (Lys-Gly) (interchain with G-Cter in SUMO2); alternate; 54 Glycyl lysine isopeptide (Lys-Gly) (interchain with G-Cter in ubiquitin); alternate	evidence at protein level	IPR005455; IPR036140; IPR005454; IPR027310
27	17.3	17.32	40.42	39.22	26.95	sp|P07195|LDHB_HUMAN	L-lactate dehydrogenase B chain OS=Homo sapiens OX=9606 GN=LDHB PE=1 SV=2	HUMAN	9	0.990832	0.759059	1.11686	0.887156	1.10662	1.05682	0.839062	1.11686	0.946237	1.18032	1.02802	0.463017	1.10662	0.928966	1.13763	cytoplasm; cytosol; extracellular exosome; membrane; membrane raft; myelin sheath; identical protein binding; L-lactate dehydrogenase activity; NAD binding; carbohydrate metabolic process; lactate metabolic process; NAD metabolic process; pyruvate metabolic process	LDHB	Fermentation; pyruvate fermentation to lactate; (S)-lactate from pyruvate: step 1/1.	Q93050; P00338-3; Q5S007; P50542; P54274	Belongs to the LDH/MDH superfamily. LDH family.	Cytoplasm.		Lactate dehydrogenase B deficiency: A condition with no deleterious effects on health. LDHBD is of interest to laboratory medicine mainly because it can cause misdiagnosis in those disorders in which elevation of serum LDH is expected. - The disease is caused by mutations affecting the gene represented in this entry.		3D-structure; Acetylation; Complete proteome; Cytoplasm; Direct protein sequencing; Disease mutation; NAD; Oxidoreductase; Phosphoprotein; Polymorphism; Reference proteome	2 N-acetylalanine; 7 N6-acetyllysine; 44 Phosphoserine; 58 N6-acetyllysine; 119 N6-acetyllysine; 240 Phosphotyrosine; 329 N6-acetyllysine	7 K -> E (In LDHBD; slightly decreased activity; dbSNP:rs118203897.); 35 A -> E (In LDHBD.); 69 G -> E (In LDHBD.); 107 R -> W (In LDHBD; inactive; dbSNP:rs777954556.); 129 S -> R (In LDHBD; dbSNP:rs118203896.); 171 F -> V (In LDHBD.); 172 R -> H (In LDHBD; dbSNP:rs118203895.); 172 R -> P (In LDHBD.); 175 M -> L (In LDHBD.); 175 M -> V (In dbSNP:rs7966339.); 223 (In LDHBD.); 322 D -> V (In LDHBD.…				1 Removed								evidence at protein level	IPR001557; IPR011304; IPR018177; IPR022383; IPR001236; IPR015955; IPR036291
33	15.02	15.1	65.22	56.52	46.2	sp|Q04760|LGUL_HUMAN	Lactoylglutathione lyase OS=Homo sapiens OX=9606 GN=GLO1 PE=1 SV=4	HUMAN	9	0.990832	0.701358	1.05682	0.937562	1.04713	0.981748	0.539751	1.05682	0.928966	1.03753	0.981748	0.865926	1.05682	0.928966	1.03753	cytoplasm; cytosol; extracellular exosome; nucleus; plasma membrane; lactoylglutathione lyase activity; zinc ion binding; carbohydrate metabolic process; glutathione metabolic process; methylglyoxal metabolic process; negative regulation of apoptotic process; osteoclast differentiation; pyruvate metabolic process; regulation of transcription by RNA polymerase II	GLO1	Secondary metabolite metabolism; methylglyoxal degradation; (R)-lactate from methylglyoxal: step 1/2.		Belongs to the glyoxalase I family.		Catalyzes the conversion of hemimercaptal, formed from methylglyoxal and glutathione, to S-lactoylglutathione. Involved in the regulation of TNF-induced transcriptional activity of NF-kappa-B. Required for normal osteoclastogenesis.			3D-structure; Acetylation; Alternative splicing; Complete proteome; Direct protein sequencing; Disulfide bond; Glutathionylation; Lyase; Metal-binding; Phosphoprotein; Polymorphism; Reference proteome; Zinc	2 N-acetylalanine; 88 N6-succinyllysine; 107 Phosphothreonine; 139 S-glutathionyl cysteine; alternate; 148 N6-acetyllysine; alternate; 148 N6-succinyllysine; alternate	19 C -> Y (In dbSNP:rs17855424.); 111 E -> A (In dbSNP:rs4746.)				1 Removed			105 119 (In isoform 2.)			19 20; 61 139 Alternate		evidence at protein level	IPR029068; IPR004360; IPR004361; IPR018146; IPR037523
36	13.67	13.57	25.83	23.56	11.17	tr|A0A0A0MTS2|A0A0A0MTS2_HUMAN	Glucose-6-phosphate isomerase (Fragment) OS=Homo sapiens OX=9606 GN=GPI PE=1 SV=1	HUMAN	5	1	0.315731	1.24738	0.801678	1.24738	0.554626	0.148807	1.48594	0.244343	0.824138	0.912011	0.771187	1.23595	0.731139	1.1272
124	4.01	4.01	20.73	15.54	13.47	tr|J3QR09|J3QR09_HUMAN	Ribosomal protein L19 OS=Homo sapiens OX=9606 GN=RPL19 PE=1 SV=1	HUMAN	2	1	0.881008	2.96483	0.337287	2.99226	0.744732	0.345439	1.87068	0.398107	1.39316	1.11686	0.928787	3.01995	0.369828	3.37287	cytosolic large ribosomal subunit; structural constituent of ribosome; translation	RPL19			Belongs to the eukaryotic ribosomal protein eL19 family.					Coiled coil; Complete proteome; Proteomics identification; Reference proteome; Ribonucleoprotein; Ribosomal protein														evidence at protein level	IPR035970; IPR000196; IPR023638; IPR015972; IPR033935
170	2.17	2.2	18.58	18.58	9.735	tr|E9PLX7|E9PLX7_HUMAN	60S ribosomal protein L27a OS=Homo sapiens OX=9606 GN=RPL27A PE=1 SV=1	HUMAN	2	1	0.861292	1.77011	0.564937	1.77011	0.831764	0.741482	1.55597	0.534564	1.2942	0.831764	0.731161	1.43219	0.580764	1.19124	cytosol; endoplasmic reticulum; ribosome; structural constituent of ribosome; translation	RPL27A			Belongs to the universal ribosomal protein uL15 family.					Complete proteome; Proteomics identification; Reference proteome; Ribonucleoprotein; Ribosomal protein														evidence at protein level	IPR036227; IPR001196; IPR021131
217	2	2	13.59	13.59	13.59	tr|Q5W0X3|Q5W0X3_HUMAN	Peptidylprolyl isomerase OS=Homo sapiens OX=9606 GN=FKBP1A PE=1 SV=1	HUMAN	1	1	0.956039	1.38038	0.724436	1.38038	1.10662	0.843488	1.8197	0.608135	2.01372	0.912011	0.748822	1.90546	0.47863	1.7378	peptidyl-prolyl cis-trans isomerase activity	FKBP1A								Complete proteome; Isomerase; Proteomics identification; Reference proteome; Rotamase														evidence at protein level	IPR023566; IPR001179
52	9.75	9.81	53.33	53.33	45.93	sp|P09382|LEG1_HUMAN	Galectin-1 OS=Homo sapiens OX=9606 GN=LGALS1 PE=1 SV=2	HUMAN	5	1.00925	0.797066	1.19124	0.847227	1.20226	1.11686	0.367647	1.18032	0.946237	1.31826	1.02802	0.571946	1.18032	0.870964	1.21339	cell surface; cytoplasm; cytosol; endoplasmic reticulum lumen; extracellular exosome; extracellular matrix; extracellular region; extracellular space; intracellular; nucleus; proteinaceous extracellular matrix; lactose binding; laminin binding; protein homodimerization activity; RNA binding; signal transducer activity; apoptotic process; cellular protein metabolic process; cellular response to gl…	LGALS1		Q13740; P30203; P35968; P08575		Secreted; Extracellular space > Extracellular matrix.	Lectin that binds beta-galactoside and a wide array of complex carbohydrates. Plays a role in regulating apoptosis, cell proliferation and cell differentiation. Inhibits CD45 protein phosphatase activity and therefore the dephosphorylation of Lyn kinase. Strong inducer of T-cell apoptosis.		Expressed in placenta, maternal decidua and fetal membranes. Within placenta, expressed in trophoblasts, stromal cells, villous endothelium, syncytiotrophoblast apical membrane and villous stroma. Within fetal membranes, expressed in amnion, chorioamniotic mesenchyma and chorion (at protein level). Expressed in cardiac, smooth, and skeletal muscle, neurons, thymus, kidney and hematopoietic cells.	3D-structure; Acetylation; Apoptosis; Complete proteome; Direct protein sequencing; Extracellular matrix; Lectin; Phosphoprotein; Reference proteome; Secreted	2 N-acetylalanine; 13 N6-acetyllysine; 29 N6-acetyllysine; 30 Phosphoserine; by FAM20C; 108 N6-acetyllysine; alternate; 108 N6-succinyllysine; alternate; 128 N6-acetyllysine					1 Removed								evidence at protein level	IPR013320; IPR001079
65	7.55	7.63	15.04	13.98	11.86	tr|G8JLB6|G8JLB6_HUMAN	Heterogeneous nuclear ribonucleoprotein H OS=Homo sapiens OX=9606 GN=HNRNPH1 PE=1 SV=1	HUMAN	4	1.00925	0.549188	1.44544	0.698232	1.45881	0.847227	0.723364	1.30617	0.648634	1.10662	0.937562	0.955868	1.40605	0.666807	1.31826	cytosol; nucleoplasm; RNA binding	HNRNPH1								Complete proteome; Proteomics identification; Reference proteome; RNA-binding														evidence at protein level	IPR012677; IPR035979; IPR000504; IPR012996
105	4.61	6.52	24.43	24.1	8.469	tr|F8W6I7|F8W6I7_HUMAN	Heterogeneous nuclear ribonucleoprotein A1 OS=Homo sapiens OX=9606 GN=HNRNPA1 PE=1 SV=2	HUMAN	3	1.00925	0.85864	1.23595	0.816582	1.24738	1.07647	0.783453	1.19124	0.903649	1.28233	1.05682	0.667489	1.21339	0.870964	1.28233	nucleoplasm; RNA binding	HNRNPA1								Complete proteome; Proteomics identification; Reference proteome; RNA-binding														evidence at protein level	IPR021662; IPR034845; IPR034803; IPR012677; IPR035979; IPR000504
122	4.01	6.02	17.78	15.56	13.78	sp|P24534|EF1B_HUMAN	Elongation factor 1-beta OS=Homo sapiens OX=9606 GN=EEF1B2 PE=1 SV=3	HUMAN	3	1.00925	0.969531	3.94457	0.255859	3.98107	0.879022	0.800608	7.04693	0.124738	6.19441	0.870964	0.7834	14.9969	0.0630957	13.0617	cytoplasm; cytosol; eukaryotic translation elongation factor 1 complex; translation elongation factor activity; response to ethanol; translational elongation	EEF1B2 (synonym: EEF1B, EF1B)		P26641; P26641-2	Belongs to the EF-1-beta/EF-1-delta family.		EF-1-beta and EF-1-delta stimulate the exchange of GDP bound to EF-1-alpha to GTP.			3D-structure; Acetylation; Complete proteome; Direct protein sequencing; Elongation factor; Isopeptide bond; Phosphoprotein; Protein biosynthesis; Reference proteome; Ubl conjugation	7 N6-acetyllysine; 8 Phosphoserine; 42 Phosphoserine; 88 Phosphothreonine; 93 Phosphothreonine; 95 Phosphoserine; 106 Phosphoserine; 174 Phosphoserine					1 Removed							147 Glycyl lysine isopeptide (Lys-Gly) (interchain with G-Cter in SUMO2)	evidence at protein level	IPR036219; IPR018940; IPR014038; IPR036282; IPR014717; IPR001326
157	2.52	2.57	22.06	22.06	7.353	tr|H0YN88|H0YN88_HUMAN	40S ribosomal protein S17 OS=Homo sapiens OX=9606 GN=RPS17 PE=1 SV=1	HUMAN	1	1.00925	0.747384	3.40408	0.296483	3.43558	0.92045	0.964017	3.22107	0.285759	2.96483	1.01859	0.810721	2.51189	0.405508	2.55859	ribosome; structural constituent of ribosome; translation	RPS17								Complete proteome; Proteomics identification; Reference proteome														evidence at protein level	IPR001210; IPR018273; IPR036401
3	56.1	55.67	78.53	76.46	54.05	sp|P14618|KPYM_HUMAN	Pyruvate kinase PKM OS=Homo sapiens OX=9606 GN=PKM PE=1 SV=4	HUMAN	26	1.01859	0.745046	1.13763	0.895365	1.1272	0.895365	0.323659	1.09648	0.816582	0.981748	1.35519	0.194224	1.23595	1.09648	1.49969	cilium; cytoplasm; cytosol; extracellular exosome; extracellular matrix; extracellular region; extracellular vesicle; ficolin-1-rich granule lumen; mitochondrion; myelin sheath; nucleus; pyruvate kinase complex; secretory granule lumen; vesicle; ADP binding; ATP binding; cadherin binding; identical protein binding; kinase activity; magnesium ion binding; MHC class II protein complex binding; pota…	PKM (synonym: OIP3, PK2, PK3, PKM2)	Carbohydrate degradation; glycolysis; pyruvate from D-glyceraldehyde 3-phosphate: step 5/5.	Q9WMX2; P10398; P49407; P32121; P35222; P53355; Q9H6Z9; Q16665; P68431; P42858; P27361; P04049; Q9BSI4	Belongs to the pyruvate kinase family.	Cytoplasm.; Nucleus.	Glycolytic enzyme that catalyzes the transfer of a phosphoryl group from phosphoenolpyruvate (PEP) to ADP, generating ATP. Stimulates POU5F1-mediated transcriptional activation. Plays a general role in caspase independent cell death of tumor cells. The ratio between the highly active tetrameric form and nearly inactive dimeric form determines whether glucose carbons are channeled to biosynthetic …		Specifically expressed in proliferating cells, such as embryonic stem cells, embryonic carcinoma cells, as well as cancer cells.	3D-structure; Acetylation; Allosteric enzyme; Alternative splicing; ATP-binding; Complete proteome; Cytoplasm; Direct protein sequencing; Glycolysis; Hydroxylation; Isopeptide bond; Kinase; Magnesium; Metal-binding; Methylation; Nucleotide-binding; Nucleus; Phosphoprotein; Polymorphism; Potassium; Pyruvate; Reference proteome; Transferase; Ubl conjugation	2 N-acetylserine; 3 N6,N6,N6-trimethyllysine; 37 Phosphoserine; 41 Phosphothreonine; 62 N6-acetyllysine; 66 N6-succinyllysine; 89 N6-acetyllysine; 97 Phosphoserine; 100 Phosphoserine; 105 Phosphotyrosine; 127 Phosphoserine; 148 Phosphotyrosine; 166 N6-acetyllysine; alternate; 166 N6-succinyllysine; alternate; 175 Phosphotyrosine; 195 Phosphothreonine; 266 N6-acetyllysine; alternate; 270 N6-acetyl…	204 G -> V (In dbSNP:rs17853396.)				1 Removed	7 E -> Q (In Ref. 10; AAH12811.); 54 A -> T (In Ref. 5; BAG52542.); 103 I -> Y (In Ref. 2; AAA36672.); 132 V -> L (In Ref. 2; AAA36672.); 187 Q -> R (In Ref. 6; BAD96647.); 252 H -> R (In Ref. 6; BAD96647.); 339 R -> P (In Ref. 4; CAA39849.); 349 A -> V (In Ref. 5; BAG52542.); 379 H -> N (In Ref. 1; AAA36449.); 507 D -> H (In Ref. 10; AAH12811.)		1 82 MSKPHSEAGTAFIQTQQLHAAMADTFLEHMCRLDIDSPPITARNTGIICTIGPASRSVETLKEMIKSGMNVARLNFSHGTHE -> MSPEAQPQRTKGPQQPCRSPIVKPGLPSFRPSSCTQPWLTHSWSTCAAWTLIHHPSQPGTLASSVPL (In isoform 3.); 389 433 IYHLQLFEELRRLAPITSDPTEATAVGAVEASFKCCSGAIIVLTK -> MFHRKLFEELVRASSHSTDLMEAMAMGSVEASYKCLAAALIVLTE (In isoform M1.)				115 Glycyl lysine isopeptide (Lys-Gly) (interchain with G-Cter in SUMO2); 166 Glycyl lysine isopeptide (Lys-Gly) (interchain with G-Cter in SUMO1); alternate; 266 Glycyl lysine isopeptide (Lys-Gly) (interchain with G-Cter in SUMO2); alternate; 270 Glycyl lysine isopeptide (Lys-Gly) (interchain with G-Cter in SUMO2); alternate	evidence at protein level	IPR001697; IPR015813; IPR011037; IPR018209; IPR015793; IPR015795; IPR036918; IPR015806
88	6.01	6.02	9.541	8.257	6.055	sp|P49368|TCPG_HUMAN	T-complex protein 1 subunit gamma OS=Homo sapiens OX=9606 GN=CCT3 PE=1 SV=4	HUMAN	3	1.01859	0.55194	1.34276	0.758578	1.36773	1.05682	0.173415	1.2942	0.816582	1.36773	1.01859	0.313821	1.31826	0.772681	1.34276	cell body; chaperonin-containing T-complex; cytoskeleton; cytosol; extracellular exosome; microtubule; myelin sheath; plasma membrane; zona pellucida receptor complex; ATP binding; RNA binding; unfolded protein binding; 'de novo' protein folding; binding of sperm to zona pellucida; chaperone-mediated protein folding; pore complex assembly; positive regulation of establishment of protein localizat…	CCT3 (synonym: CCTG, TRIC5)		Q8TD10; P04049; O60232	Belongs to the TCP-1 chaperonin family.	Cytoplasm.	Molecular chaperone; assists the folding of proteins upon ATP hydrolysis. As part of the BBS/CCT complex may play a role in the assembly of BBSome, a complex involved in ciliogenesis regulating transports vesicles to the cilia. Known to play a role, in vitro, in the folding of actin and tubulin.			Acetylation; Alternative splicing; ATP-binding; Chaperone; Complete proteome; Cytoplasm; Direct protein sequencing; Disulfide bond; Isopeptide bond; Nucleotide-binding; Phosphoprotein; Polymorphism; Reference proteome; Ubl conjugation	1 N-acetylmethionine; 11 Phosphoserine; 170 Phosphoserine; 222 N6-acetyllysine; 243 Phosphoserine; 244 Phosphoserine; 247 Phosphotyrosine; 252 Phosphoserine; 430 Phosphothreonine; 459 Phosphothreonine	391 L -> F (In dbSNP:rs2230194.)					251 E -> G (In Ref. 6; CAA52808.); 345 T -> A (In Ref. 8; AAC50068.)		32 69 (In isoform 2.)			366 372	15 Glycyl lysine isopeptide (Lys-Gly) (interchain with G-Cter in SUMO2); 248 Glycyl lysine isopeptide (Lys-Gly) (interchain with G-Cter in SUMO2); 249 Glycyl lysine isopeptide (Lys-Gly) (interchain with G-Cter in SUMO2); 381 Glycyl lysine isopeptide (Lys-Gly) (interchain with G-Cter in SUMO2)	evidence at protein level	IPR012719; IPR017998; IPR002194; IPR002423; IPR027409; IPR027413; IPR027410
108	4.5	6.62	13.11	9.131	6.186	sp|P38646|GRP75_HUMAN	Stress-70 protein, mitochondrial OS=Homo sapiens OX=9606 GN=HSPA9 PE=1 SV=2	HUMAN	3	1.01859	0.961131	2.0893	0.487529	2.12814	2.10863	0.303168	2.0893	1.00925	4.44631	0.636796	0.460795	2.0893	0.301995	1.33045	cytoplasm; extracellular exosome; focal adhesion; mitochondrial matrix; mitochondrial nucleoid; mitochondrion; myelin sheath; nucleolus; ATP binding; RNA binding; ubiquitin protein ligase binding; unfolded protein binding; erythrocyte differentiation; interleukin-12-mediated signaling pathway; iron-sulfur cluster assembly; negative regulation of apoptotic process; negative regulation of erythrocy…	HSPA9 (synonym: GRP75, HSPA9B, mt-HSP70)		P00533; Q8IWL3; Q8WX92; P04637; O15350; A4D2J0	Belongs to the heat shock protein 70 family.	Mitochondrion.; Nucleus > Nucleolus.	Chaperone protein which plays an important role in mitochondrial iron-sulfur cluster (ISC) biogenesis. Interacts with and stabilizes ISC cluster assembly proteins FXN, NFU1, NFS1 and ISCU (PubMed:26702583). Regulates erythropoiesis via stabilization of ISC assembly (PubMed:21123823, PubMed:26702583). May play a role in the control of cell proliferation and cellular aging (By similarity).	Anemia, sideroblastic, 4: A form of sideroblastic anemia, a bone marrow disorder defined by the presence of pathologic iron deposits in erythroblast mitochondria. Sideroblastic anemia is characterized by anemia of varying severity, hypochromic peripheral erythrocytes, systemic iron overload secondary to chronic ineffective erythropoiesis, and the presence of bone marrow ringed sideroblasts. Sider…		3D-structure; Acetylation; ATP-binding; Chaperone; Complete proteome; Direct protein sequencing; Disease mutation; Dwarfism; Methylation; Mitochondrion; Nucleotide-binding; Nucleus; Phosphoprotein; Polymorphism; Reference proteome; Transit peptide	76 N6-acetyllysine; 87 Phosphothreonine; 135 N6-acetyllysine; alternate; 135 N6-succinyllysine; alternate; 138 N6-acetyllysine; alternate; 138 N6-succinyllysine; alternate; 143 N6-acetyllysine; 206 N6-acetyllysine; alternate; 206 N6-malonyllysine; alternate; 206 N6-succinyllysine; alternate; 234 N6-acetyllysine; 288 N6-acetyllysine; 300 N6-acetyllysine; alternate; 300 N6-succinyllysine; alternate…	74 Q -> R (In dbSNP:rs17856004.); 126 R -> W (In EVPLS; dbSNP:rs751478142.); 127 R -> G (In dbSNP:rs35091799.); 128 Y -> C (In EVPLS; dbSNP:rs765368797.); 184 H -> Y; 200 S -> L (In dbSNP:rs199715716.); 212 S -> P (In SIDBA4; unknown pathological significance; dbSNP:rs768283289.); 225 A -> G (In dbSNP:rs34558740.); 388 G -> S (In SIDBA4; unknown pathological significance.); 415 E -> K (In SIDBA4;…					48 S -> P (In Ref. 9; AA sequence.); 66 C -> S (In Ref. 9; AA sequence.); 176 E -> V (In Ref. 3; BAG37618.); 184 H -> R (In Ref. 7; AAH00478/AAH24034.); 249 T -> A (In Ref. 4; BAD96478.); 385 L -> P (In Ref. 4; BAD96478.); 540 G -> R (In Ref. 2; AAA67526.)							evidence at protein level	IPR012725; IPR018181; IPR029048; IPR029047; IPR013126
146	3.08	3.16	10.95	10.95	7.143	tr|M0QYS1|M0QYS1_HUMAN	60S ribosomal protein L13a (Fragment) OS=Homo sapiens OX=9606 GN=RPL13A PE=1 SV=2	HUMAN	2	1.01859	0.937788	1.21339	0.83946	1.23595	0.972747	0.954087	1.19124	0.816582	1.15878	1.0666	0.782983	1.21339	0.879022	1.2942	large ribosomal subunit; structural constituent of ribosome; translation	RPL13A								Coiled coil; Complete proteome; Proteomics identification; Reference proteome														evidence at protein level	IPR005822; IPR005755; IPR036899
25	19.03	19.12	39.09	39.09	27.76	sp|P22626|ROA2_HUMAN	Heterogeneous nuclear ribonucleoproteins A2/B1 OS=Homo sapiens OX=9606 GN=HNRNPA2B1 PE=1 SV=2	HUMAN	9	1.02802	0.445599	1.10662	0.928966	1.13763	1.01859	0.542579	1.09648	0.928966	1.11686	1.05682	0.24267	1.11686	0.946237	1.18032	Cajal body; catalytic step 2 spliceosome; chromosome, telomeric region; cytoplasm; extracellular exosome; membrane; nuclear matrix; nucleoplasm; nucleus; ribonucleoprotein complex; spliceosomal complex; G-rich strand telomeric DNA binding; identical protein binding; miRNA binding; mRNA 3'-UTR binding; N6-methyladenosine-containing RNA binding; pre-mRNA intronic binding; RNA binding; single-strand…	HNRNPA2B1 (synonym: HNRPA2B1)		P14866; P14866-1; Q9HA38		Nucleus; Nucleoplasm. Cytoplasmic granule. Secreted > Exosome. Nucleus.; Cytoplasm.	Heterogeneous nuclear ribonucleoprotein (hnRNP) that associates with nascent pre-mRNAs, packaging them into hnRNP particles. The hnRNP particle arrangement on nascent hnRNA is non-random and sequence-dependent and serves to condense and stabilize the transcripts and minimize tangling and knotting. Packaging plays a role in various processes such as transcription, pre-mRNA processing, RNA nuclear …	Inclusion body myopathy with early-onset Paget disease with or without frontotemporal dementia 2: An autosomal dominant disease characterized by disabling muscle weakness clinically resembling to limb girdle muscular dystrophy, osteolytic bone lesions consistent with Paget disease, and premature frontotemporal dementia. Clinical features show incomplete penetrance. - The disease is caused by muta…		3D-structure; Acetylation; Alternative splicing; Complete proteome; Cytoplasm; Direct protein sequencing; Disease mutation; Isopeptide bond; Methylation; mRNA processing; mRNA splicing; mRNA transport; Nucleus; Phosphoprotein; Reference proteome; Repeat; Ribonucleoprotein; RNA-binding; Secreted; Spliceosome; Transport; Ubl conjugation	1 N-acetylmethionine; 4 Phosphothreonine; 29 Phosphoserine; 38 Omega-N-methylarginine; 85 Phosphoserine; 104 N6,N6-dimethyllysine; alternate; 140 Phosphothreonine; 149 Phosphoserine; 159 Phosphothreonine; 168 N6-acetyllysine; alternate; 173 N6-acetyllysine; alternate; 176 Phosphothreonine; 189 Phosphoserine; 201 Phosphoserine; 203 Asymmetric dimethylarginine; alternate; 203 Dimethylated arginine;…	302 D -> V (In IBMPFD2; dbSNP:rs397515326.)					205 G -> S (In Ref. 4; BAF82118.)		3 14 (In isoform A2.)				22 Glycyl lysine isopeptide (Lys-Gly) (interchain with G-Cter in SUMO2); 104 Glycyl lysine isopeptide (Lys-Gly) (interchain with G-Cter in SUMO2); alternate; 112 Glycyl lysine isopeptide (Lys-Gly) (interchain with G-Cter in SUMO2); 120 Glycyl lysine isopeptide (Lys-Gly) (interchain with G-Cter in SUMO2); 137 Glycyl lysine isopeptide (Lys-Gly) (interchain with G-Cter in SUMO2); 152 Glycyl lysine i…	evidence at protein level	IPR034489; IPR034486; IPR012677; IPR035979; IPR000504
106	4.6	4.64	24.33	17.11	10.27	sp|P62701|RS4X_HUMAN	40S ribosomal protein S4, X isoform OS=Homo sapiens OX=9606 GN=RPS4X PE=1 SV=2	HUMAN	2	1.04713	0.498942	1.33045	0.787046	1.38038	1.00925	0.86112	1.20226	0.83946	1.21339	0.954993	0.753293	1.23595	0.772681	1.18032	cytoplasmic ribonucleoprotein granule; cytosol; cytosolic small ribosomal subunit; extracellular exosome; focal adhesion; membrane; nucleoplasm; polysome; ribonucleoprotein complex; ribosome; small ribosomal subunit; RNA binding; rRNA binding; structural constituent of ribosome; multicellular organism development; nuclear-transcribed mRNA catabolic process, nonsense-mediated decay; positive regul…	RPS4X (synonym: CCG2, RPS4, SCAR)			Belongs to the eukaryotic ribosomal protein eS4 family.	Cytoplasm.				3D-structure; Acetylation; Complete proteome; Cytoplasm; Direct protein sequencing; Isopeptide bond; Reference proteome; Ribonucleoprotein; Ribosomal protein; RNA-binding; rRNA-binding; Ubl conjugation	233 N6-acetyllysine					1 Removed	33 (In Ref. 8; AAA36597.); 57 59 TGD -> DRR (In Ref. 6; CAA94808.)						230 Glycyl lysine isopeptide (Lys-Gly) (interchain with G-Cter in SUMO2)	evidence at protein level	IPR032277; IPR005824; IPR014722; IPR000876; IPR013845; IPR038237; IPR013843; IPR018199; IPR002942
158	2.5	2.55	15.1	11.67	2.975	sp|P26641|EF1G_HUMAN	Elongation factor 1-gamma OS=Homo sapiens OX=9606 GN=EEF1G PE=1 SV=3	HUMAN	1	1.04713	0.630706	1.31826	0.794328	1.38038	1.05682	0.619674	1.21339	0.870964	1.28233	1.21339	0.234839	1.33045	0.912011	1.61436	cytoplasm; cytosol; extracellular exosome; membrane; nucleus; cadherin binding; glutathione transferase activity; translation elongation factor activity; glutathione metabolic process; response to virus; translational elongation	EEF1G (synonym: EF1G; orf: PRO1608)		F4ZW62; P24534; P29692; P29692-2; Q658K8; O94889; Q04695; Q9HBL7; P78332; Q969Q1			Probably plays a role in anchoring the complex to other cellular components.		Highly expressed in pancreatic tumor tissue and to a lesser extent in normal kidney, intestine, pancreas, stomach, lung, brain, spleen and liver.	3D-structure; Acetylation; Alternative splicing; Complete proteome; Direct protein sequencing; Elongation factor; Isopeptide bond; Protein biosynthesis; Reference proteome; Ubl conjugation	2 N-acetylalanine; 147 N6-acetyllysine; 212 N6-acetyllysine; 401 N6-acetyllysine; 434 N6-acetyllysine; alternate; 434 N6-malonyllysine; alternate					1 Removed	102 A -> V (In Ref. 5; AAH13918.)		1 4 MAAG -> MAERWVAPAVLRRARFASTFFLSPQIYAHKDGDLRSAFFILSFKRGEFIPFLNW (In isoform 2.)				253 Glycyl lysine isopeptide (Lys-Gly) (interchain with G-Cter in SUMO1); 285 Glycyl lysine isopeptide (Lys-Gly) (interchain with G-Cter in SUMO2)	evidence at protein level	IPR001662; IPR036433; IPR010987; IPR036282; IPR004045; IPR004046; IPR036249
68	7.25	14.13	46.9	46.9	28.76	sp|P16401|H15_HUMAN	Histone H1.5 OS=Homo sapiens OX=9606 GN=HIST1H1B PE=1 SV=3	HUMAN	7	1.05682	0.478586	1.14815	0.92045	1.21339	1.00925	0.835795	1.14815	0.879022	1.15878	0.990832	0.956693	1.13763	0.870964	1.1272	nuclear chromatin; nuclear heterochromatin; nucleosome; nucleus; chromatin DNA binding; histone deacetylase binding; RNA binding; chromatin organization; establishment of protein localization to chromatin; negative regulation of transcription by RNA polymerase II; nucleosome assembly; positive regulation of cell growth; positive regulation of histone H3-K9 methylation; protein stabilization	HIST1H1B (synonym: H1F5)			Belongs to the histone H1/H5 family.	Nucleus.; Chromosome.	Histone H1 protein binds to linker DNA between nucleosomes forming the macromolecular structure known as the chromatin fiber. Histones H1 are necessary for the condensation of nucleosome chains into higher-order structured fibers. Acts also as a regulator of individual gene transcription through chromatin remodeling, nucleosome spacing and DNA methylation (By similarity).		Ubiquitous. Expressed in the majority of the cell lines tested and in testis.	3D-structure; Acetylation; Chromosome; Citrullination; Complete proteome; Direct protein sequencing; DNA-binding; Hydroxylation; Methylation; Nucleus; Phosphoprotein; Polymorphism; Reference proteome	2 N-acetylserine; partial; 2 Phosphoserine; 11 Phosphothreonine; by GSK3; 17 N6-acetyllysine; 18 Phosphoserine; 27 N6-methyllysine; 37 N6-(beta-hydroxybutyryl)lysine; alternate; 37 N6-succinyllysine; alternate; 39 Phosphothreonine; 49 N6-acetyllysine; 55 N6-(beta-hydroxybutyryl)lysine; 57 Citrulline; 67 N6-(beta-hydroxybutyryl)lysine; 78 N6-acetyllysine; 88 N6-(beta-hydroxybutyryl)lysine; 93 N6-(…	86 G -> D (In a colorectal cancer sample; somatic mutation.); 144 K -> R (In dbSNP:rs11970638.); 211 A -> T (In dbSNP:rs34144478.)				1 Removed	216 218 (In Ref. 5; AA sequence.)							evidence at protein level	IPR005818; IPR005819; IPR036388; IPR036390
100	4.92	4.96	45.45	35.15	30.91	sp|P30050|RL12_HUMAN	60S ribosomal protein L12 OS=Homo sapiens OX=9606 GN=RPL12 PE=1 SV=1	HUMAN	3	1.05682	0.719495	1.47231	0.717794	1.55597	0.990832	0.942446	1.52757	0.648634	1.51356	1.04713	0.592622	1.58489	0.660694	1.65959	cytosol; cytosolic large ribosomal subunit; extracellular exosome; focal adhesion; membrane; RNA binding; rRNA binding; structural constituent of ribosome; nuclear-transcribed mRNA catabolic process, nonsense-mediated decay; ribosomal large subunit assembly; SRP-dependent cotranslational protein targeting to membrane; translation; translational initiation	RPL12		P27824	Belongs to the universal ribosomal protein uL11 family.		Binds directly to 26S ribosomal RNA.			3D-structure; Acetylation; Alternative splicing; Complete proteome; Isopeptide bond; Phosphoprotein; Reference proteome; Ribonucleoprotein; Ribosomal protein; RNA-binding; Ubl conjugation	38 Phosphoserine; 54 N6-acetyllysine; 165 Phosphoserine								38 70 (In isoform 2.)				40 Glycyl lysine isopeptide (Lys-Gly) (interchain with G-Cter in SUMO2)	evidence at protein level	IPR000911; IPR036796; IPR020783; IPR036769; IPR020785; IPR020784
117	4.1	4.21	34.4	27.2	24	sp|P62851|RS25_HUMAN	40S ribosomal protein S25 OS=Homo sapiens OX=9606 GN=RPS25 PE=1 SV=1	HUMAN	3	1.0666	0.579178	1.21339	0.879022	1.2942	1	0.848337	1.31826	0.758578	1.31826	1.07647	0.753376	1.19124	0.903649	1.28233	cytosol; cytosolic small ribosomal subunit; extracellular exosome; nucleolus; nucleoplasm; nucleus; ribosome; small ribosomal subunit; RNA binding; nuclear-transcribed mRNA catabolic process, nonsense-mediated decay; SRP-dependent cotranslational protein targeting to membrane; translation; translational initiation	RPS25		Q9NVV9	Belongs to the eukaryotic ribosomal protein eS25 family.					3D-structure; Acetylation; Complete proteome; Direct protein sequencing; Reference proteome; Ribonucleoprotein; Ribosomal protein	43 N6-acetyllysine; 52 N6-acetyllysine; alternate; 52 N6-succinyllysine; alternate; 60 N6-acetyllysine; 66 N6-acetyllysine; 94 N6-acetyllysine; alternate; 94 N6-succinyllysine; alternate													evidence at protein level	IPR004977; IPR036388
110	4.4	4.43	10.59	9.412	4.941	sp|Q09028|RBBP4_HUMAN	Histone-binding protein RBBP4 OS=Homo sapiens OX=9606 GN=RBBP4 PE=1 SV=3	HUMAN	2	1.0666	0.980441	1.41906	0.751623	1.51356	1.04713	0.892913	1.23595	0.847227	1.2942	0.928966	0.48839	1.34276	0.691831	1.24738	CAF-1 complex; cytosol; ESC/E(Z) complex; nuclear chromatin; nucleoplasm; nucleus; NuRD complex; NURF complex; protein-containing complex; Sin3 complex; histone binding; histone deacetylase activity; histone deacetylase binding; ATP-dependent chromatin remodeling; cell cycle; CENP-A containing nucleosome assembly; chromatin assembly; chromatin remodeling; DNA replication; DNA replication-dependen…	RBBP4 (synonym: RBAP48)		Q9BRL8; O14929; Q13547; Q13330; Q8IX07	Belongs to the WD repeat RBAP46/RBAP48/MSI1 family.	Nucleus.	Core histone-binding subunit that may target chromatin assembly factors, chromatin remodeling factors and histone deacetylases to their histone substrates in a manner that is regulated by nucleosomal DNA. Component of several complexes which regulate chromatin metabolism. These include the chromatin assembly factor 1 (CAF-1) complex, which is required for chromatin assembly following DNA replicat…			3D-structure; Acetylation; Alternative splicing; Cell cycle; Chromatin regulator; Complete proteome; Direct protein sequencing; DNA replication; Isopeptide bond; Nucleus; Phosphoprotein; Reference proteome; Repeat; Repressor; Transcription; Transcription regulation; Ubl conjugation; WD repeat	2 N-acetylalanine; 4 N6-acetyllysine; alternate; 110 Phosphoserine; 160 N6-acetyllysine; alternate; 355 Phosphoserine					1 Removed	61 F -> G (In Ref. 8; AAH15123.)		1 35 (In isoform 4.); 7 (In isoform 2.); 405 425 AENIYNDEDPEGSVDPEGQGS -> ELVLDH (In isoform 3.)				4 Glycyl lysine isopeptide (Lys-Gly) (interchain with G-Cter in SUMO2); alternate; 4 Glycyl lysine isopeptide (Lys-Gly) (interchain with G-Cter in ubiquitin); alternate; 160 Glycyl lysine isopeptide (Lys-Gly) (interchain with G-Cter in SUMO2); alternate	evidence at protein level	IPR020472; IPR022052; IPR015943; IPR001680; IPR019775; IPR017986; IPR036322
61	8.28	8.38	34.98	32.7	25.86	tr|C9J9K3|C9J9K3_HUMAN	40S ribosomal protein SA (Fragment) OS=Homo sapiens OX=9606 GN=RPSA PE=1 SV=8	HUMAN	5	1.07647	0.772663	1.19124	0.903649	1.28233	0.990832	0.697679	1.20226	0.824138	1.19124	1.05682	0.19836	1.13763	0.928966	1.20226	small ribosomal subunit; structural constituent of ribosome; translation	RPSA			Belongs to the universal ribosomal protein uS2 family.	Cytoplasm.	Required for the assembly and/or stability of the 40S ribosomal subunit. Required for the processing of the 20S rRNA-precursor to mature 18S rRNA in a late step of the maturation of 40S ribosomal subunits.			Complete proteome; Cytoplasm; Proteomics identification; Reference proteome; Ribonucleoprotein; Ribosomal protein														evidence at protein level	IPR032281; IPR001865; IPR018130; IPR027498; IPR005707; IPR023591
79	6.46	6.5	28.35	18.77	15.71	tr|E9PK01|E9PK01_HUMAN	Elongation factor 1-delta (Fragment) OS=Homo sapiens OX=9606 GN=EEF1D PE=1 SV=1	HUMAN	4	1.07647	0.859266	2.0893	0.515229	2.24905	1.02802	0.929472	3.31131	0.310456	3.40408	1	0.938928	5.91562	0.169044	5.91562	eukaryotic translation elongation factor 1 complex; translation elongation factor activity	EEF1D								Coiled coil; Complete proteome; Proteomics identification; Reference proteome														evidence at protein level	IPR036219; IPR018940; IPR014038; IPR014717; IPR001326
137	3.61	3.8	24.56	22.81	13.16	tr|A0A0A6YYL6|A0A0A6YYL6_HUMAN	Protein RPL17-C18orf32 OS=Homo sapiens OX=9606 GN=RPL17-C18orf32 PE=3 SV=1	HUMAN	2	1.07647	0.660197	1.38038	0.77983	1.48594	1.03753	0.800019	2.22844	0.465586	2.31206	1.20226	0.360235	1.88799	0.636796	2.26987
138	3.52	3.6	16.31	13.48	13.48	tr|E9PFT6|E9PFT6_HUMAN	Hemoglobin subunit delta OS=Homo sapiens OX=9606 GN=HBD PE=1 SV=1	HUMAN	2	1.07647	0.690363	1.36773	0.787046	1.48594	1.13763	0.810416	1.38038	0.824138	1.57036	1.14815	0.835192	1.22462	0.937562	1.41906	hemoglobin complex; heme binding; metal ion binding; oxygen binding; oxygen carrier activity	HBD			Belongs to the globin family.					Complete proteome; Heme; Iron; Metal-binding; Oxygen transport; Proteomics identification; Reference proteome; Transport														evidence at protein level	IPR000971; IPR009050; IPR012292; IPR002337
223	1.34	1.52	13.27	9.72	2.617	sp|P78371|TCPB_HUMAN	T-complex protein 1 subunit beta OS=Homo sapiens OX=9606 GN=CCT2 PE=1 SV=4	HUMAN	1	1.07647	0.759405	19.5884	0.0549541	19.5884	0.928966	0.789128	19.2309	0.0505825	17.8649	1.00925	0.90212	4.09261	0.246604	4.13048	azurophil granule lumen; cell body; chaperonin-containing T-complex; cytosol; extracellular exosome; extracellular region; microtubule; myelin sheath; zona pellucida receptor complex; ATP binding; protein binding involved in protein folding; ubiquitin protein ligase binding; unfolded protein binding; binding of sperm to zona pellucida; chaperone mediated protein folding independent of cofactor; c…	CCT2 (synonym: 99D8.1, CCTB)		Q8IWZ6; O60232	Belongs to the TCP-1 chaperonin family.	Cytoplasm.	Molecular chaperone; assists the folding of proteins upon ATP hydrolysis. As part of the BBS/CCT complex may play a role in the assembly of BBSome, a complex involved in ciliogenesis regulating transports vesicles to the cilia. Known to play a role, in vitro, in the folding of actin and tubulin.			Acetylation; Alternative splicing; ATP-binding; Chaperone; Complete proteome; Cytoplasm; Direct protein sequencing; Isopeptide bond; Nucleotide-binding; Phosphoprotein; Reference proteome; Ubl conjugation	2 N-acetylalanine; 3 Phosphoserine; 13 N6-acetyllysine; 60 Phosphoserine; 154 N6-acetyllysine; 181 N6-acetyllysine; 260 Phosphoserine; 261 Phosphothreonine					1 Removed	51 I -> T (In Ref. 4; BAH11729.); 126 I -> T (In Ref. 5; CAG33352.); 354 I -> T (In Ref. 4; BAF83456.); 438 S -> P (In Ref. 4; BAH13640.); 444 R -> K (In Ref. 6; BAG70037/BAG70160.); 504 L -> P (In Ref. 5; CAG33352.)		1 47 (In isoform 2.)				248 Glycyl lysine isopeptide (Lys-Gly) (interchain with G-Cter in SUMO2)	evidence at protein level	IPR012716; IPR017998; IPR002194; IPR002423; IPR027409; IPR027413; IPR027410
92	5.96	14.41	36.18	34.55	22.76	sp|P31946|1433B_HUMAN	14-3-3 protein beta/alpha OS=Homo sapiens OX=9606 GN=YWHAB PE=1 SV=3	HUMAN	7	1.08643	0.787149	1.90546	0.570164	2.07014	1.24738	0.636321	1.55597	0.801678	1.94089	1.04713	0.898122	1.2942	0.809096	1.35519	cytoplasm; cytosol; extracellular exosome; focal adhesion; melanosome; membrane; mitochondrion; nucleus; perinuclear region of cytoplasm; transcriptional repressor complex; cadherin binding; enzyme binding; histone deacetylase binding; identical protein binding; phosphoprotein binding; phosphoserine residue binding; protein domain specific binding; transcription corepressor activity; cytoplasmic …	YWHAB		Q76353; Q9P0K1-3; P15056; P22681; O00257; P30304; P30305; P30307; O94921; P67828; Q9NYF0; Q13627-2; Q9UQC2; P55040; P55041; P56524; Q11184; Q5S007; Q99759; Q99683; Q7KZI7; P27448; P26045; P04049; Q96TC7; P61587; P61588; P78362; Q8WYL5; Q91YE8; P49815; P46937; P62258; P61981; P27348; P22893	Belongs to the 14-3-3 family.	Cytoplasm.; Melanosome.	Adapter protein implicated in the regulation of a large spectrum of both general and specialized signaling pathways. Binds to a large number of partners, usually by recognition of a phosphoserine or phosphothreonine motif. Binding generally results in the modulation of the activity of the binding partner. Negative regulator of osteogenesis. Blocks the nuclear translocation of the phosphorylated f…			3D-structure; Acetylation; Alternative initiation; Complete proteome; Cytoplasm; Direct protein sequencing; Host-virus interaction; Isopeptide bond; Nitration; Phosphoprotein; Polymorphism; Reference proteome; Ubl conjugation	1 N-acetylmethionine; in 14-3-3 protein beta/alpha; alternate; 2 N-acetylthreonine; in 14-3-3 protein beta/alpha, N-terminally processed; 2 Phosphothreonine; 5 N6-acetyllysine; 51 N6-acetyllysine; alternate; 60 Phosphoserine; 70 N6-acetyllysine; 84 Nitrated tyrosine; 106 Nitrated tyrosine; 117 N6-acetyllysine; 186 Phosphoserine; 232 Phosphoserine	99 V -> I (Found in a renal cell carcinoma sample; somatic mutation.)				1 Removed; alternate			1 2 (In isoform Short.)				51 Glycyl lysine isopeptide (Lys-Gly) (interchain with G-Cter in SUMO2); alternate	evidence at protein level	IPR000308; IPR023409; IPR036815; IPR023410
50	9.99	10.2	16.31	13.52	11.59	sp|P08670|VIME_HUMAN	Vimentin OS=Homo sapiens OX=9606 GN=VIM PE=1 SV=4	HUMAN	5	1.09648	0.671444	1.30617	0.83946	1.43219	1.11686	0.771211	1.30617	0.855067	1.45881	1.13763	0.64255	1.2942	0.879022	1.47231	cell leading edge; cytoplasm; cytoskeleton; cytosol; extracellular exosome; focal adhesion; intermediate filament; neuron projection; peroxisome; phagocytic vesicle; plasma membrane; polysome; ribonucleoprotein complex; double-stranded RNA binding; identical protein binding; keratin filament binding; protein C-terminus binding; protein domain specific binding; scaffold protein binding; structural…	VIM		P14340; P27958; P31749; P31751; Q9H6U6; Q14457; Q14194; Q2TBE0; P17661; P14136; O95251; P35900; O76036; P07197; Q9HC29; Q96IZ0; Q16512; Q13835-2; Q96PV4; O60437; P41219; P54727; O95361; Q9BQE3; Q8N3L3; P63104	Belongs to the intermediate filament family.	Cytoplasm.; Cytoplasm > Cytoskeleton. Nucleus matrix.	Vimentins are class-III intermediate filaments found in various non-epithelial cells, especially mesenchymal cells. Vimentin is attached to the nucleus, endoplasmic reticulum, and mitochondria, either laterally or terminally.; Involved with LARP6 in the stabilization of type I collagen mRNAs for CO1A1 and CO1A2.	Cataract 30, multiple types: An opacification of the crystalline lens of the eye that frequently results in visual impairment or blindness. Opacities vary in morphology, are often confined to a portion of the lens, and may be static or progressive. In general, the more posteriorly located and dense an opacity, the greater the impact on visual function. - The disease is caused by mutations affecti…	Highly expressed in fibroblasts, some expression in T- and B-lymphocytes, and little or no expression in Burkitt's lymphoma cell lines. Expressed in many hormone-independent mammary carcinoma cell lines.	3D-structure; Acetylation; Cataract; Coiled coil; Complete proteome; Cytoplasm; Cytoskeleton; Direct protein sequencing; Disease mutation; Glycoprotein; Host-virus interaction; Intermediate filament; Isopeptide bond; Nucleus; Phosphoprotein; Reference proteome; S-nitrosylation; Ubl conjugation	2 N-acetylserine; 5 Phosphoserine; 7 Phosphoserine; by PKA and PKC; alternate; 8 Phosphoserine; 9 Phosphoserine; by PKC; 10 Phosphoserine; by PKC; 20 Phosphothreonine; 25 Phosphoserine; 26 Phosphoserine; 34 Phosphoserine; by PKC; alternate; 39 Phosphoserine; by CaMK2, PKA, PKC and ROCK2; 42 Phosphoserine; by PKC; 47 Phosphoserine; 49 Phosphoserine; 51 Phosphoserine; 53 Phosphotyrosine; 55 Phospho…	151 E -> K (In CTRCT30; the mutation increases the proteasome activity in transfected cells; causes also a severe kinetic defect in vimentin assembly both in vitro and in vivo; dbSNP:rs121917775.); 208 Q -> R (In CTRCT30; unknown pathological significance.)	7 O-linked (GlcNAc) serine; alternate; 33 O-linked (GlcNAc) threonine; 34 O-linked (GlcNAc) serine; alternate			1 Removed	42 S -> D (In Ref. 1; AAA61279.); 113 R -> P (In Ref. 12; CAA34499.); 197 E -> G (In Ref. 6; CAG28618.); 201 N -> S (In Ref. 17; AAA61281.); 265 L -> S (In Ref. 17; AAA61281.); 278 S -> I (In Ref. 17; AAA61281.); 339 S -> C (In Ref. 17; AAA61281.); 350 N -> K (In Ref. 17; AAA61281.); 442 L -> F (In Ref. 1; AAA61279.)						104 Glycyl lysine isopeptide (Lys-Gly) (interchain with G-Cter in SUMO2); 120 Glycyl lysine isopeptide (Lys-Gly) (interchain with G-Cter in SUMO2); alternate; 129 Glycyl lysine isopeptide (Lys-Gly) (interchain with G-Cter in SUMO2); alternate; 139 Glycyl lysine isopeptide (Lys-Gly) (interchain with G-Cter in SUMO2); alternate; 223 Glycyl lysine isopeptide (Lys-Gly) (interchain with G-Cter in SUMO…	evidence at protein level	IPR001664; IPR018039; IPR039008; IPR006821; IPR027699
67	7.34	7.43	43.05	35.76	29.8	sp|P62277|RS13_HUMAN	40S ribosomal protein S13 OS=Homo sapiens OX=9606 GN=RPS13 PE=1 SV=2	HUMAN	4	1.09648	0.389598	1.28233	0.855067	1.40605	1.01859	0.88912	1.57036	0.648634	1.59956	1.02802	0.568476	1.23595	0.831764	1.27057	cytosol; cytosolic small ribosomal subunit; extracellular exosome; focal adhesion; membrane; nucleolus; nucleoplasm; nucleus; ribosome; mRNA 5'-UTR binding; mRNA binding; RNA binding; small ribosomal subunit rRNA binding; structural constituent of ribosome; negative regulation of RNA splicing; nuclear-transcribed mRNA catabolic process, nonsense-mediated decay; SRP-dependent cotranslational prote…	RPS13		Q53EL6	Belongs to the universal ribosomal protein uS15 family.					3D-structure; Acetylation; Complete proteome; Direct protein sequencing; Isopeptide bond; Phosphoprotein; Reference proteome; Ribonucleoprotein; Ribosomal protein; Ubl conjugation	27 N6-acetyllysine; alternate; 27 N6-succinyllysine; alternate; 30 Phosphoserine; 34 N6-succinyllysine; 38 Phosphotyrosine					1 Removed	82 P -> S (In Ref. 8; AAC15854.)						43 Glycyl lysine isopeptide (Lys-Gly) (interchain with G-Cter in SUMO2)	evidence at protein level	IPR012606; IPR000589; IPR023029; IPR009068
80	6.43	6.41	14.88	11.3	5.65	sp|P40227|TCPZ_HUMAN	T-complex protein 1 subunit zeta OS=Homo sapiens OX=9606 GN=CCT6A PE=1 SV=3	HUMAN	3	1.09648	0.634807	2.26987	0.483059	2.48886	0.912011	0.699424	4.44631	0.205116	4.05509	1.01859	0.859963	3.53183	0.288403	3.59749	chaperonin-containing T-complex; cytoplasm; cytosol; extracellular exosome; microtubule; ATP binding; RNA binding; unfolded protein binding; WD40-repeat domain binding; 'de novo' protein folding; chaperone-mediated protein folding; positive regulation of establishment of protein localization to telomere; positive regulation of protein localization to Cajal body; positive regulation of telomerase …	CCT6A (synonym: CCT6, CCTZ)			Belongs to the TCP-1 chaperonin family.	Cytoplasm.	Molecular chaperone; assists the folding of proteins upon ATP hydrolysis. Known to play a role, in vitro, in the folding of actin and tubulin.			Acetylation; Alternative splicing; ATP-binding; Chaperone; Complete proteome; Cytoplasm; Direct protein sequencing; Isopeptide bond; Nucleotide-binding; Phosphoprotein; Polymorphism; Reference proteome; Ubl conjugation	2 N-acetylalanine; 5 N6-acetyllysine; 199 N6-acetyllysine; 205 Phosphoserine; 287 N6-acetyllysine; 365 N6-acetyllysine; 377 N6-acetyllysine; 388 N6-acetyllysine	229 Y -> C (In dbSNP:rs33922584.)				1 Removed	301 303 SLD -> PLS (In Ref. 3; BAB61032.)		68 112 (In isoform 2.)				251 Glycyl lysine isopeptide (Lys-Gly) (interchain with G-Cter in SUMO2)	evidence at protein level	IPR012722; IPR017998; IPR002194; IPR002423; IPR027409; IPR027413; IPR027410
127	4	4.03	19.57	15.22	10.87	sp|P63241-2|IF5A1_HUMAN	Isoform 2 of Eukaryotic translation initiation factor 5A-1 OS=Homo sapiens OX=9606 GN=EIF5A	HUMAN	2	1.09648	0.785923	1.85353	0.591562	1.87068	1.55597	0.616656	1.49969	1.03753	3.31131	0.77983	0.892121	1.70608	0.353183	1.33045
208	2	2	8.824	5.08	5.08	tr|H0Y449|H0Y449_HUMAN	Nuclease-sensitive element-binding protein 1 (Fragment) OS=Homo sapiens OX=9606 GN=YBX1 PE=1 SV=1	HUMAN	1	1.09648	0.828125	1.28233	0.855067	1.40605	1.0666	0.938417	1.39316	0.765597	1.48594	0.928966	0.620182	1.58489	0.586138	1.47231	cytosol; intracellular membrane-bounded organelle; nuclear membrane; DNA binding; regulation of transcription, DNA-templated	YBX1								Complete proteome; Proteomics identification; Reference proteome														evidence at protein level	IPR011129; IPR002059; IPR012340
205	2	2	7.554	3.957	1.799	sp|P17987|TCPA_HUMAN	T-complex protein 1 subunit alpha OS=Homo sapiens OX=9606 GN=TCP1 PE=1 SV=1	HUMAN	1	1.10662	0.639726	2.0893	0.529663	2.31206	1.2942	0.444434	2.0893	0.619441	2.72898	1.08643	0.775725	6.60694	0.164437	7.17794	acrosomal vesicle; cell body; centrosome; chaperonin-containing T-complex; cytosol; extracellular exosome; Golgi apparatus; microtubule; myelin sheath; nuclear heterochromatin; pericentriolar material; zona pellucida receptor complex; ATP binding; protein binding involved in protein folding; RNA binding; ubiquitin protein ligase binding; unfolded protein binding; 'de novo' protein folding; bindin…	TCP1 (synonym: CCT1, CCTA)		O43439; P04062; P78380	Belongs to the TCP-1 chaperonin family.	Cytoplasm.; Cytoplasm > Cytoskeleton > Microtubule organizing center > Centrosome.	Molecular chaperone; assists the folding of proteins upon ATP hydrolysis. As part of the BBS/CCT complex may play a role in the assembly of BBSome, a complex involved in ciliogenesis regulating transports vesicles to the cilia. Known to play a role, in vitro, in the folding of actin and tubulin.			Acetylation; ATP-binding; Chaperone; Complete proteome; Cytoplasm; Cytoskeleton; Direct protein sequencing; Nucleotide-binding; Phosphoprotein; Polymorphism; Reference proteome	1 N-acetylmethionine; 6 Phosphoserine; 181 Phosphotyrosine; 199 N6-acetyllysine; 400 N6-acetyllysine; 491 Phosphoserine; 494 N6-acetyllysine; 544 Phosphoserine; 551 Phosphoserine	7 V -> L (In a breast cancer sample; somatic mutation.)					480 R -> S (In Ref. 8; AAA61060.); 537 540 SKDD -> ILRI (In Ref. 1; CAA37064.)							evidence at protein level	IPR012715; IPR017998; IPR002194; IPR002423; IPR027409; IPR027413; IPR027410
43	11.77	11.84	48.57	48.57	48.57	sp|P09211|GSTP1_HUMAN	Glutathione S-transferase P OS=Homo sapiens OX=9606 GN=GSTP1 PE=1 SV=2	HUMAN	7	1.11686	0.188638	1.20226	0.928966	1.34276	1.07647	0.398064	1.15878	0.928966	1.24738	1.11686	0.162178	1.14815	0.972747	1.2942	cytoplasm; cytosol; extracellular exosome; extracellular region; extracellular space; ficolin-1-rich granule lumen; intracellular; mitochondrion; nucleus; plasma membrane; secretory granule lumen; TRAF2-GSTP1 complex; vesicle; dinitrosyl-iron complex binding; drug binding; glutathione binding; glutathione peroxidase activity; glutathione transferase activity; JUN kinase binding; kinase regulator …	GSTP1 (synonym: FAEES3, GST3)		Q92624; Q15323; P60409; P60411; Q7Z3S9; P30041; Q12933	Belongs to the GST superfamily. Pi family.	Cytoplasm.; Mitochondrion. Nucleus.	Conjugation of reduced glutathione to a wide number of exogenous and endogenous hydrophobic electrophiles. Regulates negatively CDK5 activity via p25/p35 translocation to prevent neurodegeneration.			3D-structure; Acetylation; Complete proteome; Cytoplasm; Direct protein sequencing; Mitochondrion; Nucleus; Phosphoprotein; Polymorphism; Reference proteome; Transferase	4 Phosphotyrosine; by EGFR; 62 Phosphothreonine; 103 N6-succinyllysine; 116 N6-succinyllysine; 128 N6-acetyllysine; 199 Phosphotyrosine; by EGFR	105 I -> V (In allele GSTP1*B and allele GSTP1*C; dbSNP:rs1695.); 114 A -> V (In allele GSTP1*C; dbSNP:rs1138272.); 169 G -> D (In dbSNP:rs41462048.)				1 Removed	186 A -> P (In Ref. 2; CAA30894.)							evidence at protein level	IPR010987; IPR036282; IPR004045; IPR004046; IPR003082; IPR036249
63	7.77	7.65	37.5	31.73	24.52	sp|P62241|RS8_HUMAN	40S ribosomal protein S8 OS=Homo sapiens OX=9606 GN=RPS8 PE=1 SV=2	HUMAN	4	1.11686	0.545789	1.30617	0.855067	1.45881	1.0666	0.584143	1.2942	0.824138	1.38038	1.1695	0.242321	1.35519	0.862979	1.58489	cytosol; cytosolic small ribosomal subunit; endoplasmic reticulum; extracellular exosome; focal adhesion; membrane; nucleoplasm; nucleus; ribonucleoprotein complex; RNA binding; structural constituent of ribosome; maturation of SSU-rRNA from tricistronic rRNA transcript (SSU-rRNA, 5.8S rRNA, LSU-rRNA); nuclear-transcribed mRNA catabolic process, nonsense-mediated decay; SRP-dependent cotranslatio…	RPS8 (orf: OK/SW-cl.83)			Belongs to the eukaryotic ribosomal protein eS8 family.	Cytoplasm.; Membrane > Lipid-anchor.				3D-structure; Acetylation; Complete proteome; Cytoplasm; Direct protein sequencing; Isopeptide bond; Lipoprotein; Membrane; Myristate; Phosphoprotein; Polymorphism; Reference proteome; Ribonucleoprotein; Ribosomal protein; Ubl conjugation	37 N6-acetyllysine; 128 N6-acetyllysine; 130 Phosphothreonine; 160 Phosphoserine	110 R -> G (In dbSNP:rs11537870.)				1 Removed					2 N-myristoyl glycine		170 Glycyl lysine isopeptide (Lys-Gly) (interchain with G-Cter in SUMO2); 193 Glycyl lysine isopeptide (Lys-Gly) (interchain with G-Cter in SUMO2)	evidence at protein level	IPR001047; IPR022309; IPR018283
86	6.06	6.07	17.51	10.14	10.14	sp|P62906|RL10A_HUMAN	60S ribosomal protein L10a OS=Homo sapiens OX=9606 GN=RPL10A PE=1 SV=2	HUMAN	3	1.11686	0.513506	1.27057	0.879022	1.41906	1.02802	0.74507	1.22462	0.83946	1.25892	1.07647	0.337722	1.21339	0.887156	1.30617	cytosol; cytosolic large ribosomal subunit; extracellular exosome; focal adhesion; membrane; nucleus; polysomal ribosome; RNA binding; structural constituent of ribosome; cytoplasmic translation; maturation of LSU-rRNA; nuclear-transcribed mRNA catabolic process, nonsense-mediated decay; response to ethanol; SRP-dependent cotranslational protein targeting to membrane; translation; translational i…	RPL10A (synonym: NEDD6)		Q5S007; Q9UGC6	Belongs to the universal ribosomal protein uL1 family.		Component of the large ribosomal subunit.			3D-structure; Acetylation; Complete proteome; Isopeptide bond; Phosphoprotein; Polymorphism; Reference proteome; Ribonucleoprotein; Ribosomal protein; Ubl conjugation	2 N-acetylserine; 11 Phosphotyrosine; 91 N6-acetyllysine; 106 N6-acetyllysine; 118 N6-acetyllysine; alternate	154 T -> P (In dbSNP:rs17838763.)				1 Removed	104 A -> V (In Ref. 1; AAA86463.); 209 T -> P (In Ref. 2; BAC16802.)						118 Glycyl lysine isopeptide (Lys-Gly) (interchain with G-Cter in SUMO1); alternate; 118 Glycyl lysine isopeptide (Lys-Gly) (interchain with G-Cter in SUMO2); alternate; 161 Glycyl lysine isopeptide (Lys-Gly) (interchain with G-Cter in SUMO2)	evidence at protein level	IPR002143; IPR023674; IPR028364; IPR016095; IPR023673
180	2.05	2.06	15.25	4.52	4.52	tr|H0YN26|H0YN26_HUMAN	Acidic leucine-rich nuclear phosphoprotein 32 family member A OS=Homo sapiens OX=9606 GN=ANP32A PE=1 SV=1	HUMAN	1	1.11686	0.822044	3.31131	0.337287	3.69828	0.870964	0.791917	2.0893	0.416869	1.8197	0.597035	0.41321	3.01995	0.197697	1.80302		ANP32A								Complete proteome; Proteomics identification; Reference proteome														evidence at protein level	IPR001611; IPR032675; IPR003603
59	8.33	8.32	36.09	28.99	22.49	tr|K7ELW0|K7ELW0_HUMAN	Protein/nucleic acid deglycase DJ-1 OS=Homo sapiens OX=9606 GN=PARK7 PE=1 SV=1	HUMAN	4	1.1272	0.710096	1.48594	0.758578	1.69044	0.654636	0.554461	1.59956	0.255859	1.04713	0.946237	0.887234	1.48594	0.630957	1.40605	cytosol; nucleus	PARK7								Coiled coil; Complete proteome; Proteomics identification; Reference proteome														evidence at protein level	IPR029062; IPR002818
102	4.73	4.77	19.54	18.01	16.09	sp|P12004|PCNA_HUMAN	Proliferating cell nuclear antigen OS=Homo sapiens OX=9606 GN=PCNA PE=1 SV=1	HUMAN	3	1.13763	0.915697	1.75388	0.648634	1.99526	1.14815	0.86177	1.61436	0.711214	1.85353	0.954993	0.770051	2.01372	0.474242	1.92309	centrosome; DNA replication factor C complex; extracellular exosome; nuclear body; nuclear chromosome, telomeric region; nuclear replication fork; nucleoplasm; nucleus; PCNA complex; PCNA-p21 complex; replication fork; replisome; chromatin binding; damaged DNA binding; dinucleotide insertion or deletion binding; DNA polymerase binding; DNA polymerase processivity factor activity; enzyme binding; …	PCNA		Q8TE30; P04075; P03950; P61769; P38936; P42771; Q9H211; Q13111; P06733; P39748; Q9Z111; P04406; Q14527; Q9H160; P20585; O95944; Q1K9H5; B4URF7; Q15004; P18669; P28340; P49005; Q15054; Q9HCU8; A2RU14; P60174; Q5FWF4	Belongs to the PCNA family.	Nucleus.	Auxiliary protein of DNA polymerase delta and is involved in the control of eukaryotic DNA replication by increasing the polymerase's processibility during elongation of the leading strand. Induces a robust stimulatory effect on the 3'-5' exonuclease and 3'-phosphodiesterase, but not apurinic-apyrimidinic (AP) endonuclease, APEX2 activities. Has to be loaded onto DNA in order to be able to stimul…	Ataxia-telangiectasia-like disorder 2: A neurodegenerative disorder due to defects in DNA excision repair. ATLD2 is characterized by developmental delay, ataxia, sensorineural hearing loss, short stature, cutaneous and ocular telangiectasia, and photosensitivity. - The disease is caused by mutations affecting the gene represented in this entry.		3D-structure; Acetylation; Complete proteome; Deafness; Direct protein sequencing; Disease mutation; DNA damage; DNA repair; DNA replication; DNA-binding; Dwarfism; Isopeptide bond; Methylation; Neurodegeneration; Nucleus; Phosphoprotein; Reference proteome; Ubl conjugation	14 N6-acetyllysine; 77 N6-acetyllysine; 80 N6-acetyllysine; 211 Phosphotyrosine; by EGFR; 248 N6-acetyllysine	228 S -> I (In ATLD2; a hypomorphic mutation affecting DNA repair in response to UV; results in significantly decreased interaction with FEN1, LIG1 and ERCC5; dbSNP:rs369958038.)											164 Glycyl lysine isopeptide (Lys-Gly) (interchain with G-Cter in SUMO2); alternate; 164 Glycyl lysine isopeptide (Lys-Gly) (interchain with G-Cter in ubiquitin); alternate; 254 Glycyl lysine isopeptide (Lys-Gly) (interchain with G-Cter in SUMO2)	evidence at protein level	IPR000730; IPR022649; IPR022659; IPR022648
154	2.71	2.8	12.06	8.163	3.896	sp|P50991|TCPD_HUMAN	T-complex protein 1 subunit delta OS=Homo sapiens OX=9606 GN=CCT4 PE=1 SV=4	HUMAN	2	1.14815	0.670651	2.0893	0.549541	2.39883	0.751623	0.426567	2.29087	0.328095	1.72187	0.77983	0.479052	2.0893	0.37325	1.6293	cell body; cell projection; centrosome; chaperonin-containing T-complex; cytosol; extracellular exosome; melanosome; microtubule; nucleoplasm; zona pellucida receptor complex; ATP binding; protein binding involved in protein folding; RNA binding; unfolded protein binding; 'de novo' protein folding; binding of sperm to zona pellucida; chaperone-mediated protein folding; positive regulation of esta…	CCT4 (synonym: CCTD, SRB)		P78380	Belongs to the TCP-1 chaperonin family.	Cytoplasm.; Melanosome. Cytoplasm > Cytoskeleton > Microtubule organizing center > Centrosome. Cytoplasm > Cytoskeleton > Cilium basal body.	Molecular chaperone; assists the folding of proteins upon ATP hydrolysis. As part of the BBS/CCT complex may play a role in the assembly of BBSome, a complex involved in ciliogenesis regulating transports vesicles to the cilia. Known to play a role, in vitro, in the folding of actin and tubulin.			Acetylation; Alternative splicing; ATP-binding; Cell projection; Chaperone; Complete proteome; Cytoplasm; Cytoskeleton; Direct protein sequencing; Methylation; Nucleotide-binding; Phosphoprotein; Polymorphism; Reference proteome	19 Omega-N-methylarginine; 21 N6-acetyllysine; 36 Phosphoserine; 184 Phosphoserine; 202 Phosphoserine; 288 N6-acetyllysine; 302 N6-acetyllysine; 319 N6-acetyllysine; 326 N6-acetyllysine; 444 Phosphoserine	112 I -> V (In dbSNP:rs2272428.)				1 Removed	435 R -> A (In Ref. 1; AAC50384.); 531 K -> R (In Ref. 3; BAH13897.)		60 89 (In isoform 2.)					evidence at protein level	IPR012717; IPR017998; IPR002194; IPR002423; IPR027409; IPR027413; IPR027410
214	2	2	10.71	7.143	7.143	tr|A6NCQ8|A6NCQ8_HUMAN	High affinity immunoglobulin epsilon receptor subunit gamma OS=Homo sapiens OX=9606 GN=FCER1G PE=1 SV=1	HUMAN	1	1.14815	0.655737	2.18776	0.524808	2.51189	1.64437	0.500765	1.80302	0.912011	3.04789	1.25892	0.772448	2.18776	0.57544	2.75423	integral component of membrane	FCER1G								Complete proteome; Membrane; Proteomics identification; Reference proteome; Signal; Transmembrane; Transmembrane helix					1 18									evidence at protein level	IPR021663
48	10.4	10.43	40.25	36.1	29.05	sp|O00299|CLIC1_HUMAN	Chloride intracellular channel protein 1 OS=Homo sapiens OX=9606 GN=CLIC1 PE=1 SV=4	HUMAN	5	1.18032	0.233069	1.41906	0.831764	1.64437	1.80302	0.295936	1.59956	1.1272	3.56451	1.25892	0.289238	1.43219	0.879022	1.8197	blood microparticle; brush border; chloride channel complex; cytoplasm; extracellular exosome; extracellular space; membrane; mitochondrion; nuclear envelope; nuclear membrane; nucleus; perinuclear region of cytoplasm; plasma membrane; vesicle; cadherin binding; chloride channel activity; voltage-gated ion channel activity; chloride transport; platelet aggregation; positive regulation of osteobla…	CLIC1 (synonym: G6, NCC27)		O75832	Belongs to the chloride channel CLIC family.	Nucleus.; Nucleus membrane > Single-pass membrane protein. Cytoplasm. Cell membrane > Single-pass membrane protein.	Can insert into membranes and form chloride ion channels. Channel activity depends on the pH. Membrane insertion seems to be redox-regulated and may occur only under oxydizing conditions. Involved in regulation of the cell cycle.		Expression is prominent in heart, placenta, liver, kidney and pancreas.	3D-structure; Acetylation; Cell membrane; Chloride; Chloride channel; Complete proteome; Cytoplasm; Direct protein sequencing; Disulfide bond; Glutathionylation; Ion channel; Ion transport; Membrane; Nucleus; Phosphoprotein; Reference proteome; Transmembrane; Transmembrane helix; Transport; Voltage-gated channel	2 N-acetylalanine; 13 N6-acetyllysine; 24 S-glutathionyl cysteine; alternate; 119 N6-acetyllysine; 121 Phosphoserine; 131 N6-acetyllysine; 156 Phosphoserine; 211 Phosphoserine; 233 Phosphotyrosine					1 Removed	63 Q -> E (In Ref. 1; AAC25675 and 3; AAD26137.)					24 59 Alternate		evidence at protein level	IPR002946; IPR030259; IPR010987; IPR036282; IPR004045; IPR036249
168	2.18	2.39	24.34	21.71	11.18	sp|P62269|RS18_HUMAN	40S ribosomal protein S18 OS=Homo sapiens OX=9606 GN=RPS18 PE=1 SV=3	HUMAN	2	1.20226	0.90092	1.94089	0.619441	2.33346	1.0666	0.721557	1.75388	0.608135	1.88799	1.48594	0.951555	1.92309	0.772681	2.88403	cytosol; cytosolic small ribosomal subunit; extracellular exosome; focal adhesion; membrane; nucleoplasm; nucleus; ribosome; small ribosomal subunit; RNA binding; rRNA binding; structural constituent of ribosome; nuclear-transcribed mRNA catabolic process, nonsense-mediated decay; ribosome biogenesis; SRP-dependent cotranslational protein targeting to membrane; translation; translational initiati…	RPS18 (synonym: D6S218E)			Belongs to the universal ribosomal protein uS13 family.	Cytoplasm.	Located at the top of the head of the 40S subunit, it contacts several helices of the 18S rRNA.			3D-structure; Acetylation; Complete proteome; Cytoplasm; Direct protein sequencing; Isopeptide bond; Reference proteome; Ribonucleoprotein; Ribosomal protein; RNA-binding; rRNA-binding; Ubl conjugation	2 N-acetylserine; 94 N6-acetyllysine; alternate; 106 N6-acetyllysine; alternate					1 Removed	55 R -> S (In Ref. 6; AA sequence.)						91 Glycyl lysine isopeptide (Lys-Gly) (interchain with G-Cter in SUMO2); 94 Glycyl lysine isopeptide (Lys-Gly) (interchain with G-Cter in SUMO2); alternate; 106 Glycyl lysine isopeptide (Lys-Gly) (interchain with G-Cter in SUMO2); alternate	evidence at protein level	IPR027437; IPR001892; IPR010979; IPR018269
221	1.63	1.78	7.191	3.371	2.472	sp|P50395|GDIB_HUMAN	Rab GDP dissociation inhibitor beta OS=Homo sapiens OX=9606 GN=GDI2 PE=1 SV=2	HUMAN	1	1.21339	0.0583648	2.37684	0.510505	3.16228	0.383707	0.0533994	2.26987	0.170608	0.870964	3.7325	0.0363433	2.60615	1.43219	10.4713	azurophil granule lumen; cytoplasm; cytosol; extracellular exosome; extracellular region; focal adhesion; Golgi apparatus; membrane; myelin sheath; secretory granule lumen; vesicle; GTPase activator activity; Rab GDP-dissociation inhibitor activity; RNA binding; small GTPase binding; neutrophil degranulation; protein transport; regulation of small GTPase mediated signal transduction; signal trans…	GDI2 (synonym: RABGDIB)		Q8BMD2; Q8BMD2-1; P61027; P62820-1; P20338; P61007; P55258	Belongs to the Rab GDI family.	Cytoplasm.; Membrane > Peripheral membrane protein.	Regulates the GDP/GTP exchange reaction of most Rab proteins by inhibiting the dissociation of GDP from them, and the subsequent binding of GTP to them.		Ubiquitous.	Acetylation; Alternative splicing; Complete proteome; Cytoplasm; GTPase activation; Membrane; Phosphoprotein; Reference proteome	1 N-acetylmethionine; 57 N6-succinyllysine; 61 Phosphoserine; 112 N6-acetyllysine; 130 Phosphoserine; 269 N6-acetyllysine; 382 Phosphoserine						2 N -> D (In Ref. 1; BAA03095.)		86 130 (In isoform 2.)					evidence at protein level	IPR036188; IPR018203; IPR000806
151	2.81	2.93	21.8	14.69	6.161	sp|P26373|RL13_HUMAN	60S ribosomal protein L13 OS=Homo sapiens OX=9606 GN=RPL13 PE=1 SV=4	HUMAN	1	1.23595	0.908081	1.6293	0.758578	2.07014	0.855067	0.74249	1.52757	0.549541	1.30617	1.40605	0.929171	1.67494	0.83946	2.65461	cytosol; cytosolic large ribosomal subunit; cytosolic ribosome; endoplasmic reticulum; membrane; nucleolus; nucleus; RNA binding; structural constituent of ribosome; nuclear-transcribed mRNA catabolic process, nonsense-mediated decay; SRP-dependent cotranslational protein targeting to membrane; translation; translational initiation	RPL13 (synonym: BBC1; orf: OK/SW-cl.46)		Q8NHQ1; Q5S007; P16333; P27986; Q15554	Belongs to the eukaryotic ribosomal protein eL13 family.				Higher levels of expression in benign breast lesions than in carcinomas.	3D-structure; Acetylation; Alternative splicing; Complete proteome; Isopeptide bond; Phosphoprotein; Polymorphism; Reference proteome; Ribonucleoprotein; Ribosomal protein; Ubl conjugation	16 N6-acetyllysine; 52 Phosphoserine; 77 Phosphoserine; 106 Phosphoserine; 177 N6-acetyllysine; alternate	112 A -> T (In dbSNP:rs9930567.); 170 T -> P (In dbSNP:rs1062450.)					9 V -> A (In Ref. 3; BAG59685.)		88 134 (In isoform 2.)				123 Glycyl lysine isopeptide (Lys-Gly) (interchain with G-Cter in SUMO2); 145 Glycyl lysine isopeptide (Lys-Gly) (interchain with G-Cter in SUMO2); 174 Glycyl lysine isopeptide (Lys-Gly) (interchain with G-Cter in SUMO1); alternate; 174 Glycyl lysine isopeptide (Lys-Gly) (interchain with G-Cter in SUMO2); alternate; 177 Glycyl lysine isopeptide (Lys-Gly) (interchain with G-Cter in SUMO2); alterna…	evidence at protein level	IPR001380; IPR018256
173	2.13	2.16	15.98	15.98	8.876	tr|J3QLE5|J3QLE5_HUMAN	Small nuclear ribonucleoprotein-associated protein N (Fragment) OS=Homo sapiens OX=9606 GN=SNRPN PE=1 SV=1	HUMAN	1	1.24738	0.770463	1.6293	0.765597	3.76704	1.49969	0.829314	1.75388	0.855067	3.13329	1.78649	0.878339	1.7378	1.02802	7.94328	nucleoplasm	SNRPN								Complete proteome; Proteomics identification; Reference proteome														evidence at protein level	IPR001163; IPR010920
210	2	2	14.78	11.3	7.826	tr|C9JU56|C9JU56_HUMAN	60S ribosomal protein L31 (Fragment) OS=Homo sapiens OX=9606 GN=RPL31 PE=1 SV=1	HUMAN	1	1.24738	0.595243	20.7014	0.060256	21.2814	0.912011	0.90016	19.4089	0.0501187	17.7011	0.937562	0.931637	19.2309	0.0510505	18.0302	ribosome; structural constituent of ribosome; translation	RPL31								Complete proteome; Proteomics identification; Reference proteome														evidence at protein level	IPR000054; IPR020052; IPR023621
183	2.04	2.19	4.421	4.421	2.737	sp|Q01518|CAP1_HUMAN	Adenylyl cyclase-associated protein 1 OS=Homo sapiens OX=9606 GN=CAP1 PE=1 SV=5	HUMAN	1	1.25892	0.488967	2.22844	0.564937	2.80543	0.666807	0.950312	2.26987	0.248886	1.51356	2.0893	0.33519	2.14783	0.972747	6.30957	azurophil granule lumen; cortical actin cytoskeleton; extracellular exosome; extracellular region; focal adhesion; plasma membrane; actin binding; adenylate cyclase binding; actin polymerization or depolymerization; activation of adenylate cyclase activity; ameboidal-type cell migration; cell morphogenesis; establishment or maintenance of cell polarity; neutrophil degranulation; receptor-mediated…	CAP1 (synonym: CAP)			Belongs to the CAP family.	Cell membrane; Peripheral membrane protein.	Directly regulates filament dynamics and has been implicated in a number of complex developmental and morphological processes, including mRNA localization and the establishment of cell polarity.			3D-structure; Acetylation; Actin-binding; Alternative splicing; Cell membrane; Complete proteome; Direct protein sequencing; Isopeptide bond; Membrane; Methylation; Phosphoprotein; Polymorphism; Reference proteome; Ubl conjugation	2 N-acetylalanine; 31 Phosphotyrosine; 34 Phosphoserine; 81 N6-acetyllysine; 287 N6-methyllysine; 290 Phosphoserine; 295 Phosphoserine; 301 Phosphoserine; 307 Phosphothreonine; 308 Phosphoserine; 310 Phosphoserine	229 C -> G (In dbSNP:rs11207440.); 236 C -> G (In dbSNP:rs6665926.); 245 I -> S (In dbSNP:rs6665933.); 247 C -> G (In dbSNP:rs6665936.); 249 Y -> D (In dbSNP:rs6665937.); 256 S -> A (In dbSNP:rs6665944.)				1 Removed	374 N -> S (In Ref. 5; BAD96233.)		38 (In isoform 2.)				348 Glycyl lysine isopeptide (Lys-Gly) (interchain with G-Cter in SUMO1)	evidence at protein level	IPR001837; IPR013912; IPR013992; IPR017901; IPR016098; IPR028415; IPR036223; IPR028417; IPR018106; IPR036222; IPR006599
222	1.58	1.84	15.24	12.2	5.488	sp|P84103|SRSF3_HUMAN	Serine/arginine-rich splicing factor 3 OS=Homo sapiens OX=9606 GN=SRSF3 PE=1 SV=1	HUMAN	1	1.25892	0.345286	1.33045	0.946237	1.67494	1.0666	0.597361	1.77011	0.60256	1.88799	1.02802	0.573441	1.43219	0.717794	1.47231	cytoplasm; nuclear speck; nucleoplasm; phospholipase binding; RNA binding; sequence-specific mRNA binding; cellular response to leukemia inhibitory factor; mRNA 3'-end processing; mRNA export from nucleus; mRNA splicing, via spliceosome; regulation of mRNA splicing, via spliceosome; RNA export from nucleus	SRSF3 (synonym: SFRS3, SRP20)		Q9UBU9; Q15366; Q9Y5E9; Q15287; Q9JKL7	Belongs to the splicing factor SR family.	Nucleus.; Nucleus speckle. Cytoplasm.	Splicing factor that specifically promotes exon-inclusion during alternative splicing (PubMed:26876937). Interaction with YTHDC1, a RNA-binding protein that recognizes and binds N6-methyladenosine (m6A)-containing RNAs, promotes recruitment of SRSF3 to its mRNA-binding elements adjacent to m6A sites, leading to exon-inclusion during alternative splicing (PubMed:26876937). Also functions as export…			3D-structure; Acetylation; Alternative splicing; Complete proteome; Cytoplasm; Direct protein sequencing; mRNA processing; mRNA splicing; mRNA transport; Nucleus; Phosphoprotein; Reference proteome; Repeat; RNA-binding; Transport	1 N-acetylmethionine; 5 Phosphoserine; 23 N6-acetyllysine								115 164 SPRRRSFSRSRSRSLSRDRRRERSLSRERNHKPSRSFSRSRSRSRSNERK -> VTIMSLLTTL (In isoform 2.)					evidence at protein level	IPR012677; IPR035979; IPR000504
93	5.8	5.86	14.04	11.8	10.67	sp|Q15365|PCBP1_HUMAN	Poly(rC)-binding protein 1 OS=Homo sapiens OX=9606 GN=PCBP1 PE=1 SV=2	HUMAN	3	1.2942	0.618814	2.0893	0.619441	2.70396	1.15878	0.751844	2.0893	0.554626	2.44343	1.43219	0.517569	2.0893	0.685488	2.99226	cytoplasm; cytoplasmic ribonucleoprotein granule; cytosol; extracellular exosome; membrane; nuclear speck; nucleoplasm; cadherin binding; mRNA binding; RNA binding; RNA polymerase II transcription factor activity, sequence-specific DNA binding; sequence-specific single stranded DNA binding; single-stranded DNA binding; mRNA splicing, via spliceosome; positive regulation of transcription by RNA po…	PCBP1		O41951; Q67020; Q13153; Q13153-1; Q15366; Q13427; Q6P2Q9; P26599; Q9UHX1; Q96PU8; P98179; Q14498; Q14498-2; P09012; Q96EK4; Q9Y3Q8; Q9Y2W2; Q96NB3		Nucleus.; Cytoplasm.	Single-stranded nucleic acid binding protein that binds preferentially to oligo dC. In case of infection by poliovirus, plays a role in initiation of viral RNA replication in concert with the viral protein 3CD (PubMed:12414943).		Abundantly expressed in skeletal muscle, thymus and peripheral blood leukocytes while a lower expression is observed in prostate, spleen, testis, ovary, small intestine, heart, liver, adrenal and thyroid glands.	3D-structure; Acetylation; Complete proteome; Cytoplasm; Direct protein sequencing; DNA-binding; Isopeptide bond; Nucleus; Phosphoprotein; Reference proteome; Repeat; Ribonucleoprotein; RNA-binding; Ubl conjugation; Viral RNA replication	1 N-acetylmethionine; 173 Phosphoserine; 189 Phosphoserine; 190 Phosphoserine; 246 Phosphoserine; 264 Phosphoserine; 273 Phosphoserine						205 A -> V (In Ref. 1; CAA55016.); 299 300 (In Ref. 3; CAA82631.)						115 Glycyl lysine isopeptide (Lys-Gly) (interchain with G-Cter in SUMO2)	evidence at protein level	IPR004087; IPR004088; IPR036612
14	30.32	30.31	46.56	45.68	44.35	sp|P68363|TBA1B_HUMAN	Tubulin alpha-1B chain OS=Homo sapiens OX=9606 GN=TUBA1B PE=1 SV=1	HUMAN	19	1.30617	0.405175	1.21339	1.07647	1.49969	2.85759	0.0211534	1.43219	1.99526	3.66438	6.25173	1.4476e-05	1.8197	3.43558	9.63829	cytoplasmic microtubule; membrane raft; microtubule; microtubule cytoskeleton; myelin sheath; double-stranded RNA binding; GTP binding; GTPase activity; structural constituent of cytoskeleton; structural molecule activity; ubiquitin protein ligase binding; cell division; cellular response to interleukin-4; cytoskeleton-dependent intracellular transport; microtubule cytoskeleton organization; micr…	TUBA1B		Q6RW13; Q8AZK7; Q13509	Belongs to the tubulin family.	Cytoplasm; Cytoskeleton.	Tubulin is the major constituent of microtubules. It binds two moles of GTP, one at an exchangeable site on the beta chain and one at a non-exchangeable site on the alpha chain.			3D-structure; Acetylation; Alternative splicing; Complete proteome; Cytoplasm; Cytoskeleton; Direct protein sequencing; GTP-binding; Isopeptide bond; Methylation; Microtubule; Nitration; Nucleotide-binding; Phosphoprotein; Reference proteome; Ubl conjugation	40 N6,N6,N6-trimethyllysine; alternate; 40 N6-acetyllysine; alternate; 48 Phosphoserine; 232 Phosphoserine; 282 Nitrated tyrosine; 339 Omega-N-methylarginine; 439 Phosphoserine; 445 5-glutamyl polyglutamate; 451 3'-nitrotyrosine						131 G -> R (In Ref. 1; AAA91576.); 290 E -> D (In Ref. 1; AAA91576.); 308 R -> G (In Ref. 1; AAA91576.); 340 S -> T (In Ref. 1; AAA91576.)		108 223 (In isoform 2.)				326 Glycyl lysine isopeptide (Lys-Gly) (interchain with G-Cter in ubiquitin); 370 Glycyl lysine isopeptide (Lys-Gly) (interchain with G-Cter in ubiquitin)	evidence at protein level	IPR002452; IPR008280; IPR000217; IPR018316; IPR037103; IPR036525; IPR023123; IPR017975; IPR003008
20	23.49	22.82	44.25	41	33.92	sp|P07355|ANXA2_HUMAN	Annexin A2 OS=Homo sapiens OX=9606 GN=ANXA2 PE=1 SV=2	HUMAN	11	1.31826	0.20254	1.38038	0.954993	1.67494	2.208	0.669396	1.6293	1.35519	2.88403	1.1695	0.472238	1.30617	0.895365	1.55597	azurophil granule lumen; basement membrane; basolateral plasma membrane; cell cortex; cell surface; cell-cell adherens junction; cytoplasm; cytosol; early endosome; endosome; extracellular exosome; extracellular matrix; extracellular region; extracellular space; extrinsic component of plasma membrane; late endosome membrane; lipid droplet; lysosomal membrane; macropinosome; melanosome; membrane; …	ANXA2 (synonym: ANX2, ANX2L4, CAL1H, LPC2D)		Q99IB8; P03950; P46092; P40692; P75409; P15363; Q8NBP7; Q9NUX5	Belongs to the annexin family.	Secreted; Extracellular space > Extracellular matrix > Basement membrane. Melanosome.	Calcium-regulated membrane-binding protein whose affinity for calcium is greatly enhanced by anionic phospholipids. It binds two calcium ions with high affinity. May be involved in heat-stress response. Inhibits PCSK9-enhanced LDLR degradation, probably reduces PCSK9 protein levels via a translational mechanism but also competes with LDLR for binding with PCSK9 (PubMed:18799458, PubMed:24808179, …			3D-structure; Acetylation; Alternative splicing; Annexin; Basement membrane; Calcium; Calcium/phospholipid-binding; Complete proteome; Direct protein sequencing; Extracellular matrix; Isopeptide bond; Phosphoprotein; Polymorphism; Reference proteome; Repeat; RNA-binding; Secreted; Ubl conjugation	2 N-acetylserine; 24 Phosphotyrosine; by SRC; 26 Phosphoserine; by PKC; 49 N6-acetyllysine; alternate; 152 N6-acetyllysine; 184 Phosphoserine; 199 Phosphotyrosine; 227 N6-acetyllysine	98 V -> L (Polymorphism; does not affect interaction with PCSK9; dbSNP:rs17845226.)				1 Removed	29 A -> P (In Ref. 9; AA sequence.); 166 D -> G (In Ref. 4; CAE45704.); 293 V -> A (In Ref. 6; AAH23990.)		1 M -> MGRQLAGCGDAGKKASFKM (In isoform 2.)				49 Glycyl lysine isopeptide (Lys-Gly) (interchain with G-Cter in SUMO1); alternate; 49 Glycyl lysine isopeptide (Lys-Gly) (interchain with G-Cter in SUMO2); alternate	evidence at protein level	IPR001464; IPR018502; IPR018252; IPR037104; IPR002389
134	3.87	4.03	16.59	14.63	7.073	tr|A0A1B0GWE8|A0A1B0GWE8_HUMAN	Cathepsin D OS=Homo sapiens OX=9606 GN=CTSD PE=1 SV=1	HUMAN	2	1.34276	0.616874	3.76704	0.356451	5.05825	1.1695	0.815813	3.46737	0.337287	4.05509	1.30617	0.51611	3.0761	0.42462	3.98107
176	2.07	3.91	15.28	13.95	7.973	tr|H3BRU6|H3BRU6_HUMAN	Poly(rC)-binding protein 2 (Fragment) OS=Homo sapiens OX=9606 GN=PCBP2 PE=1 SV=1	HUMAN	2	1.34276	0.579145	2.0893	0.642688	2.80543	1.27057	0.634992	2.0893	0.608135	2.67917	1.18032	0.730718	2.0893	0.564937	2.46604	RNA binding	PCBP2								Complete proteome; Proteomics identification; Reference proteome														evidence at protein level	IPR004087; IPR004088; IPR036612
215	2	2	16.3	11.96	11.96	sp|P62304|RUXE_HUMAN	Small nuclear ribonucleoprotein E OS=Homo sapiens OX=9606 GN=SNRPE PE=1 SV=1	HUMAN	1	1.34276	0.53833	2.18776	0.613762	2.93765	1.41906	0.492702	1.97697	0.717794	2.80543	1.25892	0.451048	2.18776	0.57544	2.75423	catalytic step 2 spliceosome; cytosol; methylosome; nucleoplasm; nucleus; pICln-Sm protein complex; precatalytic spliceosome; small nuclear ribonucleoprotein complex; SMN-Sm protein complex; spliceosomal complex; U1 snRNP; U12-type spliceosomal complex; U2 snRNP; U2-type catalytic step 2 spliceosome; U4 snRNP; U4/U6 x U5 tri-snRNP complex; U5 snRNP; U7 snRNP; RNA binding; hair cycle; histone mRNA…	SNRPE		Q8TEQ6; P62306; P62308	Belongs to the snRNP Sm proteins family.	Cytoplasm; Cytosol. Nucleus.	Core component of the spliceosomal U1, U2, U4 and U5 small nuclear ribonucleoproteins (snRNPs), the building blocks of the spliceosome. Thereby, plays an important role in the splicing of cellular pre-mRNAs. Most spliceosomal snRNPs contain a common set of Sm proteins SNRPB, SNRPD1, SNRPD2, SNRPD3, SNRPE, SNRPF and SNRPG that assemble in a heptameric protein ring on the Sm site of the small nucle…	Hypotrichosis 11: A form of hypotrichosis, a condition characterized by the presence of less than the normal amount of hair and abnormal hair follicles and shafts, which are thin and atrophic. The extent of scalp and body hair involvement can be very variable, within as well as between families. HYPT11 is characterized by scanty or absent eyebrows and a highly variable degree of alopecia since bi…	Widely expressed. In scalp skin, it is present in the hair follicle, the epidermis, and the dermis.	3D-structure; Complete proteome; Cytoplasm; Disease mutation; Hypotrichosis; mRNA processing; mRNA splicing; Nucleus; Reference proteome; Ribonucleoprotein; RNA-binding; Spliceosome		45 G -> S (In HYPT11; does not affect subcellular localization; dbSNP:rs587776925.)												evidence at protein level	IPR001163; IPR010920; IPR027078
192	2.01	2	10.39	7.273	4.675	tr|H0YIV4|H0YIV4_HUMAN	Nucleosome assembly protein 1-like 1 (Fragment) OS=Homo sapiens OX=9606 GN=NAP1L1 PE=1 SV=1	HUMAN	1	1.39316	0.541046	2.0893	0.666807	2.91072	1.01859	0.948877	2.0893	0.487529	2.12814	0.946237	0.925338	2.0893	0.452898	1.97697	nucleus; nucleosome assembly	NAP1L1			Belongs to the nucleosome assembly protein (NAP) family.					Coiled coil; Complete proteome; Proteomics identification; Reference proteome														evidence at protein level	IPR037231; IPR002164
54	9.55	9.82	75	75	75	sp|P62328|TYB4_HUMAN	Thymosin beta-4 OS=Homo sapiens OX=9606 GN=TMSB4X PE=1 SV=2	HUMAN	5	1.40605	0.764007	1.33045	1.05682	2.96483	0.972747	0.38864	2.22844	0.731139	2.1677	1.61436	0.818601	1.41906	1.13763	4.52898	cytoplasm; cytoskeleton; cytosol; extracellular region; intracellular; nucleus; platelet alpha granule lumen; actin monomer binding; enzyme binding; RNA binding; actin filament organization; cytoplasmic sequestering of NF-kappaB; negative regulation of interleukin-8 secretion; negative regulation of NF-kappaB transcription factor activity; negative regulation of NIK/NF-kappaB signaling; negative …	TMSB4X (synonym: TB4X, THYB4, TMSB4)		P40692; Q8TAS1-2	Belongs to the thymosin beta family.	Cytoplasm; Cytoskeleton.	Plays an important role in the organization of the cytoskeleton (By similarity). Binds to and sequesters actin monomers (G actin) and therefore inhibits actin polymerization.; Seraspenide inhibits the entry of hematopoietic pluripotent stem cells into the S-phase.		Expressed in several hemopoietic cell lines and lymphoid malignant cells. Decreased levels in myeloma cells.	3D-structure; Acetylation; Actin-binding; Complete proteome; Cytoplasm; Cytoskeleton; Direct protein sequencing; Isopeptide bond; Phosphoprotein; Reference proteome; Ubl conjugation	2 N-acetylserine; 2 Phosphoserine; 4 N6-acetyllysine; 12 N6-acetyllysine; alternate; 23 Phosphothreonine; 26 N6-acetyllysine; 31 Phosphoserine; 32 N6-acetyllysine; 34 Phosphothreonine; 39 N6-acetyllysine					1 Removed							12 Glycyl lysine isopeptide (Lys-Gly) (interchain with G-Cter in SUMO2); alternate	evidence at protein level	IPR001152; IPR038386
155	2.69	2.98	27.78	27.78	23.81	sp|P62318|SMD3_HUMAN	Small nuclear ribonucleoprotein Sm D3 OS=Homo sapiens OX=9606 GN=SNRPD3 PE=1 SV=1	HUMAN	2	1.40605	0.894796	2.03236	0.691831	3.63078	1.64437	0.628204	1.33045	1.23595	5.97035	1.8197	0.589858	1.45881	1.24738	7.11213	catalytic step 2 spliceosome; commitment complex; cytosol; methylosome; nuclear body; nucleoplasm; pICln-Sm protein complex; precatalytic spliceosome; prespliceosome; small nuclear ribonucleoprotein complex; SMN-Sm protein complex; spliceosomal complex; spliceosomal tri-snRNP complex; U1 snRNP; U12-type spliceosomal complex; U2 snRNP; U2-type catalytic step 2 spliceosome; U4 snRNP; U5 snRNP; U7 s…	SNRPD3		P54105; P84090; Q9UK45; P14678	Belongs to the snRNP core protein family.	Cytoplasm; Cytosol. Nucleus.	Core component of the spliceosomal U1, U2, U4 and U5 small nuclear ribonucleoproteins (snRNPs), the building blocks of the spliceosome. Thereby, plays an important role in the splicing of cellular pre-mRNAs. Most spliceosomal snRNPs contain a common set of Sm proteins SNRPB, SNRPD1, SNRPD2, SNRPD3, SNRPE, SNRPF and SNRPG that assemble in a heptameric protein ring on the Sm site of the small nucle…			3D-structure; Acetylation; Alternative splicing; Complete proteome; Cytoplasm; Direct protein sequencing; Methylation; mRNA processing; mRNA splicing; Nucleus; Reference proteome; Repeat; Ribonucleoprotein; RNA-binding; Spliceosome	2 N-acetylserine					1 Removed			107 126 VAARGRGRGMGRGNIFQKRR -> GYLSSLEWVLVHIC (In isoform 2.)					evidence at protein level	IPR027141; IPR001163; IPR010920; IPR034099
2	59.31	58.19	55.42	53.87	42.26	sp|P11142|HSP7C_HUMAN	Heat shock cognate 71 kDa protein OS=Homo sapiens OX=9606 GN=HSPA8 PE=1 SV=1	HUMAN	32	1.43219	0.731264	1.28233	1.11686	1.70608	1.6293	0.618972	1.43219	1.13763	1.90546	2.12814	0.0807553	1.59956	1.33045	2.80543	blood microparticle; chaperone complex; clathrin-sculpted gamma-aminobutyric acid transport vesicle membrane; cytosol; extracellular exosome; extracellular region; extracellular space; ficolin-1-rich granule lumen; focal adhesion; intracellular; late endosome; lumenal side of lysosomal membrane; lysosomal lumen; lysosomal membrane; melanosome; membrane; myelin sheath; nucleolus; nucleoplasm; nucl…	HSPA8 (synonym: HSC70, HSP73, HSPA10)		Q99IB8; P60709; Q9GZX7; P49407; P32121; Q9NQ11; Q99933; O95816; O95429; Q8AZK7; P00533; O14976; P34932; Q9NZL4; P05412; P00338; Q5S007; P03485; P14598; Q9UNE7; Q9UNE7-1; P61764; O00635	Belongs to the heat shock protein 70 family.	Cytoplasm.; Melanosome. Nucleus > Nucleolus. Cell membrane.	Molecular chaperone implicated in a wide variety of cellular processes, including protection of the proteome from stress, folding and transport of newly synthesized polypeptides, activation of proteolysis of misfolded proteins and the formation and dissociation of protein complexes. Plays a pivotal role in the protein quality control system, ensuring the correct folding of proteins, the re-foldin…		Ubiquitous.	3D-structure; Acetylation; Alternative splicing; ATP-binding; Cell membrane; Chaperone; Complete proteome; Cytoplasm; Direct protein sequencing; Host-virus interaction; Isopeptide bond; Membrane; Methylation; mRNA processing; mRNA splicing; Nucleotide-binding; Nucleus; Phosphoprotein; Polymorphism; Reference proteome; Repressor; Spliceosome; Stress response; Transcription; Transcription regulatio…	2 N-acetylserine; 108 N6-acetyllysine; 153 Phosphoserine; 246 N6-acetyllysine; 319 N6-acetyllysine; alternate; 319 N6-succinyllysine; alternate; 328 N6-acetyllysine; 329 Phosphoserine; 362 Phosphoserine; 469 Omega-N-methylarginine; 512 N6-acetyllysine; alternate; 512 N6-succinyllysine; alternate; 524 N6-acetyllysine; 541 Phosphoserine; 561 N6,N6,N6-trimethyllysine; by METTL21A; alternate; 561 N6,…	32 D -> Y (In dbSNP:rs11551602.); 459 F -> L (In dbSNP:rs11551598.)				1 Removed			464 616 (In isoform 2.)				512 Glycyl lysine isopeptide (Lys-Gly) (interchain with G-Cter in SUMO1); alternate; 512 Glycyl lysine isopeptide (Lys-Gly) (interchain with G-Cter in SUMO2); alternate	evidence at protein level	IPR018181; IPR029048; IPR029047; IPR013126
156	2.6	2.83	37.38	36.45	26.17	tr|B8ZZQ6|B8ZZQ6_HUMAN	Prothymosin alpha OS=Homo sapiens OX=9606 GN=PTMA PE=1 SV=1	HUMAN	2	1.48594	0.379041	1.48594	1	2.37684	1.1272	0.560635	1.72187	0.654636	2.01372	1.38038	0.43057	1.59956	0.862979	2.33346	cytosol; nucleoplasm	PTMA								Coiled coil; Complete proteome; Proteomics identification; Reference proteome														evidence at protein level	IPR004931
132	3.9	4.02	25.14	20	13.14	tr|K7ERT8|K7ERT8_HUMAN	60S ribosomal protein L23a (Fragment) OS=Homo sapiens OX=9606 GN=RPL23A PE=1 SV=1	HUMAN	2	1.52757	0.938718	1.7378	0.879022	3.59749	0.895365	0.311715	1.64437	0.564937	1.47231	1.58489	0.885442	1.77011	0.895365	3.94457	ribosome; structural constituent of ribosome; translation	RPL23A			Belongs to the universal ribosomal protein uL23 family.					Complete proteome; Proteomics identification; Reference proteome; Ribonucleoprotein; Ribosomal protein														evidence at protein level	IPR012677; IPR019985; IPR012678; IPR001014; IPR005633; IPR013025
153	2.73	2.9	9.486	6.27	2.894	tr|J3KMX3|J3KMX3_HUMAN	Alpha-fetoprotein OS=Homo sapiens OX=9606 GN=AFP PE=1 SV=1	HUMAN	2	1.52757	0.375348	1.59956	0.954993	2.67917	1.2942	0.500258	1.69044	0.765597	2.26987	1.07647	0.569573	1.78649	0.60256	1.87068	extracellular space	AFP			Belongs to the ALB/AFP/VDB family.	Secreted.				Complete proteome; Disulfide bond; Proteomics identification; Reference proteome; Secreted; Signal					1 18							99 114; 113 124; 148 193; 192 201; 224 270; 269 277; 289 303; 302 313; 384 393; 416 462; 461 472; 461 469; 485 501; 500 511; 538 583; 582 591		evidence at protein level	IPR000264; IPR020858; IPR021177; IPR020857; IPR014760
191	2.01	2.01	5.967	2.864	1.909	sp|P16930|FAAA_HUMAN	Fumarylacetoacetase OS=Homo sapiens OX=9606 GN=FAH PE=1 SV=2	HUMAN	1	1.52757	0.655269	4.44631	0.343558	6.79204	1.34276	0.882695	4.44631	0.301995	5.97035	2.46604	0.375106	3.28095	0.751623	8.70964	cytosol; extracellular exosome; fumarylacetoacetase activity; metal ion binding; arginine catabolic process; L-phenylalanine catabolic process; tyrosine catabolic process	FAH	Amino-acid degradation; L-phenylalanine degradation; acetoacetate and fumarate from L-phenylalanine: step 6/6.	Q6UY14-3; P60410; P26371; Q53GC0; P15884	Belongs to the FAH family.			Tyrosinemia 1: An inborn error of metabolism characterized by elevations of tyrosine in the blood and urine, and hepatorenal manifestations. Typical features include hepatic necrosis, renal tubular injury, episodic weakness, self-mutilation, and seizures. Renal tubular dysfunction is associated with phosphate loss and hypophosphataemic rickets. Progressive liver disease can lead to the developmen…	Mainly expressed in liver and kidney. Lower levels are also detected in many other tissues.	Acetylation; Alternative splicing; Calcium; Complete proteome; Direct protein sequencing; Disease mutation; Hydrolase; Magnesium; Metal-binding; Phenylalanine catabolism; Phosphoprotein; Reference proteome; Tyrosine catabolism	2 N-acetylserine; 92 Phosphoserine; 309 Phosphoserine; 395 Phosphotyrosine	16 N -> I (In TYRSN1; loss of activity; dbSNP:rs121965073.); 35 A -> T (In TYRSN1; atypical mild phenotype.); 62 F -> C (In TYRSN1; loss of activity.); 64 Q -> H (In TYRSN1; dbSNP:rs80338894.); 134 A -> D (In TYRSN1; loss of activity; dbSNP:rs121965074.); 158 G -> D (In TYRSN1.); 166 V -> G (In TYRSN1; dbSNP:rs778387055.); 193 C -> R (In TYRSN1; loss of activity.); 207 G -> D (In TYRSN1; dbSNP:rs…				1 Removed			1 70 (In isoform 2.)					evidence at protein level	IPR005959; IPR011234; IPR036663; IPR015377; IPR036462
203	2	2	5.294	4.02	1.078	tr|F5H2F4|F5H2F4_HUMAN	C-1-tetrahydrofolate synthase, cytoplasmic OS=Homo sapiens OX=9606 GN=MTHFD1 PE=1 SV=1	HUMAN	1	1.57036	0.627494	2.12814	0.737904	3.43558	0.954993	0.613588	2.60615	0.366438	2.48886	1.19124	0.709975	2.70396	0.440555	3.25087	cytosol; ATP binding; formate-tetrahydrofolate ligase activity; methylenetetrahydrofolate dehydrogenase (NADP+) activity	MTHFD1								Complete proteome; Proteomics identification; Reference proteome														evidence at protein level	IPR000559; IPR020628; IPR036291; IPR027417; IPR000672; IPR020630; IPR020867; IPR020631
85	6.11	6.19	10.06	8.333	6.609	tr|E7EQB2|E7EQB2_HUMAN	Lactotransferrin (Fragment) OS=Homo sapiens OX=9606 GN=LTF PE=1 SV=1	HUMAN	5	1.59956	0.322202	1.58489	1.00925	2.99226	1.88799	0.142918	1.52757	1.23595	5.7544	1.39316	0.317721	1.51356	0.92045	2.58226	extracellular space; iron ion binding; serine-type endopeptidase activity; antibacterial humoral response; antifungal humoral response; regulation of cytokine production	LTF								Complete proteome; Proteomics identification; Reference proteome														evidence at protein level	IPR030684; IPR016357; IPR001156; IPR018195
44	11.26	11.28	24.12	22.48	14.05	sp|P36578|RL4_HUMAN	60S ribosomal protein L4 OS=Homo sapiens OX=9606 GN=RPL4 PE=1 SV=5	HUMAN	6	1.75388	0.796267	1.5417	1.13763	3.63078	2.01372	0.682612	1.6293	1.23595	4.20727	2.65461	0.0456018	1.8197	1.45881	8.3946	cytoplasm; cytosol; cytosolic large ribosomal subunit; extracellular exosome; focal adhesion; membrane; nucleolus; nucleus; ribonucleoprotein complex; rough endoplasmic reticulum; RNA binding; structural constituent of ribosome; cytoplasmic translation; nuclear-transcribed mRNA catabolic process, nonsense-mediated decay; SRP-dependent cotranslational protein targeting to membrane; translation; tr…	RPL4 (synonym: RPL1)		P42858; P60866	Belongs to the universal ribosomal protein uL4 family.					3D-structure; Acetylation; Citrullination; Complete proteome; Direct protein sequencing; Isopeptide bond; Methylation; Phosphoprotein; Reference proteome; Ribonucleoprotein; Ribosomal protein; Ubl conjugation	2 N-acetylalanine; 14 N6-acetyllysine; 97 Omega-N-methylarginine; 106 N6-acetyllysine; 259 N6-acetyllysine; 266 Phosphothreonine; 290 Phosphoserine; 295 Phosphoserine; 300 Citrulline; 333 N6-acetyllysine; 353 N6-acetyllysine; 364 N6-acetyllysine; alternate; 365 Phosphoserine					1 Removed	3 C -> V (In Ref. 1; AAA60281.); 36 I -> M (In Ref. 1; AAA60281.); 63 S -> R (In Ref. 1; AAA60281.); 147 V -> F (In Ref. 1; AAA60281.); 201 (In Ref. 1; AAA60281.)						239 Glycyl lysine isopeptide (Lys-Gly) (interchain with G-Cter in SUMO2); 327 Glycyl lysine isopeptide (Lys-Gly) (interchain with G-Cter in SUMO2); 364 Glycyl lysine isopeptide (Lys-Gly) (interchain with G-Cter in SUMO1); alternate	evidence at protein level	IPR025755; IPR002136; IPR013000; IPR023574
75	6.55	6.59	19.7	16.01	8.867	sp|P60842|IF4A1_HUMAN	Eukaryotic initiation factor 4A-I OS=Homo sapiens OX=9606 GN=EIF4A1 PE=1 SV=1	HUMAN	3	1.78649	0.619024	1.59956	1.11686	3.53183	1.22462	0.799831	1.44544	0.847227	1.90546	0.847227	0.77737	1.34276	0.619441	1.13763	cytoplasm; cytosol; eukaryotic translation initiation factor 4F complex; extracellular exosome; membrane; ATP binding; ATP-dependent RNA helicase activity; double-stranded RNA binding; helicase activity; mRNA binding; RNA binding; RNA cap binding; translation factor activity, RNA binding; translation initiation factor activity; regulation of gene expression; RNA secondary structure unwinding; tra…	EIF4A1 (synonym: DDX2A, EIF4A)		Q04637; Q04637-1; P78344; P78344-1; Q15056; Q53EL6; Q9BWF3-1	Belongs to the DEAD box helicase family. eIF4A subfamily.		ATP-dependent RNA helicase which is a subunit of the eIF4F complex involved in cap recognition and is required for mRNA binding to ribosome. In the current model of translation initiation, eIF4A unwinds RNA secondary structures in the 5'-UTR of mRNAs which is necessary to allow efficient binding of the small ribosomal subunit, and subsequent scanning for the initiator codon.			3D-structure; Acetylation; Alternative splicing; ATP-binding; Complete proteome; Helicase; Host-virus interaction; Hydrolase; Initiation factor; Isopeptide bond; Nucleotide-binding; Phosphoprotein; Protein biosynthesis; Reference proteome; RNA-binding; Ubl conjugation	2 N-acetylserine; 4 Phosphoserine; 118 N6-acetyllysine; 158 Phosphothreonine; 174 N6-acetyllysine; 193 N6-acetyllysine; 238 N6-acetyllysine; alternate					1 Removed			333 406 ARGIDVQQVSLVINYDLPTNRENYIHRIGRGGRFGRKGVAINMVTEEDKRTLRDIETFYNTSIEEMPLNVADLI -> GKLYPQNRSRWTVWP (In isoform 2.)				146 Glycyl lysine isopeptide (Lys-Gly) (interchain with G-Cter in SUMO2); 225 Glycyl lysine isopeptide (Lys-Gly) (interchain with G-Cter in SUMO2); 238 Glycyl lysine isopeptide (Lys-Gly) (interchain with G-Cter in SUMO2); alternate; 309 Glycyl lysine isopeptide (Lys-Gly) (interchain with G-Cter in SUMO2); 369 Glycyl lysine isopeptide (Lys-Gly) (interchain with G-Cter in SUMO2); 381 Glycyl lysine …	evidence at protein level	IPR011545; IPR037583; IPR014001; IPR001650; IPR027417; IPR000629; IPR014014
185	2.03	4.02	14.84	6.36	6.36	tr|D6RD18|D6RD18_HUMAN	Heterogeneous nuclear ribonucleoprotein A/B OS=Homo sapiens OX=9606 GN=HNRNPAB PE=1 SV=1	HUMAN	2	1.92309	0.17274	1.47231	1.30617	3.31131	0.331131	0.216555	5.49541	0.0564937	1.8197	0.801678	0.669259	4.83059	0.157036	3.87258	nucleoplasm; RNA binding	HNRNPAB								Complete proteome; Proteomics identification; Reference proteome; RNA-binding														evidence at protein level	IPR012956; IPR034846; IPR012677; IPR035979; IPR000504
15	30.05	29.79	41.89	40.99	37.61	sp|P07437|TBB5_HUMAN	Tubulin beta chain OS=Homo sapiens OX=9606 GN=TUBB PE=1 SV=2	HUMAN	17	1.94089	0.36337	1.36773	1.41906	4.87529	7.7983	0.116779	1.85353	4.20727	23.3346	10.8643	0.0731949	1.97697	5.49541	31.9154	azurophil granule lumen; cell body; cytoplasm; cytoplasmic ribonucleoprotein granule; cytoskeleton; extracellular exosome; extracellular region; membrane raft; microtubule; nuclear envelope lumen; nucleus; GTP binding; GTPase activity; MHC class I protein binding; protein-containing complex binding; structural constituent of cytoskeleton; structural molecule activity; ubiquitin protein ligase bin…	TUBB (synonym: TUBB5; orf: OK/SW-cl.56)		Q8AZK7; P05412; Q5S007; Q9BSI4	Belongs to the tubulin family.	Cytoplasm; Cytoskeleton.	Tubulin is the major constituent of microtubules. It binds two moles of GTP, one at an exchangeable site on the beta chain and one at a non-exchangeable site on the alpha chain.	Cortical dysplasia, complex, with other brain malformations 6: A disorder of aberrant neuronal migration and disturbed axonal guidance. Affected individuals have microcephaly, ataxia, and severe delayed psychomotor development. Brain imaging shows variable malformations of cortical development, including white matter streaks, dysmorphic basal ganglia, corpus callosum abnormalities, brainstem and …	Ubiquitously expressed with highest levels in spleen, thymus and immature brain.	3D-structure; Acetylation; Complete proteome; Cytoplasm; Cytoskeleton; Direct protein sequencing; Disease mutation; GTP-binding; Isopeptide bond; Methylation; Microtubule; Nucleotide-binding; Phosphoprotein; Reference proteome; Ubl conjugation	40 Phosphoserine; 55 Phosphothreonine; 58 N6-acetyllysine; alternate; 58 N6-succinyllysine; alternate; 172 Phosphoserine; by CDK1; 285 Phosphothreonine; 290 Phosphothreonine; 318 Omega-N-methylarginine; 438 5-glutamyl polyglutamate	15 Q -> K (In CSCSC1; disrupts heterodimer assembly and microtubule dynamics; dbSNP:rs864321676.); 222 Y -> F (In CSCSC1; disrupts heterodimer assembly and microtubule dynamics; dbSNP:rs864321677.); 299 M -> V (In CDCBM6; decreases the ability of the protein to assemble into tubulin heterodimers; dbSNP:rs587777355.); 353 V -> I (In CDCBM6; does not affect the ability of the mutant polypeptides to…					216 K -> R (In Ref. 1; no nucleotide entry and 2; AAB59507.); 231 A -> G (In Ref. 1; no nucleotide entry and 2; AAB59507.); 234 235 SG -> EC (In Ref. 1; no nucleotide entry and 2; AAB59507.); 288 E -> D (In Ref. 1; no nucleotide entry and 2; AAB59507.); 298 N -> D (In Ref. 8; AAH20946.)						58 Glycyl lysine isopeptide (Lys-Gly) (interchain with G-Cter in ubiquitin); alternate; 324 Glycyl lysine isopeptide (Lys-Gly) (interchain with G-Cter in ubiquitin)	evidence at protein level	IPR013838; IPR002453; IPR008280; IPR000217; IPR018316; IPR037103; IPR036525; IPR023123; IPR017975; IPR003008
140	3.47	3.6	9.184	5.952	4.932	tr|A0A0U1RRM4|A0A0U1RRM4_HUMAN	Polypyrimidine tract-binding protein 1 OS=Homo sapiens OX=9606 GN=PTBP1 PE=1 SV=1	HUMAN	2	1.94089	0.368486	1.87068	1.03753	4.01791	0.937562	0.653288	1.69044	0.554626	1.58489	1.75388	0.616303	1.77011	0.990832	4.87529
264	0.31	2.65	5.874	5.301	3.295	sp|P02787|TRFE_HUMAN	Serotransferrin OS=Homo sapiens OX=9606 GN=TF PE=1 SV=3	HUMAN	3	2.01372	0.865234	1.85353	1.08643	5.97035	1.99526	0.872064	1.87068	1.0666	7.72681	2.35505	0.523534	1.94089	1.21339	7.7983	apical plasma membrane; basal part of cell; basal plasma membrane; blood microparticle; cell surface; clathrin-coated pit; clathrin-coated vesicle membrane; cytoplasmic vesicle; early endosome; endocytic vesicle; endoplasmic reticulum lumen; endosome membrane; extracellular exosome; extracellular region; extracellular space; extrinsic component of external side of plasma membrane; HFE-transferrin…	TF (orf: PRO1400)		P01350; Q9K0U9; Q09057; Q9K0V0; P02786	Belongs to the transferrin family.	Secreted.	Transferrins are iron binding transport proteins which can bind two Fe(3+) ions in association with the binding of an anion, usually bicarbonate. It is responsible for the transport of iron from sites of absorption and heme degradation to those of storage and utilization. Serum transferrin may also have a further role in stimulating cell proliferation.	Atransferrinemia: A rare autosomal recessive disorder characterized by abnormal synthesis of transferrin leading to iron overload and microcytic hypochromic anemia. - The disease is caused by mutations affecting the gene represented in this entry.	Expressed by the liver and secreted in plasma.	3D-structure; Complete proteome; Direct protein sequencing; Disease mutation; Disulfide bond; Glycoprotein; Ion transport; Iron; Iron transport; Metal-binding; Methylation; Phosphoprotein; Polymorphism; Reference proteome; Repeat; Secreted; Signal; Transport	42 Dimethylated arginine; 389 Phosphoserine; by FAM20C; 685 Phosphoserine; by FAM20C	42 R -> L (In dbSNP:rs41298293.); 55 S -> R (In dbSNP:rs8177318.); 76 A -> V (In dbSNP:rs41298977.); 77 D -> N (In ATRAF; dbSNP:rs121918681.); 142 G -> S (In dbSNP:rs1799830.); 277 G -> S (In allele TF*C3; associated with a reduction in total iron binding capacity; risk factor for iron deficiency anemia in menstruating white women; dbSNP:rs1799899.); 296 D -> G (In allele TF*D1; dbSNP:rs8177238.)…	51 O-linked (GalNAc...) serine; 432 N-linked (GlcNAc...) (complex) asparagine; 491 N-linked (GlcNAc...) asparagine; atypical; partial; 630 N-linked (GlcNAc...) (complex) asparagine		1 19		216 D -> N (In Ref. 9; AAH59367.); 264 Q -> E (In Ref. 12; AA sequence.); 329 D -> N (In Ref. 12; AA sequence and 14; AAA61141.); 351 P -> Q (In Ref. 9; AAH59367.); 380 381 NS -> SD (In Ref. 12; AA sequence.); 436 N -> D (In Ref. 12; AA sequence.); 558 561 PQNT -> TQNP (In Ref. 12; AA sequence.); 591 E -> Q (In Ref. 12; AA sequence.); 672 E -> Q (In Ref. 12; AA sequence.); 691 E -> G (In Ref. 18;…					28 67; 38 58; 137 213; 156 350; 177 193; 180 196; 190 198; 246 260; 358 615; 364 396; 374 387; 421 693; 437 656; 469 542; 493 684; 503 517; 514 525; 582 596; 634 639		evidence at protein level	IPR030685; IPR016357; IPR001156; IPR018195
188	2.01	2.3	7.444	4.342	1.737	sp|P55072|TERA_HUMAN	Transitional endoplasmic reticulum ATPase OS=Homo sapiens OX=9606 GN=VCP PE=1 SV=4	HUMAN	1	2.01372	0.320779	2.0893	0.963829	4.2462	1.48594	0.485776	2.0893	0.711214	3.13329	2.208	0.290158	2.10863	1.04713	4.61318	ATPase complex; azurophil granule lumen; cytoplasm; cytosol; Derlin-1 retrotranslocation complex; endoplasmic reticulum; endoplasmic reticulum membrane; extracellular exosome; extracellular region; ficolin-1-rich granule lumen; intracellular membrane-bounded organelle; lipid droplet; myelin sheath; nucleoplasm; nucleus; perinuclear region of cytoplasm; proteasome complex; protein-containing compl…	VCP		Q9UKV5; Q9BZE9; P54252-1; O96017; Q9WTX6; Q13619; Q9UNN5-1; Q96CS3; O94868; P62993; Q9UNZ2; P62136; P07602-1; P26045; P32969; B1AQ61; P68543; Q14CS0; Q92575; Q9BZV1; O94888; Q92890; P63104; P24278	Belongs to the AAA ATPase family.	Cytoplasm; Cytosol. Endoplasmic reticulum. Nucleus.	Necessary for the fragmentation of Golgi stacks during mitosis and for their reassembly after mitosis. Involved in the formation of the transitional endoplasmic reticulum (tER). The transfer of membranes from the endoplasmic reticulum to the Golgi apparatus occurs via 50-70 nm transition vesicles which derive from part-rough, part-smooth transitional elements of the endoplasmic reticulum (tER). V…	Inclusion body myopathy with early-onset Paget disease with or without frontotemporal dementia 1: An autosomal dominant disease characterized by disabling muscle weakness clinically resembling to limb girdle muscular dystrophy, osteolytic bone lesions consistent with Paget disease, and premature frontotemporal dementia. Clinical features show incomplete penetrance. - The disease is caused by muta…		3D-structure; Acetylation; Amyotrophic lateral sclerosis; ATP-binding; Autophagy; Charcot-Marie-Tooth disease; Complete proteome; Cytoplasm; Direct protein sequencing; Disease mutation; DNA damage; DNA repair; Endoplasmic reticulum; Hydrolase; Isopeptide bond; Lipid-binding; Methylation; Neurodegeneration; Neuropathy; Nucleotide-binding; Nucleus; Phosphoprotein; Reference proteome; Transport; Ubl…	2 N-acetylalanine; 3 Phosphoserine; 7 Phosphoserine; 13 Phosphoserine; 37 Phosphoserine; 315 N6,N6,N6-trimethyllysine; by VCPKMT; 436 Phosphothreonine; 462 Phosphoserine; 502 N6-acetyllysine; 505 N6-acetyllysine; 668 N6-acetyllysine; alternate; 668 N6-succinyllysine; alternate; 702 Phosphoserine; 754 N6-acetyllysine; 770 Phosphoserine; 775 Phosphoserine; 787 Phosphoserine; 805 Phosphotyrosine	95 R -> G (In IBMPFD1; cultured cells expressing the mutant protein show a marked general increase in the level of ubiquitin-conjugated proteins and impaired protein degradation through the endoplasmic reticulum-associated degradation (ERAD) pathway; shows strongly reduced affinity for ADP and increased affinity for ATP; abolishes enhancement of K-315 methylation by ASPSCR1; decreased interaction…				1 Removed	169 D -> H (In Ref. 6; AAI21795.); 312 K -> I (In Ref. 3; BAG35235.)						8 Glycyl lysine isopeptide (Lys-Gly) (interchain with G-Cter in SUMO2); 18 Glycyl lysine isopeptide (Lys-Gly) (interchain with G-Cter in SUMO2)	evidence at protein level	IPR003593; IPR005938; IPR009010; IPR003959; IPR003960; IPR004201; IPR029067; IPR003338; IPR027417; IPR015415
119	4.08	4.09	21.83	21.83	16.9	sp|P69905|HBA_HUMAN	Hemoglobin subunit alpha OS=Homo sapiens OX=9606 GN=HBA1 PE=1 SV=2	HUMAN	2	2.31206	0.825045	1.97697	1.1695	4.92039	1.87068	0.810659	1.97697	0.946237	5.10505	0.613762	0.307049	1.78649	0.316228	1.09648	blood microparticle; cytosol; cytosolic small ribosomal subunit; endocytic vesicle lumen; extracellular exosome; extracellular region; extracellular space; haptoglobin-hemoglobin complex; hemoglobin complex; membrane; heme binding; iron ion binding; oxygen binding; oxygen carrier activity; bicarbonate transport; cellular oxidant detoxification; hydrogen peroxide catabolic process; oxygen transpor…	HBA1 and HBA2		P0DMV9; Q9NZD4; Q2TAC2; P00387; P68871; P02100; Q6A162; P29474	Belongs to the globin family.		Involved in oxygen transport from the lung to the various peripheral tissues.	Heinz body anemias: Form of non-spherocytic hemolytic anemia of Dacie type 1. After splenectomy, which has little benefit, basophilic inclusions called Heinz bodies are demonstrable in the erythrocytes. Before splenectomy, diffuse or punctate basophilia may be evident. Most of these cases are probably instances of hemoglobinopathy. The hemoglobin demonstrates heat lability. Heinz bodies are obser…	Red blood cells.	3D-structure; Acetylation; Complete proteome; Direct protein sequencing; Disease mutation; Glycation; Glycoprotein; Heme; Hereditary hemolytic anemia; Iron; Metal-binding; Oxygen transport; Phosphoprotein; Polymorphism; Reference proteome; Transport	4 Phosphoserine; 8 N6-succinyllysine; alternate; 9 Phosphothreonine; 12 N6-succinyllysine; 17 N6-acetyllysine; alternate; 17 N6-succinyllysine; alternate; 25 Phosphotyrosine; 36 Phosphoserine; 41 N6-succinyllysine; alternate; 50 Phosphoserine; 103 Phosphoserine; 109 Phosphothreonine; 125 Phosphoserine; 132 Phosphoserine; 135 Phosphothreonine; 138 Phosphothreonine; 139 Phosphoserine	2 V -> E (In Thionville; O(2) affinity down; dbSNP:rs33981821.); 3 L -> R (In ChongQing; O(2) affinity up; dbSNP:rs36030576.); 6 A -> D (In J-Toronto; dbSNP:rs34090856.); 6 A -> P (In Karachi; dbSNP:rs34751764.); 7 D -> A (In Sawara; O(2) affinity up; dbSNP:rs33986902.); 7 D -> G (In Swan River; dbSNP:rs281864805.); 7 D -> N (In Dunn; O(2) affinity up; dbSNP:rs33961916.); 7 D -> V (In Ferndown; O…	8 N-linked (Glc) (glycation) lysine; alternate; 17 N-linked (Glc) (glycation) lysine; alternate; 41 N-linked (Glc) (glycation) lysine; alternate; 62 N-linked (Glc) (glycation) lysine			1 Removed	10 N -> H (In Ref. 13; BAD97112.)							evidence at protein level	IPR000971; IPR009050; IPR012292; IPR002338; IPR002339
126	4	4.07	36.23	36.23	30.43	sp|P62857|RS28_HUMAN	40S ribosomal protein S28 OS=Homo sapiens OX=9606 GN=RPS28 PE=1 SV=1	HUMAN	2	2.37684	0.896421	1.95885	1.21339	6.13762	7.7983	0.331954	3.40408	2.29087	23.9883	7.7983	0.337634	3.0761	2.53513	22.4905	cytoplasmic side of rough endoplasmic reticulum membrane; cytosol; cytosolic small ribosomal subunit; extracellular exosome; nucleoplasm; polysomal ribosome; small ribosomal subunit; RNA binding; structural constituent of ribosome; cytoplasmic translation; maturation of SSU-rRNA; nuclear-transcribed mRNA catabolic process, nonsense-mediated decay; ribosomal small subunit assembly; ribosomal small…	RPS28		O95273; P60409; P60410; P0C7H8; Q7Z3S9	Belongs to the eukaryotic ribosomal protein eS28 family.	Cytoplasm; Cytosol. Cytoplasm. Rough endoplasmic reticulum.		Diamond-Blackfan anemia 15, with mandibulofacial dysostosis: A form of Diamond-Blackfan anemia, a congenital non-regenerative hypoplastic anemia that usually presents early in infancy. Diamond-Blackfan anemia is characterized by a moderate to severe macrocytic anemia, erythroblastopenia, and an increased risk of malignancy. 30 to 40% of Diamond-Blackfan anemia patients present with short stature …		3D-structure; Acetylation; Complete proteome; Cytoplasm; Diamond-Blackfan anemia; Direct protein sequencing; Endoplasmic reticulum; Phosphoprotein; Reference proteome; Ribonucleoprotein; Ribosomal protein	1 N-acetylmethionine; 41 Phosphoserine						66 R -> P (In Ref. 6; AA sequence.)							evidence at protein level	IPR012340; IPR000289; IPR028626
64	7.57	7.66	8.719	8.719	7.084	sp|P02765|FETUA_HUMAN	Alpha-2-HS-glycoprotein OS=Homo sapiens OX=9606 GN=AHSG PE=1 SV=1	HUMAN	4	2.42103	0.0245198	1.41906	1.70608	4.28548	1.70608	0.118307	1.33045	1.28233	2.60615	0.474242	0.648698	1.57036	0.177011	0.744732	blood microparticle; endoplasmic reticulum lumen; extracellular exosome; extracellular matrix; extracellular region; extracellular space; Golgi apparatus; platelet alpha granule lumen; secretory granule lumen; cysteine-type endopeptidase inhibitor activity; endopeptidase inhibitor activity; kinase inhibitor activity; acute-phase response; cellular protein metabolic process; negative regulation of…	AHSG (synonym: FETUA; orf: PRO2743)			Belongs to the fetuin family.	Secreted.	Promotes endocytosis, possesses opsonic properties and influences the mineral phase of bone. Shows affinity for calcium and barium ions.		Synthesized in liver and selectively concentrated in bone matrix. Secreted in plasma. It is also found in dentin in much higher quantities than other plasma proteins.	Complete proteome; Direct protein sequencing; Disulfide bond; Glycoprotein; Mineral balance; Phosphoprotein; Polymorphism; Reference proteome; Repeat; Secreted; Signal	134 Phosphoserine; 135 Phosphoserine; by FAM20C; 138 Phosphoserine; by FAM20C; 319 Phosphothreonine; by FAM20C; 325 Phosphoserine; by FAM20C; 328 Phosphoserine; by FAM20C; 330 Phosphoserine; by FAM20C	142 V -> L (In dbSNP:rs7633550.); 248 T -> M (In allele AHSG*2; dbSNP:rs4917.); 256 T -> S (In allele AHSG*2; dbSNP:rs4918.); 276 D -> N (In allele AHSG*5; dbSNP:rs70961709.); 317 R -> C (In allele AHSG*3; dbSNP:rs35457250.)	156 N-linked (GlcNAc...) (complex) asparagine; 176 N-linked (GlcNAc...) (complex) asparagine; 256 O-linked (GalNAc...) threonine; 270 O-linked (GalNAc...) threonine; 339 O-linked (GalNAc...) threonine; 346 O-linked (GalNAc...) serine	301 340 Connecting peptide	1 18		16 C -> W (In Ref. 2; BAA22652.); 54 W -> K (In Ref. 8; AA sequence.); 125 F -> S (In Ref. 10; BAA22651.); 150 182 PLLAPLNDTRVVHAAKAALAAFNAQNNGSNFQL -> MVGWQEGANHKNGAGRSQKQEMAEKMVPEVASG (In Ref. 12; AAF69649.); 204 S -> C (In Ref. 2; BAA22652.)					32 358 Interchain (between A and B chains); 89 100; 114 132; 146 149; 208 219; 230 247		evidence at protein level	IPR000010; IPR025760; IPR001363
149	2.94	3.05	14.93	14.93	5.903	sp|Q02878|RL6_HUMAN	60S ribosomal protein L6 OS=Homo sapiens OX=9606 GN=RPL6 PE=1 SV=3	HUMAN	2	2.53513	0.510653	2.14783	1.18032	8.62979	2.31206	0.441848	2.1677	1.0666	10	3.69828	0.215213	2.29087	1.61436	17.5388	cytoplasmic ribonucleoprotein granule; cytosol; cytosolic large ribosomal subunit; focal adhesion; membrane; nucleus; polysomal ribosome; rough endoplasmic reticulum; cadherin binding; DNA binding; RNA binding; structural constituent of ribosome; cytoplasmic translation; nuclear-transcribed mRNA catabolic process, nonsense-mediated decay; regulation of transcription, DNA-templated; ribosomal larg…	RPL6 (synonym: TXREB1)			Belongs to the eukaryotic ribosomal protein eL6 family.	Cytoplasm; Cytosol. Cytoplasm. Rough endoplasmic reticulum.	Component of the large ribosomal subunit.; (Microbial infection) Specifically binds to domain C of the Tax-responsive enhancer element in the long terminal repeat of HTLV-I (PubMed:8457378).			3D-structure; Acetylation; Complete proteome; Cytoplasm; Direct protein sequencing; Endoplasmic reticulum; Isopeptide bond; Phosphoprotein; Polymorphism; Reference proteome; Ribonucleoprotein; Ribosomal protein; Ubl conjugation	94 N6-succinyllysine; 127 Phosphoserine; 207 N6-succinyllysine; 239 N6-acetyllysine	100 K -> Q (In a colorectal cancer sample; somatic mutation.); 227 H -> R (In dbSNP:rs17851813.); 237 K -> E (In dbSNP:rs16942044.)				1 Removed	43 63 HCSRNPVLVRGIGRYSRSAMY -> PLQPQPCPSQRNWQVFPICHV (In Ref. 1; CAA49188.); 177 183 GPLVLNR -> DLWSSIE (In Ref. 1; CAA49188.); 181 205 LNRVPLRRTHQKFVIATSTKIDISN -> SIEFLYEEHTRNLSLPLQPKSISAI (In Ref. 5; AAB30819.); 252 268 AVDSQILPKIKAIPQLQ -> LWTHKFYQKSKLFLSSS (In Ref. 1; CAA49188.)						5 Glycyl lysine isopeptide (Lys-Gly) (interchain with G-Cter in SUMO2)	evidence at protein level	IPR000915; IPR014722; IPR005568; IPR008991
225	1.29	1.42	8.036	4.018	4.018	sp|P30041|PRDX6_HUMAN	Peroxiredoxin-6 OS=Homo sapiens OX=9606 GN=PRDX6 PE=1 SV=3	HUMAN	1	2.60615	0.300814	1.6293	1.59956	4.87529	2.0893	0.389279	1.47231	1.41906	3.37287	1.92309	0.402871	1.65959	1.15878	3.49945	azurophil granule lumen; cytoplasm; cytosol; extracellular exosome; extracellular region; extracellular space; membrane; nucleus; perinuclear region of cytoplasm; cadherin binding; calcium-independent phospholipase A2 activity; glutathione peroxidase activity; peroxiredoxin activity; phospholipase A2 activity (consuming 1,2-dipalmitoylphosphatidylcholine); phospholipase A2 activity consuming 1,2-…	PRDX6 (synonym: AOP2, KIAA0106)		P29991; P09211; P54274	Belongs to the peroxiredoxin family. Prx6 subfamily.	Cytoplasm.; Lysosome.	Thiol-specific peroxidase that catalyzes the reduction of hydrogen peroxide and organic hydroperoxides to water and alcohols, respectively. Can reduce H(2)O(2) and short chain organic, fatty acid, and phospholipid hydroperoxides. Also has phospholipase activity, and can therefore either reduce the oxidized sn-2 fatty acyl grup of phospholipids (peroxidase activity) or hydrolyze the sn-2 ester bon…			3D-structure; Acetylation; Antioxidant; Complete proteome; Cytoplasm; Direct protein sequencing; Hydrolase; Lipid degradation; Lipid metabolism; Lysosome; Multifunctional enzyme; Oxidoreductase; Peroxidase; Phosphoprotein; Redox-active center; Reference proteome	44 Phosphothreonine; 63 N6-acetyllysine; 89 Phosphotyrosine; 177 Phosphothreonine; by MAPK; 209 N6-acetyllysine; alternate; 209 N6-succinyllysine; alternate					1 Removed								evidence at protein level	IPR000866; IPR024706; IPR019479; IPR036249; IPR013766
22	21.3	21.3	38.19	35.24	23.62	sp|P07237|PDIA1_HUMAN	Protein disulfide-isomerase OS=Homo sapiens OX=9606 GN=P4HB PE=1 SV=3	HUMAN	11	2.63027	0.670094	1.78649	1.47231	4.13048	1.99526	0.621452	1.52757	1.30617	2.75423	1.70608	0.657042	1.45881	1.1695	2.75423	endoplasmic reticulum; endoplasmic reticulum chaperone complex; endoplasmic reticulum lumen; endoplasmic reticulum-Golgi intermediate compartment; external side of plasma membrane; extracellular exosome; extracellular region; focal adhesion; melanosome; procollagen-proline 4-dioxygenase complex; integrin binding; peptide disulfide oxidoreductase activity; procollagen-proline 4-dioxygenase activit…	P4HB (synonym: ERBA2L, PDI, PDIA1, PO4DB)		Q96HE7; Q8TCT9; Q13162; Q03518	Belongs to the protein disulfide isomerase family.	Endoplasmic reticulum.; Endoplasmic reticulum lumen. Melanosome. Cell membrane > Peripheral membrane protein.	This multifunctional protein catalyzes the formation, breakage and rearrangement of disulfide bonds. At the cell surface, seems to act as a reductase that cleaves disulfide bonds of proteins attached to the cell. May therefore cause structural modifications of exofacial proteins. Inside the cell, seems to form/rearrange disulfide bonds of nascent proteins. At high concentrations, functions as a c…	Cole-Carpenter syndrome 1: A form of Cole-Carpenter syndrome, a disorder characterized by features of osteogenesis imperfecta such as bone deformities and severe bone fragility with frequent fractures, in association with craniosynostosis, ocular proptosis, hydrocephalus, growth failure and distinctive facial features. Craniofacial findings include marked frontal bossing, midface hypoplasia, and …		3D-structure; Acetylation; Cell membrane; Chaperone; Complete proteome; Craniosynostosis; Direct protein sequencing; Disease mutation; Disulfide bond; Endoplasmic reticulum; Isomerase; Membrane; Osteogenesis imperfecta; Phosphoprotein; Redox-active center; Reference proteome; Repeat; Signal	200 N6-acetyllysine; 222 N6-succinyllysine; 271 N6-succinyllysine; 357 Phosphoserine; by FAM20C	393 Y -> C (In CLCRP1; impairs ability to act as a disulfide isomerase enzyme; dbSNP:rs786204843.)			1 17		10 11 AV -> PW (In Ref. 1; CAA28775.); 21 E -> D (In Ref. 13; AA sequence.); 24 D -> V (In Ref. 13; AA sequence.); 44 45 LL -> PP (In Ref. 1; CAA28775.); 49 Y -> H (In Ref. 1; CAA28775.); 141 P -> R (In Ref. 2; AAA61169.); 360 362 LPE -> RAG (In Ref. 2; AAA61169.); 372 L -> P (In Ref. 2; AAA61169.); 439 S -> G (In Ref. 1; CAA28775.); 444 K -> G (In Ref. 1; CAA28775.); 460 E -> Q (In Ref. 15; CAA3…					53 56 Redox-active; 397 400 Redox-active		evidence at protein level	IPR005788; IPR005792; IPR036249; IPR017937; IPR013766
82	6.2	6.48	54.29	54.29	32.38	sp|P10599|THIO_HUMAN	Thioredoxin OS=Homo sapiens OX=9606 GN=TXN PE=1 SV=3	HUMAN	3	2.65461	0.401441	1.95885	1.35519	5.80764	3.34195	0.169065	2.12814	1.57036	7.31139	1.41906	0.759778	1.52757	0.928966	2.12814	cytoplasm; cytosol; extracellular exosome; nucleus; oxidoreductase activity, acting on a sulfur group of donors, disulfide as acceptor; peptide disulfide oxidoreductase activity; protein disulfide oxidoreductase activity; protein-disulfide reductase activity; RNA binding; thioredoxin-disulfide reductase activity; activation of protein kinase B activity; cell proliferation; cell redox homeostasis;…	TXN (synonym: TRDX, TRX, TRX1)		P42574; Q92905; P00533; Q99683; Q99836; P32119; P18031; D0ZRB2; Q9NZD8; Q9H3M7	Belongs to the thioredoxin family.	Nucleus.; Cytoplasm. Secreted.	Participates in various redox reactions through the reversible oxidation of its active center dithiol to a disulfide and catalyzes dithiol-disulfide exchange reactions. Plays a role in the reversible S-nitrosylation of cysteine residues in target proteins, and thereby contributes to the response to intracellular nitric oxide. Nitrosylates the active site Cys of CASP3 in response to nitric oxide (…			3D-structure; Acetylation; Activator; Alternative splicing; Complete proteome; Cytoplasm; Direct protein sequencing; Disulfide bond; Electron transport; Nucleus; Redox-active center; Reference proteome; S-nitrosylation; Secreted; Transcription; Transcription regulation; Transport; Ubl conjugation	3 N6-acetyllysine; 8 N6-succinyllysine; 39 N6-acetyllysine; 62 S-nitrosocysteine; 69 S-nitrosocysteine; 73 S-nitrosocysteine; alternate; 94 N6-acetyllysine; alternate; 94 N6-succinyllysine; alternate					1 Removed	39 K -> N (In Ref. 1; AAA74596 and 4; AAF86466.); 74 M -> T (In Ref. 1; AAA74596 and 4; AAF86466.)		44 63 (In isoform 2.)			32 35 Redox-active; 73 Interchain; alternate		evidence at protein level	IPR005746; IPR036249; IPR017937; IPR013766
28	17.2	16.88	76.7	68.93	61.17	sp|P62805|H4_HUMAN	Histone H4 OS=Homo sapiens OX=9606 GN=HIST1H4A PE=1 SV=2	HUMAN	20	2.77971	0.113407	1.77011	1.57036	4.20727	1.49969	0.849114	1.2942	1.15878	1.72187	5.44503	0.0050278	2.39883	2.26987	10.1859	extracellular exosome; extracellular region; membrane; nuclear chromosome; nuclear chromosome, telomeric region; nuclear nucleosome; nucleoplasm; nucleosome; nucleus; protein-containing complex; DNA binding; histone binding; protein domain specific binding; protein heterodimerization activity; RNA binding; cellular protein metabolic process; CENP-A containing nucleosome assembly; chromatin silenc…	HIST1H4A (synonym: H4/A, H4FA) and HIST1H4B (synonym: H4/I, H4FI) and HIST1H4C (synonym: H4/G, H4FG) and HIST1H4D (synonym: H4/B, H4FB) and HIST1H4E (synonym: H4/J, H4FJ) and HIST1H4F (synonym: H4/C, H4FC) and HIST1H4H (synonym: H4/H, H4FH) and HIST1H4I (synonym: H4/M, H4FM) and HIST1H4J (synonym: H4/E, H4FE) and HIST1H4K (synonym: H4/D, H4FD) and HIST1H4L (synonym: H4/K, H4FK) and HIST2H4A (syno…		P35609; Q9Y294; Q12830; Q12830-4; P25440; O60885-1; P55201; P49450; P49450-1; Q96DZ9-2; Q9NQ92; Q92793; P45481; P84243; O14929; Q13547; P68431; Q71DI3; Q16695; Q9H9V9; O75164; Q9NQR1; Q9Y468; P49736; P25205; P33992; Q86UY6-1; Q9BVI0; A8MW92; Q99873; O14744; Q582G4; Q16576; Q14684-1; P38890; Q9VK33; Q8IUQ4; O60264; Q04724; Q12888; Q12888-1; P63104	Belongs to the histone H4 family.	Nucleus.; Chromosome.	Core component of nucleosome. Nucleosomes wrap and compact DNA into chromatin, limiting DNA accessibility to the cellular machineries which require DNA as a template. Histones thereby play a central role in transcription regulation, DNA repair, DNA replication and chromosomal stability. DNA accessibility is regulated via a complex set of post-translational modifications of histones, also called h…	Chromosomal aberrations involving HISTONE H4 is a cause of B-cell non-Hodgkin lymphomas (B-cell NHL). Translocation t(3;6)(q27;p21), with BCL6.		3D-structure; Acetylation; Chromosomal rearrangement; Chromosome; Citrullination; Complete proteome; Direct protein sequencing; DNA-binding; Hydroxylation; Isopeptide bond; Methylation; Nucleosome core; Nucleus; Phosphoprotein; Polymorphism; Reference proteome; Ubl conjugation	2 N-acetylserine; 2 Phosphoserine; 4 Asymmetric dimethylarginine; by PRMT1; alternate; 4 Citrulline; alternate; 4 Omega-N-methylarginine; by PRMT1; alternate; 4 Symmetric dimethylarginine; by PRMT5 and PRMT7; alternate; 6 N6-(2-hydroxyisobutyryl)lysine; alternate; 6 N6-acetyllysine; alternate; 6 N6-butyryllysine; alternate; 6 N6-crotonyllysine; alternate; 9 N6-(2-hydroxyisobutyryl)lysine; alterna…	64 E -> Q (In a breast cancer sample; somatic mutation; dbSNP:rs747622981.)				1 Removed	71 V -> A (In Ref. 14; AAH67496.); 77 A -> P (In Ref. 11; CAG46986.)						13 Glycyl lysine isopeptide (Lys-Gly) (interchain with G-Cter in SUMO2); alternate; 21 Glycyl lysine isopeptide (Lys-Gly) (interchain with G-Cter in SUMO2); alternate; 32 Glycyl lysine isopeptide (Lys-Gly) (interchain with G-Cter in SUMO2); alternate; 60 Glycyl lysine isopeptide (Lys-Gly) (interchain with G-Cter in SUMO2); alternate; 80 Glycyl lysine isopeptide (Lys-Gly) (interchain with G-Cter i…	evidence at protein level	IPR035425; IPR009072; IPR001951; IPR019809; IPR004823
19	23.98	23.08	43.38	36.42	26.16	tr|A0A0C4DGB6|A0A0C4DGB6_HUMAN	Serum albumin OS=Homo sapiens OX=9606 GN=ALB PE=1 SV=1	HUMAN	34	4.36516	0.00784919	2.01372	2.1677	8.01678	3.28095	0.0690102	1.95885	1.67494	5.97035	0.672977	0.581194	1.2942	0.586138	0.870964
197	2	2.2	22.03	18.64	14.41	sp|P58546|MTPN_HUMAN	Myotrophin OS=Homo sapiens OX=9606 GN=MTPN PE=1 SV=2	HUMAN	1	4.92039	0.152219	2.0893	2.35505	10.3753	1.6293	0.426959	2.10863	0.772681	3.40408	3.16228	0.207571	2.10863	1.49969	6.60694	axon; cytosol; F-actin capping protein complex; nucleus; perinuclear region of cytoplasm; sequence-specific DNA binding; catecholamine metabolic process; cellular response to mechanical stimulus; cerebellar granule cell differentiation; neuron differentiation; positive regulation of cardiac muscle hypertrophy; positive regulation of cell growth; positive regulation of macromolecule biosynthetic p…	MTPN			Belongs to the myotrophin family.	Cytoplasm.; Nucleus. Cytoplasm > Perinuclear region.	Promotes dimerization of NF-kappa-B subunits and regulates NF-kappa-B transcription factor activity (By similarity). Plays a role in the regulation of the growth of actin filaments. Inhibits the activity of the F-actin-capping protein complex formed by the CAPZA1 and CAPZB heterodimer. Promotes growth of cardiomyocytes, but not cardiomyocyte proliferation. Promotes cardiac muscle hypertrophy.		Ubiquitous.	3D-structure; Acetylation; ANK repeat; Complete proteome; Cytoplasm; Nucleus; Phosphoprotein; Reference proteome; Repeat	2 N-acetylcysteine; 4 N6-acetyllysine; 11 N6-acetyllysine; 24 N6-acetyllysine; 31 Phosphothreonine					1 Removed								evidence at protein level	IPR002110; IPR020683; IPR036770
152	2.73	2.99	20.75	17.43	7.469	sp|P78417|GSTO1_HUMAN	Glutathione S-transferase omega-1 OS=Homo sapiens OX=9606 GN=GSTO1 PE=1 SV=2	HUMAN	2	5.44503	0.0598117	2.93765	1.85353	13.0617	6.79204	0.16339	3.25087	2.0893	13.9316	3.16228	0.592346	2.37684	1.33045	6.91831	cytoplasm; cytosol; extracellular exosome; glutathione dehydrogenase (ascorbate) activity; glutathione transferase activity; methylarsonate reductase activity; oxidoreductase activity; cellular response to arsenic-containing substance; glutathione derivative biosynthetic process; glutathione metabolic process; interleukin-12-mediated signaling pathway; L-ascorbic acid metabolic process; methylati…	GSTO1 (synonym: GSTTLP28)		P04792	Belongs to the GST superfamily. Omega family.	Cytoplasm; Cytosol.	Exhibits glutathione-dependent thiol transferase and dehydroascorbate reductase activities. Has S-(phenacyl)glutathione reductase activity. Has also glutathione S-transferase activity. Participates in the biotransformation of inorganic arsenic and reduces monomethylarsonic acid (MMA) and dimethylarsonic acid.		Ubiquitous. Highest expression in liver, pancreas, skeletal muscle, spleen, thymus, colon, blood leukocyte and heart. Lowest expression in brain, placenta and lung.	3D-structure; Acetylation; Alternative splicing; Complete proteome; Cytoplasm; Direct protein sequencing; Oxidoreductase; Phosphoprotein; Polymorphism; Reference proteome; Transferase	2 N-acetylserine; 57 N6-acetyllysine; 129 Phosphoserine; 143 N6-acetyllysine; 148 N6-acetyllysine; 152 N6-acetyllysine	32 C -> Y (In dbSNP:rs45529437.); 86 S -> C (In dbSNP:rs11509436.); 140 A -> D (In allele GSTO1*C; no effect on protein stability; dbSNP:rs4925.); 155 (In allele GSTO1*B; decreased protein stability.); 208 E -> K (In dbSNP:rs11509438.); 236 A -> V (In dbSNP:rs11509439.)				1 Removed			1 28 (In isoform 3.); 123 155 (In isoform 2.)					evidence at protein level	IPR010987; IPR036282; IPR004045; IPR004046; IPR005442; IPR036249
87	6.02	6.03	37.86	32.14	32.14	sp|P62829|RL23_HUMAN	60S ribosomal protein L23 OS=Homo sapiens OX=9606 GN=RPL23 PE=1 SV=1	HUMAN	3	7.04693	0.0465509	2.85759	2.46604	16.9044	3.34195	0.0865299	2.26987	1.47231	7.31139	4.69894	0.148958	2.44343	1.92309	11.5878	cytoplasm; cytosol; cytosolic large ribosomal subunit; extracellular exosome; focal adhesion; membrane; nucleolus; nucleoplasm; protein-containing complex; ribosome; large ribosomal subunit rRNA binding; RNA binding; structural constituent of ribosome; transcription coactivator binding; ubiquitin ligase inhibitor activity; ubiquitin protein ligase binding; cellular response to actinomycin D; nega…	RPL23		Q9P287; Q00987; P50222	Belongs to the universal ribosomal protein uL14 family.					3D-structure; Complete proteome; Phosphoprotein; Reference proteome; Ribonucleoprotein; Ribosomal protein	17 Phosphoserine; 38 Phosphotyrosine						77 H -> R (In Ref. 4; AAH62716.)							evidence at protein level	IPR036853; IPR000218; IPR019972
125	4	14.09	16.04	13.55	11.06	tr|A0A0G2JIW1|A0A0G2JIW1_HUMAN	Heat shock 70 kDa protein 1B OS=Homo sapiens OX=9606 GN=HSPA1B PE=1 SV=1	HUMAN	8	17.2187	0.019757	13.6773	1.25892	90.3649	10.3753	0.0207936	3.49945	2.96483	78.7046	19.7697	0.0197591	4.36516	4.52898	92.045
95	5.29	29.51	41.8	40.9	37.53	sp|P68371|TBB4B_HUMAN	Tubulin beta-4B chain OS=Homo sapiens OX=9606 GN=TUBB4B PE=1 SV=1	HUMAN	16	26.0615	0.0339517	33.1131	0.787046	83.1764	21.8776	0.033806	32.8095	0.666807	78.7046	15.5597	0.0360902	32.2107	0.483059	71.1214	azurophil granule lumen; cytoskeleton; cytosol; extracellular exosome; extracellular region; extracellular vesicle; microtubule; myelin sheath; nucleus; double-stranded RNA binding; GTP binding; GTPase activity; MHC class I protein binding; structural constituent of cytoskeleton; unfolded protein binding; ciliary basal body-plasma membrane docking; G2/M transition of mitotic cell cycle; microtubu…	TUBB4B (synonym: TUBB2C)			Belongs to the tubulin family.	Cytoplasm; Cytoskeleton.	Tubulin is the major constituent of microtubules. It binds two moles of GTP, one at an exchangeable site on the beta chain and one at a non-exchangeable site on the alpha chain.		Ubiquitous.	Acetylation; Complete proteome; Cytoplasm; Cytoskeleton; GTP-binding; Isopeptide bond; Microtubule; Nucleotide-binding; Phosphoprotein; Reference proteome	55 Phosphothreonine; 58 N6-acetyllysine; 172 Phosphoserine; by CDK1; 438 5-glutamyl polyglutamate													evidence at protein level	IPR013838; IPR002453; IPR008280; IPR000217; IPR018316; IPR037103; IPR036525; IPR023123; IPR017975; IPR003008
[truncated: 16 more columns]

## Sheet: significant proteins rep1
Accession	LPS	PVal (LPS)			Accession	LPS+anti-IL10 antibody	PVal (LPS+anti-IL10 antibody)			Accession	LPS+anti-IL10R antibody	PVal (LPS+anti-IL10R antibody)
sp|Q5SSJ5|HP1B3_HUMAN	0.011272	0.0888644			tr|D6RD18|D6RD18_HUMAN	0.331131	0.216555			sp|O43707|ACTN4_HUMAN	0.220801	0.162032
sp|P19623|SPEE_HUMAN	0.152757	0.290251			sp|P50395|GDIB_HUMAN	0.383707	0.0533994			sp|P09972|ALDOC_HUMAN	0.398107	0.257566
sp|Q99536|VAT1_HUMAN	0.265461	0.360118			tr|G3V213|G3V213_HUMAN	0.398107	0.252771			sp|P09429|HMGB1_HUMAN	0.405508	0.0945559
sp|P11021|BIP_HUMAN	0.270396	0.0569398			sp|P02647|APOA1_HUMAN	0.398107	0.257909			sp|P04406|G3P_HUMAN	0.432514	0.00375667
sp|P07900|HS90A_HUMAN	0.275423	0.348216			sp|P29401|TKT_HUMAN	0.428549	0.0297			sp|P37802|TAGL2_HUMAN	0.432514	0.011068
sp|P10412|H14_HUMAN	0.296483	0.138894			sp|P27797|CALR_HUMAN	0.432514	0.0571734			sp|P02765|FETUA_HUMAN	0.474242	0.648698
sp|P13010|XRCC5_HUMAN	0.337287	0.979671			tr|A0A1W2PPS1|A0A1W2PPS1_HUMAN	0.452898	0.124153			sp|P10412|H14_HUMAN	0.49204	0.310932
sp|P39019|RS19_HUMAN	0.353183	0.159256			sp|P23246|SFPQ_HUMAN	0.465586	0.223265			sp|P14174|MIF_HUMAN	0.519996	0.671619
sp|P52209|6PGD_HUMAN	0.376704	0.301693			sp|P05204|HMGN2_HUMAN	0.496592	0.329636			tr|G3V213|G3V213_HUMAN	0.549541	0.463597
sp|P16403|H12_HUMAN	0.390841	0.249136			sp|P46779|RL28_HUMAN	0.505825	0.177416			tr|Q5W0H4|Q5W0H4_HUMAN	0.549541	0.294007
sp|P61247|RS3A_HUMAN	0.398107	0.13009			sp|P61247|RS3A_HUMAN	0.519996	0.220022			sp|P17096|HMGA1_HUMAN	0.554626	0.375493
sp|P09429|HMGB1_HUMAN	0.409261	0.0801718			sp|P00441|SODC_HUMAN	0.524808	0.159708			sp|P62258|1433E_HUMAN	0.554626	0.0150344
sp|P10809|CH60_HUMAN	0.42462	0.0945308			tr|A0A0A0MTS2|A0A0A0MTS2_HUMAN	0.554626	0.148807			sp|Q15233|NONO_HUMAN	0.554626	0.155978
sp|P50990|TCPQ_HUMAN	0.448745	0.20824			sp|P11021|BIP_HUMAN	0.564937	0.241771			sp|Q9P2H5|UBP35_HUMAN	0.559758	0.382541
sp|Q99832|TCPH_HUMAN	0.452898	0.294383			sp|P09429|HMGB1_HUMAN	0.564937	0.360474			sp|P62854|RS26_HUMAN	0.57544	0.107494
sp|P46779|RL28_HUMAN	0.452898	0.0685905			sp|P05141|ADT2_HUMAN	0.564937	0.025937			tr|B8ZZ51|B8ZZ51_HUMAN	0.57544	0.280697
sp|P17096|HMGA1_HUMAN	0.465586	0.303004			sp|P68032|ACTC_HUMAN	0.564937	0.388148			tr|E7EX29|E7EX29_HUMAN	0.580764	0.0340488
tr|E7EQR4|E7EQR4_HUMAN	0.465586	0.303193			sp|P60709|ACTB_HUMAN	0.570164	0.115311			sp|P07900|HS90A_HUMAN	0.597035	0.787146
sp|P05141|ADT2_HUMAN	0.487529	0.0179442			sp|P39019|RS19_HUMAN	0.57544	0.118276			tr|H0YN26|H0YN26_HUMAN	0.597035	0.41321
tr|G3V213|G3V213_HUMAN	0.501187	0.415154			sp|Q9P2H5|UBP35_HUMAN	0.580764	0.404476			sp|P69905|HBA_HUMAN	0.613762	0.307049
sp|P68032|ACTC_HUMAN	0.505825	0.337453			sp|P51991|ROA3_HUMAN	0.591562	0.345			tr|F5H1C6|F5H1C6_HUMAN	0.619441	0.447027
sp|P09972|ALDOC_HUMAN	0.505825	0.336971			sp|P23396|RS3_HUMAN	0.60256	0.274331			sp|P29401|TKT_HUMAN	0.619441	0.227142
tr|H0Y8E6|H0Y8E6_HUMAN	0.549541	0.28039			sp|Q71DI3|H32_HUMAN	0.608135	0.248627			sp|P23246|SFPQ_HUMAN	0.619441	0.34172
sp|P62807|H2B1C_HUMAN	0.559758	0.526902			sp|P10412|H14_HUMAN	0.613762	0.671296			sp|P38646|GRP75_HUMAN	0.636796	0.460795
tr|E7EX29|E7EX29_HUMAN	0.559758	0.00877171			tr|E9PKU4|E9PKU4_HUMAN	0.636796	0.599738			sp|P11021|BIP_HUMAN	0.654636	0.535429
sp|P62854|RS26_HUMAN	0.559758	0.313271			tr|E7EX29|E7EX29_HUMAN	0.654636	0.390801			sp|P68032|ACTC_HUMAN	0.654636	0.48065
sp|P60174|TPIS_HUMAN	0.564937	0.513643			tr|H0YGX7|H0YGX7_HUMAN	0.654636	0.966064			sp|P00441|SODC_HUMAN	0.654636	0.162806
tr|M0R210|M0R210_HUMAN	0.564937	0.706617			sp|P62258|1433E_HUMAN	0.654636	0.0454241			sp|P62937|PPIA_HUMAN	0.666807	0.624137
sp|P04406|G3P_HUMAN	0.570164	0.00568915			sp|P05198|IF2A_HUMAN	0.654636	0.479724			tr|K7ERT8|K7ERT8_HUMAN	1.58489	0.885442
tr|J3KRE2|J3KRE2_HUMAN	0.580764	0.4033			tr|K7ELW0|K7ELW0_HUMAN	0.654636	0.554461			tr|J3KRE2|J3KRE2_HUMAN	1.59956	0.438349
sp|Q93077|H2A1C_HUMAN	0.586138	0.263636			tr|F5H1C6|F5H1C6_HUMAN	0.660694	0.329384			sp|P62328|TYB4_HUMAN	1.61436	0.818601
tr|K7EQJ5|K7EQJ5_HUMAN	0.591562	0.41264			sp|P50990|TCPQ_HUMAN	0.666807	0.388893			sp|P06576|ATPB_HUMAN	1.6293	0.425759
sp|P29401|TKT_HUMAN	0.597035	0.187847			tr|E7EQR4|E7EQR4_HUMAN	0.666807	0.498233			tr|J3QL01|J3QL01_HUMAN	1.69044	0.401486
sp|P31146|COR1A_HUMAN	0.597035	0.382797			sp|Q06830|PRDX1_HUMAN	0.666807	0.224114			sp|P07237|PDIA1_HUMAN	1.70608	0.657042
tr|H0YGX7|H0YGX7_HUMAN	0.608135	0.402105			sp|Q01518|CAP1_HUMAN	0.666807	0.950312			tr|A0A0U1RRM4|A0A0U1RRM4_HUMAN	1.75388	0.616303
sp|Q9P2H5|UBP35_HUMAN	0.619441	0.439335			sp|P23527|H2B1O_HUMAN	1.49969	0.817331			tr|J3QLE5|J3QLE5_HUMAN	1.78649	0.878339
sp|P23527|H2B1O_HUMAN	0.619441	0.555347			tr|J3QLE5|J3QLE5_HUMAN	1.49969	0.829314			sp|P62318|SMD3_HUMAN	1.8197	0.589858
tr|B5MCP9|B5MCP9_HUMAN	0.619441	0.266221			sp|P62805|H4_HUMAN	1.49969	0.849114			tr|E7ERJ7|E7ERJ7_HUMAN	1.88799	0.295828
sp|P61604|CH10_HUMAN	0.636796	0.0401573			sp|P52209|6PGD_HUMAN	1.5417	0.376025			sp|P30041|PRDX6_HUMAN	1.92309	0.402871
sp|P27797|CALR_HUMAN	0.636796	0.450652			sp|P63241-2|IF5A1_HUMAN	1.55597	0.616656			sp|Q99536|VAT1_HUMAN	1.95885	0.518919
sp|P37802|TAGL2_HUMAN	0.648634	0.439358			sp|P60174|TPIS_HUMAN	1.59956	0.973579			sp|Q01518|CAP1_HUMAN	2.0893	0.33519
sp|P16949|STMN1_HUMAN	0.654636	0.0130912			sp|P11142|HSP7C_HUMAN	1.6293	0.618972			sp|P11142|HSP7C_HUMAN	2.12814	0.0807553
sp|P62258|1433E_HUMAN	0.660694	0.0642548			sp|P58546|MTPN_HUMAN	1.6293	0.426959			sp|P55072|TERA_HUMAN	2.208	0.290158
sp|P19338|NUCL_HUMAN	0.666807	0.149115			sp|P62807|H2B1C_HUMAN	1.64437	0.583742			tr|A0A2C9F2M7|A0A2C9F2M7_HUMAN	2.31206	0.25021
sp|Q9Y3U8|RL36_HUMAN	1.52757	0.374606			sp|P52907|CAZA1_HUMAN	1.64437	0.429991			sp|P02787|TRFE_HUMAN	2.35505	0.523534
tr|K7ERT8|K7ERT8_HUMAN	1.52757	0.938718			tr|A6NCQ8|A6NCQ8_HUMAN	1.64437	0.500765			sp|P16930|FAAA_HUMAN	2.46604	0.375106
tr|J3KMX3|J3KMX3_HUMAN	1.52757	0.375348			sp|P62318|SMD3_HUMAN	1.64437	0.628204			sp|P36578|RL4_HUMAN	2.65461	0.0456018
sp|P16930|FAAA_HUMAN	1.52757	0.655269			sp|P02765|FETUA_HUMAN	1.70608	0.118307			sp|P19623|SPEE_HUMAN	2.83139	0.565022
tr|F5H2F4|F5H2F4_HUMAN	1.57036	0.627494			tr|J3QL01|J3QL01_HUMAN	1.78649	0.375196			sp|P58546|MTPN_HUMAN	3.16228	0.207571
tr|E7EQB2|E7EQB2_HUMAN	1.59956	0.322202			sp|O00299|CLIC1_HUMAN	1.80302	0.295936			sp|P78417|GSTO1_HUMAN	3.16228	0.592346
sp|P36578|RL4_HUMAN	1.75388	0.796267			sp|P61353|RL27_HUMAN	1.83654	0.23552			sp|P13010|XRCC5_HUMAN	3.46737	0.198774
sp|P60842|IF4A1_HUMAN	1.78649	0.619024			tr|E7ERJ7|E7ERJ7_HUMAN	1.85353	0.30223			sp|Q02878|RL6_HUMAN	3.69828	0.215213
tr|M0R0R2|M0R0R2_HUMAN	1.80302	0.369816			sp|P69905|HBA_HUMAN	1.87068	0.810659			sp|P50395|GDIB_HUMAN	3.7325	0.0363433
tr|D6RD18|D6RD18_HUMAN	1.92309	0.17274			tr|E7EQB2|E7EQB2_HUMAN	1.88799	0.142918			sp|Q5SSJ5|HP1B3_HUMAN	4.65586	0.184264
sp|P07437|TBB5_HUMAN	1.94089	0.36337			sp|P02787|TRFE_HUMAN	1.99526	0.872064			sp|P62829|RL23_HUMAN	4.69894	0.148958
tr|A0A0U1RRM4|A0A0U1RRM4_HUMAN	1.94089	0.368486			sp|P07237|PDIA1_HUMAN	1.99526	0.621452			sp|P62805|H4_HUMAN	5.44503	0.0050278
sp|P02787|TRFE_HUMAN	2.01372	0.865234			sp|P19623|SPEE_HUMAN	2.01372	0.871218			sp|P68363|TBA1B_HUMAN	6.25173	1.4476e-05
sp|P55072|TERA_HUMAN	2.01372	0.320779			sp|P36578|RL4_HUMAN	2.01372	0.682612			sp|P62857|RS28_HUMAN	7.7983	0.337634
sp|P69905|HBA_HUMAN	2.31206	0.825045			sp|P30041|PRDX6_HUMAN	2.0893	0.389279			sp|P07437|TBB5_HUMAN	10.8643	0.0731949
sp|P62857|RS28_HUMAN	2.37684	0.896421			sp|P38646|GRP75_HUMAN	2.10863	0.303168			sp|P68371|TBB4B_HUMAN	15.5597	0.0360902
sp|P02765|FETUA_HUMAN	2.42103	0.0245198			sp|Q8N0Y7|PGAM4_HUMAN	2.1677	0.455304			tr|A0A0G2JIW1|A0A0G2JIW1_HUMAN	19.7697	0.0197591
sp|Q02878|RL6_HUMAN	2.53513	0.510653			sp|P07355|ANXA2_HUMAN	2.208	0.669396
sp|P30041|PRDX6_HUMAN	2.60615	0.300814			sp|Q02878|RL6_HUMAN	2.31206	0.441848
sp|P07237|PDIA1_HUMAN	2.63027	0.670094			sp|P68363|TBA1B_HUMAN	2.85759	0.0211534
sp|P10599|THIO_HUMAN	2.65461	0.401441			tr|A0A0C4DGB6|A0A0C4DGB6_HUMAN	3.28095	0.0690102
sp|P62805|H4_HUMAN	2.77971	0.113407			sp|P10599|THIO_HUMAN	3.34195	0.169065
sp|Q8N0Y7|PGAM4_HUMAN	3.10456	0.301311			sp|P62829|RL23_HUMAN	3.34195	0.0865299
tr|A0A0C4DGB6|A0A0C4DGB6_HUMAN	4.36516	0.00784919			sp|Q5SSJ5|HP1B3_HUMAN	3.98107	0.206844
sp|P58546|MTPN_HUMAN	4.92039	0.152219			sp|P78417|GSTO1_HUMAN	6.79204	0.16339
sp|P78417|GSTO1_HUMAN	5.44503	0.0598117			sp|P07437|TBB5_HUMAN	7.7983	0.116779
sp|P62829|RL23_HUMAN	7.04693	0.0465509			tr|A0A0G2JIW1|A0A0G2JIW1_HUMAN	10.3753	0.0207936
tr|A0A0G2JIW1|A0A0G2JIW1_HUMAN	17.2187	0.019757			sp|P68371|TBB4B_HUMAN	21.8776	0.033806
sp|P68371|TBB4B_HUMAN	26.0615	0.0339517

## Sheet: Replicate_2
N	Unused	Total	%Cov	%Cov(50)	%Cov(95)	Accession	Name	Species	Peptides(95%)	115:114	PVal 115:114	EF 115:114	LowerCI 115:114	UpperCI 115:114	116:114	PVal 116:114	EF 116:114	LowerCI 116:114	UpperCI 116:114	117:114	PVal 117:114	EF 117:114	LowerCI 117:114	UpperCI 117:114	Gene Ontology	Gene Names	Pathway	Interactions	Protein Families	Subcellular Location	Function	Disease	Tissue Specificity	Keywords	Modifications	Natural Variants	Glycosylations	Propeptide	Signal Peptide	Initiator Methionine	Sequence Conflicts	Sequence Uncertainties	Alternative Sequence	Non-Standard Residues	Lipidations	Disulfide Bonds	Cross Links	Protein Existence	InterPro
145	3.66	3.74	16.31	16.31	13.48	tr|E9PFT6|E9PFT6_HUMAN	Hemoglobin subunit delta OS=Homo sapiens OX=9606 GN=HBD PE=1 SV=1	HUMAN	2	18.3654	0.306498	6.66807	2.75423	52.9663	22.6987	0.290473	7.72681	2.93765	62.5173	12.1339	0.272612	5.15229	2.35505	31.6228	hemoglobin complex; heme binding; metal ion binding; oxygen binding; oxygen carrier activity	HBD			Belongs to the globin family.					Complete proteome; Heme; Iron; Metal-binding; Oxygen transport; Proteomics identification; Reference proteome; Transport														evidence at protein level	IPR000971; IPR009050; IPR012292; IPR002337
206	2	2.22	18.73	9.363	5.993	sp|P02647|APOA1_HUMAN	Apolipoprotein A-I OS=Homo sapiens OX=9606 GN=APOA1 PE=1 SV=1	HUMAN	1	10.2802	0.105858	2.12814	4.83059	21.677	1.11686	0.807528	2.0893	0.534564	2.35505	4.83059	0.154848	2.10863	2.29087	10.1859	blood microparticle; cell surface; chylomicron; cytoplasmic vesicle; cytosol; discoidal high-density lipoprotein particle; early endosome; endocytic vesicle; endocytic vesicle lumen; endoplasmic reticulum lumen; extracellular exosome; extracellular matrix; extracellular region; extracellular space; extracellular vesicle; high-density lipoprotein particle; intermediate-density lipoprotein particle…	APOA1		O95477; P05067; Q96DZ9; Q96DZ9-2; P02671; P00738; P04180	Belongs to the apolipoprotein A1/A4/E family.	Secreted.	Participates in the reverse transport of cholesterol from tissues to the liver for excretion by promoting cholesterol efflux from tissues and by acting as a cofactor for the lecithin cholesterol acyltransferase (LCAT). As part of the SPAP complex, activates spermatozoa motility.	High density lipoprotein deficiency 2: Inherited as autosomal dominant trait. It is characterized by moderately low HDL cholesterol, predilection toward premature coronary artery disease (CAD) and a reduction in cellular cholesterol efflux. - The disease is caused by mutations affecting the gene represented in this entry.; High density lipoprotein deficiency 1: Recessive disorder characterized by…	Major protein of plasma HDL, also found in chylomicrons. Synthesized in the liver and small intestine. The oxidized form at Met-110 and Met-136 is increased in individuals with increased risk for coronary artery disease, such as in carrier of the eNOSa/b genotype and exposure to cigarette smoking. It is also present in increased levels in aortic lesions relative to native ApoA-I and increased lev…	3D-structure; Amyloid; Amyloidosis; Atherosclerosis; Cholesterol metabolism; Complete proteome; Direct protein sequencing; Disease mutation; Glycation; Glycoprotein; HDL; Lipid metabolism; Lipid transport; Lipoprotein; Neuropathy; Oxidation; Palmitate; Phosphoprotein; Polymorphism; Reference proteome; Repeat; Secreted; Signal; Steroid metabolism; Sterol metabolism; Transport	110 Methionine sulfoxide; 136 Methionine sulfoxide	27 P -> H (In Munster-3C; dbSNP:rs121912720.); 27 P -> R (In dbSNP:rs121912720.); 28 P -> R (In Munster-3B; dbSNP:rs121912721.); 34 R -> L (In Baltimore; dbSNP:rs28929476.); 50 G -> R (In AMYL8; also found in a family with amyloid polyneuropathy-nephropathy Iowa; dbSNP:rs28931574.); 61 A -> T (In dbSNP:rs12718465.); 84 L -> R (In AMYL8; dbSNP:rs121912724.); 92 T -> I (Polymorphism; confirmed at p…	263 N-linked (Glc) (glycation) lysine		1 18		32 W -> P (In Ref. 25; AA sequence.)							evidence at protein level	IPR000074
198	2.02	2	3.28	1.312	1.312	sp|Q8N7X1|RMXL3_HUMAN	RNA-binding motif protein, X-linked-like-3 OS=Homo sapiens OX=9606 GN=RBMXL3 PE=2 SV=2	HUMAN	1	7.72681	0.12918	4.7863	1.61436	47.863	5.39511	0.156911	1.64437	3.28095	40.9261	9.90832	0.11255	1.64437	6.0256	61.3762	RNA binding	RBMXL3 (synonym: CXorf55)								Complete proteome; Reference proteome; RNA-binding							394 G -> GRSPNAHSGG (In Ref. 1; BAG63332/AK097568.); 412 G -> S (In Ref. 1; AK097568.); 640 A -> D (In Ref. 1; AK097568.); 711 Y -> C (In Ref. 1; BAG63332.); 723 R -> C (In Ref. 1; BAG63332/AK097568.); 778 R -> H (In Ref. 1; BAG63332.); 794 R -> H (In Ref. 1; AK097568.); 921 P -> S (In Ref. 1; BAG63332.); 1049 R -> G (In Ref. 1; BAG63332.)							evidence at transcript level	IPR012677; IPR035979; IPR000504
41	12.27	12.28	36.71	33.57	31.12	sp|P60174|TPIS_HUMAN	Triosephosphate isomerase OS=Homo sapiens OX=9606 GN=TPI1 PE=1 SV=3	HUMAN	6	5.24808	0.581998	2.51189	2.0893	11.5878	8.95365	0.0347714	2.63027	3.40408	24.2103	6.13762	0.289554	2.208	2.77971	12.0226	cytosol; extracellular exosome; extracellular space; nucleus; triose-phosphate isomerase activity; ubiquitin protein ligase binding; canonical glycolysis; gluconeogenesis; glyceraldehyde-3-phosphate biosynthetic process; glycerol catabolic process; glycolytic process; multicellular organism development	TPI1 (synonym: TPI)	Carbohydrate biosynthesis; gluconeogenesis.; Carbohydrate degradation; glycolysis; D-glyceraldehyde 3-phosphate from glycerone phosphate: step 1/1.	P12004; P54274	Belongs to the triosephosphate isomerase family.			Triosephosphate isomerase deficiency: An autosomal recessive multisystem disorder characterized by congenital hemolytic anemia, progressive neuromuscular dysfunction, susceptibility to bacterial infection, and cardiomyopathy. - The disease is caused by mutations affecting the gene represented in this entry.		3D-structure; Acetylation; Alternative promoter usage; Alternative splicing; Complete proteome; Direct protein sequencing; Disease mutation; Gluconeogenesis; Glycolysis; Hereditary hemolytic anemia; Isomerase; Isopeptide bond; Methylation; Nitration; Phosphoprotein; Polymorphism; Reference proteome; Ubl conjugation	51 N6-acetyllysine; 58 Phosphoserine; 105 Nitrated tyrosine; 117 Phosphoserine; 143 Phosphoserine; 186 N6-succinyllysine; 193 N6-acetyllysine; alternate; 193 N6-succinyllysine; alternate; 196 Phosphoserine; 210 Phosphothreonine; 231 N6-acetyllysine; alternate; 231 N6-methyllysine; alternate; 231 N6-succinyllysine; alternate; 235 Phosphoserine; 246 Nitrated tyrosine; 249 Phosphoserine; 251 Phospho…	79 C -> Y (In TPID; dbSNP:rs121964848.); 110 G -> A (In TPID.); 142 E -> D (In TPID; the enzyme becomes thermolabile; dbSNP:rs121964845.); 160 G -> R (In Manchester; thermolabile; dbSNP:rs121964846.); 192 V -> M (In TPID; dbSNP:rs188138723.); 208 I -> V (In TPID; dbSNP:rs121964849.); 269 V -> M (In TPID.); 278 F -> L (In TPID; Hungary; thermolabile; dbSNP:rs121964847.)					23 26 RLRA -> TAR (In Ref. 1; AAB59511.); 36 (In Ref. 1; AAB59511 and 6; AAN86636.); 57 58 QS -> KN (In Ref. 11; AA sequence.); 64 G -> S (In Ref. 11; AA sequence.); 67 68 NA -> QG (In Ref. 11; AA sequence.); 80 81 AP -> IG (In Ref. 11; AA sequence.); 95 P -> Q (In Ref. 11; AA sequence.); 192 V -> A (In Ref. 9; AAH17917.); 204 P -> N (In Ref. 11; AA sequence.); 281 I -> L (In Ref. 11; AA sequence…		1 119 (In isoform 4.); 1 37 (In isoform 2.)				179 Glycyl lysine isopeptide (Lys-Gly) (interchain with G-Cter in SUMO1)	evidence at protein level	IPR013785; IPR035990; IPR022896; IPR000652; IPR020861
183	2.08	2.22	13.39	9.843	5.512	sp|P18669|PGAM1_HUMAN	Phosphoglycerate mutase 1 OS=Homo sapiens OX=9606 GN=PGAM1 PE=1 SV=2	HUMAN	1	3.94457	0.175916	2.10863	1.87068	8.24138	0.954993	0.945091	2.10863	0.457088	2.01372	1.01859	0.957178	2.0893	0.487529	2.12814	cytoplasm; cytosol; extracellular exosome; extracellular region; ficolin-1-rich granule lumen; membrane; myelin sheath; nucleus; secretory granule lumen; 2,3-bisphosphoglycerate-dependent phosphoglycerate mutase activity; bisphosphoglycerate mutase activity; hydrolase activity; phosphoglycerate mutase activity; protein kinase binding; canonical glycolysis; gluconeogenesis; glycolytic process; neu…	PGAM1 (synonym: PGAMA; orf: CDABP0006)		P12004	Belongs to the phosphoglycerate mutase family. BPG-dependent PGAM subfamily.		Interconversion of 3- and 2-phosphoglycerate with 2,3-bisphosphoglycerate as the primer of the reaction. Can also catalyze the reaction of EC 5.4.2.4 (synthase), but with a reduced activity.		Expressed in the liver and brain. Not found in the muscle.	3D-structure; Acetylation; Complete proteome; Direct protein sequencing; Glycolysis; Hydrolase; Isomerase; Phosphoprotein; Reference proteome	14 Phosphoserine; 23 Phosphoserine; 26 Phosphotyrosine; 31 Phosphoserine; 106 N6-acetyllysine; 118 Phosphoserine; 251 N6-acetyllysine; alternate; 251 N6-succinyllysine; alternate; 253 N6-acetyllysine; 254 N6-acetyllysine					1 Removed								evidence at protein level	IPR013078; IPR029033; IPR001345; IPR005952
188	2.06	2.07	10.21	3.592	2.836	sp|P06576|ATPB_HUMAN	ATP synthase subunit beta, mitochondrial OS=Homo sapiens OX=9606 GN=ATP5F1B PE=1 SV=3	HUMAN	1	3.83707	0.821876	5.15229	0.744732	17.0608	0.224906	0.275235	4.92039	0.0505825	1.10662	4.57088	0.511376	4.96592	0.92045	20.5116	cell surface; extracellular exosome; membrane; mitochondrial matrix; mitochondrial membrane; mitochondrial nucleoid; mitochondrial proton-transporting ATP synthase complex; mitochondrial proton-transporting ATP synthase, catalytic core; mitochondrion; myelin sheath; nucleus; plasma membrane; proton-transporting ATP synthase complex; angiostatin binding; ATP binding; MHC class I protein binding; p…	ATP5F1B (synonym: ATP5B, ATPMB, ATPSB)		P63104	Belongs to the ATPase alpha/beta chains family.	Mitochondrion inner membrane; Peripheral membrane protein > Matrix side.	Mitochondrial membrane ATP synthase (F(1)F(0) ATP synthase or Complex V) produces ATP from ADP in the presence of a proton gradient across the membrane which is generated by electron transport complexes of the respiratory chain. F-type ATPases consist of two structural domains, F(1) - containing the extramembraneous catalytic core, and F(0) - containing the membrane proton channel, linked togethe…			Acetylation; ATP synthesis; ATP-binding; CF(1); Complete proteome; Direct protein sequencing; Glycoprotein; Hydrogen ion transport; Hydrolase; Ion transport; Membrane; Mitochondrion; Mitochondrion inner membrane; Nucleotide-binding; Phosphoprotein; Polymorphism; Reference proteome; Transit peptide; Transport	124 N6-acetyllysine; alternate; 124 N6-succinyllysine; alternate; 133 N6-acetyllysine; alternate; 133 N6-succinyllysine; alternate; 161 N6-acetyllysine; alternate; 161 N6-succinyllysine; alternate; 198 N6-acetyllysine; 259 N6-acetyllysine; alternate; 259 N6-succinyllysine; alternate; 264 N6-acetyllysine; alternate; 264 N6-succinyllysine; alternate; 312 Phosphothreonine; 415 Phosphoserine; 426 N6-…	130 A -> V; 274 E -> Q (In dbSNP:rs1042001.)	106 O-linked (GlcNAc) serine				1 6 MLGFVG -> MTSLWGKGTGCKLFKF (In Ref. 3; BAA00016/CAA27246.); 36 40 APTAV -> VRRRF (In Ref. 2; AAA51808.); 36 40 APTAV -> VRRRS (In Ref. 3; BAA00016/CAA27246.); 130 132 API -> DQL (In Ref. 2; AAA51808.); 378 H -> D (In Ref. 2; AAA51808.); 435 Q -> H (In Ref. 2; AAA51808.)							evidence at protein level	IPR003593; IPR005722; IPR020003; IPR004100; IPR036121; IPR000194; IPR024034; IPR027417
61	7.76	7.75	33.66	27.8	25.85	sp|P04792|HSPB1_HUMAN	Heat shock protein beta-1 OS=Homo sapiens OX=9606 GN=HSPB1 PE=1 SV=2	HUMAN	4	3.63078	0.127144	2.0893	1.7378	9.37562	2.53513	0.248478	1.87068	1.35519	6.60694	1.83654	0.233685	1.58489	1.15878	2.80543	axon cytoplasm; cytoplasm; cytoskeleton; cytosol; extracellular exosome; extracellular space; focal adhesion; nucleus; plasma membrane; proteasome complex; spindle; Z disc; identical protein binding; protein binding involved in protein folding; protein homodimerization activity; protein kinase binding; protein kinase C binding; protein kinase C inhibitor activity; RNA binding; ubiquitin binding; …	HSPB1 (synonym: HSP27, HSP28)		O95817; P27797; P02511; Q9UER7; O00273; Q15029; P00533; Q14240; P78344; Q02790; P02794; P11413; P78417; Q9UJY1; Q7Z6Z7; P78318; P49137; Q16644; Q8IW41; P08473; Q8N7H5; Q96G03; Q86YS6; Q12874; Q13573; Q9Y657; P04637; P13693; P13010; P63104	Belongs to the small heat shock protein (HSP20) family.	Cytoplasm.; Nucleus. Cytoplasm > Cytoskeleton > Spindle.	Small heat shock protein which functions as a molecular chaperone probably maintaining denatured proteins in a folding-competent state (PubMed:10383393, PubMed:20178975). Plays a role in stress resistance and actin organization (PubMed:19166925). Through its molecular chaperone activity may regulate numerous biological processes including the phosphorylation and the axonal transport of neurofilam…	Charcot-Marie-Tooth disease 2F: A dominant axonal form of Charcot-Marie-Tooth disease, a disorder of the peripheral nervous system, characterized by progressive weakness and atrophy, initially of the peroneal muscles and later of the distal muscles of the arms. Charcot-Marie-Tooth disease is classified in two main groups on the basis of electrophysiologic properties and histopathology: primary pe…	Detected in all tissues tested: skeletal muscle, heart, aorta, large intestine, small intestine, stomach, esophagus, bladder, adrenal gland, thyroid, pancreas, testis, adipose tissue, kidney, liver, spleen, cerebral cortex, blood serum and cerebrospinal fluid. Highest levels are found in the heart and in tissues composed of striated and smooth muscle.	3D-structure; Acetylation; Chaperone; Charcot-Marie-Tooth disease; Complete proteome; Cytoplasm; Cytoskeleton; Direct protein sequencing; Disease mutation; Methylation; Neurodegeneration; Neuropathy; Nucleus; Phosphoprotein; Reference proteome; Stress response	12 Omega-N-methylarginine; 15 Phosphoserine; by MAPKAPK2 and MAPKAPK3; 26 Phosphoserine; 65 Phosphoserine; 78 Phosphoserine; by MAPKAPK2, MAPKAPK3 and MAPKAPK5; 82 Phosphoserine; by MAPKAPK2, MAPKAPK3 and MAPKAPK5; 83 Phosphoserine; 86 Phosphoserine; 98 Phosphoserine; 123 N6-acetyllysine; 174 Phosphothreonine; 176 Phosphoserine; 199 Phosphoserine	7 P -> S (In HMN2B; induces hyperphosphorylation of neurofilaments; no effect on cytoplasmic location; no effect on dimerization.); 34 G -> R (In HMN2B; increased aggregation; increased homooligomerization; changed function in chaperone-mediated protein folding.); 39 P -> L (In HMN2B and CMT2F; increased aggregation; increased homooligomerization; decreased phosphorylation by MAPKAPK2; changed fu…					10 L -> I (In Ref. 13; AA sequence.); 109 L -> R (In Ref. 12; AAH12292.); 121 T -> S (In Ref. 12; AAH12292.); 127 R -> L (In Ref. 12; AAH12292.)							evidence at protein level	IPR002068; IPR037876; IPR001436; IPR031107; IPR008978
14	31.12	30.97	43.92	41.89	39.64	sp|P07437|TBB5_HUMAN	Tubulin beta chain OS=Homo sapiens OX=9606 GN=TUBB PE=1 SV=2	HUMAN	18	3.43558	0.361652	2.07014	1.65959	6.79204	3.13329	0.468441	1.92309	1.6293	5.64937	9.46237	0.0979419	3.0761	3.0761	19.7697	azurophil granule lumen; cell body; cytoplasm; cytoplasmic ribonucleoprotein granule; cytoskeleton; extracellular exosome; extracellular region; membrane raft; microtubule; nuclear envelope lumen; nucleus; GTP binding; GTPase activity; MHC class I protein binding; protein-containing complex binding; structural constituent of cytoskeleton; structural molecule activity; ubiquitin protein ligase bin…	TUBB (synonym: TUBB5; orf: OK/SW-cl.56)		Q8AZK7; P05412; Q5S007; Q9BSI4	Belongs to the tubulin family.	Cytoplasm; Cytoskeleton.	Tubulin is the major constituent of microtubules. It binds two moles of GTP, one at an exchangeable site on the beta chain and one at a non-exchangeable site on the alpha chain.	Cortical dysplasia, complex, with other brain malformations 6: A disorder of aberrant neuronal migration and disturbed axonal guidance. Affected individuals have microcephaly, ataxia, and severe delayed psychomotor development. Brain imaging shows variable malformations of cortical development, including white matter streaks, dysmorphic basal ganglia, corpus callosum abnormalities, brainstem and …	Ubiquitously expressed with highest levels in spleen, thymus and immature brain.	3D-structure; Acetylation; Complete proteome; Cytoplasm; Cytoskeleton; Direct protein sequencing; Disease mutation; GTP-binding; Isopeptide bond; Methylation; Microtubule; Nucleotide-binding; Phosphoprotein; Reference proteome; Ubl conjugation	40 Phosphoserine; 55 Phosphothreonine; 58 N6-acetyllysine; alternate; 58 N6-succinyllysine; alternate; 172 Phosphoserine; by CDK1; 285 Phosphothreonine; 290 Phosphothreonine; 318 Omega-N-methylarginine; 438 5-glutamyl polyglutamate	15 Q -> K (In CSCSC1; disrupts heterodimer assembly and microtubule dynamics; dbSNP:rs864321676.); 222 Y -> F (In CSCSC1; disrupts heterodimer assembly and microtubule dynamics; dbSNP:rs864321677.); 299 M -> V (In CDCBM6; decreases the ability of the protein to assemble into tubulin heterodimers; dbSNP:rs587777355.); 353 V -> I (In CDCBM6; does not affect the ability of the mutant polypeptides to…					216 K -> R (In Ref. 1; no nucleotide entry and 2; AAB59507.); 231 A -> G (In Ref. 1; no nucleotide entry and 2; AAB59507.); 234 235 SG -> EC (In Ref. 1; no nucleotide entry and 2; AAB59507.); 288 E -> D (In Ref. 1; no nucleotide entry and 2; AAB59507.); 298 N -> D (In Ref. 8; AAH20946.)						58 Glycyl lysine isopeptide (Lys-Gly) (interchain with G-Cter in ubiquitin); alternate; 324 Glycyl lysine isopeptide (Lys-Gly) (interchain with G-Cter in ubiquitin)	evidence at protein level	IPR013838; IPR002453; IPR008280; IPR000217; IPR018316; IPR037103; IPR036525; IPR023123; IPR017975; IPR003008
[truncated: 247 more rows]
[truncated: 16 more columns]

## Sheet: significant proteins rep2
Accession	LPS	PVal (LPS)			Accession	LPS+anti-IL10 antibody	PVal (LPS+anti-IL10 antibody)			Accession	LPS+anti-IL10R antibody	PVal (LPS+anti-IL10R antibody)
tr|D6RAA6|D6RAA6_HUMAN	0.0110662	0.0752878			sp|P25705|ATPA_HUMAN	0.161436	0.127356			sp|E9PAV3|NACAM_HUMAN	0.158489	0.236065
sp|P61313|RL15_HUMAN	0.0654636	0.0912344			sp|P06576|ATPB_HUMAN	0.224906	0.275235			tr|H0YMV8|H0YMV8_HUMAN	0.263027	0.183047
sp|P32969|RL9_HUMAN	0.18197	0.144277			tr|A0A087WUK2|A0A087WUK2_HUMAN	0.369828	0.241676			tr|D6RAA6|D6RAA6_HUMAN	0.267917	0.185076
sp|P62750|RL23A_HUMAN	0.248886	0.483298			sp|P61313|RL15_HUMAN	0.413047	0.26839			tr|A0A087WUK2|A0A087WUK2_HUMAN	0.420727	0.272118
sp|P62258|1433E_HUMAN	0.258226	0.070412			tr|F8W727|F8W727_HUMAN	0.428549	0.159147			sp|P63241-2|IF5A1_HUMAN	0.483059	0.200965
sp|P78417|GSTO1_HUMAN	0.310456	0.341313			sp|P13010|XRCC5_HUMAN	0.452898	0.293745			sp|P35579|MYH9_HUMAN	0.510505	0.172995
[truncated: 65 more rows]

## Sheet: Replicate_3
			N	Unused	Total	%Cov	%Cov(50)	%Cov(95)	Accession	Name	Species	Peptides(95%)	115:114	PVal 115:114	EF 115:114	LowerCI 115:114	UpperCI 115:114	116:114	PVal 116:114	EF 116:114	LowerCI 116:114	UpperCI 116:114	117:114	PVal 117:114	EF 117:114	LowerCI 117:114	UpperCI 117:114	Gene Ontology	Gene Names	Pathway	Interactions	Protein Families	Subcellular Location	Function	Disease	Tissue Specificity	Keywords	Modifications	Natural Variants	Glycosylations	Propeptide	Signal Peptide	Initiator Methionine	Sequence Conflicts	Sequence Uncertainties	Alternative Sequence	Non-Standard Residues	Lipidations	Disulfide Bonds
[truncated: 244 more rows]
[truncated: 19 more columns]

[truncated: 1 more sheets: significant proteins rep3]
