# Supplementary material for: Comparative proteomic study reveals the enhanced immune response with the blockade of interleukin 10 with anti-IL-10 and anti-IL-10 receptor antibodies in human U937 cells
Source: PLoS One. 2019 Mar 21;14(3):e0213813. doi: 10.1371/journal.pone.0213813 (PMC6428271; doi:10.1371/journal.pone.0213813)
Supplement: S3 Table — (XLSX) [file pone.0213813.s007.xlsx]

## Sheet: LPS_significant GOs
id	species	taxonId	ensembl	entrez	name	fullname	synonym	signature	chromStart	chromEnd	chromStrand	chromName	band	goTerms	function	goFunctions	goLocalizations	cerebralLocalization	nrIntxsValidated	nrIntxsPredicted	transcripts	humanOrthologs	mouseOrthologs	bovineOrthologs	lastModified
1301	Homo sapiens	9606	ENSG00000156261	10694	CCT8	chaperonin containing TCP1, subunit 8 (theta)	C21orf112|Cctq|D21S246|PRED71	CCT8|IDBG-1301|ENSG00000156261|10694	29055805	29073797	-1	21	q21.3	GO:0002199|zona pellucida receptor complex|cellular_component#GO:0005515|protein binding|molecular_function#GO:0005524|ATP binding|molecular_function#GO:0005737|cytoplasm|cellular_component#GO:0005813|centrosome|cellular_component#GO:0005829|cytosol|cellular_component#GO:0005832|chaperonin-containing T-complex|cellular_component#GO:0005874|microtubule|cellular_component#GO:0006200|ATP catabolic p…	ATPase activity	GO:0005515: protein binding#GO:0005524: ATP binding#GO:0042623: ATPase activity, coupled#GO:0051082: unfolded protein binding	GO:0005515: protein binding,GO:0005524: ATP binding,GO:0042623: ATPase activity, coupled,GO:0051082: unfolded protein binding	Cytoplasm	111	2	1303|361487|361509|589388		Cct8|IDBG-173563|ENSMUSG00000025613|12469		2017-02-20
2890	Homo sapiens	9606	ENSG00000100028	6634	SNRPD3	small nuclear ribonucleoprotein D3 polypeptide 18kDa	Sm-D3|SMD3	SNRPD3|IDBG-2890|ENSG00000100028|6634	24555503	24609980	1	22	q11.23	GO:0000387|spliceosomal snRNP assembly|biological_process#GO:0000398|mRNA splicing, via spliceosome|biological_process#GO:0005515|protein binding|molecular_function#GO:0005634|nucleus|cellular_component#GO:0005654|nucleoplasm|cellular_component#GO:0005681|spliceosomal complex|cellular_component#GO:0005683|U7 snRNP|cellular_component#GO:0005685|U1 snRNP|cellular_component#GO:0005687|U4 snRNP|cellu…	histone pre-mRNA DCP binding	GO:0005515: protein binding#GO:0019899: enzyme binding#GO:0044822: poly(A) RNA binding#GO:0071208: histone pre-mRNA DCP binding	GO:0005515: protein binding,GO:0019899: enzyme binding,GO:0044822: poly(A) RNA binding,GO:0071208: histone pre-mRNA DCP binding	Nucleus	117	0	2892|295017|719930|719799		Snrpd3|IDBG-162827|ENSMUSG00000020180|67332	BT.28460|IDBG-637267|ENSBTAG00000021262|617823	2017-02-20
5666	Homo sapiens	9606	ENSG00000159251	70	ACTC1	actin, alpha, cardiac muscle 1	ACTC|ASD5|CMD1R|CMH11|LVNC4	ACTC1|IDBG-5666|ENSG00000159251|70	34788096	34796139	-1	15	q14	GO:0005515|protein binding|molecular_function#GO:0005524|ATP binding|molecular_function#GO:0005615|extracellular space|cellular_component#GO:0005737|cytoplasm|cellular_component#GO:0005829|cytosol|cellular_component#GO:0005884|actin filament|cellular_component#GO:0006200|ATP catabolic process|biological_process#GO:0006915|apoptotic process|biological_process#GO:0016020|membrane|cellular_component…	myosin binding	GO:0005515: protein binding#GO:0005524: ATP binding#GO:0016887: ATPase activity#GO:0017022: myosin binding	GO:0005515: protein binding,GO:0005524: ATP binding,GO:0016887: ATPase activity,GO:0017022: myosin binding	Extracellular	36	6	5668		Actc1|IDBG-197312|ENSMUSG00000068614|11464	ACTC1|IDBG-646169|ENSBTAG00000005714|533219	2017-02-20
14270	Homo sapiens	9606	ENSG00000111640	2597	GAPDH	glyceraldehyde-3-phosphate dehydrogenase	G3PD|GAPD|HEL-S-162eP	GAPDH|IDBG-14270|ENSG00000111640|2597	6533927	6538374	1	12	p13.31	GO:0000226|microtubule cytoskeleton organization|biological_process#GO:0004365|glyceraldehyde-3-phosphate dehydrogenase (NAD+) (phosphorylating) activity|molecular_function#GO:0005515|protein binding|molecular_function#GO:0005634|nucleus|cellular_component#GO:0005737|cytoplasm|cellular_component#GO:0005811|lipid particle|cellular_component#GO:0005829|cytosol|cellular_component#GO:0005886|plasma m…	oxidoreductase activity	GO:0004365: glyceraldehyde-3-phosphate dehydrogenase (NAD+) (phosphorylating) activity#GO:0005515: protein binding#GO:0008017: microtubule binding#GO:0016620: oxidoreductase activity, acting on the aldehyde or oxo group of donors, NAD or NADP as acceptor#GO:0035605: peptidyl-cysteine S-nitrosylase activity#GO:0042802: identical protein binding#GO:0050661: NADP binding#GO:0051287: NAD binding	GO:0004365: glyceraldehyde-3-phosphate dehydrogenase (NAD+) (phosphorylating) activity,GO:0005515: protein binding,GO:0008017: microtubule binding,GO:0016620: oxidoreductase activity, acting on the aldehyde or oxo group of donors, NAD or NADP as acceptor,GO:0035605: peptidyl-cysteine S-nitrosylase activity,GO:0042802: identical protein binding,GO:0050661: NADP binding,GO:0051287: NAD binding	Nucleus	232	1	14272|236487|236489|236491|236493|807370		RP24-297J24.1|IDBG-768571|ENSMUSG00000101757|	GAPDH|IDBG-634847|ENSBTAG00000021624|	2017-02-20
14629	Homo sapiens	9606	ENSG00000108953	7531	YWHAE	tyrosine 3-monooxygenase/tryptophan 5-monooxygenase activation protein, epsilon polypeptide	14-3-3E|HEL2|KCIP-1|MDCR|MDS	YWHAE|IDBG-14629|ENSG00000108953|7531	1344272	1400378	-1	17	p13.3	GO:0000086|G2/M transition of mitotic cell cycle|biological_process#GO:0000278|mitotic cell cycle|biological_process#GO:0001764|neuron migration|biological_process#GO:0003064|regulation of heart rate by hormone|biological_process#GO:0005515|protein binding|molecular_function#GO:0005739|mitochondrion|cellular_component#GO:0005829|cytosol|cellular_component#GO:0005871|kinesin complex|cellular_compo…	phosphoprotein binding	GO:0005515: protein binding#GO:0015459: potassium channel regulator activity#GO:0019899: enzyme binding#GO:0019904: protein domain specific binding#GO:0023026: MHC class II protein complex binding#GO:0032403: protein complex binding#GO:0042826: histone deacetylase binding#GO:0044325: ion channel binding#GO:0044822: poly(A) RNA binding#GO:0046982: protein heterodimerization activity#GO:0050815: ph…	GO:0005515: protein binding,GO:0015459: potassium channel regulator activity,GO:0019899: enzyme binding,GO:0019904: protein domain specific binding,GO:0023026: MHC class II protein complex binding,GO:0032403: protein complex binding,GO:0042826: histone deacetylase binding,GO:0044325: ion channel binding,GO:0044822: poly(A) RNA binding,GO:0046982: protein heterodimerization activity,GO:0050815: ph…	Plasma membrane	439	142	14631|758151|761454|761970|763713|763243|760467		Ywhae|IDBG-200597|ENSMUSG00000020849|22627	YWHAE|IDBG-632682|ENSBTAG00000005664|282125	2017-02-20
14687	Homo sapiens	9606	ENSG00000113387	10923	SUB1	SUB1 homolog (S. cerevisiae)	p14|P15|PC4	SUB1|IDBG-14687|ENSG00000113387|10923	32531633	32604079	1	5	p13.3	GO:0001205|RNA polymerase II distal enhancer sequence-specific DNA binding transcription factor activity involved in positive regulation of transcription|molecular_function#GO:0003677|DNA binding|molecular_function#GO:0003697|single-stranded DNA binding|molecular_function#GO:0003713|transcription coactivator activity|molecular_function#GO:0005515|protein binding|molecular_function#GO:0005634|nucl…	poly(A) RNA binding	GO:0001205: RNA polymerase II distal enhancer sequence-specific DNA binding transcription factor activity involved in positive regulation of transcription#GO:0003677: DNA binding#GO:0003697: single-stranded DNA binding#GO:0003713: transcription coactivator activity#GO:0005515: protein binding#GO:0044822: poly(A) RNA binding	GO:0001205: RNA polymerase II distal enhancer sequence-specific DNA binding transcription factor activity involved in positive regulation of transcription,GO:0003677: DNA binding,GO:0003697: single-stranded DNA binding,GO:0003713: transcription coactivator activity,GO:0005515: protein binding,GO:0044822: poly(A) RNA binding	Nucleus	42	1	14689|479601|474665|479420|481990|481333|482292		Sub1|IDBG-129736|ENSMUSG00000022205|20024	SUB1|IDBG-630640|ENSBTAG00000021965|533984	2017-02-20
14711	Homo sapiens	9606	ENSG00000182718	302	ANXA2	annexin A2	ANX2|ANX2L4|CAL1H|HEL-S-270|LIP2|LPC2|LPC2D|P36|PAP-IV	ANXA2|IDBG-14711|ENSG00000182718|302	60347134	60402883	-1	15	q22.2	GO:0001525|angiogenesis|biological_process#GO:0001726|ruffle|cellular_component#GO:0001765|membrane raft assembly|biological_process#GO:0001934|positive regulation of protein phosphorylation|biological_process#GO:0004859|phospholipase inhibitor activity|molecular_function#GO:0005509|calcium ion binding|molecular_function#GO:0005515|protein binding|molecular_function#GO:0005544|calcium-dependent p…	phosphatidylinositol-4	GO:0004859: phospholipase inhibitor activity#GO:0005509: calcium ion binding#GO:0005515: protein binding#GO:0005544: calcium-dependent phospholipid binding#GO:0005546: phosphatidylinositol-4,5-bisphosphate binding#GO:0008092: cytoskeletal protein binding#GO:0017137: Rab GTPase binding#GO:0019834: phospholipase A2 inhibitor activity#GO:0044548: S100 protein binding#GO:0044822: poly(A) RNA binding#…	GO:0004859: phospholipase inhibitor activity,GO:0005509: calcium ion binding,GO:0005515: protein binding,GO:0005544: calcium-dependent phospholipid binding,GO:0005546: phosphatidylinositol-4,5-bisphosphate binding,GO:0008092: cytoskeletal protein binding,GO:0017137: Rab GTPase binding,GO:0019834: phospholipase A2 inhibitor activity,GO:0044548: S100 protein binding,GO:0044822: poly(A) RNA binding,…	Nucleus	89	8	14715|238304|374227|374228|591982|593241|589694|593208|591634|592872|590830|586383|596568|596032|597550|595540|599067|593359|593470|597653|597737|591515|587620|588495|591705|596037|588577|584541|595990|593238		Anxa2|IDBG-181662|ENSMUSG00000032231|12306	ANXA2|IDBG-646575|ENSBTAG00000009615|282689	2017-02-20
15360	Homo sapiens	9606	ENSG00000111669	7167	TPI1	triosephosphate isomerase 1	HEL-S-49|TIM|TPI|TPID	TPI1|IDBG-15360|ENSG00000111669|7167	6867119	6870948	1	12	p13.31	GO:0004807|triose-phosphate isomerase activity|molecular_function#GO:0005515|protein binding|molecular_function#GO:0005615|extracellular space|cellular_component#GO:0005634|nucleus|cellular_component#GO:0005829|cytosol|cellular_component#GO:0005975|carbohydrate metabolic process|biological_process#GO:0006006|glucose metabolic process|biological_process#GO:0006094|gluconeogenesis|biological_proces…	isomerase activity	GO:0004807: triose-phosphate isomerase activity#GO:0005515: protein binding#GO:0016853: isomerase activity	GO:0004807: triose-phosphate isomerase activity,GO:0005515: protein binding,GO:0016853: isomerase activity	Nucleus	43	2	15362|236942|806913|806914|806915|806916|600116|806917		Tpi1|IDBG-187986|ENSMUSG00000023456|21991	TPI1|IDBG-640193|ENSBTAG00000019782|281543	2017-02-20
16427	Homo sapiens	9606	ENSG00000166794	5479	PPIB	peptidylprolyl isomerase B (cyclophilin B)	CYP-S1|CYPB|HEL-S-39|OI9|SCYLP	PPIB|IDBG-16427|ENSG00000166794|5479	64155812	64163205	-1	15	q22.31	GO:0000413|protein peptidyl-prolyl isomerization|biological_process#GO:0003755|peptidyl-prolyl cis-trans isomerase activity|molecular_function#GO:0005515|protein binding|molecular_function#GO:0005518|collagen binding|molecular_function#GO:0005634|nucleus|cellular_component#GO:0005783|endoplasmic reticulum|cellular_component#GO:0005788|endoplasmic reticulum lumen|cellular_component#GO:0005790|smoo…	unfolded protein binding	GO:0003755: peptidyl-prolyl cis-trans isomerase activity#GO:0005515: protein binding#GO:0005518: collagen binding#GO:0032403: protein complex binding#GO:0042277: peptide binding#GO:0044822: poly(A) RNA binding#GO:0051082: unfolded protein binding	GO:0003755: peptidyl-prolyl cis-trans isomerase activity,GO:0005515: protein binding,GO:0005518: collagen binding,GO:0032403: protein complex binding,GO:0042277: peptide binding,GO:0044822: poly(A) RNA binding,GO:0051082: unfolded protein binding	Nucleus	54	1	16429		Ppib|IDBG-178669|ENSMUSG00000032383|19035	PPIB|IDBG-646495|ENSBTAG00000016822|281419	2017-02-20
17442	Homo sapiens	9606	ENSG00000146731	908	CCT6A	chaperonin containing TCP1, subunit 6A (zeta 1)	CCT-zeta|CCT-zeta-1|CCT6|Cctz|HTR3|MoDP-2|TCP-1-zeta|TCP20|TCPZ|TTCP20	CCT6A|IDBG-17442|ENSG00000146731|908	56051630	56063989	1	7	p11.2	GO:0001669|acrosomal vesicle|cellular_component#GO:0002199|zona pellucida receptor complex|cellular_component#GO:0005515|protein binding|molecular_function#GO:0005524|ATP binding|molecular_function#GO:0005737|cytoplasm|cellular_component#GO:0005829|cytosol|cellular_component#GO:0005832|chaperonin-containing T-complex|cellular_component#GO:0005874|microtubule|cellular_component#GO:0006457|protein …	unfolded protein binding	GO:0005515: protein binding#GO:0005524: ATP binding#GO:0044822: poly(A) RNA binding#GO:0051082: unfolded protein binding	GO:0005515: protein binding,GO:0005524: ATP binding,GO:0044822: poly(A) RNA binding,GO:0051082: unfolded protein binding	Cytoplasm	95	3	17444|17446		Cct6a|IDBG-202025|ENSMUSG00000029447|12466	CCT6A|IDBG-639699|ENSBTAG00000008184|	2017-02-20
17623	Homo sapiens	9606	ENSG00000175899	2	A2M	alpha-2-macroglobulin	A2MD|CPAMD5|FWP007|S863-7	A2M|IDBG-17623|ENSG00000175899|2	9067664	9116229	-1	12	p13.31	GO:0001869|negative regulation of complement activation, lectin pathway|biological_process#GO:0002020|protease binding|molecular_function#GO:0002576|platelet degranulation|biological_process#GO:0004866|endopeptidase inhibitor activity|molecular_function#GO:0004867|serine-type endopeptidase inhibitor activity|molecular_function#GO:0005102|receptor binding|molecular_function#GO:0005515|protein bind…	calcium-dependent protein binding	GO:0002020: protease binding#GO:0004866: endopeptidase inhibitor activity#GO:0004867: serine-type endopeptidase inhibitor activity#GO:0005102: receptor binding#GO:0005515: protein binding#GO:0019838: growth factor binding#GO:0019899: enzyme binding#GO:0019959: interleukin-8 binding#GO:0019966: interleukin-1 binding#GO:0043120: tumor necrosis factor binding#GO:0048306: calcium-dependent protein bi…	GO:0002020: protease binding,GO:0004866: endopeptidase inhibitor activity,GO:0004867: serine-type endopeptidase inhibitor activity,GO:0005102: receptor binding,GO:0005515: protein binding,GO:0019838: growth factor binding,GO:0019899: enzyme binding,GO:0019959: interleukin-8 binding,GO:0019966: interleukin-1 binding,GO:0043120: tumor necrosis factor binding,GO:0048306: calcium-dependent protein bi…	Extracellular	138	0	17625|295008|594892|586522		A2m|IDBG-184734|ENSMUSG00000030111|232345	A2M|IDBG-639675|ENSBTAG00000018137|513856	2017-02-20
17874	Homo sapiens	9606	ENSG00000177156	6888	TALDO1	transaldolase 1	TAL|TAL-H|TALDOR|TALH	TALDO1|IDBG-17874|ENSG00000177156|6888	747329	765024	1	11	p15.5	GO:0003824|catalytic activity|molecular_function#GO:0004801|sedoheptulose-7-phosphate:D-glyceraldehyde-3-phosphate glyceronetransferase activity|molecular_function#GO:0005634|nucleus|cellular_component#GO:0005737|cytoplasm|cellular_component#GO:0005829|cytosol|cellular_component#GO:0005975|carbohydrate metabolic process|biological_process#GO:0005999|xylulose biosynthetic process|biological_proces…	D-glyceraldehyde-3-phosphate glyceronetransferase activity	GO:0003824: catalytic activity#GO:0004801: sedoheptulose-7-phosphate:D-glyceraldehyde-3-phosphate glyceronetransferase activity	GO:0003824: catalytic activity,GO:0004801: sedoheptulose-7-phosphate:D-glyceraldehyde-3-phosphate glyceronetransferase activity	Nucleus	32	0	17876|589258|594354|591025		Taldo1|IDBG-212181|ENSMUSG00000025503|21351	TALDO1|IDBG-645546|ENSBTAG00000010336|513453	2017-02-20
18098	Homo sapiens	9606	ENSG00000174444	5.95098e+27	RPL4	ribosomal protein L4	L4	RPL4|IDBG-18098|ENSG00000174444|595097,595098,595099,595100,6124	66498015	66524532	-1	15	q22.31	GO:0000184|nuclear-transcribed mRNA catabolic process, nonsense-mediated decay|biological_process#GO:0003723|RNA binding|molecular_function#GO:0003735|structural constituent of ribosome|molecular_function#GO:0005515|protein binding|molecular_function#GO:0005634|nucleus|cellular_component#GO:0005730|nucleolus|cellular_component#GO:0005737|cytoplasm|cellular_component#GO:0005829|cytosol|cellular_co…	poly(A) RNA binding	GO:0003723: RNA binding#GO:0003735: structural constituent of ribosome#GO:0005515: protein binding#GO:0044822: poly(A) RNA binding	GO:0003723: RNA binding,GO:0003735: structural constituent of ribosome,GO:0005515: protein binding,GO:0044822: poly(A) RNA binding	Nucleus	159	4	18100|746407|747071|746358		Rpl4|IDBG-176026|ENSMUSG00000032399|67891		2017-02-20
20117	Homo sapiens	9606	ENSG00000067225	5315	PKM2	pyruvate kinase, muscle	CTHBP|HEL-S-30|OIP3|PK3|PKM2|TCB|THBP1	PKM2|IDBG-20117|ENSG00000067225|5315	72199029	72231822	-1	15	q23	GO:0000287|magnesium ion binding|molecular_function#GO:0003824|catalytic activity|molecular_function#GO:0004743|pyruvate kinase activity|molecular_function#GO:0005515|protein binding|molecular_function#GO:0005524|ATP binding|molecular_function#GO:0005634|nucleus|cellular_component#GO:0005737|cytoplasm|cellular_component#GO:0005739|mitochondrion|cellular_component#GO:0005829|cytosol|cellular_compo…	poly(A) RNA binding	GO:0000287: magnesium ion binding#GO:0003824: catalytic activity#GO:0004743: pyruvate kinase activity#GO:0005515: protein binding#GO:0005524: ATP binding#GO:0023026: MHC class II protein complex binding#GO:0030955: potassium ion binding#GO:0044822: poly(A) RNA binding	GO:0000287: magnesium ion binding,GO:0003824: catalytic activity,GO:0004743: pyruvate kinase activity,GO:0005515: protein binding,GO:0005524: ATP binding,GO:0023026: MHC class II protein complex binding,GO:0030955: potassium ion binding,GO:0044822: poly(A) RNA binding	Nucleus	137	9	20119|20121|20131|376849|745946|745618|747788|747137|744862|745726|747626|745538|745573|747644|745864|746725		Pkm|IDBG-173276|ENSMUSG00000032294|18746	PKM2|IDBG-645572|ENSBTAG00000001601|512571	2017-02-20
20425	Homo sapiens	9606	ENSG00000130255	25873	RPL36	ribosomal protein L36	L36	RPL36|IDBG-20425|ENSG00000130255|25873	5674947	5691876	1	19	p13.3	GO:0000184|nuclear-transcribed mRNA catabolic process, nonsense-mediated decay|biological_process#GO:0003735|structural constituent of ribosome|molecular_function#GO:0005622|intracellular|cellular_component#GO:0005730|nucleolus|cellular_component#GO:0005737|cytoplasm|cellular_component#GO:0005829|cytosol|cellular_component#GO:0005840|ribosome|cellular_component#GO:0006412|translation|biological_p…	poly(A) RNA binding	GO:0003735: structural constituent of ribosome#GO:0044822: poly(A) RNA binding	GO:0003735: structural constituent of ribosome,GO:0044822: poly(A) RNA binding	Nucleus	67	0	20427|241298|763467|765508|760394|760385		Rpl36|IDBG-192649|ENSMUSG00000057863|100043718,54217	RPL36|IDBG-647659|ENSBTAG00000023471|768327	2017-02-20
20861	Homo sapiens	9606	ENSG00000080824	3320	HSP90AA1	heat shock protein 90kDa alpha (cytosolic), class A member 1	EL52|HSP86|Hsp89|HSP89A|Hsp90|HSP90A|HSP90N|HSPC1|HSPCA|HSPCAL1|HSPCAL4|HSPN|LAP-2|LAP2	HSP90AA1|IDBG-20861|ENSG00000080824|3320	102080738	102139699	-1	14	q32.31	GO:0000086|G2/M transition of mitotic cell cycle|biological_process#GO:0000166|nucleotide binding|molecular_function#GO:0000278|mitotic cell cycle|biological_process#GO:0005515|protein binding|molecular_function#GO:0005524|ATP binding|molecular_function#GO:0005576|extracellular region|cellular_component#GO:0005622|intracellular|cellular_component#GO:0005634|nucleus|cellular_component#GO:0005737|c…	unfolded protein binding	GO:0000166: nucleotide binding#GO:0005515: protein binding#GO:0005524: ATP binding#GO:0016887: ATPase activity#GO:0023026: MHC class II protein complex binding#GO:0030235: nitric-oxide synthase regulator activity#GO:0030911: TPR domain binding#GO:0042802: identical protein binding#GO:0042803: protein homodimerization activity#GO:0044822: poly(A) RNA binding#GO:0051082: unfolded protein binding	GO:0000166: nucleotide binding,GO:0005515: protein binding,GO:0005524: ATP binding,GO:0016887: ATPase activity,GO:0023026: MHC class II protein complex binding,GO:0030235: nitric-oxide synthase regulator activity,GO:0030911: TPR domain binding,GO:0042802: identical protein binding,GO:0042803: protein homodimerization activity,GO:0044822: poly(A) RNA binding,GO:0051082: unfolded protein binding	Nucleus	879	22	20863|20865|592184|594808|598054		Hsp90aa1|IDBG-172055|ENSMUSG00000021270|15519	HSP90AA1|IDBG-635108|ENSBTAG00000006270|281832	2017-02-20
21100	Homo sapiens	9606	ENSG00000189403	3146	HMGB1	high mobility group box 1	HMG1|HMG3|SBP-1	HMGB1|IDBG-21100|ENSG00000189403|3146	30456704	30617597	-1	13	q12.3	GO:0000122|negative regulation of transcription from RNA polymerase II promoter|biological_process#GO:0000793|condensed chromosome|cellular_component#GO:0001773|myeloid dendritic cell activation|biological_process#GO:0002407|dendritic cell chemotaxis|biological_process#GO:0002437|inflammatory response to antigenic stimulus|biological_process#GO:0003677|DNA binding|molecular_function#GO:0003684|da…	DNA binding	GO:0003677: DNA binding#GO:0003684: damaged DNA binding#GO:0003690: double-stranded DNA binding#GO:0003697: single-stranded DNA binding#GO:0003700: sequence-specific DNA binding transcription factor activity#GO:0005125: cytokine activity#GO:0005515: protein binding#GO:0008134: transcription factor binding#GO:0008301: DNA binding, bending#GO:0042056: chemoattractant activity#GO:0044822: poly(A) RN…	GO:0003677: DNA binding,GO:0003684: damaged DNA binding,GO:0003690: double-stranded DNA binding,GO:0003697: single-stranded DNA binding,GO:0003700: sequence-specific DNA binding transcription factor activity,GO:0005125: cytokine activity,GO:0005515: protein binding,GO:0008134: transcription factor binding,GO:0008301: DNA binding, bending,GO:0042056: chemoattractant activity,GO:0044822: poly(A) RN…	Nucleus	82	12	21102|21104|21106|230495|230497|292660		Hmgb1|IDBG-209311|ENSMUSG00000066551|100862258,102642363,15289,619937	HMGB1|IDBG-630533|ENSBTAG00000018103|282691	2017-02-20
22995	Homo sapiens	9606	ENSG00000146701	4191	MDH2	malate dehydrogenase 2, NAD (mitochondrial)	M-MDH|MDH|MGC:3559|MOR1	MDH2|IDBG-22995|ENSG00000146701|4191	76048051	76067508	1	7	q11.23	GO:0003824|catalytic activity|molecular_function#GO:0005515|protein binding|molecular_function#GO:0005634|nucleus|cellular_component#GO:0005739|mitochondrion|cellular_component#GO:0005743|mitochondrial inner membrane|cellular_component#GO:0005759|mitochondrial matrix|cellular_component#GO:0005886|plasma membrane|cellular_component#GO:0005975|carbohydrate metabolic process|biological_process#GO:00…	oxidoreductase activity	GO:0003824: catalytic activity#GO:0005515: protein binding#GO:0016491: oxidoreductase activity#GO:0016615: malate dehydrogenase activity#GO:0016616: oxidoreductase activity, acting on the CH-OH group of donors, NAD or NADP as acceptor#GO:0030060: L-malate dehydrogenase activity#GO:0043621: protein self-association#GO:0044822: poly(A) RNA binding#GO:0046554: malate dehydrogenase (NADP+) activity	GO:0003824: catalytic activity,GO:0005515: protein binding,GO:0016491: oxidoreductase activity,GO:0016615: malate dehydrogenase activity,GO:0016616: oxidoreductase activity, acting on the CH-OH group of donors, NAD or NADP as acceptor,GO:0030060: L-malate dehydrogenase activity,GO:0043621: protein self-association,GO:0044822: poly(A) RNA binding,GO:0046554: malate dehydrogenase (NADP+) activity	Nucleus	32	2	22997|379712|379713|809362		Mdh2|IDBG-204115|ENSMUSG00000019179|17448	MDH2|IDBG-640116|ENSBTAG00000009462|281306	2017-02-20
23058	Homo sapiens	9606	ENSG00000106211	3315	HSPB1	heat shock 27kDa protein 1	CMT2F|HEL-S-102|HMN2B|HS.76067|Hsp25|HSP27|HSP28|SRP27	HSPB1|IDBG-23058|ENSG00000106211|3315	76302544	76304295	1	7	q11.23	GO:0000502|proteasome complex|cellular_component#GO:0001895|retina homeostasis|biological_process#GO:0005080|protein kinase C binding|molecular_function#GO:0005515|protein binding|molecular_function#GO:0005615|extracellular space|cellular_component#GO:0005622|intracellular|cellular_component#GO:0005634|nucleus|cellular_component#GO:0005737|cytoplasm|cellular_component#GO:0005819|spindle|cellular_…	poly(A) RNA binding	GO:0005080: protein kinase C binding#GO:0005515: protein binding#GO:0008426: protein kinase C inhibitor activity#GO:0019901: protein kinase binding#GO:0042802: identical protein binding#GO:0043130: ubiquitin binding#GO:0044822: poly(A) RNA binding	GO:0005080: protein kinase C binding,GO:0005515: protein binding,GO:0008426: protein kinase C inhibitor activity,GO:0019901: protein kinase binding,GO:0042802: identical protein binding,GO:0043130: ubiquitin binding,GO:0044822: poly(A) RNA binding	Nucleus	372	8	23060|379744|379746		Hspb1|IDBG-204151|ENSMUSG00000004951|15507	HSPB1|IDBG-640144|ENSBTAG00000011969|516099	2017-02-20
25500	Homo sapiens	9606	ENSG00000149925	226	ALDOA	aldolase A, fructose-bisphosphate	ALDA|GSD12|HEL-S-87p	ALDOA|IDBG-25500|ENSG00000149925|226	30053090	30070457	1	16	p11.2	GO:0002576|platelet degranulation|biological_process#GO:0003779|actin binding|molecular_function#GO:0004332|fructose-bisphosphate aldolase activity|molecular_function#GO:0005515|protein binding|molecular_function#GO:0005576|extracellular region|cellular_component#GO:0005615|extracellular space|cellular_component#GO:0005634|nucleus|cellular_component#GO:0005829|cytosol|cellular_component#GO:000597…	fructose binding	GO:0003779: actin binding#GO:0004332: fructose-bisphosphate aldolase activity#GO:0005515: protein binding#GO:0008092: cytoskeletal protein binding#GO:0015631: tubulin binding#GO:0042802: identical protein binding#GO:0044822: poly(A) RNA binding#GO:0070061: fructose binding	GO:0003779: actin binding,GO:0004332: fructose-bisphosphate aldolase activity,GO:0005515: protein binding,GO:0008092: cytoskeletal protein binding,GO:0015631: tubulin binding,GO:0042802: identical protein binding,GO:0044822: poly(A) RNA binding,GO:0070061: fructose binding	Nucleus	63	8	25502|239902|239904|374928|748279|747526|750030|747851|753503|752308|747182|752631|754408|753138|750547|753992|746101			ALDOA|IDBG-639227|ENSBTAG00000012927|509566	2017-02-20
25690	Homo sapiens	9606	ENSG00000103876	2184	FAH	fumarylacetoacetate hydrolase (fumarylacetoacetase)		FAH|IDBG-25690|ENSG00000103876|2184	80152490	80186946	1	15	q25.1	GO:0003824|catalytic activity|molecular_function#GO:0004334|fumarylacetoacetase activity|molecular_function#GO:0005829|cytosol|cellular_component#GO:0006527|arginine catabolic process|biological_process#GO:0006559|L-phenylalanine catabolic process|biological_process#GO:0006572|tyrosine catabolic process|biological_process#GO:0008152|metabolic process|biological_process#GO:0009072|aromatic amino a…	metal ion binding	GO:0003824: catalytic activity#GO:0004334: fumarylacetoacetase activity#GO:0046872: metal ion binding	GO:0003824: catalytic activity,GO:0004334: fumarylacetoacetase activity,GO:0046872: metal ion binding	Cytoplasm	3	0	25692|295611|599727|592595|747288|746247		Fah|IDBG-197375|ENSMUSG00000030630|14085	FAH|IDBG-630230|ENSBTAG00000012338|508724	2017-02-20
25777	Homo sapiens	9606	ENSG00000161960	1.97327e+20	EIF4A1	eukaryotic translation initiation factor 4A1	DDX2A|EIF-4A|eIF-4A-I|EIF4A|eIF4A-I	EIF4A1|IDBG-25777|ENSG00000161960|1973,26781,652965,652966	7572706	7579005	1	17	p13.1	GO:0000288|nuclear-transcribed mRNA catabolic process, deadenylation-dependent decay|biological_process#GO:0000289|nuclear-transcribed mRNA poly(A) tail shortening|biological_process#GO:0000339|RNA cap binding|molecular_function#GO:0003676|nucleic acid binding|molecular_function#GO:0003677|DNA binding|molecular_function#GO:0003725|double-stranded RNA binding|molecular_function#GO:0003729|mRNA bin…	translation factor activity	GO:0000339: RNA cap binding#GO:0003676: nucleic acid binding#GO:0003677: DNA binding#GO:0003725: double-stranded RNA binding#GO:0003729: mRNA binding#GO:0003743: translation initiation factor activity#GO:0004386: helicase activity#GO:0005515: protein binding#GO:0005524: ATP binding#GO:0008026: ATP-dependent helicase activity#GO:0008135: translation factor activity, nucleic acid binding#GO:0016787…	GO:0000339: RNA cap binding,GO:0003676: nucleic acid binding,GO:0003677: DNA binding,GO:0003725: double-stranded RNA binding,GO:0003729: mRNA binding,GO:0003743: translation initiation factor activity,GO:0004386: helicase activity,GO:0005515: protein binding,GO:0005524: ATP binding,GO:0008026: ATP-dependent helicase activity,GO:0008135: translation factor activity, nucleic acid binding,GO:0016787…	Plasma membrane	100	5	25781|764343|759734|763207|762688|762335|759921|758726|758261|758943|759627|761562|759866|760975|762271|760374|764238|760920|759235|763508		Eif4a1|IDBG-191517|ENSMUSG00000059796|13681	EIF4A1|IDBG-635028|ENSBTAG00000000132|504958	2017-02-20
25839	Homo sapiens	9606	ENSG00000102879	11151	CORO1A	coronin, actin binding protein, 1A	CLABP|CLIPINA|HCORO1|IMD8|p57|TACO	CORO1A|IDBG-25839|ENSG00000102879|11151	30182827	30189076	1	16	p11.2	GO:0001772|immunological synapse|cellular_component#GO:0001845|phagolysosome assembly|biological_process#GO:0001891|phagocytic cup|cellular_component#GO:0005515|protein binding|molecular_function#GO:0005737|cytoplasm|cellular_component#GO:0005884|actin filament|cellular_component#GO:0005886|plasma membrane|cellular_component#GO:0005911|cell-cell junction|cellular_component#GO:0006816|calcium ion …	actin filament binding	GO:0005515: protein binding#GO:0008022: protein C-terminus binding#GO:0008092: cytoskeletal protein binding#GO:0042802: identical protein binding#GO:0042803: protein homodimerization activity#GO:0043548: phosphatidylinositol 3-kinase binding#GO:0044822: poly(A) RNA binding#GO:0051015: actin filament binding	GO:0005515: protein binding,GO:0008022: protein C-terminus binding,GO:0008092: cytoskeletal protein binding,GO:0042802: identical protein binding,GO:0042803: protein homodimerization activity,GO:0043548: phosphatidylinositol 3-kinase binding,GO:0044822: poly(A) RNA binding,GO:0051015: actin filament binding	Cell surface	18	2	25841|750170|753858|753889|749898|750446|746922|746865		Coro1a|IDBG-209756|ENSMUSG00000030707|12721	CORO1A|IDBG-639171|ENSBTAG00000008631|282196	2017-02-20
27136	Homo sapiens	9606	ENSG00000188846	9045	RPL14	ribosomal protein L14	CAG-ISL-7|CTG-B33|hRL14|L14|RL14	RPL14|IDBG-27136|ENSG00000188846|9045	40457292	40462370	1	3	p22.1	GO:0000184|nuclear-transcribed mRNA catabolic process, nonsense-mediated decay|biological_process#GO:0003723|RNA binding|molecular_function#GO:0003735|structural constituent of ribosome|molecular_function#GO:0005515|protein binding|molecular_function#GO:0005622|intracellular|cellular_component#GO:0005737|cytoplasm|cellular_component#GO:0005829|cytosol|cellular_component#GO:0005840|ribosome|cellul…	poly(A) RNA binding	GO:0003723: RNA binding#GO:0003735: structural constituent of ribosome#GO:0005515: protein binding#GO:0044822: poly(A) RNA binding	GO:0003723: RNA binding,GO:0003735: structural constituent of ribosome,GO:0005515: protein binding,GO:0044822: poly(A) RNA binding	Plasma membrane	126	1	27138|237995|373038|373043		Rpl14|IDBG-205215|ENSMUSG00000025794|67115	RPL14|IDBG-644454|ENSBTAG00000002038|539373	2017-02-20
29164	Homo sapiens	9606	ENSG00000143870	10130	PDIA6	protein disulfide isomerase family A, member 6	ERP5|P5|TXNDC7	PDIA6|IDBG-29164|ENSG00000143870|10130	10783391	10837977	-1	2	p25.1	GO:0003756|protein disulfide isomerase activity|molecular_function#GO:0005515|protein binding|molecular_function#GO:0005783|endoplasmic reticulum|cellular_component#GO:0005788|endoplasmic reticulum lumen|cellular_component#GO:0005789|endoplasmic reticulum membrane|cellular_component#GO:0005790|smooth endoplasmic reticulum|cellular_component#GO:0005793|endoplasmic reticulum-Golgi intermediate comp…	isomerase activity	GO:0003756: protein disulfide isomerase activity#GO:0005515: protein binding#GO:0016853: isomerase activity	GO:0003756: protein disulfide isomerase activity,GO:0005515: protein binding,GO:0016853: isomerase activity	Plasma membrane	71	3	29166|29168|292773|292774|363725|588082|811907		Pdia6|IDBG-129626|ENSMUSG00000020571|71853	PDIA6|IDBG-638031|ENSBTAG00000001928|613927	2017-02-20
31144	Homo sapiens	9606	ENSG00000123416	10376	TUBA1B	tubulin, alpha 1b	K-ALPHA-1	TUBA1B|IDBG-31144|ENSG00000123416|10376	49127782	49131397	-1	12	q13.12	GO:0000226|microtubule cytoskeleton organization|biological_process#GO:0003725|double-stranded RNA binding|molecular_function#GO:0003924|GTPase activity|molecular_function#GO:0005198|structural molecule activity|molecular_function#GO:0005200|structural constituent of cytoskeleton|molecular_function#GO:0005515|protein binding|molecular_function#GO:0005525|GTP binding|molecular_function#GO:0005874|…	GTP binding	GO:0003725: double-stranded RNA binding#GO:0003924: GTPase activity#GO:0005198: structural molecule activity#GO:0005200: structural constituent of cytoskeleton#GO:0005515: protein binding#GO:0005525: GTP binding	GO:0003725: double-stranded RNA binding,GO:0003924: GTPase activity,GO:0005198: structural molecule activity,GO:0005200: structural constituent of cytoskeleton,GO:0005515: protein binding,GO:0005525: GTP binding	Cytoplasm	103	8	31146|588706|597252|586419|598870|593978		Tuba1b|IDBG-181938|ENSMUSG00000023004|22143	TUBA1B|IDBG-632645|ENSBTAG00000012244|539882	2017-02-20
31410	Homo sapiens	9606	ENSG00000179218	811	CALR	calreticulin	cC1qR|CRT|HEL-S-99n|RO|SSA	CALR|IDBG-31410|ENSG00000179218|811	12938578	12944489	1	19	p13.13	GO:0000122|negative regulation of transcription from RNA polymerase II promoter|biological_process#GO:0001669|acrosomal vesicle|cellular_component#GO:0001849|complement component C1q binding|molecular_function#GO:0001948|glycoprotein binding|molecular_function#GO:0002474|antigen processing and presentation of peptide antigen via MHC class I|biological_process#GO:0002479|antigen processing and pre…	chaperone binding	GO:0001849: complement component C1q binding#GO:0001948: glycoprotein binding#GO:0003677: DNA binding#GO:0003729: mRNA binding#GO:0005178: integrin binding#GO:0005506: iron ion binding#GO:0005509: calcium ion binding#GO:0005515: protein binding#GO:0008270: zinc ion binding#GO:0030246: carbohydrate binding#GO:0031625: ubiquitin protein ligase binding#GO:0042277: peptide binding#GO:0042562: hormone…	GO:0001849: complement component C1q binding,GO:0001948: glycoprotein binding,GO:0003677: DNA binding,GO:0003729: mRNA binding,GO:0005178: integrin binding,GO:0005506: iron ion binding,GO:0005509: calcium ion binding,GO:0005515: protein binding,GO:0008270: zinc ion binding,GO:0030246: carbohydrate binding,GO:0031625: ubiquitin protein ligase binding,GO:0042277: peptide binding,GO:0042562: hormone…	Nucleus	109	7	31412|760588|765425|763202		Calr|IDBG-174959|ENSMUSG00000003814|12317	CALR|IDBG-642890|ENSBTAG00000015114|281036	2017-02-20
33620	Homo sapiens	9606	ENSG00000109475	6164	RPL34	ribosomal protein L34	L34	RPL34|IDBG-33620|ENSG00000109475|6164	108620566	108630412	1	4	q25	GO:0000184|nuclear-transcribed mRNA catabolic process, nonsense-mediated decay|biological_process#GO:0003723|RNA binding|molecular_function#GO:0003735|structural constituent of ribosome|molecular_function#GO:0005622|intracellular|cellular_component#GO:0005730|nucleolus|cellular_component#GO:0005737|cytoplasm|cellular_component#GO:0005829|cytosol|cellular_component#GO:0005840|ribosome|cellular_com…	structural constituent of ribosome	GO:0003723: RNA binding#GO:0003735: structural constituent of ribosome	GO:0003723: RNA binding,GO:0003735: structural constituent of ribosome	Nucleus	21	0	241135|241137|241139|479392|476836			RPL34|IDBG-640297|ENSBTAG00000014226|505603	2017-02-20
36924	Homo sapiens	9606	ENSG00000109107	230	ALDOC	aldolase C, fructose-bisphosphate	ALDC	ALDOC|IDBG-36924|ENSG00000109107|230	28573115	28577264	-1	17	q11.2	GO:0001666|response to hypoxia|biological_process#GO:0004332|fructose-bisphosphate aldolase activity|molecular_function#GO:0005515|protein binding|molecular_function#GO:0005737|cytoplasm|cellular_component#GO:0005739|mitochondrion|cellular_component#GO:0005829|cytosol|cellular_component#GO:0005856|cytoskeleton|cellular_component#GO:0005975|carbohydrate metabolic process|biological_process#GO:0006…	cytoskeletal protein binding	GO:0004332: fructose-bisphosphate aldolase activity#GO:0005515: protein binding#GO:0008092: cytoskeletal protein binding	GO:0004332: fructose-bisphosphate aldolase activity,GO:0005515: protein binding,GO:0008092: cytoskeletal protein binding	Cytoplasm	18	1	36926|239773|239775|373625|758388|760399|758037|761154		Aldoc|IDBG-202678|ENSMUSG00000017390|11676	ALDOC|IDBG-631697|ENSBTAG00000013099|504584	2017-02-20
39768	Homo sapiens	9606	ENSG00000197728	1.00997e+21	RPS26	ribosomal protein S26	DBA10|S26	RPS26|IDBG-39768|ENSG00000197728|100996747,101929876,6231	56041853	56044675	1	12	q13.2	GO:0000184|nuclear-transcribed mRNA catabolic process, nonsense-mediated decay|biological_process#GO:0003729|mRNA binding|molecular_function#GO:0003735|structural constituent of ribosome|molecular_function#GO:0005515|protein binding|molecular_function#GO:0005622|intracellular|cellular_component#GO:0005730|nucleolus|cellular_component#GO:0005737|cytoplasm|cellular_component#GO:0005829|cytosol|cell…	poly(A) RNA binding	GO:0003729: mRNA binding#GO:0003735: structural constituent of ribosome#GO:0005515: protein binding#GO:0044822: poly(A) RNA binding	GO:0003729: mRNA binding,GO:0003735: structural constituent of ribosome,GO:0005515: protein binding,GO:0044822: poly(A) RNA binding	Nucleus	126	0	39770|602344			LOC786091|IDBG-648562|ENSBTAG00000046949|	2017-02-20
40133	Homo sapiens	9606	ENSG00000163931	7086	TKT	transketolase	HEL107|TK|TKT1	TKT|IDBG-40133|ENSG00000163931|7086	53224707	53256052	-1	3	p21.1	GO:0003824|catalytic activity|molecular_function#GO:0004802|transketolase activity|molecular_function#GO:0005634|nucleus|cellular_component#GO:0005777|peroxisome|cellular_component#GO:0005829|cytosol|cellular_component#GO:0005975|carbohydrate metabolic process|biological_process#GO:0005999|xylulose biosynthetic process|biological_process#GO:0006098|pentose-phosphate shunt|biological_process#GO:00…	oxidoreductase activity	GO:0003824: catalytic activity#GO:0004802: transketolase activity#GO:0016624: oxidoreductase activity, acting on the aldehyde or oxo group of donors, disulfide as acceptor#GO:0042803: protein homodimerization activity#GO:0046872: metal ion binding#GO:0048037: cofactor binding	GO:0003824: catalytic activity,GO:0004802: transketolase activity,GO:0016624: oxidoreductase activity, acting on the aldehyde or oxo group of donors, disulfide as acceptor,GO:0042803: protein homodimerization activity,GO:0046872: metal ion binding,GO:0048037: cofactor binding	Nucleus	38	0	40135|379878|379879|379883|473549|484469|483433		Tkt|IDBG-142740|ENSMUSG00000021957|21881	TKT|IDBG-645445|ENSBTAG00000003758|445425	2017-02-20
41024	Homo sapiens	9606	ENSG00000145425	61898944	RPS3A	ribosomal protein S3A	FTE1|MFTL|S3A	RPS3A|IDBG-41024|ENSG00000145425|6189,8944	151099573	151104652	1	4	q31.3	GO:0000184|nuclear-transcribed mRNA catabolic process, nonsense-mediated decay|biological_process#GO:0002181|cytoplasmic translation|biological_process#GO:0003723|RNA binding|molecular_function#GO:0003735|structural constituent of ribosome|molecular_function#GO:0005515|protein binding|molecular_function#GO:0005622|intracellular|cellular_component#GO:0005634|nucleus|cellular_component#GO:0005730|n…	poly(A) RNA binding	GO:0003723: RNA binding#GO:0003735: structural constituent of ribosome#GO:0005515: protein binding#GO:0044822: poly(A) RNA binding	GO:0003723: RNA binding,GO:0003735: structural constituent of ribosome,GO:0005515: protein binding,GO:0044822: poly(A) RNA binding	Nucleus	182	5	41026|485197|477245|477865|482809|477558|485250|477126|485208|480116|474625|476916|484694		Rps3a|IDBG-155900|ENSMUSG00000028081|20091	RPS3A|IDBG-629193|ENSBTAG00000009908|282053	2017-02-20
41395	Homo sapiens	9606	ENSG00000110955	506	ATP5B	ATP synthase, H+ transporting, mitochondrial F1 complex, beta polypeptide	ATPMB|ATPSB|HEL-S-271	ATP5B|IDBG-41395|ENSG00000110955|506	56638175	56646068	-1	12	q13.3	GO:0001525|angiogenesis|biological_process#GO:0001649|osteoblast differentiation|biological_process#GO:0005215|transporter activity|molecular_function#GO:0005515|protein binding|molecular_function#GO:0005524|ATP binding|molecular_function#GO:0005634|nucleus|cellular_component#GO:0005739|mitochondrion|cellular_component#GO:0005743|mitochondrial inner membrane|cellular_component#GO:0005753|mitochon…	hydrolase activity	GO:0005215: transporter activity#GO:0005515: protein binding#GO:0005524: ATP binding#GO:0016820: hydrolase activity, acting on acid anhydrides, catalyzing transmembrane movement of substances#GO:0016887: ATPase activity#GO:0017111: nucleoside-triphosphatase activity#GO:0022857: transmembrane transporter activity#GO:0042288: MHC class I protein binding#GO:0046933: proton-transporting ATP synthase …	GO:0005215: transporter activity,GO:0005515: protein binding,GO:0005524: ATP binding,GO:0016820: hydrolase activity, acting on acid anhydrides, catalyzing transmembrane movement of substances,GO:0016887: ATPase activity,GO:0017111: nucleoside-triphosphatase activity,GO:0022857: transmembrane transporter activity,GO:0042288: MHC class I protein binding,GO:0046933: proton-transporting ATP synthase …	Nucleus	117	6	41397|584463|587791|590780|585674		Atp5b|IDBG-196497|ENSMUSG00000025393|11947	ATP5B|IDBG-635890|ENSBTAG00000013315|327675	2017-02-20
41511	Homo sapiens	9606	ENSG00000196531	1019281494666	NACA	nascent polypeptide-associated complex alpha subunit	NACA1|skNAC	NACA|IDBG-41511|ENSG00000196531|101928149,4666	56712428	56731628	-1	12	q13.3	GO:0003231|cardiac ventricle development|biological_process#GO:0003677|DNA binding|molecular_function#GO:0003713|transcription coactivator activity|molecular_function#GO:0005515|protein binding|molecular_function#GO:0005634|nucleus|cellular_component#GO:0005737|cytoplasm|cellular_component#GO:0005854|nascent polypeptide-associated complex|cellular_component#GO:0006351|transcription, DNA-templated…	TBP-class protein binding	GO:0003677: DNA binding#GO:0003713: transcription coactivator activity#GO:0005515: protein binding#GO:0017025: TBP-class protein binding	GO:0003677: DNA binding,GO:0003713: transcription coactivator activity,GO:0005515: protein binding,GO:0017025: TBP-class protein binding	Nucleus	42	6	41513|242696|378222|592361|591981|588705|598632|587824|596069|595066|593137|591001|584212|585744|598817		Naca|IDBG-196404|ENSMUSG00000061315|17938	NACA|IDBG-635878|ENSBTAG00000010701|513312	2017-02-20
42874	Homo sapiens	9606	ENSG00000105887	136319767558	MTPN	myotrophin		MTPN|IDBG-42874|ENSG00000105887|136319,767558	135926761	135977353	-1	7	q33	GO:0005515|protein binding|molecular_function#GO:0005634|nucleus|cellular_component#GO:0005737|cytoplasm|cellular_component#GO:0005829|cytosol|cellular_component#GO:0006417|regulation of translation|biological_process#GO:0006584|catecholamine metabolic process|biological_process#GO:0008290|F-actin capping protein complex|cellular_component#GO:0010557|positive regulation of macromolecule biosynthe…	protein binding	GO:0005515: protein binding	GO:0005515: protein binding	Nucleus	17	1	244338|386603		Mtpn|IDBG-135884|ENSMUSG00000029840|14489	MTPN|IDBG-635804|ENSBTAG00000007806|541099	2017-02-20
44380	Homo sapiens	9606	ENSG00000205542	7114	TMSB4X	thymosin beta 4, X-linked	FX|PTMB4|TB4X|TMSB4	TMSB4X|IDBG-44380|ENSG00000205542|7114	12975108	12977227	1	X	p22.2	GO:0002576|platelet degranulation|biological_process#GO:0003779|actin binding|molecular_function#GO:0005515|protein binding|molecular_function#GO:0005576|extracellular region|cellular_component#GO:0005737|cytoplasm|cellular_component#GO:0005856|cytoskeleton|cellular_component#GO:0007010|cytoskeleton organization|biological_process#GO:0007596|blood coagulation|biological_process#GO:0030036|actin c…	poly(A) RNA binding	GO:0003779: actin binding#GO:0005515: protein binding#GO:0044822: poly(A) RNA binding	GO:0003779: actin binding,GO:0005515: protein binding,GO:0044822: poly(A) RNA binding	Extracellular	30	2	44384|44386|44388|362063			TMSB4XP4|IDBG-648028|ENSBTAG00000037470|	2017-02-20
45005	Homo sapiens	9606	ENSG00000125691	6195059349	RPL23	ribosomal protein L23	L23|rpL17	RPL23|IDBG-45005|ENSG00000125691|619505,9349	38847865	38853843	-1	17	q12	GO:0000184|nuclear-transcribed mRNA catabolic process, nonsense-mediated decay|biological_process#GO:0003735|structural constituent of ribosome|molecular_function#GO:0005515|protein binding|molecular_function#GO:0005730|nucleolus|cellular_component#GO:0005737|cytoplasm|cellular_component#GO:0005829|cytosol|cellular_component#GO:0005840|ribosome|cellular_component#GO:0006412|translation|biological…	poly(A) RNA binding	GO:0003735: structural constituent of ribosome#GO:0005515: protein binding#GO:0044822: poly(A) RNA binding	GO:0003735: structural constituent of ribosome,GO:0005515: protein binding,GO:0044822: poly(A) RNA binding	Nucleus	151	3	45007|757933|241801|241803|474081|761573|763619		Rpl23|IDBG-210357|ENSMUSG00000071415|100044627,100862455,65019	RPL23|IDBG-639253|ENSBTAG00000003229|504876,782835	2017-02-20
46805	Homo sapiens	9606	ENSG00000108344	1027241035709	PSMD3	proteasome (prosome, macropain) 26S subunit, non-ATPase, 3	P58|RPN3|S3|TSTA2	PSMD3|IDBG-46805|ENSG00000108344|102724103,5709	39980797	39997960	1	17	q21.1	GO:0000082|G1/S transition of mitotic cell cycle|biological_process#GO:0000209|protein polyubiquitination|biological_process#GO:0000278|mitotic cell cycle|biological_process#GO:0000502|proteasome complex|cellular_component#GO:0002474|antigen processing and presentation of peptide antigen via MHC class I|biological_process#GO:0002479|antigen processing and presentation of exogenous peptide antigen…	enzyme regulator activity	GO:0005515: protein binding#GO:0030234: enzyme regulator activity	GO:0005515: protein binding,GO:0030234: enzyme regulator activity	Nucleus	100	2	46809|377489|588513		Psmd3|IDBG-210720|ENSMUSG00000017221|22123	PSMD3|IDBG-639523|ENSBTAG00000021461|504937	2017-02-20
47262	Homo sapiens	9606	ENSG00000113013	3313	HSPA9	heat shock 70kDa protein 9 (mortalin)	CRP40|CSA|GRP-75|GRP75|HEL-S-124m|HSPA9B|MOT|MOT2|MTHSP75|PBP74	HSPA9|IDBG-47262|ENSG00000113013|3313	138554882	138575444	-1	5	q31.2	GO:0000902|cell morphogenesis|biological_process#GO:0005515|protein binding|molecular_function#GO:0005524|ATP binding|molecular_function#GO:0005730|nucleolus|cellular_component#GO:0005737|cytoplasm|cellular_component#GO:0005739|mitochondrion|cellular_component#GO:0005975|carbohydrate metabolic process|biological_process#GO:0006457|protein folding|biological_process#GO:0006611|protein export from …	phosphotransferase activity	GO:0005515: protein binding#GO:0005524: ATP binding#GO:0016773: phosphotransferase activity, alcohol group as acceptor#GO:0019899: enzyme binding#GO:0044822: poly(A) RNA binding#GO:0051082: unfolded protein binding	GO:0005515: protein binding,GO:0005524: ATP binding,GO:0016773: phosphotransferase activity, alcohol group as acceptor,GO:0019899: enzyme binding,GO:0044822: poly(A) RNA binding,GO:0051082: unfolded protein binding	Nucleus	155	12	47264|477084|485484|477668|479266|476069|482351|477613		Hspa9|IDBG-136511|ENSMUSG00000024359|15526	HSPA9|IDBG-645995|ENSBTAG00000011419|517535	2017-02-20
49384	Homo sapiens	9606	ENSG00000130402	81	ACTN4	actinin, alpha 4	ACTININ-4|FSGS|FSGS1	ACTN4|IDBG-49384|ENSG00000130402|81	38647649	38731583	1	19	q13.2	GO:0001666|response to hypoxia|biological_process#GO:0001725|stress fiber|cellular_component#GO:0001882|nucleoside binding|molecular_function#GO:0002576|platelet degranulation|biological_process#GO:0003779|actin binding|molecular_function#GO:0005178|integrin binding|molecular_function#GO:0005509|calcium ion binding|molecular_function#GO:0005515|protein binding|molecular_function#GO:0005576|extrac…	actin filament binding	GO:0001882: nucleoside binding#GO:0003779: actin binding#GO:0005178: integrin binding#GO:0005509: calcium ion binding#GO:0005515: protein binding#GO:0032403: protein complex binding#GO:0042803: protein homodimerization activity#GO:0044822: poly(A) RNA binding#GO:0047485: protein N-terminus binding#GO:0051015: actin filament binding	GO:0001882: nucleoside binding,GO:0003779: actin binding,GO:0005178: integrin binding,GO:0005509: calcium ion binding,GO:0005515: protein binding,GO:0032403: protein complex binding,GO:0042803: protein homodimerization activity,GO:0044822: poly(A) RNA binding,GO:0047485: protein N-terminus binding,GO:0051015: actin filament binding	Nucleus	91	9	49386|598664|379441|379443|762543|764478		Actn4|IDBG-165033|ENSMUSG00000054808|60595	ACTN4|IDBG-637203|ENSBTAG00000011215|522269	2017-02-20
52040	Homo sapiens	9606	ENSG00000131469	6155	RPL27	ribosomal protein L27	L27	RPL27|IDBG-52040|ENSG00000131469|6155	42998273	43002959	1	17	q21.31	GO:0000184|nuclear-transcribed mRNA catabolic process, nonsense-mediated decay|biological_process#GO:0003735|structural constituent of ribosome|molecular_function#GO:0005622|intracellular|cellular_component#GO:0005634|nucleus|cellular_component#GO:0005829|cytosol|cellular_component#GO:0005840|ribosome|cellular_component#GO:0006412|translation|biological_process#GO:0006413|translational initiation…	poly(A) RNA binding	GO:0003735: structural constituent of ribosome#GO:0044822: poly(A) RNA binding	GO:0003735: structural constituent of ribosome,GO:0044822: poly(A) RNA binding	Nucleus	76	1	52042|761193|762724|759929|764688|763933		Rpl27|IDBG-212175|ENSMUSG00000063316|19942	RPL27|IDBG-640613|ENSBTAG00000017441|404137	2017-02-20
54092	Homo sapiens	9606	ENSG00000166598	1005008427184	HSP90B1	heat shock protein 90kDa beta (Grp94), member 1	ECGP|GP96|GRP94|HEL-S-125m|HEL35|TRA1	HSP90B1|IDBG-54092|ENSG00000166598|100500842,7184	103930107	103953645	1	12	q23.3	GO:0001666|response to hypoxia|biological_process#GO:0002224|toll-like receptor signaling pathway|biological_process#GO:0003723|RNA binding|molecular_function#GO:0005509|calcium ion binding|molecular_function#GO:0005515|protein binding|molecular_function#GO:0005524|ATP binding|molecular_function#GO:0005576|extracellular region|cellular_component#GO:0005634|nucleus|cellular_component#GO:0005783|en…	unfolded protein binding	GO:0003723: RNA binding#GO:0005509: calcium ion binding#GO:0005515: protein binding#GO:0005524: ATP binding#GO:0019903: protein phosphatase binding#GO:0046790: virion binding#GO:0050750: low-density lipoprotein particle receptor binding#GO:0051082: unfolded protein binding	GO:0003723: RNA binding,GO:0005509: calcium ion binding,GO:0005515: protein binding,GO:0005524: ATP binding,GO:0019903: protein phosphatase binding,GO:0046790: virion binding,GO:0050750: low-density lipoprotein particle receptor binding,GO:0051082: unfolded protein binding	Nucleus	114	8	54094|599890|600295|585319|811597		Hsp90b1|IDBG-182078|ENSMUSG00000020048|22027	HSP90B1|IDBG-637404|ENSBTAG00000003362|282646	2017-02-20
54213	Homo sapiens	9606	ENSG00000197043	309	ANXA6	annexin A6	ANX6|CBP68	ANXA6|IDBG-54213|ENSG00000197043|309	151100712	151157882	-1	5	q33.1	GO:0005509|calcium ion binding|molecular_function#GO:0005515|protein binding|molecular_function#GO:0005525|GTP binding|molecular_function#GO:0005544|calcium-dependent phospholipid binding|molecular_function#GO:0005765|lysosomal membrane|cellular_component#GO:0006816|calcium ion transport|biological_process#GO:0006937|regulation of muscle contraction|biological_process#GO:0008289|lipid binding|mol…	calcium-dependent protein binding	GO:0005509: calcium ion binding#GO:0005515: protein binding#GO:0005525: GTP binding#GO:0005544: calcium-dependent phospholipid binding#GO:0008289: lipid binding#GO:0015276: ligand-gated ion channel activity#GO:0015485: cholesterol binding#GO:0042803: protein homodimerization activity#GO:0048306: calcium-dependent protein binding	GO:0005509: calcium ion binding,GO:0005515: protein binding,GO:0005525: GTP binding,GO:0005544: calcium-dependent phospholipid binding,GO:0008289: lipid binding,GO:0015276: ligand-gated ion channel activity,GO:0015485: cholesterol binding,GO:0042803: protein homodimerization activity,GO:0048306: calcium-dependent protein binding	Plasma membrane	33	2	54215|54219|477162|473416|479853|474621|481109|484246|484792|479711|478152		Anxa6|IDBG-174493|ENSMUSG00000018340|11749	ANXA6|IDBG-646320|ENSBTAG00000014809|327685	2017-02-20
55131	Homo sapiens	9606	ENSG00000169564	5093	PCBP1	poly(rC) binding protein 1	HEL-S-85|hnRNP-E1|hnRNP-X|HNRPE1|HNRPX	PCBP1|IDBG-55131|ENSG00000169564|5093	70087454	70089203	1	2	p13.3	GO:0000398|mRNA splicing, via spliceosome|biological_process#GO:0003697|single-stranded DNA binding|molecular_function#GO:0003723|RNA binding|molecular_function#GO:0005515|protein binding|molecular_function#GO:0005654|nucleoplasm|cellular_component#GO:0005737|cytoplasm|cellular_component#GO:0008380|RNA splicing|biological_process#GO:0010467|gene expression|biological_process#GO:0016020|membrane|c…	poly(A) RNA binding	GO:0003697: single-stranded DNA binding#GO:0003723: RNA binding#GO:0005515: protein binding#GO:0044822: poly(A) RNA binding	GO:0003697: single-stranded DNA binding,GO:0003723: RNA binding,GO:0005515: protein binding,GO:0044822: poly(A) RNA binding	Nucleus	119	5	55133		Pcbp1|IDBG-164861|ENSMUSG00000051695|23983	PCBP1|IDBG-648221|ENSBTAG00000008985|509917	2017-02-20
56424	Homo sapiens	9606	ENSG00000135624	10574	CCT7	chaperonin containing TCP1, subunit 7 (eta)	CCTETA|CCTH|NIP7-1|TCP1ETA	CCT7|IDBG-56424|ENSG00000135624|10574	73233420	73253021	1	2	p13.2	GO:0002199|zona pellucida receptor complex|cellular_component#GO:0005515|protein binding|molecular_function#GO:0005524|ATP binding|molecular_function#GO:0005737|cytoplasm|cellular_component#GO:0005739|mitochondrion|cellular_component#GO:0005829|cytosol|cellular_component#GO:0005832|chaperonin-containing T-complex|cellular_component#GO:0005874|microtubule|cellular_component#GO:0006457|protein fold…	unfolded protein binding	GO:0005515: protein binding#GO:0005524: ATP binding#GO:0042802: identical protein binding#GO:0051082: unfolded protein binding	GO:0005515: protein binding,GO:0005524: ATP binding,GO:0042802: identical protein binding,GO:0051082: unfolded protein binding	Cytoplasm	114	6	56426|380022|233027|295568|601979|603400		Cct7|IDBG-163557|ENSMUSG00000030007|12468	CCT7|IDBG-631538|ENSBTAG00000012756|514355	2017-02-20
57280	Homo sapiens	9606	ENSG00000091513	7018	TF	transferrin	PRO1557|PRO2086|TFQTL1	TF|IDBG-57280|ENSG00000091513|7018	133745956	133779006	1	3	q22.1	GO:0001895|retina homeostasis|biological_process#GO:0002576|platelet degranulation|biological_process#GO:0005515|protein binding|molecular_function#GO:0005576|extracellular region|cellular_component#GO:0005615|extracellular space|cellular_component#GO:0005769|early endosome|cellular_component#GO:0005770|late endosome|cellular_component#GO:0005905|coated pit|cellular_component#GO:0006826|iron ion …	ubiquitin protein ligase binding	GO:0005515: protein binding#GO:0008199: ferric iron binding#GO:0031625: ubiquitin protein ligase binding	GO:0005515: protein binding,GO:0008199: ferric iron binding,GO:0031625: ubiquitin protein ligase binding	Extracellular	36	1	294481|384270|476567|482041|477216|485050|484423			TF|IDBG-638927|ENSBTAG00000007273|280705	2017-02-20
57897	Homo sapiens	9606	ENSG00000037241	51121	RPL26L1	ribosomal protein L26-like 1		RPL26L1|IDBG-57897|ENSG00000037241|51121	172958729	172969771	1	5	q35.1	GO:0000184|nuclear-transcribed mRNA catabolic process, nonsense-mediated decay|biological_process#GO:0003735|structural constituent of ribosome|molecular_function#GO:0005829|cytosol|cellular_component#GO:0006412|translation|biological_process#GO:0006413|translational initiation|biological_process#GO:0006414|translational elongation|biological_process#GO:0006415|translational termination|biologica…	structural constituent of ribosome	GO:0003735: structural constituent of ribosome	GO:0003735: structural constituent of ribosome	Cytoplasm	33	0	57899|474613|477352|482201|481164|483230			BT.19498|IDBG-628497|ENSBTAG00000015099|534970	2017-02-20
58050	Homo sapiens	9606	ENSG00000089009	6128	RPL6	ribosomal protein L6	L6|SHUJUN-2|TAXREB107|TXREB1	RPL6|IDBG-58050|ENSG00000089009|6128	112405190	112418838	-1	12	q24.13	GO:0000184|nuclear-transcribed mRNA catabolic process, nonsense-mediated decay|biological_process#GO:0003677|DNA binding|molecular_function#GO:0003723|RNA binding|molecular_function#GO:0003735|structural constituent of ribosome|molecular_function#GO:0005622|intracellular|cellular_component#GO:0005634|nucleus|cellular_component#GO:0005829|cytosol|cellular_component#GO:0005840|ribosome|cellular_com…	poly(A) RNA binding	GO:0003677: DNA binding#GO:0003723: RNA binding#GO:0003735: structural constituent of ribosome#GO:0044822: poly(A) RNA binding	GO:0003677: DNA binding,GO:0003723: RNA binding,GO:0003735: structural constituent of ribosome,GO:0044822: poly(A) RNA binding	Nucleus	169	3	58052|383550|594836|594408|586783|588648|598298|811436				2017-02-20
59043	Homo sapiens	9606	ENSG00000042493	822	CAPG	capping protein (actin filament), gelsolin-like	AFCP|HEL-S-66|MCP	CAPG|IDBG-59043|ENSG00000042493|822	85394748	85418432	-1	2	p11.2	GO:0003779|actin binding|molecular_function#GO:0005634|nucleus|cellular_component#GO:0005730|nucleolus|cellular_component#GO:0005737|cytoplasm|cellular_component#GO:0006461|protein complex assembly|biological_process#GO:0008290|F-actin capping protein complex|cellular_component#GO:0030031|cell projection assembly|biological_process#GO:0031965|nuclear membrane|cellular_component#GO:0042470|melanos…	actin binding	GO:0003779: actin binding	GO:0003779: actin binding	Nucleus	6	0	59045|295391|295387|295389|295392|381537|381542|381544|381545		Capg|IDBG-157647|ENSMUSG00000056737|12332	CAPG|IDBG-635176|ENSBTAG00000005432|353121	2017-02-20
61415	Homo sapiens	9606	ENSG00000165280	7415	VCP	valosin containing protein	ALS14|HEL-220|HEL-S-70|IBMPFD|IBMPFD1|p97|TERA	VCP|IDBG-61415|ENSG00000165280|7415	35056064	35073249	-1	9	p13.3	GO:0000502|proteasome complex|cellular_component#GO:0000836|Hrd1p ubiquitin ligase complex|cellular_component#GO:0005102|receptor binding|molecular_function#GO:0005515|protein binding|molecular_function#GO:0005524|ATP binding|molecular_function#GO:0005634|nucleus|cellular_component#GO:0005737|cytoplasm|cellular_component#GO:0005783|endoplasmic reticulum|cellular_component#GO:0005789|endoplasmic r…	ubiquitin-specific protease binding	GO:0005102: receptor binding#GO:0005515: protein binding#GO:0005524: ATP binding#GO:0008289: lipid binding#GO:0009378: four-way junction helicase activity#GO:0016787: hydrolase activity#GO:0016887: ATPase activity#GO:0019903: protein phosphatase binding#GO:0019904: protein domain specific binding#GO:0031593: polyubiquitin binding#GO:0032403: protein complex binding#GO:0035800: deubiquitinase acti…	GO:0005102: receptor binding,GO:0005515: protein binding,GO:0005524: ATP binding,GO:0008289: lipid binding,GO:0009378: four-way junction helicase activity,GO:0016787: hydrolase activity,GO:0016887: ATPase activity,GO:0019903: protein phosphatase binding,GO:0019904: protein domain specific binding,GO:0031593: polyubiquitin binding,GO:0032403: protein complex binding,GO:0035800: deubiquitinase acti…	Nucleus	644	36	61419|368067|368068		Vcp|IDBG-139755|ENSMUSG00000028452|269523	BT.49331|IDBG-632847|ENSBTAG00000015000|507345	2017-02-20
62892	Homo sapiens	9606	ENSG00000142541	2.35213e+24	RPL13A	ribosomal protein L13a	L13A|TSTA1	RPL13A|IDBG-62892|ENSG00000142541|23521,26816,26817,26818,26819	49487554	49492308	1	19	q13.33	GO:0000184|nuclear-transcribed mRNA catabolic process, nonsense-mediated decay|biological_process#GO:0003735|structural constituent of ribosome|molecular_function#GO:0005634|nucleus|cellular_component#GO:0005829|cytosol|cellular_component#GO:0005840|ribosome|cellular_component#GO:0006412|translation|biological_process#GO:0006413|translational initiation|biological_process#GO:0006414|translational…	poly(A) RNA binding	GO:0003735: structural constituent of ribosome#GO:0044822: poly(A) RNA binding	GO:0003735: structural constituent of ribosome,GO:0044822: poly(A) RNA binding	Nucleus	49	2	246845|763779|762126|806884|806894			IDBG-642736|IDBG-642736|ENSBTAG00000047132|	2017-02-20
65949	Homo sapiens	9606	ENSG00000118369	57558	USP35	ubiquitin specific peptidase 35		USP35|IDBG-65949|ENSG00000118369|57558	78188812	78214711	1	11	q14.1	GO:0004843|ubiquitin-specific protease activity|molecular_function#GO:0005488|binding|molecular_function#GO:0006511|ubiquitin-dependent protein catabolic process|biological_process#GO:0008234|cysteine-type peptidase activity|molecular_function#GO:0016579|protein deubiquitination|biological_process#GO:0036459|ubiquitinyl hydrolase activity|molecular_function	ubiquitinyl hydrolase activity	GO:0004843: ubiquitin-specific protease activity#GO:0005488: binding#GO:0008234: cysteine-type peptidase activity#GO:0036459: ubiquitinyl hydrolase activity	GO:0004843: ubiquitin-specific protease activity,GO:0005488: binding,GO:0008234: cysteine-type peptidase activity,GO:0036459: ubiquitinyl hydrolase activity	Unknown	1	0	598429|600107|598347|593518|591035		Usp35|IDBG-199606|ENSMUSG00000035713|102642810,244144	USP35|IDBG-642125|ENSBTAG00000012944|525702	2017-02-20
67352	Homo sapiens	9606	ENSG00000187837	3006	HIST1H1C	histone cluster 1, H1c	H1.2|H1C|H1F2|H1s-1	HIST1H1C|IDBG-67352|ENSG00000187837|3006	26055787	26056428	-1	6	p22.2	GO:0000786|nucleosome|cellular_component#GO:0003677|DNA binding|molecular_function#GO:0005515|protein binding|molecular_function#GO:0005634|nucleus|cellular_component#GO:0005719|nuclear euchromatin|cellular_component#GO:0006334|nucleosome assembly|biological_process#GO:0016584|nucleosome positioning|biological_process#GO:0031490|chromatin DNA binding|molecular_function#GO:0044822|poly(A) RNA bind…	poly(A) RNA binding	GO:0003677: DNA binding#GO:0005515: protein binding#GO:0031490: chromatin DNA binding#GO:0044822: poly(A) RNA binding	GO:0003677: DNA binding,GO:0005515: protein binding,GO:0031490: chromatin DNA binding,GO:0044822: poly(A) RNA binding	Nucleus	103	0	67354		Hist1h1c|IDBG-136907|ENSMUSG00000036181|50708	HIST1H1C|IDBG-647101|ENSBTAG00000011677|513971	2017-02-20
67915	Homo sapiens	9606	ENSG00000180573	8334	HIST1H2AC	histone cluster 1, H2ac	dJ221C16.4|H2A/l|H2AFL	HIST1H2AC|IDBG-67915|ENSG00000180573|8334	26124145	26139116	1	6	p22.2	GO:0000786|nucleosome|cellular_component#GO:0003674|molecular_function|molecular_function#GO:0003677|DNA binding|molecular_function#GO:0005622|intracellular|cellular_component#GO:0005634|nucleus|cellular_component#GO:0006334|nucleosome assembly|biological_process#GO:0008150|biological_process|biological_process#GO:0043565|sequence-specific DNA binding|molecular_function#GO:0046982|protein heterod…	protein heterodimerization activity	GO:0003674: molecular_function#GO:0003677: DNA binding#GO:0043565: sequence-specific DNA binding#GO:0046982: protein heterodimerization activity	GO:0003674: molecular_function,GO:0003677: DNA binding,GO:0043565: sequence-specific DNA binding,GO:0046982: protein heterodimerization activity	Nucleus	14	0	67917|67919|813428			HIST1H2AA|IDBG-635394|ENSBTAG00000039657|506900,614881	2017-02-20
67975	Homo sapiens	9606	ENSG00000168298	3008	HIST1H1E	histone cluster 1, H1e	dJ221C16.5|H1.4|H1E|H1F4|H1s-4	HIST1H1E|IDBG-67975|ENSG00000168298|3008	26156391	26157050	1	6	p22.2	GO:0000786|nucleosome|cellular_component#GO:0003677|DNA binding|molecular_function#GO:0005515|protein binding|molecular_function#GO:0005634|nucleus|cellular_component#GO:0005720|nuclear heterochromatin|cellular_component#GO:0006334|nucleosome assembly|biological_process#GO:0016584|nucleosome positioning|biological_process#GO:0031490|chromatin DNA binding|molecular_function#GO:0044822|poly(A) RNA …	poly(A) RNA binding	GO:0003677: DNA binding#GO:0005515: protein binding#GO:0031490: chromatin DNA binding#GO:0044822: poly(A) RNA binding	GO:0003677: DNA binding,GO:0005515: protein binding,GO:0031490: chromatin DNA binding,GO:0044822: poly(A) RNA binding	Nucleus	29	6	67977		Hist1h1e|IDBG-136546|ENSMUSG00000051627|50709	HIST1H1E|IDBG-647100|ENSBTAG00000047206|617854	2017-02-20
68916	Homo sapiens	9606	ENSG00000145192	197	AHSG	alpha-2-HS-glycoprotein	A2HS|AHS|FETUA|HSGA	AHSG|IDBG-68916|ENSG00000145192|197	186612923	186621318	1	3	q27.3	GO:0001501|skeletal system development|biological_process#GO:0001503|ossification|biological_process#GO:0004869|cysteine-type endopeptidase inhibitor activity|molecular_function#GO:0005576|extracellular region|cellular_component#GO:0005615|extracellular space|cellular_component#GO:0006907|pinocytosis|biological_process#GO:0006953|acute-phase response|biological_process#GO:0010951|negative regulat…	kinase inhibitor activity	GO:0004869: cysteine-type endopeptidase inhibitor activity#GO:0019210: kinase inhibitor activity	GO:0004869: cysteine-type endopeptidase inhibitor activity,GO:0019210: kinase inhibitor activity	Extracellular	22	2	68918|386389		Ahsg|IDBG-148706|ENSMUSG00000022868|11625	AHSG|IDBG-634683|ENSBTAG00000000522|280988	2017-02-20
70679	Homo sapiens	9606	ENSG00000108107	1024654836158	RPL28	ribosomal protein L28	L28	RPL28|IDBG-70679|ENSG00000108107|102465483,6158	55385345	55403250	1	19	q13.42	GO:0000184|nuclear-transcribed mRNA catabolic process, nonsense-mediated decay|biological_process#GO:0003723|RNA binding|molecular_function#GO:0003735|structural constituent of ribosome|molecular_function#GO:0005515|protein binding|molecular_function#GO:0005737|cytoplasm|cellular_component#GO:0005829|cytosol|cellular_component#GO:0005840|ribosome|cellular_component#GO:0006412|translation|biologic…	poly(A) RNA binding	GO:0003723: RNA binding#GO:0003735: structural constituent of ribosome#GO:0005515: protein binding#GO:0044822: poly(A) RNA binding	GO:0003723: RNA binding,GO:0003735: structural constituent of ribosome,GO:0005515: protein binding,GO:0044822: poly(A) RNA binding	Plasma membrane	48	2	70681|385413|385414|589847|602725|592621|589431|592054|586217		Rpl28-ps4|IDBG-606614|ENSMUSG00000090549|	RPL28|IDBG-641814|ENSBTAG00000023343|618702	2017-02-20
72644	Homo sapiens	9606	ENSG00000118137	335	APOA1	apolipoprotein A-I		APOA1|IDBG-72644|ENSG00000118137|335	116835751	116837950	-1	11	q23.3	GO:0001523|retinoid metabolic process|biological_process#GO:0001540|beta-amyloid binding|molecular_function#GO:0001932|regulation of protein phosphorylation|biological_process#GO:0001935|endothelial cell proliferation|biological_process#GO:0002576|platelet degranulation|biological_process#GO:0002740|negative regulation of cytokine secretion involved in immune response|biological_process#GO:000531…	lipoprotein particle binding	GO:0001540: beta-amyloid binding#GO:0005319: lipid transporter activity#GO:0005515: protein binding#GO:0005543: phospholipid binding#GO:0005548: phospholipid transporter activity#GO:0008035: high-density lipoprotein particle binding#GO:0008289: lipid binding#GO:0015485: cholesterol binding#GO:0017127: cholesterol transporter activity#GO:0019899: enzyme binding#GO:0034190: apolipoprotein receptor …	GO:0001540: beta-amyloid binding,GO:0005319: lipid transporter activity,GO:0005515: protein binding,GO:0005543: phospholipid binding,GO:0005548: phospholipid transporter activity,GO:0008035: high-density lipoprotein particle binding,GO:0008289: lipid binding,GO:0015485: cholesterol binding,GO:0017127: cholesterol transporter activity,GO:0019899: enzyme binding,GO:0034190: apolipoprotein receptor …	Nucleus	89	4	72646|72648|72650|72652|72654		Apoa1|IDBG-161189|ENSMUSG00000032083|11806	APOA1|IDBG-630796|ENSBTAG00000002258|281631	2017-02-20
72655	Homo sapiens	9606	ENSG00000185624	5034	P4HB	prolyl 4-hydroxylase, beta polypeptide	DSI|ERBA2L|GIT|P4Hbeta|PDI|PDIA1|PHDB|PO4DB|PO4HB|PROHB	P4HB|IDBG-72655|ENSG00000185624|5034	81843159	81860694	-1	17	q25.3	GO:0003756|protein disulfide isomerase activity|molecular_function#GO:0004656|procollagen-proline 4-dioxygenase activity|molecular_function#GO:0005509|calcium ion binding|molecular_function#GO:0005515|protein binding|molecular_function#GO:0005576|extracellular region|cellular_component#GO:0005783|endoplasmic reticulum|cellular_component#GO:0005788|endoplasmic reticulum lumen|cellular_component#GO…	protein heterodimerization activity	GO:0003756: protein disulfide isomerase activity#GO:0004656: procollagen-proline 4-dioxygenase activity#GO:0005509: calcium ion binding#GO:0005515: protein binding#GO:0016209: antioxidant activity#GO:0016491: oxidoreductase activity#GO:0016853: isomerase activity#GO:0019899: enzyme binding#GO:0044822: poly(A) RNA binding#GO:0046982: protein heterodimerization activity	GO:0003756: protein disulfide isomerase activity,GO:0004656: procollagen-proline 4-dioxygenase activity,GO:0005509: calcium ion binding,GO:0005515: protein binding,GO:0016209: antioxidant activity,GO:0016491: oxidoreductase activity,GO:0016853: isomerase activity,GO:0019899: enzyme binding,GO:0044822: poly(A) RNA binding,GO:0046982: protein heterodimerization activity	Extracellular	89	4	72657|385473|385476|760185|762986|758638|762611|764431|761669|764299|764401|762239		P4hb|IDBG-214839|ENSMUSG00000025130|18453	P4HB|IDBG-642374|ENSBTAG00000006045|281373	2017-02-20
73422	Homo sapiens	9606	ENSG00000147065	4478	MSN	moesin	HEL70	MSN|IDBG-73422|ENSG00000147065|4478	65588377	65741931	1	X	q12	GO:0001931|uropod|cellular_component#GO:0003725|double-stranded RNA binding|molecular_function#GO:0003779|actin binding|molecular_function#GO:0005102|receptor binding|molecular_function#GO:0005200|structural constituent of cytoskeleton|molecular_function#GO:0005515|protein binding|molecular_function#GO:0005615|extracellular space|cellular_component#GO:0005737|cytoplasm|cellular_component#GO:00058…	cell adhesion molecule binding	GO:0003725: double-stranded RNA binding#GO:0003779: actin binding#GO:0005102: receptor binding#GO:0005200: structural constituent of cytoskeleton#GO:0005515: protein binding#GO:0008092: cytoskeletal protein binding#GO:0019901: protein kinase binding#GO:0050839: cell adhesion molecule binding	GO:0003725: double-stranded RNA binding,GO:0003779: actin binding,GO:0005102: receptor binding,GO:0005200: structural constituent of cytoskeleton,GO:0005515: protein binding,GO:0008092: cytoskeletal protein binding,GO:0019901: protein kinase binding,GO:0050839: cell adhesion molecule binding	Extracellular	98	2	73424|809572		Msn|IDBG-160809|ENSMUSG00000031207|17698	MSN|IDBG-637676|ENSBTAG00000003418|540426	2017-02-20
73948	Homo sapiens	9606	ENSG00000165119	3190	HNRNPK	heterogeneous nuclear ribonucleoprotein K	CSBP|HNRPK|TUNP	HNRNPK|IDBG-73948|ENSG00000165119|3190	83968083	83980616	-1	9	q21.32	GO:0000398|mRNA splicing, via spliceosome|biological_process#GO:0000790|nuclear chromatin|cellular_component#GO:0000978|RNA polymerase II core promoter proximal region sequence-specific DNA binding|molecular_function#GO:0001077|RNA polymerase II core promoter proximal region sequence-specific DNA binding transcription factor activity involved in positive regulation of transcription|molecular_func…	poly(A) RNA binding	GO:0000978: RNA polymerase II core promoter proximal region sequence-specific DNA binding#GO:0001077: RNA polymerase II core promoter proximal region sequence-specific DNA binding transcription factor activity involved in positive regulation of transcription#GO:0003697: single-stranded DNA binding#GO:0003723: RNA binding#GO:0005515: protein binding#GO:0044822: poly(A) RNA binding	GO:0000978: RNA polymerase II core promoter proximal region sequence-specific DNA binding,GO:0001077: RNA polymerase II core promoter proximal region sequence-specific DNA binding transcription factor activity involved in positive regulation of transcription,GO:0003697: single-stranded DNA binding,GO:0003723: RNA binding,GO:0005515: protein binding,GO:0044822: poly(A) RNA binding	Nucleus	279	7	73950|73954|73958|73960|374216|812095|812100		Hnrnpk|IDBG-158280|ENSMUSG00000021546|15387	HNRNPK|IDBG-636114|ENSBTAG00000021131|528135	2017-02-20
75010	Homo sapiens	9606	ENSG00000128708	8520	HAT1	histone acetyltransferase 1	KAT1	HAT1|IDBG-75010|ENSG00000128708|8520	171922448	171983682	1	2	q31.1	GO:0000790|nuclear chromatin|cellular_component#GO:0004402|histone acetyltransferase activity|molecular_function#GO:0005515|protein binding|molecular_function#GO:0005634|nucleus|cellular_component#GO:0005654|nucleoplasm|cellular_component#GO:0005737|cytoplasm|cellular_component#GO:0006323|DNA packaging|biological_process#GO:0006325|chromatin organization|biological_process#GO:0006335|DNA replicat…	protein binding	GO:0004402: histone acetyltransferase activity#GO:0005515: protein binding	GO:0004402: histone acetyltransferase activity,GO:0005515: protein binding	Nucleus	34	0	75012|387552|387553		Hat1|IDBG-178800|ENSMUSG00000027018|107435	HAT1|IDBG-640682|ENSBTAG00000010118|509329	2017-02-20
76778	Homo sapiens	9606	ENSG00000196230	203068	TUBB	tubulin, beta class I		TUBB|IDBG-76778|ENSG00000196230|203068	30720201	30725426	1	6	p21.33	GO:0000086|G2/M transition of mitotic cell cycle|biological_process#GO:0000278|mitotic cell cycle|biological_process#GO:0003924|GTPase activity|molecular_function#GO:0005198|structural molecule activity|molecular_function#GO:0005200|structural constituent of cytoskeleton|molecular_function#GO:0005515|protein binding|molecular_function#GO:0005525|GTP binding|molecular_function#GO:0005634|nucleus|c…	MHC class I protein binding	GO:0003924: GTPase activity#GO:0005198: structural molecule activity#GO:0005200: structural constituent of cytoskeleton#GO:0005515: protein binding#GO:0005525: GTP binding#GO:0019904: protein domain specific binding#GO:0032403: protein complex binding#GO:0032794: GTPase activating protein binding#GO:0042288: MHC class I protein binding	GO:0003924: GTPase activity,GO:0005198: structural molecule activity,GO:0005200: structural constituent of cytoskeleton,GO:0005515: protein binding,GO:0005525: GTP binding,GO:0019904: protein domain specific binding,GO:0032403: protein complex binding,GO:0032794: GTPase activating protein binding,GO:0042288: MHC class I protein binding	Nucleus	213	11	76780|76782|237537|237539		Tubb5|IDBG-179144|ENSMUSG00000001525|22154	TUBB5|IDBG-634521|ENSBTAG00000006969|533307,615087	2017-02-20
77925	Homo sapiens	9606	ENSG00000144381	3329	HSPD1	heat shock 60kDa protein 1 (chaperonin)	CPN60|GROEL|HLD4|HSP-60|HSP60|HSP65|HuCHA60|SPG13	HSPD1|IDBG-77925|ENSG00000144381|3329	197486581	197516737	-1	2	q33.1	GO:0001530|lipopolysaccharide binding|molecular_function#GO:0002039|p53 binding|molecular_function#GO:0002368|B cell cytokine production|biological_process#GO:0002755|MyD88-dependent toll-like receptor signaling pathway|biological_process#GO:0002842|positive regulation of T cell mediated immune response to tumor cell|biological_process#GO:0003688|DNA replication origin binding|molecular_function#…	chaperone binding	GO:0001530: lipopolysaccharide binding#GO:0002039: p53 binding#GO:0003688: DNA replication origin binding#GO:0003697: single-stranded DNA binding#GO:0003725: double-stranded RNA binding#GO:0005515: protein binding#GO:0005524: ATP binding#GO:0016887: ATPase activity#GO:0044822: poly(A) RNA binding#GO:0051082: unfolded protein binding#GO:0051087: chaperone binding	GO:0001530: lipopolysaccharide binding,GO:0002039: p53 binding,GO:0003688: DNA replication origin binding,GO:0003697: single-stranded DNA binding,GO:0003725: double-stranded RNA binding,GO:0005515: protein binding,GO:0005524: ATP binding,GO:0016887: ATPase activity,GO:0044822: poly(A) RNA binding,GO:0051082: unfolded protein binding,GO:0051087: chaperone binding	Extracellular	186	11	77927|77931|388175|388177|388179|388180|388181|388182|388183		Hspd1|IDBG-155162|ENSMUSG00000025980|102641967,15510	BT.89909|IDBG-642936|ENSBTAG00000012586|511913	2017-02-20
78005	Homo sapiens	9606	ENSG00000115541	3336	HSPE1	heat shock 10kDa protein 1 (chaperonin 10)	CPN10|EPF|GROES|HSP10	HSPE1|IDBG-78005|ENSG00000115541|3336	197499994	197503457	1	2	q33.1	GO:0001649|osteoblast differentiation|biological_process#GO:0005515|protein binding|molecular_function#GO:0005524|ATP binding|molecular_function#GO:0005737|cytoplasm|cellular_component#GO:0005739|mitochondrion|cellular_component#GO:0005759|mitochondrial matrix|cellular_component#GO:0006457|protein folding|biological_process#GO:0006919|activation of cysteine-type endopeptidase activity involved in…	chaperone binding	GO:0005515: protein binding#GO:0005524: ATP binding#GO:0044822: poly(A) RNA binding#GO:0051082: unfolded protein binding#GO:0051087: chaperone binding	GO:0005515: protein binding,GO:0005524: ATP binding,GO:0044822: poly(A) RNA binding,GO:0051082: unfolded protein binding,GO:0051087: chaperone binding	Plasma membrane	42	0	78007|293219|293218		Hspe1|IDBG-155256|ENSMUSG00000073676|15528	HSPE1|IDBG-642941|ENSBTAG00000012589|281833	2017-02-20
80361	Homo sapiens	9606	ENSG00000136810	7295	TXN	thioredoxin	TRDX|TRX|TRX1	TXN|IDBG-80361|ENSG00000136810|7295	110243811	110256640	-1	9	q31.3	GO:0000122|negative regulation of transcription from RNA polymerase II promoter|biological_process#GO:0005515|protein binding|molecular_function#GO:0005634|nucleus|cellular_component#GO:0005654|nucleoplasm|cellular_component#GO:0005681|spliceosomal complex|cellular_component#GO:0005737|cytoplasm|cellular_component#GO:0005739|mitochondrion|cellular_component#GO:0005829|cytosol|cellular_component#G…	poly(A) RNA binding	GO:0005515: protein binding#GO:0015035: protein disulfide oxidoreductase activity#GO:0015037: peptide disulfide oxidoreductase activity#GO:0044822: poly(A) RNA binding	GO:0005515: protein binding,GO:0015035: protein disulfide oxidoreductase activity,GO:0015037: peptide disulfide oxidoreductase activity,GO:0044822: poly(A) RNA binding	Nucleus	75	0	80363|80365		Txn1|IDBG-149997|ENSMUSG00000028367|22166	TXN|IDBG-637688|ENSBTAG00000002953|280950	2017-02-20
81457	Homo sapiens	9606	ENSG00000127824	7277	TUBA4A	tubulin, alpha 4a	H2-ALPHA|TUBA1	TUBA4A|IDBG-81457|ENSG00000127824|7277	219249711	219278170	-1	2	q35	GO:0000086|G2/M transition of mitotic cell cycle|biological_process#GO:0000278|mitotic cell cycle|biological_process#GO:0002576|platelet degranulation|biological_process#GO:0003924|GTPase activity|molecular_function#GO:0005200|structural constituent of cytoskeleton|molecular_function#GO:0005515|protein binding|molecular_function#GO:0005525|GTP binding|molecular_function#GO:0005576|extracellular r…	GTP binding	GO:0003924: GTPase activity#GO:0005200: structural constituent of cytoskeleton#GO:0005515: protein binding#GO:0005525: GTP binding	GO:0003924: GTPase activity,GO:0005200: structural constituent of cytoskeleton,GO:0005515: protein binding,GO:0005525: GTP binding	Extracellular	95	9	81459|389041|246372|389042|389043|389044|389045		Tuba4a|IDBG-170381|ENSMUSG00000026202|22145	TUBA4A|IDBG-643981|ENSBTAG00000030974|777775	2017-02-20
83009	Homo sapiens	9606	ENSG00000175718	139804	RBMXL3	RNA binding motif protein, X-linked-like 3		RBMXL3|IDBG-83009|ENSG00000175718|139804	115189427	115192868	1	X	q23	GO:0000166|nucleotide binding|molecular_function#GO:0003676|nucleic acid binding|molecular_function#GO:0003723|RNA binding|molecular_function	RNA binding	GO:0000166: nucleotide binding#GO:0003676: nucleic acid binding#GO:0003723: RNA binding	GO:0000166: nucleotide binding,GO:0003676: nucleic acid binding,GO:0003723: RNA binding	Unknown	2	0	480358				2017-02-20
83089	Homo sapiens	9606	ENSG00000115053	4691	NCL	nucleolin	C23	NCL|IDBG-83089|ENSG00000115053|4691	231453531	231483641	-1	2	q37.1	GO:0000166|nucleotide binding|molecular_function#GO:0001525|angiogenesis|biological_process#GO:0003676|nucleic acid binding|molecular_function#GO:0003723|RNA binding|molecular_function#GO:0005488|binding|molecular_function#GO:0005515|protein binding|molecular_function#GO:0005634|nucleus|cellular_component#GO:0005654|nucleoplasm|cellular_component#GO:0005730|nucleolus|cellular_component#GO:0005938…	poly(A) RNA binding	GO:0000166: nucleotide binding#GO:0003676: nucleic acid binding#GO:0003723: RNA binding#GO:0005488: binding#GO:0005515: protein binding#GO:0008022: protein C-terminus binding#GO:0042162: telomeric DNA binding#GO:0042802: identical protein binding#GO:0044822: poly(A) RNA binding	GO:0000166: nucleotide binding,GO:0003676: nucleic acid binding,GO:0003723: RNA binding,GO:0005488: binding,GO:0005515: protein binding,GO:0008022: protein C-terminus binding,GO:0042162: telomeric DNA binding,GO:0042802: identical protein binding,GO:0044822: poly(A) RNA binding	Nucleus	233	11	83091|83095|389261|389262|389263|389264		Ncl|IDBG-176947|ENSMUSG00000026234|17975		2017-02-20
83311	Homo sapiens	9606	ENSG00000137309	3159	HMGA1	high mobility group AT-hook 1	HMG-R|HMGA1A|HMGIY	HMGA1|IDBG-83311|ENSG00000137309|3159	34236873	34246231	1	6	p21.31	GO:0000737|DNA catabolic process, endonucleolytic|biological_process#GO:0003677|DNA binding|molecular_function#GO:0003680|AT DNA binding|molecular_function#GO:0003700|sequence-specific DNA binding transcription factor activity|molecular_function#GO:0003906|DNA-(apurinic or apyrimidinic site) lyase activity|molecular_function#GO:0005515|protein binding|molecular_function#GO:0005634|nucleus|cellula…	5'-deoxyribose-5-phosphate lyase activity	GO:0003677: DNA binding#GO:0003680: AT DNA binding#GO:0003700: sequence-specific DNA binding transcription factor activity#GO:0003906: DNA-(apurinic or apyrimidinic site) lyase activity#GO:0005515: protein binding#GO:0008134: transcription factor binding#GO:0019899: enzyme binding#GO:0030374: ligand-dependent nuclear receptor transcription coactivator activity#GO:0042974: retinoic acid receptor b…	GO:0003677: DNA binding,GO:0003680: AT DNA binding,GO:0003700: sequence-specific DNA binding transcription factor activity,GO:0003906: DNA-(apurinic or apyrimidinic site) lyase activity,GO:0005515: protein binding,GO:0008134: transcription factor binding,GO:0019899: enzyme binding,GO:0030374: ligand-dependent nuclear receptor transcription coactivator activity,GO:0042974: retinoic acid receptor b…	Nucleus	86	6	83317|83319|83323|295277|376036			HMGA1|IDBG-629207|ENSBTAG00000034529|618849	2017-02-20
83661	Homo sapiens	9606	ENSG00000005022	292	SLC25A5	solute carrier family 25 (mitochondrial carrier; adenine nucleotide translocator), member 5	2F1|AAC2|ANT2|T2|T3	SLC25A5|IDBG-83661|ENSG00000005022|292	119468400	119471319	1	X	q24	GO:0005515|protein binding|molecular_function#GO:0005634|nucleus|cellular_component#GO:0005739|mitochondrion|cellular_component#GO:0005743|mitochondrial inner membrane|cellular_component#GO:0005887|integral component of plasma membrane|cellular_component#GO:0006112|energy reserve metabolic process|biological_process#GO:0006810|transport|biological_process#GO:0007059|chromosome segregation|biologi…	poly(A) RNA binding	GO:0005515: protein binding#GO:0015207: adenine transmembrane transporter activity#GO:0044822: poly(A) RNA binding	GO:0005515: protein binding,GO:0015207: adenine transmembrane transporter activity,GO:0044822: poly(A) RNA binding	Nucleus	120	3	83663		Slc25a5|IDBG-138331|ENSMUSG00000016319|11740	SLC25A5|IDBG-629613|ENSBTAG00000046037|282479	2017-02-20
84719	Homo sapiens	9606	ENSG00000171314	4415315223	PGAM1	phosphoglycerate mutase 1 (brain)	HEL-S-35|PGAM-B|PGAMA	PGAM1|IDBG-84719|ENSG00000171314|441531,5223	97426160	97433441	1	10	q24.1	GO:0004082|bisphosphoglycerate mutase activity|molecular_function#GO:0004083|bisphosphoglycerate 2-phosphatase activity|molecular_function#GO:0004619|phosphoglycerate mutase activity|molecular_function#GO:0005515|protein binding|molecular_function#GO:0005737|cytoplasm|cellular_component#GO:0005829|cytosol|cellular_component#GO:0005975|carbohydrate metabolic process|biological_process#GO:0006006|g…	intramolecular transferase activity	GO:0004082: bisphosphoglycerate mutase activity#GO:0004083: bisphosphoglycerate 2-phosphatase activity#GO:0004619: phosphoglycerate mutase activity#GO:0005515: protein binding#GO:0016868: intramolecular transferase activity, phosphotransferases#GO:0019901: protein kinase binding	GO:0004082: bisphosphoglycerate mutase activity,GO:0004083: bisphosphoglycerate 2-phosphatase activity,GO:0004619: phosphoglycerate mutase activity,GO:0005515: protein binding,GO:0016868: intramolecular transferase activity, phosphotransferases,GO:0019901: protein kinase binding	Plasma membrane	23	0	84721				2017-02-20
85148	Homo sapiens	9606	ENSG00000044574	3309	HSPA5	heat shock 70kDa protein 5 (glucose-regulated protein, 78kDa)	BIP|GRP78|HEL-S-89n|MIF2	HSPA5|IDBG-85148|ENSG00000044574|3309	125234853	125241330	-1	9	q33.3	GO:0000902|cell morphogenesis|biological_process#GO:0001948|glycoprotein binding|molecular_function#GO:0002576|platelet degranulation|biological_process#GO:0005509|calcium ion binding|molecular_function#GO:0005515|protein binding|molecular_function#GO:0005524|ATP binding|molecular_function#GO:0005634|nucleus|cellular_component#GO:0005739|mitochondrion|cellular_component#GO:0005783|endoplasmic ret…	misfolded protein binding	GO:0001948: glycoprotein binding#GO:0005509: calcium ion binding#GO:0005515: protein binding#GO:0005524: ATP binding#GO:0016887: ATPase activity#GO:0019899: enzyme binding#GO:0019904: protein domain specific binding#GO:0031625: ubiquitin protein ligase binding#GO:0043022: ribosome binding#GO:0051082: unfolded protein binding#GO:0051087: chaperone binding#GO:0051787: misfolded protein binding	GO:0001948: glycoprotein binding,GO:0005509: calcium ion binding,GO:0005515: protein binding,GO:0005524: ATP binding,GO:0016887: ATPase activity,GO:0019899: enzyme binding,GO:0019904: protein domain specific binding,GO:0031625: ubiquitin protein ligase binding,GO:0043022: ribosome binding,GO:0051082: unfolded protein binding,GO:0051087: chaperone binding,GO:0051787: misfolded protein binding	Nucleus	284	27	85150		Hspa5|IDBG-163151|ENSMUSG00000026864|14828		2017-02-20
88402	Homo sapiens	9606	ENSG00000074800	2023	ENO1	enolase 1, (alpha)	ENO1L1|MPB1|NNE|PPH	ENO1|IDBG-88402|ENSG00000074800|2023	8861002	8879249	-1	1	p36.23	GO:0000015|phosphopyruvate hydratase complex|cellular_component#GO:0000122|negative regulation of transcription from RNA polymerase II promoter|biological_process#GO:0000287|magnesium ion binding|molecular_function#GO:0003677|DNA binding|molecular_function#GO:0003700|sequence-specific DNA binding transcription factor activity|molecular_function#GO:0003714|transcription corepressor activity|molecu…	poly(A) RNA binding	GO:0000287: magnesium ion binding#GO:0003677: DNA binding#GO:0003700: sequence-specific DNA binding transcription factor activity#GO:0003714: transcription corepressor activity#GO:0004634: phosphopyruvate hydratase activity#GO:0005515: protein binding#GO:0044822: poly(A) RNA binding	GO:0000287: magnesium ion binding,GO:0003677: DNA binding,GO:0003700: sequence-specific DNA binding transcription factor activity,GO:0003714: transcription corepressor activity,GO:0004634: phosphopyruvate hydratase activity,GO:0005515: protein binding,GO:0044822: poly(A) RNA binding	Nucleus	78	0	88404|721594|722387				2017-02-20
88484	Homo sapiens	9606	ENSG00000119335	6418646817	SET	SET nuclear oncogene	2PP2A|I2PP2A|IGAAD|IPP2A2|PHAPII|TAF-I|TAF-IBETA	SET|IDBG-88484|ENSG00000119335|6418,646817	128683424	128696400	1	9	q34.11	GO:0000278|mitotic cell cycle|biological_process#GO:0003677|DNA binding|molecular_function#GO:0004864|protein phosphatase inhibitor activity|molecular_function#GO:0005515|protein binding|molecular_function#GO:0005634|nucleus|cellular_component#GO:0005654|nucleoplasm|cellular_component#GO:0005737|cytoplasm|cellular_component#GO:0005783|endoplasmic reticulum|cellular_component#GO:0005829|cytosol|ce…	histone binding	GO:0003677: DNA binding#GO:0004864: protein phosphatase inhibitor activity#GO:0005515: protein binding#GO:0008601: protein phosphatase type 2A regulator activity#GO:0042393: histone binding	GO:0003677: DNA binding,GO:0004864: protein phosphatase inhibitor activity,GO:0005515: protein binding,GO:0008601: protein phosphatase type 2A regulator activity,GO:0042393: histone binding	Nucleus	149	36	88486|88488|88490|88492|294603|381835		Set|IDBG-155224|ENSMUSG00000054766|56086	BT.64623|IDBG-639507|ENSBTAG00000020959|538444	2017-02-20
88848	Homo sapiens	9606	ENSG00000148834	9446	GSTO1	glutathione S-transferase omega 1	GSTO 1-1|GSTTLp28|HEL-S-21|P28|SPG-R	GSTO1|IDBG-88848|ENSG00000148834|9446	104235356	104267459	1	10	q25.1	GO:0004364|glutathione transferase activity|molecular_function#GO:0005515|protein binding|molecular_function#GO:0005737|cytoplasm|cellular_component#GO:0005829|cytosol|cellular_component#GO:0006805|xenobiotic metabolic process|biological_process#GO:0008152|metabolic process|biological_process#GO:0010880|regulation of release of sequestered calcium ion into cytosol by sarcoplasmic reticulum|biolog…	methylarsonate reductase activity	GO:0004364: glutathione transferase activity#GO:0005515: protein binding#GO:0016491: oxidoreductase activity#GO:0045174: glutathione dehydrogenase (ascorbate) activity#GO:0050610: methylarsonate reductase activity	GO:0004364: glutathione transferase activity,GO:0005515: protein binding,GO:0016491: oxidoreductase activity,GO:0045174: glutathione dehydrogenase (ascorbate) activity,GO:0050610: methylarsonate reductase activity	Cytoplasm	16	0	88850|88852|385153|385154|586749		Gsto1|IDBG-175652|ENSMUSG00000025068|14873		2017-02-20
89009	Homo sapiens	9606	ENSG00000142657	5226	PGD	phosphogluconate dehydrogenase	6PGD	PGD|IDBG-89009|ENSG00000142657|5226	10398592	10420144	1	1	p36.22	GO:0004616|phosphogluconate dehydrogenase (decarboxylating) activity|molecular_function#GO:0005634|nucleus|cellular_component#GO:0005829|cytosol|cellular_component#GO:0005975|carbohydrate metabolic process|biological_process#GO:0006098|pentose-phosphate shunt|biological_process#GO:0009051|pentose-phosphate shunt, oxidative branch|biological_process#GO:0019322|pentose biosynthetic process|biologic…	NADP binding	GO:0004616: phosphogluconate dehydrogenase (decarboxylating) activity#GO:0050661: NADP binding	GO:0004616: phosphogluconate dehydrogenase (decarboxylating) activity,GO:0050661: NADP binding	Nucleus	36	0	89011|721814|722108|722136|721699|722381		Pgd|IDBG-204947|ENSMUSG00000028961|110208	PGD|IDBG-633131|ENSBTAG00000013527|514939	2017-02-20
89203	Homo sapiens	9606	ENSG00000116649	6723	SRM	spermidine synthase	PAPT|SPDSY|SPS1|SRML1	SRM|IDBG-89203|ENSG00000116649|6723	11054584	11060024	-1	1	p36.22	GO:0003824|catalytic activity|molecular_function#GO:0004766|spermidine synthase activity|molecular_function#GO:0005829|cytosol|cellular_component#GO:0006595|polyamine metabolic process|biological_process#GO:0008152|metabolic process|biological_process#GO:0008295|spermidine biosynthetic process|biological_process#GO:0016740|transferase activity|molecular_function#GO:0034641|cellular nitrogen compo…	protein homodimerization activity	GO:0003824: catalytic activity#GO:0004766: spermidine synthase activity#GO:0016740: transferase activity#GO:0042803: protein homodimerization activity	GO:0003824: catalytic activity,GO:0004766: spermidine synthase activity,GO:0016740: transferase activity,GO:0042803: protein homodimerization activity	Cytoplasm	11	0	89205|722512|721688|722261|721810		Srm|IDBG-204691|ENSMUSG00000006442|20810	SRM|IDBG-633043|ENSBTAG00000005304|505916	2017-02-20
93282	Homo sapiens	9606	ENSG00000188229	10383	TUBB4B	tubulin, beta 4B class IVb	Beta2|TUBB2|TUBB2C	TUBB4B|IDBG-93282|ENSG00000188229|10383	137241213	137243707	1	9	q34.3	GO:0000086|G2/M transition of mitotic cell cycle|biological_process#GO:0000278|mitotic cell cycle|biological_process#GO:0003725|double-stranded RNA binding|molecular_function#GO:0003924|GTPase activity|molecular_function#GO:0005200|structural constituent of cytoskeleton|molecular_function#GO:0005525|GTP binding|molecular_function#GO:0005634|nucleus|cellular_component#GO:0005829|cytosol|cellular_c…	unfolded protein binding	GO:0003725: double-stranded RNA binding#GO:0003924: GTPase activity#GO:0005200: structural constituent of cytoskeleton#GO:0005525: GTP binding#GO:0042288: MHC class I protein binding#GO:0051082: unfolded protein binding	GO:0003725: double-stranded RNA binding,GO:0003924: GTPase activity,GO:0005200: structural constituent of cytoskeleton,GO:0005525: GTP binding,GO:0042288: MHC class I protein binding,GO:0051082: unfolded protein binding	Nucleus	121	5	93284		Tubb4b|IDBG-144350|ENSMUSG00000036752|227613	TUBB4B|IDBG-641130|ENSBTAG00000025274|539149	2017-02-20
94027	Homo sapiens	9606	ENSG00000135316	10492	SYNCRIP	synaptotagmin binding, cytoplasmic RNA interacting protein	GRY-RBP|GRYRBP|hnRNP-Q|HNRNPQ|HNRPQ1|NSAP1|PP68	SYNCRIP|IDBG-94027|ENSG00000135316|10492	85607785	85643792	-1	6	q14.3	GO:0000166|nucleotide binding|molecular_function#GO:0000398|mRNA splicing, via spliceosome|biological_process#GO:0001649|osteoblast differentiation|biological_process#GO:0003676|nucleic acid binding|molecular_function#GO:0003723|RNA binding|molecular_function#GO:0005515|protein binding|molecular_function#GO:0005634|nucleus|cellular_component#GO:0005654|nucleoplasm|cellular_component#GO:0005737|cy…	poly(A) RNA binding	GO:0000166: nucleotide binding#GO:0003676: nucleic acid binding#GO:0003723: RNA binding#GO:0005515: protein binding#GO:0008143: poly(A) binding#GO:0044822: poly(A) RNA binding	GO:0000166: nucleotide binding,GO:0003676: nucleic acid binding,GO:0003723: RNA binding,GO:0005515: protein binding,GO:0008143: poly(A) binding,GO:0044822: poly(A) RNA binding	Nucleus	161	2	94031|94033|385068|478955|808578		Syncrip|IDBG-190151|ENSMUSG00000032423|56403	SYNCRIP|IDBG-632647|ENSBTAG00000006672|511763	2017-02-20
94424	Homo sapiens	9606	ENSG00000117632	3925	STMN1	stathmin 1	C1orf215|Lag|LAP18|OP18|PP17|PP19|PR22|SMN	STMN1|IDBG-94424|ENSG00000117632|3925	25884181	25906991	-1	1	p36.11	GO:0004871|signal transducer activity|molecular_function#GO:0005515|protein binding|molecular_function#GO:0005622|intracellular|cellular_component#GO:0005737|cytoplasm|cellular_component#GO:0005829|cytosol|cellular_component#GO:0005874|microtubule|cellular_component#GO:0007019|microtubule depolymerization|biological_process#GO:0007052|mitotic spindle organization|biological_process#GO:0007165|sig…	tubulin binding	GO:0004871: signal transducer activity#GO:0005515: protein binding#GO:0015631: tubulin binding	GO:0004871: signal transducer activity,GO:0005515: protein binding,GO:0015631: tubulin binding	Plasma membrane	36	2	94428|94432|229968|376089|376095|376099		Stmn1|IDBG-196306|ENSMUSG00000028832|16765	STMN1|IDBG-645253|ENSBTAG00000013761|616317	2017-02-20
96837	Homo sapiens	9606	ENSG00000131236	10487	CAP1	CAP, adenylate cyclase-associated protein 1 (yeast)	CAP|CAP1-PEN	CAP1|IDBG-96837|ENSG00000131236|10487	40040233	40072649	1	1	p34.2	GO:0000902|cell morphogenesis|biological_process#GO:0001667|ameboidal cell migration|biological_process#GO:0002576|platelet degranulation|biological_process#GO:0003779|actin binding|molecular_function#GO:0005515|protein binding|molecular_function#GO:0005737|cytoplasm|cellular_component#GO:0005886|plasma membrane|cellular_component#GO:0006898|receptor-mediated endocytosis|biological_process#GO:000…	protein binding	GO:0003779: actin binding#GO:0005515: protein binding	GO:0003779: actin binding,GO:0005515: protein binding	Plasma membrane	44	2	96839|96841|96843|96845|96847|96851|381142|381147|381149|381150|381152|381155|381161|381162|381166|381171		Cap1|IDBG-184645|ENSMUSG00000028656|12331	CAP1|IDBG-640831|ENSBTAG00000013363|504519	2017-02-20
100292	Homo sapiens	9606	ENSG00000122406	60836125	RPL5	ribosomal protein L5	DBA6|L5|PPP1R135	RPL5|IDBG-100292|ENSG00000122406|6083,6125	92832025	92841924	1	1	p22.1	GO:0000184|nuclear-transcribed mRNA catabolic process, nonsense-mediated decay|biological_process#GO:0003723|RNA binding|molecular_function#GO:0003735|structural constituent of ribosome|molecular_function#GO:0005515|protein binding|molecular_function#GO:0005622|intracellular|cellular_component#GO:0005634|nucleus|cellular_component#GO:0005730|nucleolus|cellular_component#GO:0005737|cytoplasm|cellu…	poly(A) RNA binding	GO:0003723: RNA binding#GO:0003735: structural constituent of ribosome#GO:0005515: protein binding#GO:0008097: 5S rRNA binding#GO:0044822: poly(A) RNA binding	GO:0003723: RNA binding,GO:0003735: structural constituent of ribosome,GO:0005515: protein binding,GO:0008097: 5S rRNA binding,GO:0044822: poly(A) RNA binding	Nucleus	181	3	100294|100296|813302		Rpl5|IDBG-187507|ENSMUSG00000058558|100503670,668936		2017-02-20
101148	Homo sapiens	9606	ENSG00000116489	829	CAPZA1	capping protein (actin filament) muscle Z-line, alpha 1	CAPPA1|CAPZ|CAZ1	CAPZA1|IDBG-101148|ENSG00000116489|829	112619173	112671619	1	1	p13.2	GO:0003779|actin binding|molecular_function#GO:0005515|protein binding|molecular_function#GO:0005576|extracellular region|cellular_component#GO:0005829|cytosol|cellular_component#GO:0005856|cytoskeleton|cellular_component#GO:0005911|cell-cell junction|cellular_component#GO:0006461|protein complex assembly|biological_process#GO:0006928|cellular component movement|biological_process#GO:0007596|bloo…	actin filament binding	GO:0003779: actin binding#GO:0005515: protein binding#GO:0051015: actin filament binding	GO:0003779: actin binding,GO:0005515: protein binding,GO:0051015: actin filament binding	Extracellular	60	4	101150		Capza1|IDBG-217524|ENSMUSG00000070372|12340	CAPZA1|IDBG-634999|ENSBTAG00000014295|534656	2017-02-20
102459	Homo sapiens	9606	ENSG00000163191	6282	S100A11	S100 calcium binding protein A11	HEL-S-43|MLN70|S100C	S100A11|IDBG-102459|ENSG00000163191|6282	152032506	152047907	-1	1	q21.3	GO:0001726|ruffle|cellular_component#GO:0005509|calcium ion binding|molecular_function#GO:0005515|protein binding|molecular_function#GO:0005615|extracellular space|cellular_component#GO:0005634|nucleus|cellular_component#GO:0005737|cytoplasm|cellular_component#GO:0007165|signal transduction|biological_process#GO:0008156|negative regulation of DNA replication|biological_process#GO:0008285|negative…	calcium-dependent protein binding	GO:0005509: calcium ion binding#GO:0005515: protein binding#GO:0042803: protein homodimerization activity#GO:0044548: S100 protein binding#GO:0048306: calcium-dependent protein binding	GO:0005509: calcium ion binding,GO:0005515: protein binding,GO:0042803: protein homodimerization activity,GO:0044548: S100 protein binding,GO:0048306: calcium-dependent protein binding	Nucleus	18	1	102461		S100a11|IDBG-169519|ENSMUSG00000027907|102637129,20195,277089	S100A11|IDBG-632986|ENSBTAG00000015145|337886	2017-02-20
102693	Homo sapiens	9606	ENSG00000196154	6275	S100A4	S100 calcium binding protein A4	18A2|42A|CAPL|FSP1|MTS1|P9KA|PEL98	S100A4|IDBG-102693|ENSG00000196154|6275	153543613	153550136	-1	1	q21.3	GO:0001837|epithelial to mesenchymal transition|biological_process#GO:0003779|actin binding|molecular_function#GO:0005509|calcium ion binding|molecular_function#GO:0005515|protein binding|molecular_function#GO:0005615|extracellular space|cellular_component#GO:0005634|nucleus|cellular_component#GO:0042802|identical protein binding|molecular_function#GO:0043005|neuron projection|cellular_component#…	RAGE receptor binding	GO:0003779: actin binding#GO:0005509: calcium ion binding#GO:0005515: protein binding#GO:0042802: identical protein binding#GO:0044822: poly(A) RNA binding#GO:0048306: calcium-dependent protein binding#GO:0050786: RAGE receptor binding	GO:0003779: actin binding,GO:0005509: calcium ion binding,GO:0005515: protein binding,GO:0042802: identical protein binding,GO:0044822: poly(A) RNA binding,GO:0048306: calcium-dependent protein binding,GO:0050786: RAGE receptor binding	Nucleus	40	2	102695|102697|102699|102701		S100a4|IDBG-167972|ENSMUSG00000001020|20198	S100A4|IDBG-632850|ENSBTAG00000019203|282343	2017-02-20
103946	Homo sapiens	9606	ENSG00000158710	8407	TAGLN2	transgelin 2	HA1756	TAGLN2|IDBG-103946|ENSG00000158710|8407	159918107	159925732	-1	1	q23.2	GO:0005515|protein binding|molecular_function#GO:0030855|epithelial cell differentiation|biological_process#GO:0070062|extracellular vesicular exosome|cellular_component	protein binding	GO:0005515: protein binding	GO:0005515: protein binding	Unknown	36	0	103954|103956|103958|389217		Tagln2|IDBG-205555|ENSMUSG00000026547|21346	TAGLN2|IDBG-630690|ENSBTAG00000002068|282379	2017-02-20
104872	Homo sapiens	9606	ENSG00000117592	9588	PRDX6	peroxiredoxin 6	1-Cys|aiPLA2|AOP2|HEL-S-128m|NSGPx|p29|PRX	PRDX6|IDBG-104872|ENSG00000117592|9588	173477266	173488807	1	1	q25.1	GO:0004602|glutathione peroxidase activity|molecular_function#GO:0004623|phospholipase A2 activity|molecular_function#GO:0005515|protein binding|molecular_function#GO:0005615|extracellular space|cellular_component#GO:0005737|cytoplasm|cellular_component#GO:0005764|lysosome|cellular_component#GO:0005829|cytosol|cellular_component#GO:0006979|response to oxidative stress|biological_process#GO:000939…	peroxiredoxin activity	GO:0004602: glutathione peroxidase activity#GO:0004623: phospholipase A2 activity#GO:0005515: protein binding#GO:0016209: antioxidant activity#GO:0016491: oxidoreductase activity#GO:0051920: peroxiredoxin activity	GO:0004602: glutathione peroxidase activity,GO:0004623: phospholipase A2 activity,GO:0005515: protein binding,GO:0016209: antioxidant activity,GO:0016491: oxidoreductase activity,GO:0051920: peroxiredoxin activity	Extracellular	62	0	104874			PRDX6|IDBG-636269|ENSBTAG00000004855|282438	2017-02-20
104961	Homo sapiens	9606	ENSG00000116161	27101	CACYBP	calcyclin binding protein		CACYBP|IDBG-104961|ENSG00000116161|27101	174999163	175011715	1	1	q25.1	GO:0005515|protein binding|molecular_function#GO:0005634|nucleus|cellular_component#GO:0005641|nuclear envelope lumen|cellular_component#GO:0005737|cytoplasm|cellular_component#GO:0007507|heart development|biological_process#GO:0007568|aging|biological_process#GO:0030877|beta-catenin destruction complex|cellular_component#GO:0042803|protein homodimerization activity|molecular_function#GO:0043005|…	protein homodimerization activity	GO:0005515: protein binding#GO:0042803: protein homodimerization activity	GO:0005515: protein binding,GO:0042803: protein homodimerization activity	Nucleus	102	7	104965|292976|292977|389715|810766		Cacybp|IDBG-201111|ENSMUSG00000014226|12301	CACYBP|IDBG-636368|ENSBTAG00000001107|618428	2017-02-20
105992	Homo sapiens	9606	ENSG00000182004	6635	SNRPE	small nuclear ribonucleoprotein polypeptide E	B-raf|HYPT11|Sm-E|SME	SNRPE|IDBG-105992|ENSG00000182004|6635	203861603	203870550	1	1	q32.1	GO:0000245|spliceosomal complex assembly|biological_process#GO:0000387|spliceosomal snRNP assembly|biological_process#GO:0000398|mRNA splicing, via spliceosome|biological_process#GO:0003723|RNA binding|molecular_function#GO:0005515|protein binding|molecular_function#GO:0005634|nucleus|cellular_component#GO:0005654|nucleoplasm|cellular_component#GO:0005681|spliceosomal complex|cellular_component#G…	protein binding	GO:0003723: RNA binding#GO:0005515: protein binding	GO:0003723: RNA binding,GO:0005515: protein binding	Nucleus	69	0	105996|389919		Snrpe|IDBG-606611|ENSMUSG00000090553|102632439,20643	LOC100294963|IDBG-648431|ENSBTAG00000032198|618325	2017-02-20
125351	Homo sapiens	9606	ENSG00000213719	1192	CLIC1	chloride intracellular channel 1	G6|NCC27	CLIC1|IDBG-125351|ENSG00000213719|1192	31730581	31739763	-1	6	p21.33	GO:0005247|voltage-gated chloride channel activity|molecular_function#GO:0005254|chloride channel activity|molecular_function#GO:0005515|protein binding|molecular_function#GO:0005615|extracellular space|cellular_component#GO:0005634|nucleus|cellular_component#GO:0005635|nuclear envelope|cellular_component#GO:0005737|cytoplasm|cellular_component#GO:0005739|mitochondrion|cellular_component#GO:00058…	protein binding	GO:0005247: voltage-gated chloride channel activity#GO:0005254: chloride channel activity#GO:0005515: protein binding	GO:0005247: voltage-gated chloride channel activity,GO:0005254: chloride channel activity,GO:0005515: protein binding	Nucleus	36	1	807149		Clic1|IDBG-176247|ENSMUSG00000007041|114584	CLIC1|IDBG-633978|ENSBTAG00000013533|515646	2017-02-20
301310	Homo sapiens	9606	ENSG00000233927	6234	RPS28	ribosomal protein S28	S28	RPS28|IDBG-301310|ENSG00000233927|6234	8321158	8323340	1	19	p13.2	GO:0000184|nuclear-transcribed mRNA catabolic process, nonsense-mediated decay|biological_process#GO:0003735|structural constituent of ribosome|molecular_function#GO:0005622|intracellular|cellular_component#GO:0005737|cytoplasm|cellular_component#GO:0005829|cytosol|cellular_component#GO:0005840|ribosome|cellular_component#GO:0006364|rRNA processing|biological_process#GO:0006412|translation|biolog…	poly(A) RNA binding	GO:0003735: structural constituent of ribosome#GO:0044822: poly(A) RNA binding	GO:0003735: structural constituent of ribosome,GO:0044822: poly(A) RNA binding	Cytoplasm	107	0	760231		Gm10263|IDBG-193032|ENSMUSG00000066407|	RPS28|IDBG-643813|ENSBTAG00000002468|282877	2017-02-20
304629	Homo sapiens	9606	ENSG00000226784	441531	PGAM4	phosphoglycerate mutase family member 4		PGAM4|IDBG-304629|ENSG00000226784|441531	77968874	77969638	-1	X	q21.1	GO:0004082|bisphosphoglycerate mutase activity|molecular_function#GO:0004083|bisphosphoglycerate 2-phosphatase activity|molecular_function#GO:0004619|phosphoglycerate mutase activity|molecular_function#GO:0006096|glycolytic process|biological_process#GO:0016311|dephosphorylation|biological_process#GO:0016868|intramolecular transferase activity, phosphotransferases|molecular_function#GO:0097228|sp…	intramolecular transferase activity	GO:0004082: bisphosphoglycerate mutase activity#GO:0004083: bisphosphoglycerate 2-phosphatase activity#GO:0004619: phosphoglycerate mutase activity#GO:0016868: intramolecular transferase activity, phosphotransferases	GO:0004082: bisphosphoglycerate mutase activity,GO:0004083: bisphosphoglycerate 2-phosphatase activity,GO:0004619: phosphoglycerate mutase activity,GO:0016868: intramolecular transferase activity, phosphotransferases	Unknown	1	0	376409			PGAM1|IDBG-638222|ENSBTAG00000012697|404148	2017-02-20
401910	Homo sapiens	9606	ENSG00000240972	4282	MIF	macrophage migration inhibitory factor (glycosylation-inhibiting factor)	GIF|GLIF|MMIF	MIF|IDBG-401910|ENSG00000240972|4282	23894004	23895227	1	22	q11.23	GO:0001516|prostaglandin biosynthetic process|biological_process#GO:0001934|positive regulation of protein phosphorylation|biological_process#GO:0002906|negative regulation of mature B cell apoptotic process|biological_process#GO:0004167|dopachrome isomerase activity|molecular_function#GO:0005102|receptor binding|molecular_function#GO:0005125|cytokine activity|molecular_function#GO:0005126|cytoki…	phenylpyruvate tautomerase activity	GO:0004167: dopachrome isomerase activity#GO:0005102: receptor binding#GO:0005125: cytokine activity#GO:0005126: cytokine receptor binding#GO:0005515: protein binding#GO:0042056: chemoattractant activity#GO:0050178: phenylpyruvate tautomerase activity	GO:0004167: dopachrome isomerase activity,GO:0005102: receptor binding,GO:0005125: cytokine activity,GO:0005126: cytokine receptor binding,GO:0005515: protein binding,GO:0042056: chemoattractant activity,GO:0050178: phenylpyruvate tautomerase activity	Extracellular	29	1	2495		Mif|IDBG-163956|ENSMUSG00000033307|17319	MIF|IDBG-637094|ENSBTAG00000007375|280858	2017-02-20
776782	Homo sapiens	9606	ENSG00000274641	8348	HIST1H2BO	histone cluster 1, H2bo	dJ193B12.2|H2B.2|H2B/n|H2BFN	HIST1H2BO|IDBG-776782|ENSG00000274641|8348	27893463	27893843	1	6	p22.1	GO:0000786|nucleosome|cellular_component#GO:0003677|DNA binding|molecular_function#GO:0005622|intracellular|cellular_component#GO:0005634|nucleus|cellular_component#GO:0005654|nucleoplasm|cellular_component#GO:0006325|chromatin organization|biological_process#GO:0006334|nucleosome assembly|biological_process#GO:0043565|sequence-specific DNA binding|molecular_function#GO:0046982|protein heterodime…	protein heterodimerization activity	GO:0003677: DNA binding#GO:0043565: sequence-specific DNA binding#GO:0046982: protein heterodimerization activity	GO:0003677: DNA binding,GO:0043565: sequence-specific DNA binding,GO:0046982: protein heterodimerization activity	Nucleus	19	0	812132				2017-02-20

## Sheet: LPS_Downregulate_enrich
Pathway Name	Pathway Id	Source Name	Organism	Pathway uploaded gene count	Genes in InnateDB for this entity	Pathway p-value	Pathway p-value (corrected)	Gene Symbols	Genes (Symbol|IDBG-ID|Ensembl|Entrez|Fold Change|P-Value)
extracellular vesicular exosome	GO:0070062	cellular component	9606	46	2456	7.23901e-30	5.34963e-27	ALDOA; ALDOC; ATP5A1; CACYBP; CALR; CAPG; CCT7; CCT8; CORO1A; ENO1; GAPDH; HIST1H1E; HNRNPK; HSP90AA1; HSPD1; HSPE1; MDH2; MIF; MSN; MYH9; NACA; NCL; PKM2; PPIB; RNH1; RPL15; RPL23A; RPL26L1; RPL28; RPL5; RPS19; RPS26; RPS3A; S100A11; S100A4; S100A6; SLC25A5; SOD1; STMN1; TAGLN2; TALDO1; TKT; TPI1; TUBA4A; VAT1; YWHAE;	ALDOA|IDBG-25500|ENSG00000149925|226|; ALDOC|IDBG-36924|ENSG00000109107|230|; ATP5A1|IDBG-2902|ENSG00000152234|498|; CACYBP|IDBG-104961|ENSG00000116161|27101|; CALR|IDBG-31410|ENSG00000179218|811|; CAPG|IDBG-59043|ENSG00000042493|822|; CCT7|IDBG-56424|ENSG00000135624|10574|; CCT8|IDBG-1301|ENSG00000156261|10694|; CORO1A|IDBG-25839|ENSG00000102879|11151|; ENO1|IDBG-88402|ENSG00000074800|2023|; GAP…
poly(A) RNA binding	GO:0044822	molecular function	9606	31	1104	3.96133e-23	1.46371e-20	ALDOA; ATP5A1; CALR; CORO1A; ENO1; HIST1H1C; HIST1H1E; HMGB1; HNRNPK; HSP90AA1; HSPD1; HSPE1; MDH2; MYH9; NCL; NPM1; PKM2; PPIB; RPL13A; RPL15; RPL23A; RPL28; RPL5; RPS19; RPS26; RPS3A; S100A4; SLC25A5; SYNCRIP; XRCC5; YWHAE;	ALDOA|IDBG-25500|ENSG00000149925|226|; ATP5A1|IDBG-2902|ENSG00000152234|498|; CALR|IDBG-31410|ENSG00000179218|811|; CORO1A|IDBG-25839|ENSG00000102879|11151|; ENO1|IDBG-88402|ENSG00000074800|2023|; HIST1H1C|IDBG-67352|ENSG00000187837|3006|; HIST1H1E|IDBG-67975|ENSG00000168298|3008|; HMGB1|IDBG-21100|ENSG00000189403|3146|; HNRNPK|IDBG-73948|ENSG00000165119|3190|; HSP90AA1|IDBG-20861|ENSG00000080824…
viral process	GO:0016032	biological process	9606	19	545	1.80443e-15	4.44491e-13	HMGA1; HNRNPK; HSPD1; NACA; NPM1; RPL13A; RPL15; RPL23A; RPL26L1; RPL28; RPL5; RPL9; RPS19; RPS26; RPS3A; SLC25A5; SYNCRIP; XRCC5; YWHAE;	HMGA1|IDBG-83311|ENSG00000137309|3159|; HNRNPK|IDBG-73948|ENSG00000165119|3190|; HSPD1|IDBG-77925|ENSG00000144381|3329|; NACA|IDBG-41511|ENSG00000196531|101928149,4666|; NPM1|IDBG-57453|ENSG00000181163|4869|; RPL13A|IDBG-62892|ENSG00000142541|23521,26816,26817,26818,26819|; RPL15|IDBG-22156|ENSG00000174748|6138|; RPL23A|IDBG-37482|ENSG00000198242|26809,6147|; RPL26L1|IDBG-57897|ENSG00000037241|51…
cytosol	GO:0005829	cellular component	9606	33	2642	4.51446e-14	8.34046e-12	ALDOA; ALDOC; CALR; CCT7; CCT8; ENO1; GAPDH; HMGA1; HSP90AA1; HSPD1; MYH9; NPM1; PKM2; RPL13A; RPL15; RPL23A; RPL26L1; RPL28; RPL5; RPL9; RPS19; RPS26; RPS3A; S100A6; SOD1; SRM; STMN1; TALDO1; TKT; TPI1; TUBA4A; XRCC5; YWHAE;	ALDOA|IDBG-25500|ENSG00000149925|226|; ALDOC|IDBG-36924|ENSG00000109107|230|; CALR|IDBG-31410|ENSG00000179218|811|; CCT7|IDBG-56424|ENSG00000135624|10574|; CCT8|IDBG-1301|ENSG00000156261|10694|; ENO1|IDBG-88402|ENSG00000074800|2023|; GAPDH|IDBG-14270|ENSG00000111640|2597|; HMGA1|IDBG-83311|ENSG00000137309|3159|; HSP90AA1|IDBG-20861|ENSG00000080824|3320|; HSPD1|IDBG-77925|ENSG00000144381|3329|; MY…
viral transcription	GO:0019083	biological process	9606	10	85	9.95703e-14	1.47165e-11	RPL13A; RPL15; RPL23A; RPL26L1; RPL28; RPL5; RPL9; RPS19; RPS26; RPS3A;	RPL13A|IDBG-62892|ENSG00000142541|23521,26816,26817,26818,26819|; RPL15|IDBG-22156|ENSG00000174748|6138|; RPL23A|IDBG-37482|ENSG00000198242|26809,6147|; RPL26L1|IDBG-57897|ENSG00000037241|51121|; RPL28|IDBG-70679|ENSG00000108107|102465483,6158|; RPL5|IDBG-100292|ENSG00000122406|6083,6125|; RPL9|IDBG-14224|ENSG00000163682|6133|; RPS19|IDBG-53332|ENSG00000105372|6223|; RPS26|IDBG-39768|ENSG00000197…
translational termination	GO:0006415	biological process	9606	10	92	2.25688e-13	2.77972e-11	RPL13A; RPL15; RPL23A; RPL26L1; RPL28; RPL5; RPL9; RPS19; RPS26; RPS3A;	RPL13A|IDBG-62892|ENSG00000142541|23521,26816,26817,26818,26819|; RPL15|IDBG-22156|ENSG00000174748|6138|; RPL23A|IDBG-37482|ENSG00000198242|26809,6147|; RPL26L1|IDBG-57897|ENSG00000037241|51121|; RPL28|IDBG-70679|ENSG00000108107|102465483,6158|; RPL5|IDBG-100292|ENSG00000122406|6083,6125|; RPL9|IDBG-14224|ENSG00000163682|6133|; RPS19|IDBG-53332|ENSG00000105372|6223|; RPS26|IDBG-39768|ENSG00000197…
translational elongation	GO:0006414	biological process	9606	10	103	7.19479e-13	7.59564e-11	RPL13A; RPL15; RPL23A; RPL26L1; RPL28; RPL5; RPL9; RPS19; RPS26; RPS3A;	RPL13A|IDBG-62892|ENSG00000142541|23521,26816,26817,26818,26819|; RPL15|IDBG-22156|ENSG00000174748|6138|; RPL23A|IDBG-37482|ENSG00000198242|26809,6147|; RPL26L1|IDBG-57897|ENSG00000037241|51121|; RPL28|IDBG-70679|ENSG00000108107|102465483,6158|; RPL5|IDBG-100292|ENSG00000122406|6083,6125|; RPL9|IDBG-14224|ENSG00000163682|6133|; RPS19|IDBG-53332|ENSG00000105372|6223|; RPS26|IDBG-39768|ENSG00000197…
SRP-dependent cotranslational protein targeting to membrane	GO:0006614	biological process	9606	10	114	2.02245e-12	1.86824e-10	RPL13A; RPL15; RPL23A; RPL26L1; RPL28; RPL5; RPL9; RPS19; RPS26; RPS3A;	RPL13A|IDBG-62892|ENSG00000142541|23521,26816,26817,26818,26819|; RPL15|IDBG-22156|ENSG00000174748|6138|; RPL23A|IDBG-37482|ENSG00000198242|26809,6147|; RPL26L1|IDBG-57897|ENSG00000037241|51121|; RPL28|IDBG-70679|ENSG00000108107|102465483,6158|; RPL5|IDBG-100292|ENSG00000122406|6083,6125|; RPL9|IDBG-14224|ENSG00000163682|6133|; RPS19|IDBG-53332|ENSG00000105372|6223|; RPS26|IDBG-39768|ENSG00000197…
viral life cycle	GO:0019058	biological process	9606	10	120	3.40063e-12	2.51306e-10	RPL13A; RPL15; RPL23A; RPL26L1; RPL28; RPL5; RPL9; RPS19; RPS26; RPS3A;	RPL13A|IDBG-62892|ENSG00000142541|23521,26816,26817,26818,26819|; RPL15|IDBG-22156|ENSG00000174748|6138|; RPL23A|IDBG-37482|ENSG00000198242|26809,6147|; RPL26L1|IDBG-57897|ENSG00000037241|51121|; RPL28|IDBG-70679|ENSG00000108107|102465483,6158|; RPL5|IDBG-100292|ENSG00000122406|6083,6125|; RPL9|IDBG-14224|ENSG00000163682|6133|; RPS19|IDBG-53332|ENSG00000105372|6223|; RPS26|IDBG-39768|ENSG00000197…
nuclear-transcribed mRNA catabolic process, nonsense-mediated decay	GO:0000184	biological process	9606	10	119	3.12461e-12	2.56565e-10	RPL13A; RPL15; RPL23A; RPL26L1; RPL28; RPL5; RPL9; RPS19; RPS26; RPS3A;	RPL13A|IDBG-62892|ENSG00000142541|23521,26816,26817,26818,26819|; RPL15|IDBG-22156|ENSG00000174748|6138|; RPL23A|IDBG-37482|ENSG00000198242|26809,6147|; RPL26L1|IDBG-57897|ENSG00000037241|51121|; RPL28|IDBG-70679|ENSG00000108107|102465483,6158|; RPL5|IDBG-100292|ENSG00000122406|6083,6125|; RPL9|IDBG-14224|ENSG00000163682|6133|; RPS19|IDBG-53332|ENSG00000105372|6223|; RPS26|IDBG-39768|ENSG00000197…
translational initiation	GO:0006413	biological process	9606	10	146	2.43833e-11	1.63812e-09	RPL13A; RPL15; RPL23A; RPL26L1; RPL28; RPL5; RPL9; RPS19; RPS26; RPS3A;	RPL13A|IDBG-62892|ENSG00000142541|23521,26816,26817,26818,26819|; RPL15|IDBG-22156|ENSG00000174748|6138|; RPL23A|IDBG-37482|ENSG00000198242|26809,6147|; RPL26L1|IDBG-57897|ENSG00000037241|51121|; RPL28|IDBG-70679|ENSG00000108107|102465483,6158|; RPL5|IDBG-100292|ENSG00000122406|6083,6125|; RPL9|IDBG-14224|ENSG00000163682|6133|; RPS19|IDBG-53332|ENSG00000105372|6223|; RPS26|IDBG-39768|ENSG00000197…
cellular protein metabolic process	GO:0044267	biological process	9606	15	538	6.4558e-11	3.9757e-09	CALR; CCT7; CCT8; HSPD1; RPL13A; RPL15; RPL23A; RPL26L1; RPL28; RPL5; RPL9; RPS19; RPS26; RPS3A; TUBA4A;	CALR|IDBG-31410|ENSG00000179218|811|; CCT7|IDBG-56424|ENSG00000135624|10574|; CCT8|IDBG-1301|ENSG00000156261|10694|; HSPD1|IDBG-77925|ENSG00000144381|3329|; RPL13A|IDBG-62892|ENSG00000142541|23521,26816,26817,26818,26819|; RPL15|IDBG-22156|ENSG00000174748|6138|; RPL23A|IDBG-37482|ENSG00000198242|26809,6147|; RPL26L1|IDBG-57897|ENSG00000037241|51121|; RPL28|IDBG-70679|ENSG00000108107|102465483,615…
structural constituent of ribosome	GO:0003735	molecular function	9606	10	169	1.04189e-10	5.92273e-09	RPL13A; RPL15; RPL23A; RPL26L1; RPL28; RPL5; RPL9; RPS19; RPS26; RPS3A;	RPL13A|IDBG-62892|ENSG00000142541|23521,26816,26817,26818,26819|; RPL15|IDBG-22156|ENSG00000174748|6138|; RPL23A|IDBG-37482|ENSG00000198242|26809,6147|; RPL26L1|IDBG-57897|ENSG00000037241|51121|; RPL28|IDBG-70679|ENSG00000108107|102465483,6158|; RPL5|IDBG-100292|ENSG00000122406|6083,6125|; RPL9|IDBG-14224|ENSG00000163682|6133|; RPS19|IDBG-53332|ENSG00000105372|6223|; RPS26|IDBG-39768|ENSG00000197…
translation	GO:0006412	biological process	9606	11	274	7.09758e-10	3.74651e-08	NACA; RPL13A; RPL15; RPL23A; RPL26L1; RPL28; RPL5; RPL9; RPS19; RPS26; RPS3A;	NACA|IDBG-41511|ENSG00000196531|101928149,4666|; RPL13A|IDBG-62892|ENSG00000142541|23521,26816,26817,26818,26819|; RPL15|IDBG-22156|ENSG00000174748|6138|; RPL23A|IDBG-37482|ENSG00000198242|26809,6147|; RPL26L1|IDBG-57897|ENSG00000037241|51121|; RPL28|IDBG-70679|ENSG00000108107|102465483,6158|; RPL5|IDBG-100292|ENSG00000122406|6083,6125|; RPL9|IDBG-14224|ENSG00000163682|6133|; RPS19|IDBG-53332|ENS…
unfolded protein binding	GO:0051082	molecular function	9606	8	100	7.98691e-10	3.93488e-08	CALR; CCT7; CCT8; HSP90AA1; HSPD1; HSPE1; NPM1; PPIB;	CALR|IDBG-31410|ENSG00000179218|811|; CCT7|IDBG-56424|ENSG00000135624|10574|; CCT8|IDBG-1301|ENSG00000156261|10694|; HSP90AA1|IDBG-20861|ENSG00000080824|3320|; HSPD1|IDBG-77925|ENSG00000144381|3329|; HSPE1|IDBG-78005|ENSG00000115541|3336|; NPM1|IDBG-57453|ENSG00000181163|4869|; PPIB|IDBG-16427|ENSG00000166794|5479|;
mRNA metabolic process	GO:0016071	biological process	9606	10	228	1.94373e-09	8.97759e-08	RPL13A; RPL15; RPL23A; RPL26L1; RPL28; RPL5; RPL9; RPS19; RPS26; RPS3A;	RPL13A|IDBG-62892|ENSG00000142541|23521,26816,26817,26818,26819|; RPL15|IDBG-22156|ENSG00000174748|6138|; RPL23A|IDBG-37482|ENSG00000198242|26809,6147|; RPL26L1|IDBG-57897|ENSG00000037241|51121|; RPL28|IDBG-70679|ENSG00000108107|102465483,6158|; RPL5|IDBG-100292|ENSG00000122406|6083,6125|; RPL9|IDBG-14224|ENSG00000163682|6133|; RPS19|IDBG-53332|ENSG00000105372|6223|; RPS26|IDBG-39768|ENSG00000197…
ribosome	GO:0005840	cellular component	9606	9	178	3.87403e-09	1.68406e-07	RPL13A; RPL15; RPL23A; RPL28; RPL5; RPL9; RPS19; RPS26; RPS3A;	RPL13A|IDBG-62892|ENSG00000142541|23521,26816,26817,26818,26819|; RPL15|IDBG-22156|ENSG00000174748|6138|; RPL23A|IDBG-37482|ENSG00000198242|26809,6147|; RPL28|IDBG-70679|ENSG00000108107|102465483,6158|; RPL5|IDBG-100292|ENSG00000122406|6083,6125|; RPL9|IDBG-14224|ENSG00000163682|6133|; RPS19|IDBG-53332|ENSG00000105372|6223|; RPS26|IDBG-39768|ENSG00000197728|100996747,101929876,6231|; RPS3A|IDBG-4…
glycolytic process	GO:0006096	biological process	9606	6	45	5.17595e-09	2.12501e-07	ALDOA; ALDOC; ENO1; GAPDH; PKM2; TPI1;	ALDOA|IDBG-25500|ENSG00000149925|226|; ALDOC|IDBG-36924|ENSG00000109107|230|; ENO1|IDBG-88402|ENSG00000074800|2023|; GAPDH|IDBG-14270|ENSG00000111640|2597|; PKM2|IDBG-20117|ENSG00000067225|5315|; TPI1|IDBG-15360|ENSG00000111669|7167|;
RNA metabolic process	GO:0016070	biological process	9606	10	254	5.49412e-09	2.13692e-07	RPL13A; RPL15; RPL23A; RPL26L1; RPL28; RPL5; RPL9; RPS19; RPS26; RPS3A;	RPL13A|IDBG-62892|ENSG00000142541|23521,26816,26817,26818,26819|; RPL15|IDBG-22156|ENSG00000174748|6138|; RPL23A|IDBG-37482|ENSG00000198242|26809,6147|; RPL26L1|IDBG-57897|ENSG00000037241|51121|; RPL28|IDBG-70679|ENSG00000108107|102465483,6158|; RPL5|IDBG-100292|ENSG00000122406|6083,6125|; RPL9|IDBG-14224|ENSG00000163682|6133|; RPS19|IDBG-53332|ENSG00000105372|6223|; RPS26|IDBG-39768|ENSG00000197…
gluconeogenesis	GO:0006094	biological process	9606	6	46	5.93808e-09	2.19412e-07	ALDOA; ALDOC; ENO1; GAPDH; MDH2; TPI1;	ALDOA|IDBG-25500|ENSG00000149925|226|; ALDOC|IDBG-36924|ENSG00000109107|230|; ENO1|IDBG-88402|ENSG00000074800|2023|; GAPDH|IDBG-14270|ENSG00000111640|2597|; MDH2|IDBG-22995|ENSG00000146701|4191|; TPI1|IDBG-15360|ENSG00000111669|7167|;
cytosolic large ribosomal subunit	GO:0022625	cellular component	9606	6	54	1.60619e-08	5.65226e-07	RPL13A; RPL15; RPL23A; RPL28; RPL5; RPL9;	RPL13A|IDBG-62892|ENSG00000142541|23521,26816,26817,26818,26819|; RPL15|IDBG-22156|ENSG00000174748|6138|; RPL23A|IDBG-37482|ENSG00000198242|26809,6147|; RPL28|IDBG-70679|ENSG00000108107|102465483,6158|; RPL5|IDBG-100292|ENSG00000122406|6083,6125|; RPL9|IDBG-14224|ENSG00000163682|6133|;
nucleus	GO:0005634	cellular component	9606	38	5730	5.9278e-08	1.9912e-06	ALDOA; CACYBP; CALR; CAPG; ENO1; GAPDH; HIST1H1C; HIST1H1E; HIST1H2AC; HIST1H2BO; HMGA1; HMGB1; HNRNPK; HP1BP3; HSP90AA1; MDH2; MYH9; NACA; NCL; NPM1; PKM2; PPIB; RPL13A; RPL15; RPL23A; RPL5; RPL9; RPS3A; S100A11; S100A4; S100A6; SLC25A5; SOD1; SYNCRIP; TALDO1; TKT; TPI1; XRCC5;	ALDOA|IDBG-25500|ENSG00000149925|226|; CACYBP|IDBG-104961|ENSG00000116161|27101|; CALR|IDBG-31410|ENSG00000179218|811|; CAPG|IDBG-59043|ENSG00000042493|822|; ENO1|IDBG-88402|ENSG00000074800|2023|; GAPDH|IDBG-14270|ENSG00000111640|2597|; HIST1H1C|IDBG-67352|ENSG00000187837|3006|; HIST1H1E|IDBG-67975|ENSG00000168298|3008|; HIST1H2AC|IDBG-67915|ENSG00000180573|8334|; HIST1H2BO|IDBG-776782|ENSG000002…
glucose metabolic process	GO:0006006	biological process	9606	7	121	9.36423e-08	3.00877e-06	ALDOA; ALDOC; ENO1; GAPDH; MDH2; PKM2; TPI1;	ALDOA|IDBG-25500|ENSG00000149925|226|; ALDOC|IDBG-36924|ENSG00000109107|230|; ENO1|IDBG-88402|ENSG00000074800|2023|; GAPDH|IDBG-14270|ENSG00000111640|2597|; MDH2|IDBG-22995|ENSG00000146701|4191|; PKM2|IDBG-20117|ENSG00000067225|5315|; TPI1|IDBG-15360|ENSG00000111669|7167|;
GAIT complex	GO:0097452	cellular component	9606	3	4	1.14146e-07	3.51476e-06	GAPDH; RPL13A; SYNCRIP;	GAPDH|IDBG-14270|ENSG00000111640|2597|; RPL13A|IDBG-62892|ENSG00000142541|23521,26816,26817,26818,26819|; SYNCRIP|IDBG-94027|ENSG00000135316|10492|;
ribonucleoprotein complex	GO:0030529	cellular component	9606	7	133	1.79244e-07	5.29845e-06	GAPDH; NCL; NPM1; RPL13A; RPL5; RPS3A; SYNCRIP;	GAPDH|IDBG-14270|ENSG00000111640|2597|; NCL|IDBG-83089|ENSG00000115053|4691|; NPM1|IDBG-57453|ENSG00000181163|4869|; RPL13A|IDBG-62892|ENSG00000142541|23521,26816,26817,26818,26819|; RPL5|IDBG-100292|ENSG00000122406|6083,6125|; RPS3A|IDBG-41024|ENSG00000145425|6189,8944|; SYNCRIP|IDBG-94027|ENSG00000135316|10492|;
cytoplasm	GO:0005737	cellular component	9606	33	4897	8.56399e-07	2.43415e-05	ALDOC; CACYBP; CALR; CAPG; CCT7; CCT8; CORO1A; ENO1; GAPDH; HNRNPK; HSP90AA1; HSPD1; HSPE1; MIF; MSN; MYH9; NACA; NPM1; PKM2; RNH1; RPL28; RPL5; RPL9; RPS19; RPS26; RPS3A; S100A11; S100A6; SOD1; STMN1; SYNCRIP; TALDO1; XRCC5;	ALDOC|IDBG-36924|ENSG00000109107|230|; CACYBP|IDBG-104961|ENSG00000116161|27101|; CALR|IDBG-31410|ENSG00000179218|811|; CAPG|IDBG-59043|ENSG00000042493|822|; CCT7|IDBG-56424|ENSG00000135624|10574|; CCT8|IDBG-1301|ENSG00000156261|10694|; CORO1A|IDBG-25839|ENSG00000102879|11151|; ENO1|IDBG-88402|ENSG00000074800|2023|; GAPDH|IDBG-14270|ENSG00000111640|2597|; HNRNPK|IDBG-73948|ENSG00000165119|3190|; …
protein folding	GO:0006457	biological process	9606	7	178	1.28902e-06	3.52808e-05	CALR; CCT7; CCT8; HSP90AA1; HSPE1; PPIB; TUBA4A;	CALR|IDBG-31410|ENSG00000179218|811|; CCT7|IDBG-56424|ENSG00000135624|10574|; CCT8|IDBG-1301|ENSG00000156261|10694|; HSP90AA1|IDBG-20861|ENSG00000080824|3320|; HSPE1|IDBG-78005|ENSG00000115541|3336|; PPIB|IDBG-16427|ENSG00000166794|5479|; TUBA4A|IDBG-81457|ENSG00000127824|7277|;
membrane	GO:0016020	cellular component	9606	25	3199	3.48698e-06	9.20313e-05	ALDOA; ATP5A1; CALR; CORO1A; ENO1; GAPDH; HNRNPK; HSP90AA1; HSPD1; HSPE1; MYH9; NCL; NPM1; PPIB; RPL13A; RPL28; RPL5; RPL9; RPS19; RPS26; SLC25A5; STMN1; SYNCRIP; XRCC5; YWHAE;	ALDOA|IDBG-25500|ENSG00000149925|226|; ATP5A1|IDBG-2902|ENSG00000152234|498|; CALR|IDBG-31410|ENSG00000179218|811|; CORO1A|IDBG-25839|ENSG00000102879|11151|; ENO1|IDBG-88402|ENSG00000074800|2023|; GAPDH|IDBG-14270|ENSG00000111640|2597|; HNRNPK|IDBG-73948|ENSG00000165119|3190|; HSP90AA1|IDBG-20861|ENSG00000080824|3320|; HSPD1|IDBG-77925|ENSG00000144381|3329|; HSPE1|IDBG-78005|ENSG00000115541|3336|…
carbohydrate metabolic process	GO:0005975	biological process	9606	9	402	3.88915e-06	9.91063e-05	ALDOA; ALDOC; ENO1; GAPDH; MDH2; PKM2; TALDO1; TKT; TPI1;	ALDOA|IDBG-25500|ENSG00000149925|226|; ALDOC|IDBG-36924|ENSG00000109107|230|; ENO1|IDBG-88402|ENSG00000074800|2023|; GAPDH|IDBG-14270|ENSG00000111640|2597|; MDH2|IDBG-22995|ENSG00000146701|4191|; PKM2|IDBG-20117|ENSG00000067225|5315|; TALDO1|IDBG-17874|ENSG00000177156|6888|; TKT|IDBG-40133|ENSG00000163931|7086|; TPI1|IDBG-15360|ENSG00000111669|7167|;
protein homodimerization activity	GO:0042803	molecular function	9606	11	649	4.34549e-06	0.000103591	CACYBP; CORO1A; HSP90AA1; MYH9; NPM1; RPS19; S100A11; S100A6; SOD1; SRM; TKT;	CACYBP|IDBG-104961|ENSG00000116161|27101|; CORO1A|IDBG-25839|ENSG00000102879|11151|; HSP90AA1|IDBG-20861|ENSG00000080824|3320|; MYH9|IDBG-5777|ENSG00000100345|4627|; NPM1|IDBG-57453|ENSG00000181163|4869|; RPS19|IDBG-53332|ENSG00000105372|6223|; S100A11|IDBG-102459|ENSG00000163191|6282|; S100A6|IDBG-102681|ENSG00000197956|6277|; SOD1|IDBG-1609|ENSG00000142168|6647|; SRM|IDBG-89203|ENSG00000116649|…
protein binding	GO:0005515	molecular function	9606	47	9632	4.32811e-06	0.000106616	ALDOA; ALDOC; ATP5A1; CACYBP; CALR; CCT7; CCT8; CORO1A; ENO1; GAPDH; HIST1H1C; HIST1H1E; HMGA1; HMGB1; HNRNPK; HSP90AA1; HSPD1; HSPE1; MDH2; MIF; MSN; MYH9; NACA; NCL; NPM1; PKM2; PPIB; RNH1; RPL15; RPL23A; RPL28; RPL5; RPS19; RPS26; RPS3A; S100A11; S100A4; S100A6; SLC25A5; SOD1; STMN1; SYNCRIP; TAGLN2; TPI1; TUBA4A; XRCC5; YWHAE;	ALDOA|IDBG-25500|ENSG00000149925|226|; ALDOC|IDBG-36924|ENSG00000109107|230|; ATP5A1|IDBG-2902|ENSG00000152234|498|; CACYBP|IDBG-104961|ENSG00000116161|27101|; CALR|IDBG-31410|ENSG00000179218|811|; CCT7|IDBG-56424|ENSG00000135624|10574|; CCT8|IDBG-1301|ENSG00000156261|10694|; CORO1A|IDBG-25839|ENSG00000102879|11151|; ENO1|IDBG-88402|ENSG00000074800|2023|; GAPDH|IDBG-14270|ENSG00000111640|2597|; H…
nucleosome assembly	GO:0006334	biological process	9606	6	143	5.36503e-06	0.000123899	HIST1H1C; HIST1H1E; HIST1H2AC; HIST1H2BO; HP1BP3; NPM1;	HIST1H1C|IDBG-67352|ENSG00000187837|3006|; HIST1H1E|IDBG-67975|ENSG00000168298|3008|; HIST1H2AC|IDBG-67915|ENSG00000180573|8334|; HIST1H2BO|IDBG-776782|ENSG00000274641|8348|; HP1BP3|IDBG-92982|ENSG00000127483|50809|; NPM1|IDBG-57453|ENSG00000181163|4869|;
gene expression	GO:0010467	biological process	9606	11	680	6.77214e-06	0.000151655	HNRNPK; RPL13A; RPL15; RPL23A; RPL26L1; RPL28; RPL5; RPL9; RPS19; RPS26; RPS3A;	HNRNPK|IDBG-73948|ENSG00000165119|3190|; RPL13A|IDBG-62892|ENSG00000142541|23521,26816,26817,26818,26819|; RPL15|IDBG-22156|ENSG00000174748|6138|; RPL23A|IDBG-37482|ENSG00000198242|26809,6147|; RPL26L1|IDBG-57897|ENSG00000037241|51121|; RPL28|IDBG-70679|ENSG00000108107|102465483,6158|; RPL5|IDBG-100292|ENSG00000122406|6083,6125|; RPL9|IDBG-14224|ENSG00000163682|6133|; RPS19|IDBG-53332|ENSG0000010…
uropod organization	GO:0032796	biological process	9606	2	2	9.51475e-06	0.000200897	CORO1A; MYH9;	CORO1A|IDBG-25839|ENSG00000102879|11151|; MYH9|IDBG-5777|ENSG00000100345|4627|;
xylulose biosynthetic process	GO:0005999	biological process	9606	2	2	9.51475e-06	0.000200897	TALDO1; TKT;	TALDO1|IDBG-17874|ENSG00000177156|6888|; TKT|IDBG-40133|ENSG00000163931|7086|;
negative regulation of translation	GO:0017148	biological process	9606	4	45	1.14424e-05	0.000234887	CALR; GAPDH; RPL13A; SYNCRIP;	CALR|IDBG-31410|ENSG00000179218|811|; GAPDH|IDBG-14270|ENSG00000111640|2597|; RPL13A|IDBG-62892|ENSG00000142541|23521,26816,26817,26818,26819|; SYNCRIP|IDBG-94027|ENSG00000135316|10492|;
nucleosome	GO:0000786	cellular component	9606	5	99	1.40191e-05	0.000280003	HIST1H1C; HIST1H1E; HIST1H2AC; HIST1H2BO; HP1BP3;	HIST1H1C|IDBG-67352|ENSG00000187837|3006|; HIST1H1E|IDBG-67975|ENSG00000168298|3008|; HIST1H2AC|IDBG-67915|ENSG00000180573|8334|; HIST1H2BO|IDBG-776782|ENSG00000274641|8348|; HP1BP3|IDBG-92982|ENSG00000127483|50809|;
MHC class II protein complex binding	GO:0023026	molecular function	9606	3	16	1.55612e-05	0.000294864	HSP90AA1; PKM2; YWHAE;	HSP90AA1|IDBG-20861|ENSG00000080824|3320|; PKM2|IDBG-20117|ENSG00000067225|5315|; YWHAE|IDBG-14629|ENSG00000108953|7531|;
pentose-phosphate shunt	GO:0006098	biological process	9606	3	16	1.55612e-05	0.000294864	TALDO1; TKT; TPI1;	TALDO1|IDBG-17874|ENSG00000177156|6888|; TKT|IDBG-40133|ENSG00000163931|7086|; TPI1|IDBG-15360|ENSG00000111669|7167|;
fructose-bisphosphate aldolase activity	GO:0004332	molecular function	9606	2	3	2.8487e-05	0.000526298	ALDOA; ALDOC;	ALDOA|IDBG-25500|ENSG00000149925|226|; ALDOC|IDBG-36924|ENSG00000109107|230|;
chaperone binding	GO:0051087	molecular function	9606	4	57	2.95037e-05	0.000531786	CALR; HSPD1; HSPE1; SOD1;	CALR|IDBG-31410|ENSG00000179218|811|; HSPD1|IDBG-77925|ENSG00000144381|3329|; HSPE1|IDBG-78005|ENSG00000115541|3336|; SOD1|IDBG-1609|ENSG00000142168|6647|;
cytoskeletal protein binding	GO:0008092	molecular function	9606	4	59	3.38367e-05	0.000595365	ALDOA; ALDOC; CORO1A; MSN;	ALDOA|IDBG-25500|ENSG00000149925|226|; ALDOC|IDBG-36924|ENSG00000109107|230|; CORO1A|IDBG-25839|ENSG00000102879|11151|; MSN|IDBG-73422|ENSG00000147065|4478|;
cell body	GO:0044297	cellular component	9606	4	62	4.11863e-05	0.000707829	CACYBP; CCT7; CCT8; RPL28;	CACYBP|IDBG-104961|ENSG00000116161|27101|; CCT7|IDBG-56424|ENSG00000135624|10574|; CCT8|IDBG-1301|ENSG00000156261|10694|; RPL28|IDBG-70679|ENSG00000108107|102465483,6158|;
RNA binding	GO:0003723	molecular function	9606	9	546	4.43441e-05	0.00074478	HNRNPK; NCL; NPM1; RPL15; RPL28; RPL5; RPL9; RPS3A; SYNCRIP;	HNRNPK|IDBG-73948|ENSG00000165119|3190|; NCL|IDBG-83089|ENSG00000115053|4691|; NPM1|IDBG-57453|ENSG00000181163|4869|; RPL15|IDBG-22156|ENSG00000174748|6138|; RPL28|IDBG-70679|ENSG00000108107|102465483,6158|; RPL5|IDBG-100292|ENSG00000122406|6083,6125|; RPL9|IDBG-14224|ENSG00000163682|6133|; RPS3A|IDBG-41024|ENSG00000145425|6189,8944|; SYNCRIP|IDBG-94027|ENSG00000135316|10492|;
5'-deoxyribose-5-phosphate lyase activity	GO:0051575	molecular function	9606	2	4	5.68599e-05	0.000913467	HMGA1; XRCC5;	HMGA1|IDBG-83311|ENSG00000137309|3159|; XRCC5|IDBG-80616|ENSG00000079246|7520|;
fructose 1,6-bisphosphate metabolic process	GO:0030388	biological process	9606	2	4	5.68599e-05	0.000913467	ALDOA; ALDOC;	ALDOA|IDBG-25500|ENSG00000149925|226|; ALDOC|IDBG-36924|ENSG00000109107|230|;
cellular response to interferon-gamma	GO:0071346	biological process	9606	3	26	7.06668e-05	0.00111112	GAPDH; RPL13A; SYNCRIP;	GAPDH|IDBG-14270|ENSG00000111640|2597|; RPL13A|IDBG-62892|ENSG00000142541|23521,26816,26817,26818,26819|; SYNCRIP|IDBG-94027|ENSG00000135316|10492|;
cell aging	GO:0007569	biological process	9606	3	28	8.86471e-05	0.0013648	MIF; NPM1; SOD1;	MIF|IDBG-401910|ENSG00000240972|4282|; NPM1|IDBG-57453|ENSG00000181163|4869|; SOD1|IDBG-1609|ENSG00000142168|6647|;
positive chemotaxis	GO:0050918	biological process	9606	3	30	0.000109377	0.00164958	CORO1A; HMGB1; MIF;	CORO1A|IDBG-25839|ENSG00000102879|11151|; HMGB1|IDBG-21100|ENSG00000189403|3146|; MIF|IDBG-401910|ENSG00000240972|4282|;
protein stabilization	GO:0050821	biological process	9606	4	87	0.000155102	0.00229241	CALR; GAPDH; HSPD1; PPIB;	CALR|IDBG-31410|ENSG00000179218|811|; GAPDH|IDBG-14270|ENSG00000111640|2597|; HSPD1|IDBG-77925|ENSG00000144381|3329|; PPIB|IDBG-16427|ENSG00000166794|5479|;
identical protein binding	GO:0042802	molecular function	9606	8	516	0.000186291	0.00269939	ALDOA; CCT7; CORO1A; GAPDH; HSP90AA1; NCL; S100A4; SOD1;	ALDOA|IDBG-25500|ENSG00000149925|226|; CCT7|IDBG-56424|ENSG00000135624|10574|; CORO1A|IDBG-25839|ENSG00000102879|11151|; GAPDH|IDBG-14270|ENSG00000111640|2597|; HSP90AA1|IDBG-20861|ENSG00000080824|3320|; NCL|IDBG-83089|ENSG00000115053|4691|; S100A4|IDBG-102693|ENSG00000196154|6275|; SOD1|IDBG-1609|ENSG00000142168|6647|;
melanosome	GO:0042470	cellular component	9606	4	93	0.000200646	0.00279769	CAPG; HSP90AA1; PPIB; YWHAE;	CAPG|IDBG-59043|ENSG00000042493|822|; HSP90AA1|IDBG-20861|ENSG00000080824|3320|; PPIB|IDBG-16427|ENSG00000166794|5479|; YWHAE|IDBG-14629|ENSG00000108953|7531|;
nucleosome positioning	GO:0016584	biological process	9606	2	7	0.000197817	0.00281128	HIST1H1C; HIST1H1E;	HIST1H1C|IDBG-67352|ENSG00000187837|3006|; HIST1H1E|IDBG-67975|ENSG00000168298|3008|;
'de novo' posttranslational protein folding	GO:0051084	biological process	9606	3	38	0.000223284	0.00305568	CCT7; CCT8; TUBA4A;	CCT7|IDBG-56424|ENSG00000135624|10574|; CCT8|IDBG-1301|ENSG00000156261|10694|; TUBA4A|IDBG-81457|ENSG00000127824|7277|;
establishment of integrated proviral latency	GO:0075713	biological process	9606	2	8	0.000263227	0.00347366	HMGA1; XRCC5;	HMGA1|IDBG-83311|ENSG00000137309|3159|; XRCC5|IDBG-80616|ENSG00000079246|7520|;
uropod	GO:0001931	cellular component	9606	2	8	0.000263227	0.00347366	MSN; MYH9;	MSN|IDBG-73422|ENSG00000147065|4478|; MYH9|IDBG-5777|ENSG00000100345|4627|;
cytosolic small ribosomal subunit	GO:0022627	cellular component	9606	3	41	0.000280285	0.00363387	RPS19; RPS26; RPS3A;	RPS19|IDBG-53332|ENSG00000105372|6223|; RPS26|IDBG-39768|ENSG00000197728|100996747,101929876,6231|; RPS3A|IDBG-41024|ENSG00000145425|6189,8944|;
chaperonin-containing T-complex	GO:0005832	cellular component	9606	2	9	0.000337758	0.0043035	CCT7; CCT8;	CCT7|IDBG-56424|ENSG00000135624|10574|; CCT8|IDBG-1301|ENSG00000156261|10694|;
small molecule metabolic process	GO:0044281	biological process	9606	13	1421	0.000346916	0.00434527	ALDOA; ALDOC; ATP5A1; ENO1; GAPDH; HSP90AA1; MDH2; PKM2; SLC25A5; SRM; TALDO1; TKT; TPI1;	ALDOA|IDBG-25500|ENSG00000149925|226|; ALDOC|IDBG-36924|ENSG00000109107|230|; ATP5A1|IDBG-2902|ENSG00000152234|498|; ENO1|IDBG-88402|ENSG00000074800|2023|; GAPDH|IDBG-14270|ENSG00000111640|2597|; HSP90AA1|IDBG-20861|ENSG00000080824|3320|; MDH2|IDBG-22995|ENSG00000146701|4191|; PKM2|IDBG-20117|ENSG00000067225|5315|; SLC25A5|IDBG-83661|ENSG00000005022|292|; SRM|IDBG-89203|ENSG00000116649|6723|; TAL…
protein complex	GO:0043234	cellular component	9606	7	430	0.000362052	0.00445928	CALR; CORO1A; HSPD1; MYH9; SOD1; TUBA4A; XRCC5;	CALR|IDBG-31410|ENSG00000179218|811|; CORO1A|IDBG-25839|ENSG00000102879|11151|; HSPD1|IDBG-77925|ENSG00000144381|3329|; MYH9|IDBG-5777|ENSG00000100345|4627|; SOD1|IDBG-1609|ENSG00000142168|6647|; TUBA4A|IDBG-81457|ENSG00000127824|7277|; XRCC5|IDBG-80616|ENSG00000079246|7520|;
fructose metabolic process	GO:0006000	biological process	9606	2	10	0.000421353	0.00510458	ALDOA; ALDOC;	ALDOA|IDBG-25500|ENSG00000149925|226|; ALDOC|IDBG-36924|ENSG00000109107|230|;
RAGE receptor binding	GO:0050786	molecular function	9606	2	11	0.000513956	0.00575475	HMGB1; S100A4;	HMGB1|IDBG-21100|ENSG00000189403|3146|; S100A4|IDBG-102693|ENSG00000196154|6275|;
S100 protein binding	GO:0044548	molecular function	9606	2	11	0.000513956	0.00575475	S100A11; S100A6;	S100A11|IDBG-102459|ENSG00000163191|6282|; S100A6|IDBG-102681|ENSG00000197956|6277|;
positive regulation of cellular component movement	GO:0051272	biological process	9606	2	11	0.000513956	0.00575475	RPS19; STMN1;	RPS19|IDBG-53332|ENSG00000105372|6223|; STMN1|IDBG-94424|ENSG00000117632|3925|;
telomeric DNA binding	GO:0042162	molecular function	9606	2	11	0.000513956	0.00575475	NCL; XRCC5;	NCL|IDBG-83089|ENSG00000115053|4691|; XRCC5|IDBG-80616|ENSG00000079246|7520|;
zona pellucida receptor complex	GO:0002199	cellular component	9606	2	11	0.000513956	0.00575475	CCT7; CCT8;	CCT7|IDBG-56424|ENSG00000135624|10574|; CCT8|IDBG-1301|ENSG00000156261|10694|;
calcium-dependent protein binding	GO:0048306	molecular function	9606	3	52	0.000567142	0.0061635	S100A11; S100A4; S100A6;	S100A11|IDBG-102459|ENSG00000163191|6282|; S100A4|IDBG-102693|ENSG00000196154|6275|; S100A6|IDBG-102681|ENSG00000197956|6277|;
response to unfolded protein	GO:0006986	biological process	9606	3	52	0.000567142	0.0061635	HSP90AA1; HSPD1; HSPE1;	HSP90AA1|IDBG-20861|ENSG00000080824|3320|; HSPD1|IDBG-77925|ENSG00000144381|3329|; HSPE1|IDBG-78005|ENSG00000115541|3336|;
chaperone-mediated protein complex assembly	GO:0051131	biological process	9606	2	13	0.000725971	0.00755623	HSP90AA1; HSPD1;	HSP90AA1|IDBG-20861|ENSG00000080824|3320|; HSPD1|IDBG-77925|ENSG00000144381|3329|;
large ribosomal subunit	GO:0015934	cellular component	9606	2	13	0.000725971	0.00755623	RPL13A; RPL26L1;	RPL13A|IDBG-62892|ENSG00000142541|23521,26816,26817,26818,26819|; RPL26L1|IDBG-57897|ENSG00000037241|51121|;
extracellular space	GO:0005615	cellular component	9606	11	1144	0.000706946	0.0075715	ALDOA; CALR; ENO1; HMGB1; HSPD1; MIF; MSN; S100A11; S100A4; SOD1; TPI1;	ALDOA|IDBG-25500|ENSG00000149925|226|; CALR|IDBG-31410|ENSG00000179218|811|; ENO1|IDBG-88402|ENSG00000074800|2023|; HMGB1|IDBG-21100|ENSG00000189403|3146|; HSPD1|IDBG-77925|ENSG00000144381|3329|; MIF|IDBG-401910|ENSG00000240972|4282|; MSN|IDBG-73422|ENSG00000147065|4478|; S100A11|IDBG-102459|ENSG00000163191|6282|; S100A4|IDBG-102693|ENSG00000196154|6275|; SOD1|IDBG-1609|ENSG00000142168|6647|; TPI…
protein refolding	GO:0042026	biological process	9606	2	14	0.000845273	0.00867579	HSP90AA1; HSPD1;	HSP90AA1|IDBG-20861|ENSG00000080824|3320|; HSPD1|IDBG-77925|ENSG00000144381|3329|;
mitochondrial matrix	GO:0005759	cellular component	9606	5	247	0.00101587	0.010284	ATP5A1; HSPD1; HSPE1; MDH2; SOD1;	ATP5A1|IDBG-2902|ENSG00000152234|498|; HSPD1|IDBG-77925|ENSG00000144381|3329|; HSPE1|IDBG-78005|ENSG00000115541|3336|; MDH2|IDBG-22995|ENSG00000146701|4191|; SOD1|IDBG-1609|ENSG00000142168|6647|;
endocytic vesicle lumen	GO:0071682	cellular component	9606	2	16	0.00111019	0.0110869	CALR; HSP90AA1;	CALR|IDBG-31410|ENSG00000179218|811|; HSP90AA1|IDBG-20861|ENSG00000080824|3320|;
muscle cell cellular homeostasis	GO:0046716	biological process	9606	2	17	0.00125571	0.0122101	ALDOA; SOD1;	ALDOA|IDBG-25500|ENSG00000149925|226|; SOD1|IDBG-1609|ENSG00000142168|6647|;
nucleolus	GO:0005730	cellular component	9606	8	688	0.0012459	0.0122763	CAPG; NCL; NPM1; RPL5; RPL9; RPS19; RPS26; RPS3A;	CAPG|IDBG-59043|ENSG00000042493|822|; NCL|IDBG-83089|ENSG00000115053|4691|; NPM1|IDBG-57453|ENSG00000181163|4869|; RPL5|IDBG-100292|ENSG00000122406|6083,6125|; RPL9|IDBG-14224|ENSG00000163682|6133|; RPS19|IDBG-53332|ENSG00000105372|6223|; RPS26|IDBG-39768|ENSG00000197728|100996747,101929876,6231|; RPS3A|IDBG-41024|ENSG00000145425|6189,8944|;
single-stranded DNA binding	GO:0003697	molecular function	9606	3	72	0.00146453	0.0140557	HMGB1; HNRNPK; HSPD1;	HMGB1|IDBG-21100|ENSG00000189403|3146|; HNRNPK|IDBG-73948|ENSG00000165119|3190|; HSPD1|IDBG-77925|ENSG00000144381|3329|;
M band	GO:0031430	cellular component	9606	2	20	0.00174381	0.0165214	ALDOA; ENO1;	ALDOA|IDBG-25500|ENSG00000149925|226|; ENO1|IDBG-88402|ENSG00000074800|2023|;
response to stress	GO:0006950	biological process	9606	3	77	0.00177664	0.0166194	HSP90AA1; HSPE1; NPM1;	HSP90AA1|IDBG-20861|ENSG00000080824|3320|; HSPE1|IDBG-78005|ENSG00000115541|3336|; NPM1|IDBG-57453|ENSG00000181163|4869|;
ATPase activity	GO:0016887	molecular function	9606	4	167	0.00181093	0.0167285	ATP5A1; HSP90AA1; HSPD1; MYH9;	ATP5A1|IDBG-2902|ENSG00000152234|498|; HSP90AA1|IDBG-20861|ENSG00000080824|3320|; HSPD1|IDBG-77925|ENSG00000144381|3329|; MYH9|IDBG-5777|ENSG00000100345|4627|;
ATP biosynthetic process	GO:0006754	biological process	9606	2	21	0.00192352	0.0173351	ALDOA; ATP5A1;	ALDOA|IDBG-25500|ENSG00000149925|226|; ATP5A1|IDBG-2902|ENSG00000152234|498|;
chemoattractant activity	GO:0042056	molecular function	9606	2	21	0.00192352	0.0173351	HMGB1; MIF;	HMGB1|IDBG-21100|ENSG00000189403|3146|; MIF|IDBG-401910|ENSG00000240972|4282|;
ATP catabolic process	GO:0006200	biological process	9606	5	287	0.00196914	0.0175325	ATP5A1; CCT8; HSP90AA1; HSPD1; MYH9;	ATP5A1|IDBG-2902|ENSG00000152234|498|; CCT8|IDBG-1301|ENSG00000156261|10694|; HSP90AA1|IDBG-20861|ENSG00000080824|3320|; HSPD1|IDBG-77925|ENSG00000144381|3329|; MYH9|IDBG-5777|ENSG00000100345|4627|;
platelet degranulation	GO:0002576	biological process	9606	3	81	0.00205407	0.0180709	ALDOA; SOD1; TUBA4A;	ALDOA|IDBG-25500|ENSG00000149925|226|; SOD1|IDBG-1609|ENSG00000142168|6647|; TUBA4A|IDBG-81457|ENSG00000127824|7277|;
cytoplasmic ribonucleoprotein granule	GO:0036464	cellular component	9606	2	22	0.00211165	0.0181454	NCL; RPL28;	NCL|IDBG-83089|ENSG00000115053|4691|; RPL28|IDBG-70679|ENSG00000108107|102465483,6158|;
positive regulation of T cell activation	GO:0050870	biological process	9606	2	22	0.00211165	0.0181454	CORO1A; HSPD1;	CORO1A|IDBG-25839|ENSG00000102879|11151|; HSPD1|IDBG-77925|ENSG00000144381|3329|;
smooth endoplasmic reticulum	GO:0005790	cellular component	9606	2	23	0.00230814	0.0196059	CALR; PPIB;	CALR|IDBG-31410|ENSG00000179218|811|; PPIB|IDBG-16427|ENSG00000166794|5479|;
B cell cytokine production	GO:0002368	biological process	9606	1	1	0.00311099	0.020527	HSPD1;	HSPD1|IDBG-77925|ENSG00000144381|3329|;
glyceraldehyde-3-phosphate biosynthetic process	GO:0046166	biological process	9606	1	1	0.00311099	0.020527	TKT;	TKT|IDBG-40133|ENSG00000163931|7086|;
glyceraldehyde-3-phosphate metabolic process	GO:0019682	biological process	9606	1	1	0.00311099	0.020527	TPI1;	TPI1|IDBG-15360|ENSG00000111669|7167|;
isotype switching to IgG isotypes	GO:0048291	biological process	9606	1	1	0.00311099	0.020527	HSPD1;	HSPD1|IDBG-77925|ENSG00000144381|3329|;
malate dehydrogenase (NADP+) activity	GO:0046554	molecular function	9606	1	1	0.00311099	0.020527	MDH2;	MDH2|IDBG-22995|ENSG00000146701|4191|;
nascent polypeptide-associated complex	GO:0005854	cellular component	9606	1	1	0.00311099	0.020527	NACA;	NACA|IDBG-41511|ENSG00000196531|101928149,4666|;
negative regulation of apoptotic cell clearance	GO:2000426	biological process	9606	1	1	0.00311099	0.020527	HMGB1;	HMGB1|IDBG-21100|ENSG00000189403|3146|;
negative regulation of formation of translation preinitiation complex	GO:1901194	biological process	9606	1	1	0.00311099	0.020527	RPL13A;	RPL13A|IDBG-62892|ENSG00000142541|23521,26816,26817,26818,26819|;
negative regulation of peptidyl-serine dephosphorylation	GO:1902309	biological process	9606	1	1	0.00311099	0.020527	YWHAE;	YWHAE|IDBG-14629|ENSG00000108953|7531|;
negative regulation of transcription from RNA polymerase II promoter involved in heart development	GO:1901227	biological process	9606	1	1	0.00311099	0.020527	NACA;	NACA|IDBG-41511|ENSG00000196531|101928149,4666|;
peptide antigen assembly with MHC class I protein complex	GO:0002502	biological process	9606	1	1	0.00311099	0.020527	CALR;	CALR|IDBG-31410|ENSG00000179218|811|;
peptidyl-cysteine S-nitrosylase activity	GO:0035605	molecular function	9606	1	1	0.00311099	0.020527	GAPDH;	GAPDH|IDBG-14270|ENSG00000111640|2597|;
peptidyl-cysteine S-trans-nitrosylation	GO:0035606	biological process	9606	1	1	0.00311099	0.020527	GAPDH;	GAPDH|IDBG-14270|ENSG00000111640|2597|;
phenylpyruvate tautomerase activity	GO:0050178	molecular function	9606	1	1	0.00311099	0.020527	MIF;	MIF|IDBG-401910|ENSG00000240972|4282|;
positive regulation of myeloid leukocyte cytokine production involved in immune response	GO:0061081	biological process	9606	1	1	0.00311099	0.020527	MIF;	MIF|IDBG-401910|ENSG00000240972|4282|;
positive regulation of prostaglandin secretion involved in immune response	GO:0061078	biological process	9606	1	1	0.00311099	0.020527	MIF;	MIF|IDBG-401910|ENSG00000240972|4282|;
positive regulation of transcription from RNA polymerase II promoter involved in heart development	GO:1901228	biological process	9606	1	1	0.00311099	0.020527	NACA;	NACA|IDBG-41511|ENSG00000196531|101928149,4666|;
regulation of eIF2 alpha phosphorylation by dsRNA	GO:0060735	biological process	9606	1	1	0.00311099	0.020527	NPM1;	NPM1|IDBG-57453|ENSG00000181163|4869|;
regulation of endoribonuclease activity	GO:0060699	biological process	9606	1	1	0.00311099	0.020527	NPM1;	NPM1|IDBG-57453|ENSG00000181163|4869|;
response to antipsychotic drug	GO:0097332	biological process	9606	1	1	0.00311099	0.020527	SOD1;	SOD1|IDBG-1609|ENSG00000142168|6647|;
sedoheptulose-7-phosphate:D-glyceraldehyde-3-phosphate glyceronetransferase activity	GO:0004801	molecular function	9606	1	1	0.00311099	0.020527	TALDO1;	TALDO1|IDBG-17874|ENSG00000177156|6888|;
triose-phosphate isomerase activity	GO:0004807	molecular function	9606	1	1	0.00311099	0.020527	TPI1;	TPI1|IDBG-15360|ENSG00000111669|7167|;
actin binding	GO:0003779	molecular function	9606	5	329	0.00354688	0.023196	ALDOA; CAPG; MSN; MYH9; S100A4;	ALDOA|IDBG-25500|ENSG00000149925|226|; CAPG|IDBG-59043|ENSG00000042493|822|; MSN|IDBG-73422|ENSG00000147065|4478|; MYH9|IDBG-5777|ENSG00000100345|4627|; S100A4|IDBG-102693|ENSG00000196154|6275|;
immunological synapse	GO:0001772	cellular component	9606	2	29	0.00365988	0.0235187	CORO1A; MYH9;	CORO1A|IDBG-25839|ENSG00000102879|11151|; MYH9|IDBG-5777|ENSG00000100345|4627|;
rRNA binding	GO:0019843	molecular function	9606	2	29	0.00365988	0.0235187	RPL23A; RPL9;	RPL23A|IDBG-37482|ENSG00000198242|26809,6147|; RPL9|IDBG-14224|ENSG00000163682|6133|;
energy reserve metabolic process	GO:0006112	biological process	9606	3	100	0.00373381	0.023787	SLC25A5; TALDO1; TKT;	SLC25A5|IDBG-83661|ENSG00000005022|292|; TALDO1|IDBG-17874|ENSG00000177156|6888|; TKT|IDBG-40133|ENSG00000163931|7086|;
mitochondrion	GO:0005739	cellular component	9606	11	1411	0.00377094	0.0238182	ALDOC; ATP5A1; CCT7; HSP90AA1; HSPD1; HSPE1; MDH2; PKM2; SLC25A5; SOD1; YWHAE;	ALDOC|IDBG-36924|ENSG00000109107|230|; ATP5A1|IDBG-2902|ENSG00000152234|498|; CCT7|IDBG-56424|ENSG00000135624|10574|; HSP90AA1|IDBG-20861|ENSG00000080824|3320|; HSPD1|IDBG-77925|ENSG00000144381|3329|; HSPE1|IDBG-78005|ENSG00000115541|3336|; MDH2|IDBG-22995|ENSG00000146701|4191|; PKM2|IDBG-20117|ENSG00000067225|5315|; SLC25A5|IDBG-83661|ENSG00000005022|292|; SOD1|IDBG-1609|ENSG00000142168|6647|; Y…
cellular component movement	GO:0006928	biological process	9606	3	101	0.00383968	0.0240468	CORO1A; MSN; MYH9;	CORO1A|IDBG-25839|ENSG00000102879|11151|; MSN|IDBG-73422|ENSG00000147065|4478|; MYH9|IDBG-5777|ENSG00000100345|4627|;
ruffle	GO:0001726	cellular component	9606	3	92	0.00295113	0.0245043	MYH9; S100A11; S100A6;	MYH9|IDBG-5777|ENSG00000100345|4627|; S100A11|IDBG-102459|ENSG00000163191|6282|; S100A6|IDBG-102681|ENSG00000197956|6277|;
cardiac muscle cell differentiation	GO:0055007	biological process	9606	2	26	0.0029473	0.0247506	CACYBP; CALR;	CACYBP|IDBG-104961|ENSG00000116161|27101|; CALR|IDBG-31410|ENSG00000179218|811|;
intracellular	GO:0005622	cellular component	9606	11	1372	0.00304029	0.0249641	CALR; HIST1H2AC; HIST1H2BO; HSP90AA1; RPL15; RPL23A; RPL5; RPS19; RPS26; RPS3A; STMN1;	CALR|IDBG-31410|ENSG00000179218|811|; HIST1H2AC|IDBG-67915|ENSG00000180573|8334|; HIST1H2BO|IDBG-776782|ENSG00000274641|8348|; HSP90AA1|IDBG-20861|ENSG00000080824|3320|; RPL15|IDBG-22156|ENSG00000174748|6138|; RPL23A|IDBG-37482|ENSG00000198242|26809,6147|; RPL5|IDBG-100292|ENSG00000122406|6083,6125|; RPS19|IDBG-53332|ENSG00000105372|6223|; RPS26|IDBG-39768|ENSG00000197728|100996747,101929876,6231…
chaperone-mediated protein folding	GO:0061077	biological process	9606	2	32	0.00444452	0.0276008	CALR; PPIB;	CALR|IDBG-31410|ENSG00000179218|811|; PPIB|IDBG-16427|ENSG00000166794|5479|;
regulation of cell shape	GO:0008360	biological process	9606	3	108	0.00463219	0.0285266	ALDOA; CORO1A; MYH9;	ALDOA|IDBG-25500|ENSG00000149925|226|; CORO1A|IDBG-25839|ENSG00000102879|11151|; MYH9|IDBG-5777|ENSG00000100345|4627|;
peptide binding	GO:0042277	molecular function	9606	2	38	0.00622455	0.0308721	CALR; PPIB;	CALR|IDBG-31410|ENSG00000179218|811|; PPIB|IDBG-16427|ENSG00000166794|5479|;
Ku70:Ku80 complex	GO:0043564	cellular component	9606	1	2	0.00621247	0.0310204	XRCC5;	XRCC5|IDBG-80616|ENSG00000079246|7520|;
L-malate dehydrogenase activity	GO:0030060	molecular function	9606	1	2	0.00621247	0.0310204	MDH2;	MDH2|IDBG-22995|ENSG00000146701|4191|;
MHC class I peptide loading complex	GO:0042824	cellular component	9606	1	2	0.00621247	0.0310204	CALR;	CALR|IDBG-31410|ENSG00000179218|811|;
adenine transmembrane transporter activity	GO:0015207	molecular function	9606	1	2	0.00621247	0.0310204	SLC25A5;	SLC25A5|IDBG-83661|ENSG00000005022|292|;
angiogenin-PRI complex	GO:0032311	cellular component	9606	1	2	0.00621247	0.0310204	RNH1;	RNH1|IDBG-16724|ENSG00000023191|6050|;
cellular hyperosmotic salinity response	GO:0071475	biological process	9606	1	2	0.00621247	0.0310204	XRCC5;	XRCC5|IDBG-80616|ENSG00000079246|7520|;
glyceraldehyde-3-phosphate dehydrogenase (NAD+) (phosphorylating) activity	GO:0004365	molecular function	9606	1	2	0.00621247	0.0310204	GAPDH;	GAPDH|IDBG-14270|ENSG00000111640|2597|;
myeloid dendritic cell activation	GO:0001773	biological process	9606	1	2	0.00621247	0.0310204	HMGB1;	HMGB1|IDBG-21100|ENSG00000189403|3146|;
negative regulation of RNA polymerase II transcriptional preinitiation complex assembly	GO:0017055	biological process	9606	1	2	0.00621247	0.0310204	HMGB1;	HMGB1|IDBG-21100|ENSG00000189403|3146|;
negative regulation of actin nucleation	GO:0051126	biological process	9606	1	2	0.00621247	0.0310204	CORO1A;	CORO1A|IDBG-25839|ENSG00000102879|11151|;
negative regulation of chromatin silencing	GO:0031936	biological process	9606	1	2	0.00621247	0.0310204	HMGA1;	HMGA1|IDBG-83311|ENSG00000137309|3159|;
oncogene-induced cell senescence	GO:0090402	biological process	9606	1	2	0.00621247	0.0310204	HMGA1;	HMGA1|IDBG-83311|ENSG00000137309|3159|;
positive regulation of T cell mediated immune response to tumor cell	GO:0002842	biological process	9606	1	2	0.00621247	0.0310204	HSPD1;	HSPD1|IDBG-77925|ENSG00000144381|3329|;
positive regulation of oxidative stress-induced intrinsic apoptotic signaling pathway	GO:1902177	biological process	9606	1	2	0.00621247	0.0310204	SOD1;	SOD1|IDBG-1609|ENSG00000142168|6647|;
positive regulation of respiratory burst involved in inflammatory response	GO:0060265	biological process	9606	1	2	0.00621247	0.0310204	RPS19;	RPS19|IDBG-53332|ENSG00000105372|6223|;
positive regulation of skeletal muscle tissue growth	GO:0048633	biological process	9606	1	2	0.00621247	0.0310204	NACA;	NACA|IDBG-41511|ENSG00000196531|101928149,4666|;
positive regulation of transcription of nuclear large rRNA transcript from RNA polymerase I promoter	GO:1901838	biological process	9606	1	2	0.00621247	0.0310204	NCL;	NCL|IDBG-83089|ENSG00000115053|4691|;
pyruvate kinase activity	GO:0004743	molecular function	9606	1	2	0.00621247	0.0310204	PKM2;	PKM2|IDBG-20117|ENSG00000067225|5315|;
regulation of endodeoxyribonuclease activity	GO:0032071	biological process	9606	1	2	0.00621247	0.0310204	NPM1;	NPM1|IDBG-57453|ENSG00000181163|4869|;
regulation of heart rate by hormone	GO:0003064	biological process	9606	1	2	0.00621247	0.0310204	YWHAE;	YWHAE|IDBG-14629|ENSG00000108953|7531|;
regulation of lipid transport by positive regulation of transcription from RNA polymerase II promoter	GO:0072369	biological process	9606	1	2	0.00621247	0.0310204	HNRNPK;	HNRNPK|IDBG-73948|ENSG00000165119|3190|;
regulation of lymphocyte migration	GO:2000401	biological process	9606	1	2	0.00621247	0.0310204	MSN;	MSN|IDBG-73422|ENSG00000147065|4478|;
ribonuclease inhibitor activity	GO:0008428	molecular function	9606	1	2	0.00621247	0.0310204	RNH1;	RNH1|IDBG-16724|ENSG00000023191|6050|;
spermidine synthase activity	GO:0004766	molecular function	9606	1	2	0.00621247	0.0310204	SRM;	SRM|IDBG-89203|ENSG00000116649|6723|;
COP9 signalosome	GO:0008180	cellular component	9606	2	35	0.00529986	0.0318422	ATP5A1; MYH9;	ATP5A1|IDBG-2902|ENSG00000152234|498|; MYH9|IDBG-5777|ENSG00000100345|4627|;
binding of sperm to zona pellucida	GO:0007339	biological process	9606	2	35	0.00529986	0.0318422	CCT7; CCT8;	CCT7|IDBG-56424|ENSG00000135624|10574|; CCT8|IDBG-1301|ENSG00000156261|10694|;
cell leading edge	GO:0031252	cellular component	9606	2	35	0.00529986	0.0318422	CORO1A; MYH9;	CORO1A|IDBG-25839|ENSG00000102879|11151|; MYH9|IDBG-5777|ENSG00000100345|4627|;
positive regulation of DNA replication	GO:0045740	biological process	9606	2	39	0.00654797	0.0322596	CACYBP; CALR;	CACYBP|IDBG-104961|ENSG00000116161|27101|; CALR|IDBG-31410|ENSG00000179218|811|;
tubulin binding	GO:0015631	molecular function	9606	2	37	0.00590869	0.0352139	ALDOA; STMN1;	ALDOA|IDBG-25500|ENSG00000149925|226|; STMN1|IDBG-94424|ENSG00000117632|3925|;
chromatin DNA binding	GO:0031490	molecular function	9606	2	41	0.00721728	0.0353217	HIST1H1C; HIST1H1E;	HIST1H1C|IDBG-67352|ENSG00000187837|3006|; HIST1H1E|IDBG-67975|ENSG00000168298|3008|;
'de novo' protein folding	GO:0006458	biological process	9606	1	3	0.00930447	0.0404471	HSPD1;	HSPD1|IDBG-77925|ENSG00000144381|3329|;
5S rRNA binding	GO:0008097	molecular function	9606	1	3	0.00930447	0.0404471	RPL5;	RPL5|IDBG-100292|ENSG00000122406|6083,6125|;
adenine transport	GO:0015853	biological process	9606	1	3	0.00930447	0.0404471	SLC25A5;	SLC25A5|IDBG-83661|ENSG00000005022|292|;
base-excision repair, DNA ligation	GO:0006288	biological process	9606	1	3	0.00930447	0.0404471	HMGB1;	HMGB1|IDBG-21100|ENSG00000189403|3146|;
cardiac ventricle development	GO:0003231	biological process	9606	1	3	0.00930447	0.0404471	NACA;	NACA|IDBG-41511|ENSG00000196531|101928149,4666|;
coated vesicle	GO:0030135	cellular component	9606	1	3	0.00930447	0.0404471	HSPD1;	HSPD1|IDBG-77925|ENSG00000144381|3329|;
dopachrome isomerase activity	GO:0004167	molecular function	9606	1	3	0.00930447	0.0404471	MIF;	MIF|IDBG-401910|ENSG00000240972|4282|;
heart trabecula morphogenesis	GO:0061384	biological process	9606	1	3	0.00930447	0.0404471	NACA;	NACA|IDBG-41511|ENSG00000196531|101928149,4666|;
macromolecular complex	GO:0032991	cellular component	9606	1	3	0.00930447	0.0404471	PPIB;	PPIB|IDBG-16427|ENSG00000166794|5479|;
myosin II filament	GO:0097513	cellular component	9606	1	3	0.00930447	0.0404471	MYH9;	MYH9|IDBG-5777|ENSG00000100345|4627|;
negative regulation of cholesterol biosynthetic process	GO:0045541	biological process	9606	1	3	0.00930447	0.0404471	SOD1;	SOD1|IDBG-1609|ENSG00000142168|6647|;
negative regulation of intracellular steroid hormone receptor signaling pathway	GO:0033144	biological process	9606	1	3	0.00930447	0.0404471	CALR;	CALR|IDBG-31410|ENSG00000179218|811|;
negative regulation of respiratory burst involved in inflammatory response	GO:0060266	biological process	9606	1	3	0.00930447	0.0404471	RPS19;	RPS19|IDBG-53332|ENSG00000105372|6223|;
pentose-phosphate shunt, non-oxidative branch	GO:0009052	biological process	9606	1	3	0.00930447	0.0404471	TKT;	TKT|IDBG-40133|ENSG00000163931|7086|;
regulation of low-density lipoprotein particle clearance	GO:0010988	biological process	9606	1	3	0.00930447	0.0404471	HNRNPK;	HNRNPK|IDBG-73948|ENSG00000165119|3190|;
senescence-associated heterochromatin focus	GO:0035985	cellular component	9606	1	3	0.00930447	0.0404471	HMGA1;	HMGA1|IDBG-83311|ENSG00000137309|3159|;
senescence-associated heterochromatin focus assembly	GO:0035986	biological process	9606	1	3	0.00930447	0.0404471	HMGA1;	HMGA1|IDBG-83311|ENSG00000137309|3159|;
transketolase activity	GO:0004802	molecular function	9606	1	3	0.00930447	0.0404471	TKT;	TKT|IDBG-40133|ENSG00000163931|7086|;
response to virus	GO:0009615	biological process	9606	3	140	0.0094688	0.0409207	ENO1; HMGA1; STMN1;	ENO1|IDBG-88402|ENSG00000074800|2023|; HMGA1|IDBG-83311|ENSG00000137309|3159|; STMN1|IDBG-94424|ENSG00000117632|3925|;
positive regulation of fibroblast proliferation	GO:0048146	biological process	9606	2	48	0.00979097	0.042067	MIF; S100A6;	MIF|IDBG-401910|ENSG00000240972|4282|; S100A6|IDBG-102681|ENSG00000197956|6277|;
G2/M transition of mitotic cell cycle	GO:0000086	biological process	9606	3	143	0.0100293	0.0428421	HSP90AA1; TUBA4A; YWHAE;	HSP90AA1|IDBG-20861|ENSG00000080824|3320|; TUBA4A|IDBG-81457|ENSG00000127824|7277|; YWHAE|IDBG-14629|ENSG00000108953|7531|;
aging	GO:0007568	biological process	9606	3	138	0.00910559	0.0442699	ALDOC; CACYBP; SOD1;	ALDOC|IDBG-36924|ENSG00000109107|230|; CACYBP|IDBG-104961|ENSG00000116161|27101|; SOD1|IDBG-1609|ENSG00000142168|6647|;
cytoplasmic translation	GO:0002181	biological process	9606	1	4	0.012387	0.0446536	RPS3A;	RPS3A|IDBG-41024|ENSG00000145425|6189,8944|;
establishment of meiotic spindle localization	GO:0051295	biological process	9606	1	4	0.012387	0.0446536	MYH9;	MYH9|IDBG-5777|ENSG00000100345|4627|;
fructose binding	GO:0070061	molecular function	9606	1	4	0.012387	0.0446536	ALDOA;	ALDOA|IDBG-25500|ENSG00000149925|226|;
malate dehydrogenase activity	GO:0016615	molecular function	9606	1	4	0.012387	0.0446536	MDH2;	MDH2|IDBG-22995|ENSG00000146701|4191|;
maturation of SSU-rRNA	GO:0030490	biological process	9606	1	4	0.012387	0.0446536	RPS19;	RPS19|IDBG-53332|ENSG00000105372|6223|;
negative regulation of cellular protein metabolic process	GO:0032269	biological process	9606	1	4	0.012387	0.0446536	MIF;	MIF|IDBG-401910|ENSG00000240972|4282|;
negative regulation of centrosome duplication	GO:0010826	biological process	9606	1	4	0.012387	0.0446536	NPM1;	NPM1|IDBG-57453|ENSG00000181163|4869|;
negative regulation of mature B cell apoptotic process	GO:0002906	biological process	9606	1	4	0.012387	0.0446536	MIF;	MIF|IDBG-401910|ENSG00000240972|4282|;
negative regulation of mitochondrial fusion	GO:0010637	biological process	9606	1	4	0.012387	0.0446536	VAT1;	VAT1|IDBG-52100|ENSG00000108828|10493|;
negative regulation of protein dephosphorylation	GO:0035308	biological process	9606	1	4	0.012387	0.0446536	YWHAE;	YWHAE|IDBG-14629|ENSG00000108953|7531|;
negative regulation of striated muscle cell apoptotic process	GO:0010664	biological process	9606	1	4	0.012387	0.0446536	NACA;	NACA|IDBG-41511|ENSG00000196531|101928149,4666|;
nucleolus organization	GO:0007000	biological process	9606	1	4	0.012387	0.0446536	RPS19;	RPS19|IDBG-53332|ENSG00000105372|6223|;
phagolysosome assembly	GO:0001845	biological process	9606	1	4	0.012387	0.0446536	CORO1A;	CORO1A|IDBG-25839|ENSG00000102879|11151|;
phosphopyruvate hydratase activity	GO:0004634	molecular function	9606	1	4	0.012387	0.0446536	ENO1;	ENO1|IDBG-88402|ENSG00000074800|2023|;
phosphopyruvate hydratase complex	GO:0000015	cellular component	9606	1	4	0.012387	0.0446536	ENO1;	ENO1|IDBG-88402|ENSG00000074800|2023|;
phosphoserine binding	GO:0050815	molecular function	9606	1	4	0.012387	0.0446536	YWHAE;	YWHAE|IDBG-14629|ENSG00000108953|7531|;
positive regulation of arachidonic acid secretion	GO:0090238	biological process	9606	1	4	0.012387	0.0446536	MIF;	MIF|IDBG-401910|ENSG00000240972|4282|;
positive regulation of cell proliferation involved in heart morphogenesis	GO:2000138	biological process	9606	1	4	0.012387	0.0446536	NACA;	NACA|IDBG-41511|ENSG00000196531|101928149,4666|;
positive regulation of cellular senescence	GO:2000774	biological process	9606	1	4	0.012387	0.0446536	HMGA1;	HMGA1|IDBG-83311|ENSG00000137309|3159|;
positive regulation of chemokine (C-X-C motif) ligand 2 production	GO:2000343	biological process	9606	1	4	0.012387	0.0446536	MIF;	MIF|IDBG-401910|ENSG00000240972|4282|;
positive regulation of dendritic cell chemotaxis	GO:2000510	biological process	9606	1	4	0.012387	0.0446536	CALR;	CALR|IDBG-31410|ENSG00000179218|811|;
positive regulation of low-density lipoprotein particle receptor biosynthetic process	GO:0045716	biological process	9606	1	4	0.012387	0.0446536	HNRNPK;	HNRNPK|IDBG-73948|ENSG00000165119|3190|;
protein import into mitochondrial outer membrane	GO:0045040	biological process	9606	1	4	0.012387	0.0446536	HSP90AA1;	HSP90AA1|IDBG-20861|ENSG00000080824|3320|;
protein phosphatase 2B binding	GO:0030346	molecular function	9606	1	4	0.012387	0.0446536	SOD1;	SOD1|IDBG-1609|ENSG00000142168|6647|;
proton-transporting ATP synthase complex, catalytic core F(1)	GO:0045261	cellular component	9606	1	4	0.012387	0.0446536	ATP5A1;	ATP5A1|IDBG-2902|ENSG00000152234|498|;
response to carbon monoxide	GO:0034465	biological process	9606	1	4	0.012387	0.0446536	SOD1;	SOD1|IDBG-1609|ENSG00000142168|6647|;
response to extracellular stimulus	GO:0009991	biological process	9606	1	4	0.012387	0.0446536	RPS19;	RPS19|IDBG-53332|ENSG00000105372|6223|;
sequestering of calcium ion	GO:0051208	biological process	9606	1	4	0.012387	0.0446536	CALR;	CALR|IDBG-31410|ENSG00000179218|811|;
nucleotide binding	GO:0000166	molecular function	9606	5	452	0.0131165	0.0470538	HSP90AA1; MYH9; NCL; RPL23A; SYNCRIP;	HSP90AA1|IDBG-20861|ENSG00000080824|3320|; MYH9|IDBG-5777|ENSG00000100345|4627|; NCL|IDBG-83089|ENSG00000115053|4691|; RPL23A|IDBG-37482|ENSG00000198242|26809,6147|; SYNCRIP|IDBG-94027|ENSG00000135316|10492|;
CRD-mediated mRNA stabilization	GO:0070934	biological process	9606	1	5	0.0154601	0.0498909	SYNCRIP;	SYNCRIP|IDBG-94027|ENSG00000135316|10492|;
MMXD complex	GO:0071817	cellular component	9606	1	5	0.0154601	0.0498909	SLC25A5;	SLC25A5|IDBG-83661|ENSG00000005022|292|;
TPR domain binding	GO:0030911	molecular function	9606	1	5	0.0154601	0.0498909	HSP90AA1;	HSP90AA1|IDBG-20861|ENSG00000080824|3320|;
actomyosin contractile ring	GO:0005826	cellular component	9606	1	5	0.0154601	0.0498909	MYH9;	MYH9|IDBG-5777|ENSG00000100345|4627|;
cellular response to X-ray	GO:0071481	biological process	9606	1	5	0.0154601	0.0498909	XRCC5;	XRCC5|IDBG-80616|ENSG00000079246|7520|;
double-stranded telomeric DNA binding	GO:0003691	molecular function	9606	1	5	0.0154601	0.0498909	XRCC5;	XRCC5|IDBG-80616|ENSG00000079246|7520|;
establishment of T cell polarity	GO:0001768	biological process	9606	1	5	0.0154601	0.0498909	MYH9;	MYH9|IDBG-5777|ENSG00000100345|4627|;
lipopolysaccharide receptor complex	GO:0046696	cellular component	9606	1	5	0.0154601	0.0498909	HSPD1;	HSPD1|IDBG-77925|ENSG00000144381|3329|;
maturation of SSU-rRNA from tricistronic rRNA transcript (SSU-rRNA, 5.8S rRNA, LSU-rRNA)	GO:0000462	biological process	9606	1	5	0.0154601	0.0498909	RPS19;	RPS19|IDBG-53332|ENSG00000105372|6223|;
meiotic spindle organization	GO:0000212	biological process	9606	1	5	0.0154601	0.0498909	MYH9;	MYH9|IDBG-5777|ENSG00000100345|4627|;
membrane to membrane docking	GO:0022614	biological process	9606	1	5	0.0154601	0.0498909	MSN;	MSN|IDBG-73422|ENSG00000147065|4478|;
negative regulation of RNA splicing	GO:0033119	biological process	9606	1	5	0.0154601	0.0498909	RPS26;	RPS26|IDBG-39768|ENSG00000197728|100996747,101929876,6231|;
negative regulation of mitochondrial outer membrane permeabilization involved in apoptotic signaling pathway	GO:1901029	biological process	9606	1	5	0.0154601	0.0498909	SLC25A5;	SLC25A5|IDBG-83661|ENSG00000005022|292|;
negative regulation of protein kinase activity by regulation of protein phosphorylation	GO:0044387	biological process	9606	1	5	0.0154601	0.0498909	NPM1;	NPM1|IDBG-57453|ENSG00000181163|4869|;
positive regulation of protein kinase A signaling	GO:0010739	biological process	9606	1	5	0.0154601	0.0498909	MIF;	MIF|IDBG-401910|ENSG00000240972|4282|;
regulation of T cell differentiation in thymus	GO:0033081	biological process	9606	1	5	0.0154601	0.0498909	SOD1;	SOD1|IDBG-1609|ENSG00000142168|6647|;
regulation of centriole replication	GO:0046599	biological process	9606	1	5	0.0154601	0.0498909	NPM1;	NPM1|IDBG-57453|ENSG00000181163|4869|;
regulation of skeletal muscle fiber development	GO:0048742	biological process	9606	1	5	0.0154601	0.0498909	NACA;	NACA|IDBG-41511|ENSG00000196531|101928149,4666|;
response to superoxide	GO:0000303	biological process	9606	1	5	0.0154601	0.0498909	SOD1;	SOD1|IDBG-1609|ENSG00000142168|6647|;
spermidine biosynthetic process	GO:0008295	biological process	9606	1	5	0.0154601	0.0498909	SRM;	SRM|IDBG-89203|ENSG00000116649|6723|;
superoxide dismutase activity	GO:0004784	molecular function	9606	1	5	0.0154601	0.0498909	SOD1;	SOD1|IDBG-1609|ENSG00000142168|6647|;
microtubule	GO:0005874	cellular component	9606	4	285	0.0118986	0.0502459	CCT7; CCT8; STMN1; TUBA4A;	CCT7|IDBG-56424|ENSG00000135624|10574|; CCT8|IDBG-1301|ENSG00000156261|10694|; STMN1|IDBG-94424|ENSG00000117632|3925|; TUBA4A|IDBG-81457|ENSG00000127824|7277|;
double-stranded RNA binding	GO:0003725	molecular function	9606	2	53	0.0118428	0.050298	HSPD1; MSN;	HSPD1|IDBG-77925|ENSG00000144381|3329|; MSN|IDBG-73422|ENSG00000147065|4478|;
actin filament organization	GO:0007015	biological process	9606	2	54	0.0122739	0.0512454	ALDOA; CORO1A;	ALDOA|IDBG-25500|ENSG00000149925|226|; CORO1A|IDBG-25839|ENSG00000102879|11151|;
protein homotetramerization	GO:0051289	biological process	9606	2	54	0.0122739	0.0512454	ALDOA; ALDOC;	ALDOA|IDBG-25500|ENSG00000149925|226|; ALDOC|IDBG-36924|ENSG00000109107|230|;
damaged DNA binding	GO:0003684	molecular function	9606	2	59	0.0145308	0.0516262	HMGB1; XRCC5;	HMGB1|IDBG-21100|ENSG00000189403|3146|; XRCC5|IDBG-80616|ENSG00000079246|7520|;
protein C-terminus binding	GO:0008022	molecular function	9606	3	164	0.0144909	0.0517334	CORO1A; NCL; XRCC5;	CORO1A|IDBG-25839|ENSG00000102879|11151|; NCL|IDBG-83089|ENSG00000115053|4691|; XRCC5|IDBG-80616|ENSG00000079246|7520|;
CRD-mediated mRNA stability complex	GO:0070937	cellular component	9606	1	6	0.0185238	0.0561029	SYNCRIP;	SYNCRIP|IDBG-94027|ENSG00000135316|10492|;
DNA ligation involved in DNA repair	GO:0051103	biological process	9606	1	6	0.0185238	0.0561029	HMGB1;	HMGB1|IDBG-21100|ENSG00000189403|3146|;
DNA replication origin binding	GO:0003688	molecular function	9606	1	6	0.0185238	0.0561029	HSPD1;	HSPD1|IDBG-77925|ENSG00000144381|3329|;
NADH metabolic process	GO:0006734	biological process	9606	1	6	0.0185238	0.0561029	MDH2;	MDH2|IDBG-22995|ENSG00000146701|4191|;
Tat protein binding	GO:0030957	molecular function	9606	1	6	0.0185238	0.0561029	NPM1;	NPM1|IDBG-57453|ENSG00000181163|4869|;
centrosome cycle	GO:0007098	biological process	9606	1	6	0.0185238	0.0561029	NPM1;	NPM1|IDBG-57453|ENSG00000181163|4869|;
cyclin-dependent protein kinase activating kinase holoenzyme complex	GO:0019907	cellular component	9606	1	6	0.0185238	0.0561029	HSPD1;	HSPD1|IDBG-77925|ENSG00000144381|3329|;
histone pre-mRNA 3'end processing complex	GO:0071204	cellular component	9606	1	6	0.0185238	0.0561029	SYNCRIP;	SYNCRIP|IDBG-94027|ENSG00000135316|10492|;
membrane repolarization during cardiac muscle cell action potential	GO:0086013	biological process	9606	1	6	0.0185238	0.0561029	YWHAE;	YWHAE|IDBG-14629|ENSG00000108953|7531|;
microtubule depolymerization	GO:0007019	biological process	9606	1	6	0.0185238	0.0561029	STMN1;	STMN1|IDBG-94424|ENSG00000117632|3925|;
negative regulation of cell aging	GO:0090344	biological process	9606	1	6	0.0185238	0.0561029	MIF;	MIF|IDBG-401910|ENSG00000240972|4282|;
negative regulation of myeloid cell apoptotic process	GO:0033033	biological process	9606	1	6	0.0185238	0.0561029	MIF;	MIF|IDBG-401910|ENSG00000240972|4282|;
nonhomologous end joining complex	GO:0070419	cellular component	9606	1	6	0.0185238	0.0561029	XRCC5;	XRCC5|IDBG-80616|ENSG00000079246|7520|;
retrograde axon cargo transport	GO:0008090	biological process	9606	1	6	0.0185238	0.0561029	SOD1;	SOD1|IDBG-1609|ENSG00000142168|6647|;
ribosomal large subunit binding	GO:0043023	molecular function	9606	1	6	0.0185238	0.0561029	NPM1;	NPM1|IDBG-57453|ENSG00000181163|4869|;
negative regulation of apoptotic process	GO:0043066	biological process	9606	5	501	0.0196115	0.0591547	HSPD1; MIF; NPM1; RPS3A; SOD1;	HSPD1|IDBG-77925|ENSG00000144381|3329|; MIF|IDBG-401910|ENSG00000240972|4282|; NPM1|IDBG-57453|ENSG00000181163|4869|; RPS3A|IDBG-41024|ENSG00000145425|6189,8944|; SOD1|IDBG-1609|ENSG00000142168|6647|;
TORC2 complex	GO:0031932	cellular component	9606	1	7	0.0215781	0.0615685	RPL23A;	RPL23A|IDBG-37482|ENSG00000198242|26809,6147|;
cellular response to potassium ion	GO:0035865	biological process	9606	1	7	0.0215781	0.0615685	SOD1;	SOD1|IDBG-1609|ENSG00000142168|6647|;
complement component C1q binding	GO:0001849	molecular function	9606	1	7	0.0215781	0.0615685	CALR;	CALR|IDBG-31410|ENSG00000179218|811|;
internal protein amino acid acetylation	GO:0006475	biological process	9606	1	7	0.0215781	0.0615685	MDH2;	MDH2|IDBG-22995|ENSG00000146701|4191|;
malate metabolic process	GO:0006108	biological process	9606	1	7	0.0215781	0.0615685	MDH2;	MDH2|IDBG-22995|ENSG00000146701|4191|;
nitric-oxide synthase regulator activity	GO:0030235	molecular function	9606	1	7	0.0215781	0.0615685	HSP90AA1;	HSP90AA1|IDBG-20861|ENSG00000080824|3320|;
peripheral nervous system myelin maintenance	GO:0032287	biological process	9606	1	7	0.0215781	0.0615685	SOD1;	SOD1|IDBG-1609|ENSG00000142168|6647|;
positive regulation of lipopolysaccharide-mediated signaling pathway	GO:0031666	biological process	9606	1	7	0.0215781	0.0615685	MIF;	MIF|IDBG-401910|ENSG00000240972|4282|;
positive regulation of superoxide anion generation	GO:0032930	biological process	9606	1	7	0.0215781	0.0615685	SOD1;	SOD1|IDBG-1609|ENSG00000142168|6647|;
proton-transporting two-sector ATPase complex, catalytic domain	GO:0033178	cellular component	9606	1	7	0.0215781	0.0615685	ATP5A1;	ATP5A1|IDBG-2902|ENSG00000152234|498|;
regulation of macrophage activation	GO:0043030	biological process	9606	1	7	0.0215781	0.0615685	MIF;	MIF|IDBG-401910|ENSG00000240972|4282|;
regulation of potassium ion transmembrane transporter activity	GO:1901016	biological process	9606	1	7	0.0215781	0.0615685	YWHAE;	YWHAE|IDBG-14629|ENSG00000108953|7531|;
relaxation of vascular smooth muscle	GO:0060087	biological process	9606	1	7	0.0215781	0.0615685	SOD1;	SOD1|IDBG-1609|ENSG00000142168|6647|;
ribosome assembly	GO:0042255	biological process	9606	1	7	0.0215781	0.0615685	NPM1;	NPM1|IDBG-57453|ENSG00000181163|4869|;
V(D)J recombination	GO:0033151	biological process	9606	1	8	0.0246231	0.0661691	HMGB1;	HMGB1|IDBG-21100|ENSG00000189403|3146|;
glucocorticoid receptor signaling pathway	GO:0042921	biological process	9606	1	8	0.0246231	0.0661691	CALR;	CALR|IDBG-31410|ENSG00000179218|811|;
hydrogen peroxide biosynthetic process	GO:0050665	biological process	9606	1	8	0.0246231	0.0661691	SOD1;	SOD1|IDBG-1609|ENSG00000142168|6647|;
myeloid cell homeostasis	GO:0002262	biological process	9606	1	8	0.0246231	0.0661691	SOD1;	SOD1|IDBG-1609|ENSG00000142168|6647|;
myosin II complex	GO:0016460	cellular component	9606	1	8	0.0246231	0.0661691	MYH9;	MYH9|IDBG-5777|ENSG00000100345|4627|;
potassium ion binding	GO:0030955	molecular function	9606	1	8	0.0246231	0.0661691	PKM2;	PKM2|IDBG-20117|ENSG00000067225|5315|;
protein anchor	GO:0043495	molecular function	9606	1	8	0.0246231	0.0661691	MYH9;	MYH9|IDBG-5777|ENSG00000100345|4627|;
regulation of actin polymerization or depolymerization	GO:0008064	biological process	9606	1	8	0.0246231	0.0661691	CORO1A;	CORO1A|IDBG-25839|ENSG00000102879|11151|;
regulation of meiosis	GO:0040020	biological process	9606	1	8	0.0246231	0.0661691	CALR;	CALR|IDBG-31410|ENSG00000179218|811|;
response to growth hormone	GO:0060416	biological process	9606	1	8	0.0246231	0.0661691	CACYBP;	CACYBP|IDBG-104961|ENSG00000116161|27101|;
ribosomal small subunit assembly	GO:0000028	biological process	9606	1	8	0.0246231	0.0661691	RPS19;	RPS19|IDBG-53332|ENSG00000105372|6223|;
sarcoplasmic reticulum lumen	GO:0033018	cellular component	9606	1	8	0.0246231	0.0661691	CALR;	CALR|IDBG-31410|ENSG00000179218|811|;
nucleoplasm	GO:0005654	cellular component	9606	8	1132	0.0232899	0.066197	HIST1H2BO; HMGA1; HMGB1; HNRNPK; NCL; NPM1; SYNCRIP; XRCC5;	HIST1H2BO|IDBG-776782|ENSG00000274641|8348|; HMGA1|IDBG-83311|ENSG00000137309|3159|; HMGB1|IDBG-21100|ENSG00000189403|3146|; HNRNPK|IDBG-73948|ENSG00000165119|3190|; NCL|IDBG-83089|ENSG00000115053|4691|; NPM1|IDBG-57453|ENSG00000181163|4869|; SYNCRIP|IDBG-94027|ENSG00000135316|10492|; XRCC5|IDBG-80616|ENSG00000079246|7520|;
epithelial cell differentiation	GO:0030855	biological process	9606	2	76	0.0234036	0.0662654	ALDOC; TAGLN2;	ALDOC|IDBG-36924|ENSG00000109107|230|; TAGLN2|IDBG-103946|ENSG00000158710|8407|;
mitochondrial inner membrane	GO:0005743	cellular component	9606	4	353	0.0240858	0.0679367	ATP5A1; HSPD1; MDH2; SLC25A5;	ATP5A1|IDBG-2902|ENSG00000152234|498|; HSPD1|IDBG-77925|ENSG00000144381|3329|; MDH2|IDBG-22995|ENSG00000146701|4191|; SLC25A5|IDBG-83661|ENSG00000005022|292|;
actin cytoskeleton	GO:0015629	cellular component	9606	3	200	0.0243861	0.0685221	ALDOA; CORO1A; MYH9;	ALDOA|IDBG-25500|ENSG00000149925|226|; CORO1A|IDBG-25839|ENSG00000102879|11151|; MYH9|IDBG-5777|ENSG00000100345|4627|;
platelet activation	GO:0030168	biological process	9606	3	205	0.0259878	0.0695834	ALDOA; SOD1; TUBA4A;	ALDOA|IDBG-25500|ENSG00000149925|226|; SOD1|IDBG-1609|ENSG00000142168|6647|; TUBA4A|IDBG-81457|ENSG00000127824|7277|;
innate immune response	GO:0045087	biological process	9606	9	1384	0.0263546	0.0698066	CORO1A; HMGB1; HSP90AA1; HSPD1; MIF; MYH9; RPS19; XRCC5; YWHAE;	CORO1A|IDBG-25839|ENSG00000102879|11151|; HMGB1|IDBG-21100|ENSG00000189403|3146|; HSP90AA1|IDBG-20861|ENSG00000080824|3320|; HSPD1|IDBG-77925|ENSG00000144381|3329|; MIF|IDBG-401910|ENSG00000240972|4282|; MYH9|IDBG-5777|ENSG00000100345|4627|; RPS19|IDBG-53332|ENSG00000105372|6223|; XRCC5|IDBG-80616|ENSG00000079246|7520|; YWHAE|IDBG-14629|ENSG00000108953|7531|;
AT DNA binding	GO:0003680	molecular function	9606	1	9	0.0276588	0.0699995	HMGA1;	HMGA1|IDBG-83311|ENSG00000137309|3159|;
DNA topological change	GO:0006265	biological process	9606	1	9	0.0276588	0.0699995	HMGB1;	HMGB1|IDBG-21100|ENSG00000189403|3146|;
F-actin capping protein complex	GO:0008290	cellular component	9606	1	9	0.0276588	0.0699995	CAPG;	CAPG|IDBG-59043|ENSG00000042493|822|;
blood vessel endothelial cell migration	GO:0043534	biological process	9606	1	9	0.0276588	0.0699995	MYH9;	MYH9|IDBG-5777|ENSG00000100345|4627|;
cell morphogenesis involved in differentiation	GO:0000904	biological process	9606	1	9	0.0276588	0.0699995	MYH9;	MYH9|IDBG-5777|ENSG00000100345|4627|;
hematopoietic stem cell differentiation	GO:0060218	biological process	9606	1	9	0.0276588	0.0699995	XRCC5;	XRCC5|IDBG-80616|ENSG00000079246|7520|;
leukocyte chemotaxis	GO:0030595	biological process	9606	1	9	0.0276588	0.0699995	CORO1A;	CORO1A|IDBG-25839|ENSG00000102879|11151|;
nuclear envelope lumen	GO:0005641	cellular component	9606	1	9	0.0276588	0.0699995	CACYBP;	CACYBP|IDBG-104961|ENSG00000116161|27101|;
nuclear telomere cap complex	GO:0000783	cellular component	9606	1	9	0.0276588	0.0699995	XRCC5;	XRCC5|IDBG-80616|ENSG00000079246|7520|;
programmed cell death	GO:0012501	biological process	9606	1	9	0.0276588	0.0699995	PKM2;	PKM2|IDBG-20117|ENSG00000067225|5315|;
protein maturation by protein folding	GO:0022417	biological process	9606	1	9	0.0276588	0.0699995	CALR;	CALR|IDBG-31410|ENSG00000179218|811|;
spindle pole centrosome	GO:0031616	cellular component	9606	1	9	0.0276588	0.0699995	NPM1;	NPM1|IDBG-57453|ENSG00000181163|4869|;
activation of cysteine-type endopeptidase activity involved in apoptotic process	GO:0006919	biological process	9606	2	81	0.026345	0.0700323	HSPD1; HSPE1;	HSPD1|IDBG-77925|ENSG00000144381|3329|; HSPE1|IDBG-78005|ENSG00000115541|3336|;
catalytic step 2 spliceosome	GO:0071013	cellular component	9606	2	81	0.026345	0.0700323	HNRNPK; SYNCRIP;	HNRNPK|IDBG-73948|ENSG00000165119|3190|; SYNCRIP|IDBG-94027|ENSG00000135316|10492|;
mRNA binding	GO:0003729	molecular function	9606	2	82	0.0269505	0.07113	CALR; RPS26;	CALR|IDBG-31410|ENSG00000179218|811|; RPS26|IDBG-39768|ENSG00000197728|100996747,101929876,6231|;
secretory granule	GO:0030141	cellular component	9606	2	85	0.0288004	0.0726399	HSPD1; SOD1;	HSPD1|IDBG-77925|ENSG00000144381|3329|; SOD1|IDBG-1609|ENSG00000142168|6647|;
DNA unwinding involved in DNA replication	GO:0006268	biological process	9606	1	10	0.0306852	0.0741057	HMGA1;	HMGA1|IDBG-83311|ENSG00000137309|3159|;
auditory receptor cell stereocilium organization	GO:0060088	biological process	9606	1	10	0.0306852	0.0741057	SOD1;	SOD1|IDBG-1609|ENSG00000142168|6647|;
beta-catenin destruction complex	GO:0030877	cellular component	9606	1	10	0.0306852	0.0741057	CACYBP;	CACYBP|IDBG-104961|ENSG00000116161|27101|;
carboxylic acid metabolic process	GO:0019752	biological process	9606	1	10	0.0306852	0.0741057	MIF;	MIF|IDBG-401910|ENSG00000240972|4282|;
cell projection assembly	GO:0030031	biological process	9606	1	10	0.0306852	0.0741057	CAPG;	CAPG|IDBG-59043|ENSG00000042493|822|;
negative regulation of microtubule polymerization	GO:0031115	biological process	9606	1	10	0.0306852	0.0741057	STMN1;	STMN1|IDBG-94424|ENSG00000117632|3925|;
neurofilament cytoskeleton organization	GO:0060052	biological process	9606	1	10	0.0306852	0.0741057	SOD1;	SOD1|IDBG-1609|ENSG00000142168|6647|;
oxidoreductase activity, acting on the aldehyde or oxo group of donors, disulfide as acceptor	GO:0016624	molecular function	9606	1	10	0.0306852	0.0741057	TKT;	TKT|IDBG-40133|ENSG00000163931|7086|;
positive regulation of macrophage activation	GO:0043032	biological process	9606	1	10	0.0306852	0.0741057	HSPD1;	HSPD1|IDBG-77925|ENSG00000144381|3329|;
regulation of membrane repolarization	GO:0060306	biological process	9606	1	10	0.0306852	0.0741057	YWHAE;	YWHAE|IDBG-14629|ENSG00000108953|7531|;
regulation of microtubule polymerization or depolymerization	GO:0031110	biological process	9606	1	10	0.0306852	0.0741057	STMN1;	STMN1|IDBG-94424|ENSG00000117632|3925|;
regulation of organ growth	GO:0046620	biological process	9606	1	10	0.0306852	0.0741057	SOD1;	SOD1|IDBG-1609|ENSG00000142168|6647|;
ribosomal small subunit binding	GO:0043024	molecular function	9606	1	10	0.0306852	0.0741057	NPM1;	NPM1|IDBG-57453|ENSG00000181163|4869|;
DNA-(apurinic or apyrimidinic site) lyase activity	GO:0003906	molecular function	9606	1	11	0.0337023	0.0788165	HMGA1;	HMGA1|IDBG-83311|ENSG00000137309|3159|;
cellular carbohydrate metabolic process	GO:0044262	biological process	9606	1	11	0.0337023	0.0788165	MDH2;	MDH2|IDBG-22995|ENSG00000146701|4191|;
cellular response to ATP	GO:0071318	biological process	9606	1	11	0.0337023	0.0788165	SOD1;	SOD1|IDBG-1609|ENSG00000142168|6647|;
dense core granule	GO:0031045	cellular component	9606	1	11	0.0337023	0.0788165	SOD1;	SOD1|IDBG-1609|ENSG00000142168|6647|;
heart contraction	GO:0060047	biological process	9606	1	11	0.0337023	0.0788165	SOD1;	SOD1|IDBG-1609|ENSG00000142168|6647|;
oxaloacetate metabolic process	GO:0006107	biological process	9606	1	11	0.0337023	0.0788165	MDH2;	MDH2|IDBG-22995|ENSG00000146701|4191|;
peroxisome proliferator activated receptor binding	GO:0042975	molecular function	9606	1	11	0.0337023	0.0788165	HMGA1;	HMGA1|IDBG-83311|ENSG00000137309|3159|;
positive regulation of interferon-alpha production	GO:0032727	biological process	9606	1	11	0.0337023	0.0788165	HSPD1;	HSPD1|IDBG-77925|ENSG00000144381|3329|;
protein binding involved in protein folding	GO:0044183	molecular function	9606	1	11	0.0337023	0.0788165	CALR;	CALR|IDBG-31410|ENSG00000179218|811|;
protein heterotetramerization	GO:0051290	biological process	9606	1	11	0.0337023	0.0788165	ALDOC;	ALDOC|IDBG-36924|ENSG00000109107|230|;
RNA processing	GO:0006396	biological process	9606	2	93	0.0339729	0.0791987	HNRNPK; SYNCRIP;	HNRNPK|IDBG-73948|ENSG00000165119|3190|; SYNCRIP|IDBG-94027|ENSG00000135316|10492|;
ATPase activity, coupled	GO:0042623	molecular function	9606	1	12	0.0367102	0.0819602	CCT8;	CCT8|IDBG-1301|ENSG00000156261|10694|;
MHC class I protein binding	GO:0042288	molecular function	9606	1	12	0.0367102	0.0819602	ATP5A1;	ATP5A1|IDBG-2902|ENSG00000152234|498|;
actin-dependent ATPase activity	GO:0030898	molecular function	9606	1	12	0.0367102	0.0819602	MYH9;	MYH9|IDBG-5777|ENSG00000100345|4627|;
actomyosin	GO:0042641	cellular component	9606	1	12	0.0367102	0.0819602	MYH9;	MYH9|IDBG-5777|ENSG00000100345|4627|;
barbed-end actin filament capping	GO:0051016	biological process	9606	1	12	0.0367102	0.0819602	CAPG;	CAPG|IDBG-59043|ENSG00000042493|822|;
inflammatory response to antigenic stimulus	GO:0002437	biological process	9606	1	12	0.0367102	0.0819602	HMGB1;	HMGB1|IDBG-21100|ENSG00000189403|3146|;
negative regulation of DNA damage response, signal transduction by p53 class mediator	GO:0043518	biological process	9606	1	12	0.0367102	0.0819602	MIF;	MIF|IDBG-401910|ENSG00000240972|4282|;
poly(A) binding	GO:0008143	molecular function	9606	1	12	0.0367102	0.0819602	SYNCRIP;	SYNCRIP|IDBG-94027|ENSG00000135316|10492|;
proton-transporting ATP synthase activity, rotational mechanism	GO:0046933	molecular function	9606	1	12	0.0367102	0.0819602	ATP5A1;	ATP5A1|IDBG-2902|ENSG00000152234|498|;
removal of superoxide radicals	GO:0019430	biological process	9606	1	12	0.0367102	0.0819602	SOD1;	SOD1|IDBG-1609|ENSG00000142168|6647|;
neuron projection	GO:0043005	cellular component	9606	3	232	0.0355935	0.0827157	CACYBP; S100A4; SOD1;	CACYBP|IDBG-104961|ENSG00000116161|27101|; S100A4|IDBG-102693|ENSG00000196154|6275|; SOD1|IDBG-1609|ENSG00000142168|6647|;
response to organic substance	GO:0010033	biological process	9606	2	96	0.0359995	0.0831363	CALR; SOD1;	CALR|IDBG-31410|ENSG00000179218|811|; SOD1|IDBG-1609|ENSG00000142168|6647|;
structural constituent of cytoskeleton	GO:0005200	molecular function	9606	2	96	0.0359995	0.0831363	MSN; TUBA4A;	MSN|IDBG-73422|ENSG00000147065|4478|; TUBA4A|IDBG-81457|ENSG00000127824|7277|;
double-stranded DNA binding	GO:0003690	molecular function	9606	2	97	0.0366852	0.084456	HMGB1; XRCC5;	HMGB1|IDBG-21100|ENSG00000189403|3146|; XRCC5|IDBG-80616|ENSG00000079246|7520|;
axonogenesis	GO:0007409	biological process	9606	2	99	0.0380718	0.0847442	S100A6; STMN1;	S100A6|IDBG-102681|ENSG00000197956|6277|; STMN1|IDBG-94424|ENSG00000117632|3925|;
osteoblast differentiation	GO:0001649	biological process	9606	2	100	0.0387726	0.0857872	HSPE1; SYNCRIP;	HSPE1|IDBG-78005|ENSG00000115541|3336|; SYNCRIP|IDBG-94027|ENSG00000135316|10492|;
rRNA processing	GO:0006364	biological process	9606	2	100	0.0387726	0.0857872	RPL5; RPS19;	RPL5|IDBG-100292|ENSG00000122406|6083,6125|; RPS19|IDBG-53332|ENSG00000105372|6223|;
negative regulation of intrinsic apoptotic signaling pathway in response to DNA damage by p53 class mediator	GO:1902166	biological process	9606	1	13	0.0397089	0.0860553	MIF;	MIF|IDBG-401910|ENSG00000240972|4282|;
positive regulation of receptor-mediated endocytosis	GO:0048260	biological process	9606	1	13	0.0397089	0.0860553	HNRNPK;	HNRNPK|IDBG-73948|ENSG00000165119|3190|;
ribosomal small subunit biogenesis	GO:0042274	biological process	9606	1	13	0.0397089	0.0860553	RPS19;	RPS19|IDBG-53332|ENSG00000105372|6223|;
skeletal muscle tissue regeneration	GO:0043403	biological process	9606	1	13	0.0397089	0.0860553	NACA;	NACA|IDBG-41511|ENSG00000196531|101928149,4666|;
tropomyosin binding	GO:0005523	molecular function	9606	1	13	0.0397089	0.0860553	S100A6;	S100A6|IDBG-102681|ENSG00000197956|6277|;
peroxisome	GO:0005777	cellular component	9606	2	102	0.0401889	0.0865878	SOD1; TKT;	SOD1|IDBG-1609|ENSG00000142168|6647|; TKT|IDBG-40133|ENSG00000163931|7086|;
ATP binding	GO:0005524	molecular function	9606	9	1493	0.0401245	0.0867019	ATP5A1; CCT7; CCT8; HSP90AA1; HSPD1; HSPE1; MYH9; PKM2; XRCC5;	ATP5A1|IDBG-2902|ENSG00000152234|498|; CCT7|IDBG-56424|ENSG00000135624|10574|; CCT8|IDBG-1301|ENSG00000156261|10694|; HSP90AA1|IDBG-20861|ENSG00000080824|3320|; HSPD1|IDBG-77925|ENSG00000144381|3329|; HSPE1|IDBG-78005|ENSG00000115541|3336|; MYH9|IDBG-5777|ENSG00000100345|4627|; PKM2|IDBG-20117|ENSG00000067225|5315|; XRCC5|IDBG-80616|ENSG00000079246|7520|;
actin filament binding	GO:0051015	molecular function	9606	2	101	0.0394783	0.0868287	CORO1A; MYH9;	CORO1A|IDBG-25839|ENSG00000102879|11151|; MYH9|IDBG-5777|ENSG00000100345|4627|;
catalytic activity	GO:0003824	molecular function	9606	5	604	0.0394294	0.0869801	MDH2; PKM2; SRM; TALDO1; TKT;	MDH2|IDBG-22995|ENSG00000146701|4191|; PKM2|IDBG-20117|ENSG00000067225|5315|; SRM|IDBG-89203|ENSG00000116649|6723|; TALDO1|IDBG-17874|ENSG00000177156|6888|; TKT|IDBG-40133|ENSG00000163931|7086|;
DNA recombination	GO:0006310	biological process	9606	2	104	0.0416247	0.0894205	HMGB1; XRCC5;	HMGB1|IDBG-21100|ENSG00000189403|3146|; XRCC5|IDBG-80616|ENSG00000079246|7520|;
DNA damage response, signal transduction by p53 class mediator	GO:0030330	biological process	9606	1	14	0.0426984	0.0896424	MIF;	MIF|IDBG-401910|ENSG00000240972|4282|;
double-strand break repair via nonhomologous end joining	GO:0006303	biological process	9606	1	14	0.0426984	0.0896424	XRCC5;	XRCC5|IDBG-80616|ENSG00000079246|7520|;
prostaglandin biosynthetic process	GO:0001516	biological process	9606	1	14	0.0426984	0.0896424	MIF;	MIF|IDBG-401910|ENSG00000240972|4282|;
regulation of actin filament polymerization	GO:0030833	biological process	9606	1	14	0.0426984	0.0896424	CORO1A;	CORO1A|IDBG-25839|ENSG00000102879|11151|;
response to copper ion	GO:0046688	biological process	9606	1	14	0.0426984	0.0896424	SOD1;	SOD1|IDBG-1609|ENSG00000142168|6647|;
response to reactive oxygen species	GO:0000302	biological process	9606	1	14	0.0426984	0.0896424	SOD1;	SOD1|IDBG-1609|ENSG00000142168|6647|;
ribosomal large subunit biogenesis	GO:0042273	biological process	9606	1	14	0.0426984	0.0896424	RPL5;	RPL5|IDBG-100292|ENSG00000122406|6083,6125|;
superoxide anion generation	GO:0042554	biological process	9606	1	14	0.0426984	0.0896424	SOD1;	SOD1|IDBG-1609|ENSG00000142168|6647|;
cellular response to cadmium ion	GO:0071276	biological process	9606	1	15	0.0456788	0.0935086	SOD1;	SOD1|IDBG-1609|ENSG00000142168|6647|;
cellular response to lithium ion	GO:0071285	biological process	9606	1	15	0.0456788	0.0935086	CALR;	CALR|IDBG-31410|ENSG00000179218|811|;
establishment of endothelial barrier	GO:0061028	biological process	9606	1	15	0.0456788	0.0935086	MSN;	MSN|IDBG-73422|ENSG00000147065|4478|;
mRNA catabolic process	GO:0006402	biological process	9606	1	15	0.0456788	0.0935086	RNH1;	RNH1|IDBG-16724|ENSG00000023191|6050|;
negative regulation of cell cycle arrest	GO:0071157	biological process	9606	1	15	0.0456788	0.0935086	MIF;	MIF|IDBG-401910|ENSG00000240972|4282|;
oxidoreductase activity, acting on the aldehyde or oxo group of donors, NAD or NADP as acceptor	GO:0016620	molecular function	9606	1	15	0.0456788	0.0935086	GAPDH;	GAPDH|IDBG-14270|ENSG00000111640|2597|;
phagocytic cup	GO:0001891	cellular component	9606	1	15	0.0456788	0.0935086	CORO1A;	CORO1A|IDBG-25839|ENSG00000102879|11151|;
protein maturation	GO:0051604	biological process	9606	1	15	0.0456788	0.0935086	HSPD1;	HSPD1|IDBG-77925|ENSG00000144381|3329|;
cell surface	GO:0009986	cellular component	9606	4	432	0.0453225	0.0948819	CALR; HMGB1; HSPD1; MIF;	CALR|IDBG-31410|ENSG00000179218|811|; HMGB1|IDBG-21100|ENSG00000189403|3146|; HSPD1|IDBG-77925|ENSG00000144381|3329|; MIF|IDBG-401910|ENSG00000240972|4282|;
actin filament-based movement	GO:0030048	biological process	9606	1	16	0.04865	0.096387	MYH9;	MYH9|IDBG-5777|ENSG00000100345|4627|;
cell-substrate adhesion	GO:0031589	biological process	9606	1	16	0.04865	0.096387	CORO1A;	CORO1A|IDBG-25839|ENSG00000102879|11151|;
cellular response to fatty acid	GO:0071398	biological process	9606	1	16	0.04865	0.096387	XRCC5;	XRCC5|IDBG-80616|ENSG00000079246|7520|;
dendrite cytoplasm	GO:0032839	cellular component	9606	1	16	0.04865	0.096387	SOD1;	SOD1|IDBG-1609|ENSG00000142168|6647|;
dendritic cell chemotaxis	GO:0002407	biological process	9606	1	16	0.04865	0.096387	HMGB1;	HMGB1|IDBG-21100|ENSG00000189403|3146|;
ion transmembrane transporter activity	GO:0015075	molecular function	9606	1	16	0.04865	0.096387	S100A6;	S100A6|IDBG-102681|ENSG00000197956|6277|;
mitochondrial ATP synthesis coupled proton transport	GO:0042776	biological process	9606	1	16	0.04865	0.096387	ATP5A1;	ATP5A1|IDBG-2902|ENSG00000152234|498|;
monocyte chemotaxis	GO:0002548	biological process	9606	1	16	0.04865	0.096387	RPS19;	RPS19|IDBG-53332|ENSG00000105372|6223|;
monocyte differentiation	GO:0030224	biological process	9606	1	16	0.04865	0.096387	MYH9;	MYH9|IDBG-5777|ENSG00000100345|4627|;
polyamine metabolic process	GO:0006595	biological process	9606	1	16	0.04865	0.096387	SRM;	SRM|IDBG-89203|ENSG00000116649|6723|;
regulation of cysteine-type endopeptidase activity involved in apoptotic process	GO:0043281	biological process	9606	1	16	0.04865	0.096387	YWHAE;	YWHAE|IDBG-14629|ENSG00000108953|7531|;
retinoid X receptor binding	GO:0046965	molecular function	9606	1	16	0.04865	0.096387	HMGA1;	HMGA1|IDBG-83311|ENSG00000137309|3159|;
protein heterodimerization activity	GO:0046982	molecular function	9606	4	446	0.0499118	0.0986226	HIST1H2AC; HIST1H2BO; NPM1; YWHAE;	HIST1H2AC|IDBG-67915|ENSG00000180573|8334|; HIST1H2BO|IDBG-776782|ENSG00000274641|8348|; NPM1|IDBG-57453|ENSG00000181163|4869|; YWHAE|IDBG-14629|ENSG00000108953|7531|;
actomyosin structure organization	GO:0031032	biological process	9606	1	17	0.0516121	0.0993265	MYH9;	MYH9|IDBG-5777|ENSG00000100345|4627|;
hydrolase activity, acting on acid anhydrides, catalyzing transmembrane movement of substances	GO:0016820	molecular function	9606	1	17	0.0516121	0.0993265	ATP5A1;	ATP5A1|IDBG-2902|ENSG00000152234|498|;
microvillus membrane	GO:0031528	cellular component	9606	1	17	0.0516121	0.0993265	MSN;	MSN|IDBG-73422|ENSG00000147065|4478|;
mitochondrial transport	GO:0006839	biological process	9606	1	17	0.0516121	0.0993265	HSP90AA1;	HSP90AA1|IDBG-20861|ENSG00000080824|3320|;
myoblast fusion	GO:0007520	biological process	9606	1	17	0.0516121	0.0993265	MYH9;	MYH9|IDBG-5777|ENSG00000100345|4627|;
nucleosome disassembly	GO:0006337	biological process	9606	1	17	0.0516121	0.0993265	HMGA1;	HMGA1|IDBG-83311|ENSG00000137309|3159|;
platelet formation	GO:0030220	biological process	9606	1	17	0.0516121	0.0993265	MYH9;	MYH9|IDBG-5777|ENSG00000100345|4627|;
striated muscle contraction	GO:0006941	biological process	9606	1	17	0.0516121	0.0993265	ALDOA;	ALDOA|IDBG-25500|ENSG00000149925|226|;
transmission of nerve impulse	GO:0019226	biological process	9606	1	17	0.0516121	0.0993265	SOD1;	SOD1|IDBG-1609|ENSG00000142168|6647|;
leukocyte migration	GO:0050900	biological process	9606	2	116	0.0506325	0.0997797	MSN; MYH9;	MSN|IDBG-73422|ENSG00000147065|4478|; MYH9|IDBG-5777|ENSG00000100345|4627|;
cell cortex	GO:0005938	cellular component	9606	2	121	0.0545752	0.102363	MYH9; NCL;	MYH9|IDBG-5777|ENSG00000100345|4627|; NCL|IDBG-83089|ENSG00000115053|4691|;
TBP-class protein binding	GO:0017025	molecular function	9606	1	18	0.0545652	0.102605	NACA;	NACA|IDBG-41511|ENSG00000196531|101928149,4666|;
apoptotic DNA fragmentation	GO:0006309	biological process	9606	1	18	0.0545652	0.102605	HMGB1;	HMGB1|IDBG-21100|ENSG00000189403|3146|;
hormone binding	GO:0042562	molecular function	9606	1	18	0.0545652	0.102605	CALR;	CALR|IDBG-31410|ENSG00000179218|811|;
lipopolysaccharide binding	GO:0001530	molecular function	9606	1	18	0.0545652	0.102605	HSPD1;	HSPD1|IDBG-77925|ENSG00000144381|3329|;
podosome	GO:0002102	cellular component	9606	1	18	0.0545652	0.102605	HNRNPK;	HNRNPK|IDBG-73948|ENSG00000165119|3190|;
protein homotrimerization	GO:0070207	biological process	9606	1	18	0.0545652	0.102605	MIF;	MIF|IDBG-401910|ENSG00000240972|4282|;
proton-transporting ATPase activity, rotational mechanism	GO:0046961	molecular function	9606	1	18	0.0545652	0.102605	ATP5A1;	ATP5A1|IDBG-2902|ENSG00000152234|498|;
regulation of Rac GTPase activity	GO:0032314	biological process	9606	1	18	0.0545652	0.102605	SOD1;	SOD1|IDBG-1609|ENSG00000142168|6647|;
protein complex assembly	GO:0006461	biological process	9606	2	120	0.0537781	0.103226	CAPG; HMGA1;	CAPG|IDBG-59043|ENSG00000042493|822|; HMGA1|IDBG-83311|ENSG00000137309|3159|;
DNA binding, bending	GO:0008301	molecular function	9606	1	19	0.0575093	0.105457	HMGB1;	HMGB1|IDBG-21100|ENSG00000189403|3146|;
cortical actin cytoskeleton organization	GO:0030866	biological process	9606	1	19	0.0575093	0.105457	CALR;	CALR|IDBG-31410|ENSG00000179218|811|;
hydrolase activity, acting on acid anhydrides	GO:0016817	molecular function	9606	1	19	0.0575093	0.105457	XRCC5;	XRCC5|IDBG-80616|ENSG00000079246|7520|;
membrane protein ectodomain proteolysis	GO:0006509	biological process	9606	1	19	0.0575093	0.105457	MYH9;	MYH9|IDBG-5777|ENSG00000100345|4627|;
microfilament motor activity	GO:0000146	molecular function	9606	1	19	0.0575093	0.105457	MYH9;	MYH9|IDBG-5777|ENSG00000100345|4627|;
nuclear chromosome, telomeric region	GO:0000784	cellular component	9606	1	19	0.0575093	0.105457	XRCC5;	XRCC5|IDBG-80616|ENSG00000079246|7520|;
phosphatidylinositol 3-kinase binding	GO:0043548	molecular function	9606	1	19	0.0575093	0.105457	CORO1A;	CORO1A|IDBG-25839|ENSG00000102879|11151|;
positive regulation of interleukin-10 production	GO:0032733	biological process	9606	1	19	0.0575093	0.105457	HSPD1;	HSPD1|IDBG-77925|ENSG00000144381|3329|;
superoxide metabolic process	GO:0006801	biological process	9606	1	19	0.0575093	0.105457	SOD1;	SOD1|IDBG-1609|ENSG00000142168|6647|;
DNA binding	GO:0003677	molecular function	9606	11	2108	0.0583155	0.106671	CALR; ENO1; HIST1H1C; HIST1H1E; HIST1H2AC; HIST1H2BO; HMGA1; HMGB1; HP1BP3; NACA; XRCC5;	CALR|IDBG-31410|ENSG00000179218|811|; ENO1|IDBG-88402|ENSG00000074800|2023|; HIST1H1C|IDBG-67352|ENSG00000187837|3006|; HIST1H1E|IDBG-67975|ENSG00000168298|3008|; HIST1H2AC|IDBG-67915|ENSG00000180573|8334|; HIST1H2BO|IDBG-776782|ENSG00000274641|8348|; HMGA1|IDBG-83311|ENSG00000137309|3159|; HMGB1|IDBG-21100|ENSG00000189403|3146|; HP1BP3|IDBG-92982|ENSG00000127483|50809|; NACA|IDBG-41511|ENSG00000…
ATP synthesis coupled proton transport	GO:0015986	biological process	9606	1	20	0.0604443	0.108947	ATP5A1;	ATP5A1|IDBG-2902|ENSG00000152234|498|;
cellular response to interleukin-4	GO:0071353	biological process	9606	1	20	0.0604443	0.108947	CORO1A;	CORO1A|IDBG-25839|ENSG00000102879|11151|;
fibroblast growth factor binding	GO:0017134	molecular function	9606	1	20	0.0604443	0.108947	RPS19;	RPS19|IDBG-53332|ENSG00000105372|6223|;
mitotic spindle organization	GO:0007052	biological process	9606	1	20	0.0604443	0.108947	STMN1;	STMN1|IDBG-94424|ENSG00000117632|3925|;
positive regulation of substrate adhesion-dependent cell spreading	GO:1900026	biological process	9606	1	20	0.0604443	0.108947	CALR;	CALR|IDBG-31410|ENSG00000179218|811|;
regulation of mitochondrial membrane potential	GO:0051881	biological process	9606	1	20	0.0604443	0.108947	SOD1;	SOD1|IDBG-1609|ENSG00000142168|6647|;
ATP metabolic process	GO:0046034	biological process	9606	1	21	0.0633703	0.112304	ATP5A1;	ATP5A1|IDBG-2902|ENSG00000152234|498|;
cellular senescence	GO:0090398	biological process	9606	1	21	0.0633703	0.112304	CALR;	CALR|IDBG-31410|ENSG00000179218|811|;
cofactor binding	GO:0048037	molecular function	9606	1	21	0.0633703	0.112304	TKT;	TKT|IDBG-40133|ENSG00000163931|7086|;
mitochondrial proton-transporting ATP synthase complex	GO:0005753	cellular component	9606	1	21	0.0633703	0.112304	ATP5A1;	ATP5A1|IDBG-2902|ENSG00000152234|498|;
negative regulation of DNA replication	GO:0008156	biological process	9606	1	21	0.0633703	0.112304	S100A11;	S100A11|IDBG-102459|ENSG00000163191|6282|;
nitric oxide metabolic process	GO:0046209	biological process	9606	1	21	0.0633703	0.112304	HSP90AA1;	HSP90AA1|IDBG-20861|ENSG00000080824|3320|;
positive regulation of neurogenesis	GO:0050769	biological process	9606	1	21	0.0633703	0.112304	XRCC5;	XRCC5|IDBG-80616|ENSG00000079246|7520|;
aggresome	GO:0016235	cellular component	9606	1	22	0.0662874	0.115534	CCT8;	CCT8|IDBG-1301|ENSG00000156261|10694|;
homeostasis of number of cells within a tissue	GO:0048873	biological process	9606	1	22	0.0662874	0.115534	CORO1A;	CORO1A|IDBG-25839|ENSG00000102879|11151|;
nuclear euchromatin	GO:0005719	cellular component	9606	1	22	0.0662874	0.115534	HIST1H1C;	HIST1H1C|IDBG-67352|ENSG00000187837|3006|;
protein kinase inhibitor activity	GO:0004860	molecular function	9606	1	22	0.0662874	0.115534	NPM1;	NPM1|IDBG-57453|ENSG00000181163|4869|;
regulation of heart rate by cardiac conduction	GO:0086091	biological process	9606	1	22	0.0662874	0.115534	YWHAE;	YWHAE|IDBG-14629|ENSG00000108953|7531|;
regulation of nitric-oxide synthase activity	GO:0050999	biological process	9606	1	22	0.0662874	0.115534	HSP90AA1;	HSP90AA1|IDBG-20861|ENSG00000080824|3320|;
negative regulation of transcription, DNA-templated	GO:0045892	biological process	9606	4	490	0.06595	0.116596	CALR; ENO1; HMGA1; XRCC5;	CALR|IDBG-31410|ENSG00000179218|811|; ENO1|IDBG-88402|ENSG00000074800|2023|; HMGA1|IDBG-83311|ENSG00000137309|3159|; XRCC5|IDBG-80616|ENSG00000079246|7520|;
I band	GO:0031674	cellular component	9606	1	23	0.0691955	0.119755	ALDOA;	ALDOA|IDBG-25500|ENSG00000149925|226|;
nuclear heterochromatin	GO:0005720	cellular component	9606	1	23	0.0691955	0.119755	HIST1H1E;	HIST1H1E|IDBG-67975|ENSG00000168298|3008|;
positive regulation of DNA binding	GO:0043388	biological process	9606	1	23	0.0691955	0.119755	HMGB1;	HMGB1|IDBG-21100|ENSG00000189403|3146|;
positive regulation of apoptotic process	GO:0043065	biological process	9606	3	307	0.070433	0.121612	HMGB1; HSPD1; SOD1;	HMGB1|IDBG-21100|ENSG00000189403|3146|; HSPD1|IDBG-77925|ENSG00000144381|3329|; SOD1|IDBG-1609|ENSG00000142168|6647|;
anterograde axon cargo transport	GO:0008089	biological process	9606	1	24	0.0720948	0.12276	SOD1;	SOD1|IDBG-1609|ENSG00000142168|6647|;
integral component of lumenal side of endoplasmic reticulum membrane	GO:0071556	cellular component	9606	1	24	0.0720948	0.12276	CALR;	CALR|IDBG-31410|ENSG00000179218|811|;
isomerase activity	GO:0016853	molecular function	9606	1	24	0.0720948	0.12276	TPI1;	TPI1|IDBG-15360|ENSG00000111669|7167|;
positive regulation of cytokine production	GO:0001819	biological process	9606	1	24	0.0720948	0.12276	SOD1;	SOD1|IDBG-1609|ENSG00000142168|6647|;
protein export from nucleus	GO:0006611	biological process	9606	1	24	0.0720948	0.12276	CALR;	CALR|IDBG-31410|ENSG00000179218|811|;
response to testosterone	GO:0033574	biological process	9606	1	24	0.0720948	0.12276	CALR;	CALR|IDBG-31410|ENSG00000179218|811|;
enzyme binding	GO:0019899	molecular function	9606	3	311	0.0726087	0.123351	HMGA1; SOD1; YWHAE;	HMGA1|IDBG-83311|ENSG00000137309|3159|; SOD1|IDBG-1609|ENSG00000142168|6647|; YWHAE|IDBG-14629|ENSG00000108953|7531|;
response to drug	GO:0042493	biological process	9606	3	313	0.0737078	0.124931	CALR; SOD1; XRCC5;	CALR|IDBG-31410|ENSG00000179218|811|; SOD1|IDBG-1609|ENSG00000142168|6647|; XRCC5|IDBG-80616|ENSG00000079246|7520|;
negative regulation of retinoic acid receptor signaling pathway	GO:0048387	biological process	9606	1	25	0.0749851	0.126228	CALR;	CALR|IDBG-31410|ENSG00000179218|811|;
positive regulation of interleukin-12 production	GO:0032735	biological process	9606	1	25	0.0749851	0.126228	HSPD1;	HSPD1|IDBG-77925|ENSG00000144381|3329|;
positive regulation of phagocytosis	GO:0050766	biological process	9606	1	25	0.0749851	0.126228	CALR;	CALR|IDBG-31410|ENSG00000179218|811|;
NF-kappaB binding	GO:0051059	molecular function	9606	1	26	0.0778667	0.128733	NPM1;	NPM1|IDBG-57453|ENSG00000181163|4869|;
cortical cytoskeleton	GO:0030863	cellular component	9606	1	26	0.0778667	0.128733	MYH9;	MYH9|IDBG-5777|ENSG00000100345|4627|;
cytokine receptor binding	GO:0005126	molecular function	9606	1	26	0.0778667	0.128733	MIF;	MIF|IDBG-401910|ENSG00000240972|4282|;
hippo signaling	GO:0035329	biological process	9606	1	26	0.0778667	0.128733	YWHAE;	YWHAE|IDBG-14629|ENSG00000108953|7531|;
positive regulation of phosphorylation	GO:0042327	biological process	9606	1	26	0.0778667	0.128733	MIF;	MIF|IDBG-401910|ENSG00000240972|4282|;
regulation of angiogenesis	GO:0045765	biological process	9606	1	26	0.0778667	0.128733	RNH1;	RNH1|IDBG-16724|ENSG00000023191|6050|;
response to axon injury	GO:0048678	biological process	9606	1	26	0.0778667	0.128733	SOD1;	SOD1|IDBG-1609|ENSG00000142168|6647|;
small ribosomal subunit	GO:0015935	cellular component	9606	1	26	0.0778667	0.128733	RPS26;	RPS26|IDBG-39768|ENSG00000197728|100996747,101929876,6231|;
T cell homeostasis	GO:0043029	biological process	9606	1	27	0.0807394	0.131135	CORO1A;	CORO1A|IDBG-25839|ENSG00000102879|11151|;
condensed chromosome	GO:0000793	cellular component	9606	1	27	0.0807394	0.131135	HMGB1;	HMGB1|IDBG-21100|ENSG00000189403|3146|;
extrinsic component of cytoplasmic side of plasma membrane	GO:0031234	cellular component	9606	1	27	0.0807394	0.131135	S100A6;	S100A6|IDBG-102681|ENSG00000197956|6277|;
negative regulation of endothelial cell proliferation	GO:0001937	biological process	9606	1	27	0.0807394	0.131135	ATP5A1;	ATP5A1|IDBG-2902|ENSG00000152234|498|;
positive regulation of cell cycle	GO:0045787	biological process	9606	1	27	0.0807394	0.131135	CALR;	CALR|IDBG-31410|ENSG00000179218|811|;
positive regulation of protein insertion into mitochondrial membrane involved in apoptotic signaling pathway	GO:1900740	biological process	9606	1	27	0.0807394	0.131135	YWHAE;	YWHAE|IDBG-14629|ENSG00000108953|7531|;
repressing transcription factor binding	GO:0070491	molecular function	9606	1	27	0.0807394	0.131135	HMGB1;	HMGB1|IDBG-21100|ENSG00000189403|3146|;
response to amphetamine	GO:0001975	biological process	9606	1	27	0.0807394	0.131135	SOD1;	SOD1|IDBG-1609|ENSG00000142168|6647|;
protein kinase binding	GO:0019901	molecular function	9606	3	327	0.0816098	0.132258	MSN; NPM1; RPS19;	MSN|IDBG-73422|ENSG00000147065|4478|; NPM1|IDBG-57453|ENSG00000181163|4869|; RPS19|IDBG-53332|ENSG00000105372|6223|;
cellular metabolic process	GO:0044237	biological process	9606	2	153	0.0821327	0.132814	ATP5A1; MDH2;	ATP5A1|IDBG-2902|ENSG00000152234|498|; MDH2|IDBG-22995|ENSG00000146701|4191|;
ADP binding	GO:0043531	molecular function	9606	1	28	0.0836032	0.133729	MYH9;	MYH9|IDBG-5777|ENSG00000100345|4627|;
Rac GTPase binding	GO:0048365	molecular function	9606	1	28	0.0836032	0.133729	SOD1;	SOD1|IDBG-1609|ENSG00000142168|6647|;
cortical actin cytoskeleton	GO:0030864	cellular component	9606	1	28	0.0836032	0.133729	CORO1A;	CORO1A|IDBG-25839|ENSG00000102879|11151|;
integrin complex	GO:0008305	cellular component	9606	1	28	0.0836032	0.133729	MYH9;	MYH9|IDBG-5777|ENSG00000100345|4627|;
protein tetramerization	GO:0051262	biological process	9606	1	28	0.0836032	0.133729	RPS19;	RPS19|IDBG-53332|ENSG00000105372|6223|;
B cell proliferation	GO:0042100	biological process	9606	1	29	0.0864584	0.136232	HSPD1;	HSPD1|IDBG-77925|ENSG00000144381|3329|;
leukocyte cell-cell adhesion	GO:0007159	biological process	9606	1	29	0.0864584	0.136232	MSN;	MSN|IDBG-73422|ENSG00000147065|4478|;
polysome	GO:0005844	cellular component	9606	1	29	0.0864584	0.136232	CALR;	CALR|IDBG-31410|ENSG00000179218|811|;
regulation of multicellular organism growth	GO:0040014	biological process	9606	1	29	0.0864584	0.136232	SOD1;	SOD1|IDBG-1609|ENSG00000142168|6647|;
retinoic acid receptor binding	GO:0042974	molecular function	9606	1	29	0.0864584	0.136232	HMGA1;	HMGA1|IDBG-83311|ENSG00000137309|3159|;
tricarboxylic acid cycle	GO:0006099	biological process	9606	1	29	0.0864584	0.136232	MDH2;	MDH2|IDBG-22995|ENSG00000146701|4191|;
perinuclear region of cytoplasm	GO:0048471	cellular component	9606	4	537	0.0857231	0.136824	CALR; GAPDH; S100A4; S100A6;	CALR|IDBG-31410|ENSG00000179218|811|; GAPDH|IDBG-14270|ENSG00000111640|2597|; S100A4|IDBG-102693|ENSG00000196154|6275|; S100A6|IDBG-102681|ENSG00000197956|6277|;
ATP-dependent DNA helicase activity	GO:0004003	molecular function	9606	1	30	0.0893047	0.139822	XRCC5;	XRCC5|IDBG-80616|ENSG00000079246|7520|;
positive regulation of cytokine secretion	GO:0050715	biological process	9606	1	30	0.0893047	0.139822	MIF;	MIF|IDBG-401910|ENSG00000240972|4282|;
protein localization to nucleus	GO:0034504	biological process	9606	1	30	0.0893047	0.139822	CALR;	CALR|IDBG-31410|ENSG00000179218|811|;
ATP hydrolysis coupled proton transport	GO:0015991	biological process	9606	1	31	0.0921424	0.143657	ATP5A1;	ATP5A1|IDBG-2902|ENSG00000152234|498|;
B cell activation	GO:0042113	biological process	9606	1	31	0.0921424	0.143657	HSPD1;	HSPD1|IDBG-77925|ENSG00000144381|3329|;
protein polymerization	GO:0051258	biological process	9606	1	32	0.0949714	0.147755	TUBA4A;	TUBA4A|IDBG-81457|ENSG00000127824|7277|;
mRNA splicing, via spliceosome	GO:0000398	biological process	9606	2	168	0.0962498	0.149116	HNRNPK; SYNCRIP;	HNRNPK|IDBG-73948|ENSG00000165119|3190|; SYNCRIP|IDBG-94027|ENSG00000135316|10492|;
ubiquitin protein ligase binding	GO:0031625	molecular function	9606	2	168	0.0962498	0.149116	CALR; XRCC5;	CALR|IDBG-31410|ENSG00000179218|811|; XRCC5|IDBG-80616|ENSG00000079246|7520|;
regulation of protein kinase activity	GO:0045859	biological process	9606	1	33	0.0977917	0.151188	SOD1;	SOD1|IDBG-1609|ENSG00000142168|6647|;
cell-cell adherens junction	GO:0005913	cellular component	9606	1	34	0.100603	0.152661	MYH9;	MYH9|IDBG-5777|ENSG00000100345|4627|;
cellular response to oxidative stress	GO:0034599	biological process	9606	1	34	0.100603	0.152661	SOD1;	SOD1|IDBG-1609|ENSG00000142168|6647|;
epithelial to mesenchymal transition	GO:0001837	biological process	9606	1	34	0.100603	0.152661	S100A4;	S100A4|IDBG-102693|ENSG00000196154|6275|;
positive regulation of multicellular organism growth	GO:0040018	biological process	9606	1	34	0.100603	0.152661	PPIB;	PPIB|IDBG-16427|ENSG00000166794|5479|;
potassium channel regulator activity	GO:0015459	molecular function	9606	1	34	0.100603	0.152661	YWHAE;	YWHAE|IDBG-14629|ENSG00000108953|7531|;
response to antibiotic	GO:0046677	biological process	9606	1	34	0.100603	0.152661	SOD1;	SOD1|IDBG-1609|ENSG00000142168|6647|;
response to organonitrogen compound	GO:0010243	biological process	9606	1	34	0.100603	0.152661	ALDOC;	ALDOC|IDBG-36924|ENSG00000109107|230|;
cytokine activity	GO:0005125	molecular function	9606	2	171	0.0991523	0.152972	HMGB1; MIF;	HMGB1|IDBG-21100|ENSG00000189403|3146|; MIF|IDBG-401910|ENSG00000240972|4282|;
endoplasmic reticulum lumen	GO:0005788	cellular component	9606	2	172	0.100125	0.154151	CALR; PPIB;	CALR|IDBG-31410|ENSG00000179218|811|; PPIB|IDBG-16427|ENSG00000166794|5479|;
microtubule-based process	GO:0007017	biological process	9606	1	35	0.103406	0.15532	TUBA4A;	TUBA4A|IDBG-81457|ENSG00000127824|7277|;
phagocytic vesicle	GO:0045335	cellular component	9606	1	35	0.103406	0.15532	CORO1A;	CORO1A|IDBG-25839|ENSG00000102879|11151|;
phosphoprotein binding	GO:0051219	molecular function	9606	1	35	0.103406	0.15532	YWHAE;	YWHAE|IDBG-14629|ENSG00000108953|7531|;
positive regulation of B cell proliferation	GO:0030890	biological process	9606	1	35	0.103406	0.15532	MIF;	MIF|IDBG-401910|ENSG00000240972|4282|;
positive regulation of nitric oxide biosynthetic process	GO:0045429	biological process	9606	1	35	0.103406	0.15532	HSP90AA1;	HSP90AA1|IDBG-20861|ENSG00000080824|3320|;
cellular response to organic substance	GO:0071310	biological process	9606	1	36	0.106201	0.15855	CALR;	CALR|IDBG-31410|ENSG00000179218|811|;
centromere-specific nucleosome assembly	GO:0034080	biological process	9606	1	36	0.106201	0.15855	NPM1;	NPM1|IDBG-57453|ENSG00000181163|4869|;
reactive oxygen species metabolic process	GO:0072593	biological process	9606	1	36	0.106201	0.15855	SOD1;	SOD1|IDBG-1609|ENSG00000142168|6647|;
cellular response to calcium ion	GO:0071277	biological process	9606	1	37	0.108987	0.160761	CACYBP;	CACYBP|IDBG-104961|ENSG00000116161|27101|;
glutathione metabolic process	GO:0006749	biological process	9606	1	37	0.108987	0.160761	SOD1;	SOD1|IDBG-1609|ENSG00000142168|6647|;
neuron apoptotic process	GO:0051402	biological process	9606	1	37	0.108987	0.160761	GAPDH;	GAPDH|IDBG-14270|ENSG00000111640|2597|;
protein self-association	GO:0043621	molecular function	9606	1	37	0.108987	0.160761	MDH2;	MDH2|IDBG-22995|ENSG00000146701|4191|;
sarcoplasmic reticulum	GO:0016529	cellular component	9606	1	37	0.108987	0.160761	CALR;	CALR|IDBG-31410|ENSG00000179218|811|;
cell proliferation	GO:0008283	biological process	9606	3	370	0.108026	0.16095	MIF; RPL23A; XRCC5;	MIF|IDBG-401910|ENSG00000240972|4282|; RPL23A|IDBG-37482|ENSG00000198242|26809,6147|; XRCC5|IDBG-80616|ENSG00000079246|7520|;
phagocytosis	GO:0006909	biological process	9606	1	38	0.111764	0.164202	CORO1A;	CORO1A|IDBG-25839|ENSG00000102879|11151|;
positive regulation of cysteine-type endopeptidase activity involved in apoptotic process	GO:0043280	biological process	9606	1	38	0.111764	0.164202	HMGB1;	HMGB1|IDBG-21100|ENSG00000189403|3146|;
NADP binding	GO:0050661	molecular function	9606	1	39	0.114533	0.166942	GAPDH;	GAPDH|IDBG-14270|ENSG00000111640|2597|;
embryo implantation	GO:0007566	biological process	9606	1	39	0.114533	0.166942	SOD1;	SOD1|IDBG-1609|ENSG00000142168|6647|;
positive regulation of interferon-gamma production	GO:0032729	biological process	9606	1	39	0.114533	0.166942	HSPD1;	HSPD1|IDBG-77925|ENSG00000144381|3329|;
response to nutrient levels	GO:0031667	biological process	9606	1	39	0.114533	0.166942	SOD1;	SOD1|IDBG-1609|ENSG00000142168|6647|;
androgen receptor binding	GO:0050681	molecular function	9606	1	40	0.117293	0.168638	CALR;	CALR|IDBG-31410|ENSG00000179218|811|;
base-excision repair	GO:0006284	biological process	9606	1	40	0.117293	0.168638	HMGA1;	HMGA1|IDBG-83311|ENSG00000137309|3159|;
mitochondrial nucleoid	GO:0042645	cellular component	9606	1	40	0.117293	0.168638	SLC25A5;	SLC25A5|IDBG-83661|ENSG00000005022|292|;
protein targeting	GO:0006605	biological process	9606	1	40	0.117293	0.168638	YWHAE;	YWHAE|IDBG-14629|ENSG00000108953|7531|;
response to heat	GO:0009408	biological process	9606	1	40	0.117293	0.168638	SOD1;	SOD1|IDBG-1609|ENSG00000142168|6647|;
retina homeostasis	GO:0001895	biological process	9606	1	40	0.117293	0.168638	SOD1;	SOD1|IDBG-1609|ENSG00000142168|6647|;
magnesium ion binding	GO:0000287	molecular function	9606	2	188	0.116047	0.168817	ENO1; PKM2;	ENO1|IDBG-88402|ENSG00000074800|2023|; PKM2|IDBG-20117|ENSG00000067225|5315|;
erythrocyte differentiation	GO:0030218	biological process	9606	1	41	0.120045	0.171261	RPS19;	RPS19|IDBG-53332|ENSG00000105372|6223|;
negative regulation of cell death	GO:0060548	biological process	9606	1	41	0.120045	0.171261	CACYBP;	CACYBP|IDBG-104961|ENSG00000116161|27101|;
positive regulation of interleukin-6 production	GO:0032755	biological process	9606	1	41	0.120045	0.171261	HSPD1;	HSPD1|IDBG-77925|ENSG00000144381|3329|;
thymus development	GO:0048538	biological process	9606	1	41	0.120045	0.171261	SOD1;	SOD1|IDBG-1609|ENSG00000142168|6647|;
positive regulation of gene expression	GO:0010628	biological process	9606	2	193	0.12115	0.172504	CALR; MSN;	CALR|IDBG-31410|ENSG00000179218|811|; MSN|IDBG-73422|ENSG00000147065|4478|;
actin cytoskeleton reorganization	GO:0031532	biological process	9606	1	42	0.122789	0.173501	MYH9;	MYH9|IDBG-5777|ENSG00000100345|4627|;
cleavage furrow	GO:0032154	cellular component	9606	1	42	0.122789	0.173501	MYH9;	MYH9|IDBG-5777|ENSG00000100345|4627|;
ovarian follicle development	GO:0001541	biological process	9606	1	42	0.122789	0.173501	SOD1;	SOD1|IDBG-1609|ENSG00000142168|6647|;
oxidoreductase activity, acting on the CH-OH group of donors, NAD or NADP as acceptor	GO:0016616	molecular function	9606	1	42	0.122789	0.173501	MDH2;	MDH2|IDBG-22995|ENSG00000146701|4191|;
peptidyl-prolyl cis-trans isomerase activity	GO:0003755	molecular function	9606	1	44	0.12825	0.179843	PPIB;	PPIB|IDBG-16427|ENSG00000166794|5479|;
placenta development	GO:0001890	biological process	9606	1	44	0.12825	0.179843	SOD1;	SOD1|IDBG-1609|ENSG00000142168|6647|;
protein peptidyl-prolyl isomerization	GO:0000413	biological process	9606	1	44	0.12825	0.179843	PPIB;	PPIB|IDBG-16427|ENSG00000166794|5479|;
termination of G-protein coupled receptor signaling pathway	GO:0038032	biological process	9606	1	44	0.12825	0.179843	MYH9;	MYH9|IDBG-5777|ENSG00000100345|4627|;
DNA duplex unwinding	GO:0032508	biological process	9606	1	45	0.130969	0.181928	XRCC5;	XRCC5|IDBG-80616|ENSG00000079246|7520|;
NAD binding	GO:0051287	molecular function	9606	1	45	0.130969	0.181928	GAPDH;	GAPDH|IDBG-14270|ENSG00000111640|2597|;
ligand-dependent nuclear receptor transcription coactivator activity	GO:0030374	molecular function	9606	1	45	0.130969	0.181928	HMGA1;	HMGA1|IDBG-83311|ENSG00000137309|3159|;
positive regulation of translation	GO:0045727	biological process	9606	1	45	0.130969	0.181928	NPM1;	NPM1|IDBG-57453|ENSG00000181163|4869|;
signal transduction	GO:0007165	biological process	9606	7	1368	0.130891	0.183198	HNRNPK; HSP90AA1; MYH9; NPM1; S100A11; S100A6; STMN1;	HNRNPK|IDBG-73948|ENSG00000165119|3190|; HSP90AA1|IDBG-20861|ENSG00000080824|3320|; MYH9|IDBG-5777|ENSG00000100345|4627|; NPM1|IDBG-57453|ENSG00000181163|4869|; S100A11|IDBG-102459|ENSG00000163191|6282|; S100A6|IDBG-102681|ENSG00000197956|6277|; STMN1|IDBG-94424|ENSG00000117632|3925|;
actin filament	GO:0005884	cellular component	9606	1	46	0.133679	0.183281	CORO1A;	CORO1A|IDBG-25839|ENSG00000102879|11151|;
embryo development	GO:0009790	biological process	9606	1	46	0.133679	0.183281	ATP5A1;	ATP5A1|IDBG-2902|ENSG00000152234|498|;
extrinsic component of membrane	GO:0019898	cellular component	9606	1	46	0.133679	0.183281	MSN;	MSN|IDBG-73422|ENSG00000147065|4478|;
hippocampus development	GO:0021766	biological process	9606	1	46	0.133679	0.183281	YWHAE;	YWHAE|IDBG-14629|ENSG00000108953|7531|;
microvillus	GO:0005902	cellular component	9606	1	46	0.133679	0.183281	MSN;	MSN|IDBG-73422|ENSG00000147065|4478|;
response to hydrogen peroxide	GO:0042542	biological process	9606	1	46	0.133679	0.183281	SOD1;	SOD1|IDBG-1609|ENSG00000142168|6647|;
negative regulation of cell proliferation	GO:0008285	biological process	9606	3	406	0.132381	0.183545	HMGA1; NPM1; S100A11;	HMGA1|IDBG-83311|ENSG00000137309|3159|; NPM1|IDBG-57453|ENSG00000181163|4869|; S100A11|IDBG-102459|ENSG00000163191|6282|;
DNA catabolic process, endonucleolytic	GO:0000737	biological process	9606	1	47	0.13638	0.185267	HMGA1;	HMGA1|IDBG-83311|ENSG00000137309|3159|;
neuromuscular junction	GO:0031594	cellular component	9606	1	47	0.13638	0.185267	MYH9;	MYH9|IDBG-5777|ENSG00000100345|4627|;
positive regulation of MAP kinase activity	GO:0043406	biological process	9606	1	47	0.13638	0.185267	MIF;	MIF|IDBG-401910|ENSG00000240972|4282|;
protein deubiquitination	GO:0016579	biological process	9606	1	47	0.13638	0.185267	USP35;	USP35|IDBG-65949|ENSG00000118369|57558|;
proton transport	GO:0015992	biological process	9606	1	47	0.13638	0.185267	ATP5A1;	ATP5A1|IDBG-2902|ENSG00000152234|498|;
protein complex binding	GO:0032403	molecular function	9606	2	208	0.136777	0.185465	PPIB; YWHAE;	PPIB|IDBG-16427|ENSG00000166794|5479|; YWHAE|IDBG-14629|ENSG00000108953|7531|;
cell adhesion molecule binding	GO:0050839	molecular function	9606	1	48	0.139074	0.186525	MSN;	MSN|IDBG-73422|ENSG00000147065|4478|;
cellular component disassembly involved in execution phase of apoptosis	GO:0006921	biological process	9606	1	48	0.139074	0.186525	HMGB1;	HMGB1|IDBG-21100|ENSG00000189403|3146|;
myosin complex	GO:0016459	cellular component	9606	1	48	0.139074	0.186525	MYH9;	MYH9|IDBG-5777|ENSG00000100345|4627|;
platelet alpha granule lumen	GO:0031093	cellular component	9606	1	48	0.139074	0.186525	ALDOA;	ALDOA|IDBG-25500|ENSG00000149925|226|;
protein oligomerization	GO:0051259	biological process	9606	1	48	0.139074	0.186525	NPM1;	NPM1|IDBG-57453|ENSG00000181163|4869|;
substantia nigra development	GO:0021762	biological process	9606	1	48	0.139074	0.186525	YWHAE;	YWHAE|IDBG-14629|ENSG00000108953|7531|;
mitotic cell cycle	GO:0000278	biological process	9606	3	416	0.139468	0.186715	HSP90AA1; TUBA4A; YWHAE;	HSP90AA1|IDBG-20861|ENSG00000080824|3320|; TUBA4A|IDBG-81457|ENSG00000127824|7277|; YWHAE|IDBG-14629|ENSG00000108953|7531|;
bone development	GO:0060348	biological process	9606	1	49	0.141759	0.189097	PPIB;	PPIB|IDBG-16427|ENSG00000166794|5479|;
glycoprotein binding	GO:0001948	molecular function	9606	1	49	0.141759	0.189097	CALR;	CALR|IDBG-31410|ENSG00000179218|811|;
brain development	GO:0007420	biological process	9606	2	214	0.143151	0.19061	STMN1; XRCC5;	STMN1|IDBG-94424|ENSG00000117632|3925|; XRCC5|IDBG-80616|ENSG00000079246|7520|;
T cell activation	GO:0042110	biological process	9606	1	50	0.144436	0.19163	HSPD1;	HSPD1|IDBG-77925|ENSG00000144381|3329|;
phagocytic vesicle membrane	GO:0030670	cellular component	9606	1	50	0.144436	0.19163	CORO1A;	CORO1A|IDBG-25839|ENSG00000102879|11151|;
cerebral cortex development	GO:0021987	biological process	9606	1	51	0.147104	0.192749	YWHAE;	YWHAE|IDBG-14629|ENSG00000108953|7531|;
kinesin complex	GO:0005871	cellular component	9606	1	51	0.147104	0.192749	YWHAE;	YWHAE|IDBG-14629|ENSG00000108953|7531|;
lipid particle	GO:0005811	cellular component	9606	1	51	0.147104	0.192749	GAPDH;	GAPDH|IDBG-14270|ENSG00000111640|2597|;
negative regulation of neuron differentiation	GO:0045665	biological process	9606	1	51	0.147104	0.192749	CALR;	CALR|IDBG-31410|ENSG00000179218|811|;
organ regeneration	GO:0031100	biological process	9606	1	51	0.147104	0.192749	ALDOC;	ALDOC|IDBG-36924|ENSG00000109107|230|;
transferase activity, transferring acyl groups other than amino-acyl groups	GO:0016747	molecular function	9606	1	51	0.147104	0.192749	VAT1;	VAT1|IDBG-52100|ENSG00000108828|10493|;
axon	GO:0030424	cellular component	9606	2	218	0.147435	0.19284	ALDOC; YWHAE;	ALDOC|IDBG-36924|ENSG00000109107|230|; YWHAE|IDBG-14629|ENSG00000108953|7531|;
angiogenesis	GO:0001525	biological process	9606	2	217	0.146361	0.193837	MYH9; NCL;	MYH9|IDBG-5777|ENSG00000100345|4627|; NCL|IDBG-83089|ENSG00000115053|4691|;
copper ion binding	GO:0005507	molecular function	9606	1	52	0.149765	0.194853	SOD1;	SOD1|IDBG-1609|ENSG00000142168|6647|;
stress fiber	GO:0001725	cellular component	9606	1	52	0.149765	0.194853	MYH9;	MYH9|IDBG-5777|ENSG00000100345|4627|;
transcriptional repressor complex	GO:0017053	cellular component	9606	1	52	0.149765	0.194853	HMGB1;	HMGB1|IDBG-21100|ENSG00000189403|3146|;
intermediate filament cytoskeleton	GO:0045111	cellular component	9606	1	53	0.152417	0.197955	CCT8;	CCT8|IDBG-1301|ENSG00000156261|10694|;
regulation of growth	GO:0040008	biological process	9606	1	55	0.157698	0.204454	TKT;	TKT|IDBG-40133|ENSG00000163931|7086|;
coated pit	GO:0005905	cellular component	9606	1	56	0.160326	0.206772	HSPD1;	HSPD1|IDBG-77925|ENSG00000144381|3329|;
p53 binding	GO:0002039	molecular function	9606	1	56	0.160326	0.206772	HSPD1;	HSPD1|IDBG-77925|ENSG00000144381|3329|;
positive regulation of peptidyl-serine phosphorylation	GO:0033138	biological process	9606	1	56	0.160326	0.206772	MIF;	MIF|IDBG-401910|ENSG00000240972|4282|;
cytokinesis	GO:0000910	biological process	9606	1	57	0.162946	0.209421	MYH9;	MYH9|IDBG-5777|ENSG00000100345|4627|;
positive regulation of T cell proliferation	GO:0042102	biological process	9606	1	57	0.162946	0.209421	CORO1A;	CORO1A|IDBG-25839|ENSG00000102879|11151|;
intrinsic apoptotic signaling pathway	GO:0097193	biological process	9606	1	58	0.165558	0.212408	YWHAE;	YWHAE|IDBG-14629|ENSG00000108953|7531|;
extracellular matrix	GO:0031012	cellular component	9606	2	236	0.167026	0.213921	CALR; SOD1;	CALR|IDBG-31410|ENSG00000179218|811|; SOD1|IDBG-1609|ENSG00000142168|6647|;
transcription coactivator activity	GO:0003713	molecular function	9606	2	237	0.168128	0.214959	NACA; NPM1;	NACA|IDBG-41511|ENSG00000196531|101928149,4666|; NPM1|IDBG-57453|ENSG00000181163|4869|;
oxidation-reduction process	GO:0055114	biological process	9606	4	693	0.168691	0.215307	GAPDH; MDH2; SOD1; VAT1;	GAPDH|IDBG-14270|ENSG00000111640|2597|; MDH2|IDBG-22995|ENSG00000146701|4191|; SOD1|IDBG-1609|ENSG00000142168|6647|; VAT1|IDBG-52100|ENSG00000108828|10493|;
filopodium	GO:0030175	cellular component	9606	1	60	0.170757	0.217568	MSN;	MSN|IDBG-73422|ENSG00000147065|4478|;
collagen binding	GO:0005518	molecular function	9606	1	61	0.173345	0.220486	PPIB;	PPIB|IDBG-16427|ENSG00000166794|5479|;
regulation of blood pressure	GO:0008217	biological process	9606	1	63	0.178497	0.22626	SOD1;	SOD1|IDBG-1609|ENSG00000142168|6647|;
response to cytokine	GO:0034097	biological process	9606	1	63	0.178497	0.22626	CORO1A;	CORO1A|IDBG-25839|ENSG00000102879|11151|;
cellular iron ion homeostasis	GO:0006879	biological process	9606	1	64	0.181062	0.228335	SOD1;	SOD1|IDBG-1609|ENSG00000142168|6647|;
double-strand break repair	GO:0006302	biological process	9606	1	64	0.181062	0.228335	XRCC5;	XRCC5|IDBG-80616|ENSG00000079246|7520|;
motor activity	GO:0003774	molecular function	9606	1	64	0.181062	0.228335	MYH9;	MYH9|IDBG-5777|ENSG00000100345|4627|;
protein localization	GO:0008104	biological process	9606	1	65	0.183618	0.231165	NPM1;	NPM1|IDBG-57453|ENSG00000181163|4869|;
calcium ion binding	GO:0005509	molecular function	9606	4	718	0.184061	0.231329	CALR; S100A11; S100A4; S100A6;	CALR|IDBG-31410|ENSG00000179218|811|; S100A11|IDBG-102459|ENSG00000163191|6282|; S100A4|IDBG-102693|ENSG00000196154|6275|; S100A6|IDBG-102681|ENSG00000197956|6277|;
RNA splicing	GO:0008380	biological process	9606	2	252	0.184803	0.231867	HNRNPK; SYNCRIP;	HNRNPK|IDBG-73948|ENSG00000165119|3190|; SYNCRIP|IDBG-94027|ENSG00000135316|10492|;
mitochondrial intermembrane space	GO:0005758	cellular component	9606	1	66	0.186166	0.232787	SOD1;	SOD1|IDBG-1609|ENSG00000142168|6647|;
positive regulation of type I interferon production	GO:0032481	biological process	9606	1	66	0.186166	0.232787	XRCC5;	XRCC5|IDBG-80616|ENSG00000079246|7520|;
activation of signaling protein activity involved in unfolded protein response	GO:0006987	biological process	9606	1	68	0.19124	0.237125	CALR;	CALR|IDBG-31410|ENSG00000179218|811|;
chromosome segregation	GO:0007059	biological process	9606	1	68	0.19124	0.237125	SLC25A5;	SLC25A5|IDBG-83661|ENSG00000005022|292|;
telomere maintenance	GO:0000723	biological process	9606	1	68	0.19124	0.237125	XRCC5;	XRCC5|IDBG-80616|ENSG00000079246|7520|;
transmembrane transporter activity	GO:0022857	molecular function	9606	1	68	0.19124	0.237125	ATP5A1;	ATP5A1|IDBG-2902|ENSG00000152234|498|;
blood coagulation	GO:0007596	biological process	9606	3	483	0.189962	0.237132	ALDOA; SOD1; TUBA4A;	ALDOA|IDBG-25500|ENSG00000149925|226|; SOD1|IDBG-1609|ENSG00000142168|6647|; TUBA4A|IDBG-81457|ENSG00000127824|7277|;
extracellular region	GO:0005576	cellular component	9606	7	1525	0.193697	0.239769	ALDOA; CALR; HMGB1; HSP90AA1; MIF; SOD1; TUBA4A;	ALDOA|IDBG-25500|ENSG00000149925|226|; CALR|IDBG-31410|ENSG00000179218|811|; HMGB1|IDBG-21100|ENSG00000189403|3146|; HSP90AA1|IDBG-20861|ENSG00000080824|3320|; MIF|IDBG-401910|ENSG00000240972|4282|; SOD1|IDBG-1609|ENSG00000142168|6647|; TUBA4A|IDBG-81457|ENSG00000127824|7277|;
ubiquitin-specific protease activity	GO:0004843	molecular function	9606	1	70	0.196282	0.242563	USP35;	USP35|IDBG-65949|ENSG00000118369|57558|;
acrosomal vesicle	GO:0001669	cellular component	9606	1	71	0.198792	0.244438	CALR;	CALR|IDBG-31410|ENSG00000179218|811|;
positive regulation of catalytic activity	GO:0043085	biological process	9606	1	71	0.198792	0.244438	SOD1;	SOD1|IDBG-1609|ENSG00000142168|6647|;
transferase activity	GO:0016740	molecular function	9606	1	71	0.198792	0.244438	SRM;	SRM|IDBG-89203|ENSG00000116649|6723|;
histone binding	GO:0042393	molecular function	9606	1	73	0.203788	0.250165	NPM1;	NPM1|IDBG-57453|ENSG00000181163|4869|;
transcription factor binding	GO:0008134	molecular function	9606	2	270	0.205117	0.251379	HMGA1; HMGB1;	HMGA1|IDBG-83311|ENSG00000137309|3159|; HMGB1|IDBG-21100|ENSG00000189403|3146|;
antigen processing and presentation of exogenous peptide antigen via MHC class I, TAP-dependent	GO:0002479	biological process	9606	1	75	0.208754	0.255412	CALR;	CALR|IDBG-31410|ENSG00000179218|811|;
histone deacetylase binding	GO:0042826	molecular function	9606	1	76	0.211225	0.257583	YWHAE;	YWHAE|IDBG-14629|ENSG00000108953|7531|;
microtubule cytoskeleton organization	GO:0000226	biological process	9606	1	76	0.211225	0.257583	GAPDH;	GAPDH|IDBG-14270|ENSG00000111640|2597|;
integrin-mediated signaling pathway	GO:0007229	biological process	9606	1	78	0.216145	0.262284	MYH9;	MYH9|IDBG-5777|ENSG00000100345|4627|;
ion channel binding	GO:0044325	molecular function	9606	1	78	0.216145	0.262284	YWHAE;	YWHAE|IDBG-14629|ENSG00000108953|7531|;
response to estradiol	GO:0032355	biological process	9606	1	78	0.216145	0.262284	CALR;	CALR|IDBG-31410|ENSG00000179218|811|;
signal transducer activity	GO:0004871	molecular function	9606	2	280	0.216513	0.2623	MYH9; STMN1;	MYH9|IDBG-5777|ENSG00000100345|4627|; STMN1|IDBG-94424|ENSG00000117632|3925|;
antigen processing and presentation of exogenous peptide antigen via MHC class I	GO:0042590	biological process	9606	1	79	0.218594	0.263955	CALR;	CALR|IDBG-31410|ENSG00000179218|811|;
positive regulation of peptidyl-tyrosine phosphorylation	GO:0050731	biological process	9606	1	79	0.218594	0.263955	MIF;	MIF|IDBG-401910|ENSG00000240972|4282|;
MyD88-dependent toll-like receptor signaling pathway	GO:0002755	biological process	9606	1	81	0.223468	0.268963	HSPD1;	HSPD1|IDBG-77925|ENSG00000144381|3329|;
ubiquitinyl hydrolase activity	GO:0036459	molecular function	9606	1	81	0.223468	0.268963	USP35;	USP35|IDBG-65949|ENSG00000118369|57558|;
Fc-gamma receptor signaling pathway involved in phagocytosis	GO:0038096	biological process	9606	1	82	0.225895	0.271441	HSP90AA1;	HSP90AA1|IDBG-20861|ENSG00000080824|3320|;
cell projection	GO:0042995	cellular component	9606	1	85	0.233128	0.278773	HNRNPK;	HNRNPK|IDBG-73948|ENSG00000165119|3190|;
negative regulation of catalytic activity	GO:0043086	biological process	9606	1	85	0.233128	0.278773	RNH1;	RNH1|IDBG-16724|ENSG00000023191|6050|;
regulation of insulin secretion	GO:0050796	biological process	9606	1	85	0.233128	0.278773	SLC25A5;	SLC25A5|IDBG-83661|ENSG00000005022|292|;
cellular calcium ion homeostasis	GO:0006874	biological process	9606	1	86	0.235525	0.281184	CALR;	CALR|IDBG-31410|ENSG00000179218|811|;
endoplasmic reticulum unfolded protein response	GO:0030968	biological process	9606	1	87	0.237914	0.283121	CALR;	CALR|IDBG-31410|ENSG00000179218|811|;
locomotory behavior	GO:0007626	biological process	9606	1	87	0.237914	0.283121	SOD1;	SOD1|IDBG-1609|ENSG00000142168|6647|;
DNA repair	GO:0006281	biological process	9606	2	311	0.252158	0.298629	NPM1; XRCC5;	NPM1|IDBG-57453|ENSG00000181163|4869|; XRCC5|IDBG-80616|ENSG00000079246|7520|;
cysteine-type peptidase activity	GO:0008234	molecular function	9606	1	93	0.252095	0.299034	USP35;	USP35|IDBG-65949|ENSG00000118369|57558|;
response to ethanol	GO:0045471	biological process	9606	1	93	0.252095	0.299034	SOD1;	SOD1|IDBG-1609|ENSG00000142168|6647|;
apical part of cell	GO:0045177	cellular component	9606	1	95	0.256764	0.303598	MSN;	MSN|IDBG-73422|ENSG00000147065|4478|;
oxidoreductase activity	GO:0016491	molecular function	9606	2	316	0.257934	0.304494	MDH2; VAT1;	MDH2|IDBG-22995|ENSG00000146701|4191|; VAT1|IDBG-52100|ENSG00000108828|10493|;
integrin binding	GO:0005178	molecular function	9606	1	96	0.259088	0.305369	CALR;	CALR|IDBG-31410|ENSG00000179218|811|;
protein N-linked glycosylation via asparagine	GO:0018279	biological process	9606	1	97	0.261405	0.307609	CALR;	CALR|IDBG-31410|ENSG00000179218|811|;
antigen processing and presentation of peptide antigen via MHC class I	GO:0002474	biological process	9606	1	99	0.266017	0.312538	CALR;	CALR|IDBG-31410|ENSG00000179218|811|;
activation of MAPK activity	GO:0000187	biological process	9606	1	101	0.270601	0.317419	SOD1;	SOD1|IDBG-1609|ENSG00000142168|6647|;
negative regulation of gene expression	GO:0010629	biological process	9606	1	102	0.272882	0.319588	MIF;	MIF|IDBG-401910|ENSG00000240972|4282|;
single organismal cell-cell adhesion	GO:0016337	biological process	9606	1	103	0.275156	0.321741	MYH9;	MYH9|IDBG-5777|ENSG00000100345|4627|;
receptor binding	GO:0005102	molecular function	9606	2	333	0.277586	0.322541	MIF; MSN;	MIF|IDBG-401910|ENSG00000240972|4282|; MSN|IDBG-73422|ENSG00000147065|4478|;
calcium ion transport	GO:0006816	biological process	9606	1	104	0.277424	0.32286	CORO1A;	CORO1A|IDBG-25839|ENSG00000102879|11151|;
neuron projection development	GO:0031175	biological process	9606	1	104	0.277424	0.32286	HMGB1;	HMGB1|IDBG-21100|ENSG00000189403|3146|;
respiratory electron transport chain	GO:0022904	biological process	9606	1	104	0.277424	0.32286	ATP5A1;	ATP5A1|IDBG-2902|ENSG00000152234|498|;
axon guidance	GO:0007411	biological process	9606	2	336	0.281054	0.326058	HSP90AA1; MYH9;	HSP90AA1|IDBG-20861|ENSG00000080824|3320|; MYH9|IDBG-5777|ENSG00000100345|4627|;
neuron migration	GO:0001764	biological process	9606	1	108	0.286423	0.331766	YWHAE;	YWHAE|IDBG-14629|ENSG00000108953|7531|;
nucleocytoplasmic transport	GO:0006913	biological process	9606	1	114	0.299717	0.346079	NPM1;	NPM1|IDBG-57453|ENSG00000181163|4869|;
positive regulation of ERK1 and ERK2 cascade	GO:0070374	biological process	9606	1	114	0.299717	0.346079	MIF;	MIF|IDBG-401910|ENSG00000240972|4282|;
apoptotic signaling pathway	GO:0097190	biological process	9606	1	115	0.301908	0.347524	YWHAE;	YWHAE|IDBG-14629|ENSG00000108953|7531|;
cytoplasmic vesicle membrane	GO:0030659	cellular component	9606	1	115	0.301908	0.347524	YWHAE;	YWHAE|IDBG-14629|ENSG00000108953|7531|;
negative regulation of transcription from RNA polymerase II promoter	GO:0000122	biological process	9606	3	619	0.302816	0.348026	CALR; ENO1; HMGB1;	CALR|IDBG-31410|ENSG00000179218|811|; ENO1|IDBG-88402|ENSG00000074800|2023|; HMGB1|IDBG-21100|ENSG00000189403|3146|;
centrosome	GO:0005813	cellular component	9606	2	359	0.307591	0.352965	CCT8; NPM1;	CCT8|IDBG-1301|ENSG00000156261|10694|; NPM1|IDBG-57453|ENSG00000181163|4869|;
mitochondrial outer membrane	GO:0005741	cellular component	9606	1	118	0.308443	0.353395	VAT1;	VAT1|IDBG-52100|ENSG00000108828|10493|;
negative regulation of cell growth	GO:0030308	biological process	9606	1	120	0.312766	0.357793	ENO1;	ENO1|IDBG-88402|ENSG00000074800|2023|;
blood microparticle	GO:0072562	cellular component	9606	1	122	0.317063	0.361589	MSN;	MSN|IDBG-73422|ENSG00000147065|4478|;
spindle	GO:0005819	cellular component	9606	1	122	0.317063	0.361589	MYH9;	MYH9|IDBG-5777|ENSG00000100345|4627|;
response to oxidative stress	GO:0006979	biological process	9606	1	123	0.319201	0.363467	SOD1;	SOD1|IDBG-1609|ENSG00000142168|6647|;
apoptotic process	GO:0006915	biological process	9606	3	639	0.319952	0.363761	ALDOC; HMGB1; YWHAE;	ALDOC|IDBG-36924|ENSG00000109107|230|; HMGB1|IDBG-21100|ENSG00000189403|3146|; YWHAE|IDBG-14629|ENSG00000108953|7531|;
positive regulation of NF-kappaB transcription factor activity	GO:0051092	biological process	9606	1	125	0.323458	0.367182	NPM1;	NPM1|IDBG-57453|ENSG00000181163|4869|;
response to organic cyclic compound	GO:0014070	biological process	9606	1	127	0.327689	0.371415	ALDOC;	ALDOC|IDBG-36924|ENSG00000109107|230|;
cell cycle arrest	GO:0007050	biological process	9606	1	128	0.329795	0.373229	CALR;	CALR|IDBG-31410|ENSG00000179218|811|;
lamellipodium	GO:0030027	cellular component	9606	1	129	0.331894	0.373887	CORO1A;	CORO1A|IDBG-25839|ENSG00000102879|11151|;
negative regulation of neuron apoptotic process	GO:0043524	biological process	9606	1	129	0.331894	0.373887	SOD1;	SOD1|IDBG-1609|ENSG00000142168|6647|;
cytoskeleton	GO:0005856	cellular component	9606	2	380	0.331675	0.374783	ALDOC; MSN;	ALDOC|IDBG-36924|ENSG00000109107|230|; MSN|IDBG-73422|ENSG00000147065|4478|;
sensory perception of sound	GO:0007605	biological process	9606	1	130	0.333987	0.375672	SOD1;	SOD1|IDBG-1609|ENSG00000142168|6647|;
focal adhesion	GO:0005925	cellular component	9606	1	131	0.336073	0.376871	MSN;	MSN|IDBG-73422|ENSG00000147065|4478|;
positive regulation of protein phosphorylation	GO:0001934	biological process	9606	1	131	0.336073	0.376871	MIF;	MIF|IDBG-401910|ENSG00000240972|4282|;
nuclear envelope	GO:0005635	cellular component	9606	1	132	0.338153	0.378629	S100A6;	S100A6|IDBG-102681|ENSG00000197956|6277|;
spermatogenesis	GO:0007283	biological process	9606	2	387	0.339658	0.379739	CALR; SOD1;	CALR|IDBG-31410|ENSG00000179218|811|; SOD1|IDBG-1609|ENSG00000142168|6647|;
binding	GO:0005488	molecular function	9606	2	389	0.341934	0.381706	NCL; USP35;	NCL|IDBG-83089|ENSG00000115053|4691|; USP35|IDBG-65949|ENSG00000118369|57558|;
microtubule cytoskeleton	GO:0015630	cellular component	9606	1	136	0.346408	0.386117	GAPDH;	GAPDH|IDBG-14270|ENSG00000111640|2597|;
cilium	GO:0005929	cellular component	9606	1	137	0.348456	0.387232	PKM2;	PKM2|IDBG-20117|ENSG00000067225|5315|;
nuclear chromatin	GO:0000790	cellular component	9606	1	137	0.348456	0.387232	HNRNPK;	HNRNPK|IDBG-73948|ENSG00000165119|3190|;
positive regulation of cell migration	GO:0030335	biological process	9606	1	138	0.350498	0.388916	CORO1A;	CORO1A|IDBG-25839|ENSG00000102879|11151|;
chromatin organization	GO:0006325	biological process	9606	1	140	0.354563	0.392836	HIST1H2BO;	HIST1H2BO|IDBG-776782|ENSG00000274641|8348|;
cytoplasmic vesicle	GO:0031410	cellular component	9606	1	141	0.356585	0.394486	SOD1;	SOD1|IDBG-1609|ENSG00000142168|6647|;
intracellular membrane-bounded organelle	GO:0043231	cellular component	9606	2	411	0.366808	0.405189	CALR; HSPD1;	CALR|IDBG-31410|ENSG00000179218|811|; HSPD1|IDBG-77925|ENSG00000144381|3329|;
intracellular signal transduction	GO:0035556	biological process	9606	2	420	0.376887	0.415082	STMN1; YWHAE;	STMN1|IDBG-94424|ENSG00000117632|3925|; YWHAE|IDBG-14629|ENSG00000108953|7531|;
actin cytoskeleton organization	GO:0030036	biological process	9606	1	151	0.376475	0.415246	CORO1A;	CORO1A|IDBG-25839|ENSG00000102879|11151|;
membrane organization	GO:0061024	biological process	9606	1	152	0.37843	0.41616	YWHAE;	YWHAE|IDBG-14629|ENSG00000108953|7531|;
RNA polymerase II core promoter proximal region sequence-specific DNA binding transcription factor activity involved in positive regulation of transcription	GO:0001077	molecular function	9606	1	156	0.386191	0.421559	HNRNPK;	HNRNPK|IDBG-73948|ENSG00000165119|3190|;
basolateral plasma membrane	GO:0016323	cellular component	9606	1	156	0.386191	0.421559	MSN;	MSN|IDBG-73422|ENSG00000147065|4478|;
iron ion binding	GO:0005506	molecular function	9606	1	156	0.386191	0.421559	CALR;	CALR|IDBG-31410|ENSG00000179218|811|;
regulation of cell proliferation	GO:0042127	biological process	9606	1	156	0.386191	0.421559	MIF;	MIF|IDBG-401910|ENSG00000240972|4282|;
cell migration	GO:0016477	biological process	9606	1	155	0.38426	0.421944	CORO1A;	CORO1A|IDBG-25839|ENSG00000102879|11151|;
positive regulation of I-kappaB kinase/NF-kappaB signaling	GO:0043123	biological process	9606	1	157	0.388117	0.423036	S100A4;	S100A4|IDBG-102693|ENSG00000196154|6275|;
phosphorylation	GO:0016310	biological process	9606	1	160	0.393857	0.42803	PKM2;	PKM2|IDBG-20117|ENSG00000067225|5315|;
response to hypoxia	GO:0001666	biological process	9606	1	160	0.393857	0.42803	ALDOC;	ALDOC|IDBG-36924|ENSG00000109107|230|;
early endosome	GO:0005769	cellular component	9606	1	163	0.399545	0.433574	HSPD1;	HSPD1|IDBG-77925|ENSG00000144381|3329|;
microtubule binding	GO:0008017	molecular function	9606	1	166	0.40518	0.439044	GAPDH;	GAPDH|IDBG-14270|ENSG00000111640|2597|;
cell-cell junction	GO:0005911	cellular component	9606	1	168	0.408908	0.442435	CORO1A;	CORO1A|IDBG-25839|ENSG00000102879|11151|;
calmodulin binding	GO:0005516	molecular function	9606	1	172	0.416295	0.449769	MYH9;	MYH9|IDBG-5777|ENSG00000100345|4627|;
RNA polymerase II core promoter proximal region sequence-specific DNA binding	GO:0000978	molecular function	9606	1	174	0.419954	0.45306	HNRNPK;	HNRNPK|IDBG-73948|ENSG00000165119|3190|;
endoplasmic reticulum	GO:0005783	cellular component	9606	3	760	0.423032	0.455052	CALR; PPIB; SYNCRIP;	CALR|IDBG-31410|ENSG00000179218|811|; PPIB|IDBG-16427|ENSG00000166794|5479|; SYNCRIP|IDBG-94027|ENSG00000135316|10492|;
positive regulation of cell proliferation	GO:0008284	biological process	9606	2	462	0.423028	0.455711	CALR; SLC25A5;	CALR|IDBG-31410|ENSG00000179218|811|; SLC25A5|IDBG-83661|ENSG00000005022|292|;
transcription regulatory region DNA binding	GO:0044212	molecular function	9606	1	181	0.432586	0.464652	XRCC5;	XRCC5|IDBG-80616|ENSG00000079246|7520|;
nuclear membrane	GO:0031965	cellular component	9606	1	182	0.434368	0.465889	CAPG;	CAPG|IDBG-59043|ENSG00000042493|822|;
carbohydrate binding	GO:0030246	molecular function	9606	1	184	0.437916	0.469014	CALR;	CALR|IDBG-31410|ENSG00000179218|811|;
transcription corepressor activity	GO:0003714	molecular function	9606	1	186	0.441442	0.472106	ENO1;	ENO1|IDBG-88402|ENSG00000074800|2023|;
cellular nitrogen compound metabolic process	GO:0034641	biological process	9606	1	188	0.444946	0.475167	SRM;	SRM|IDBG-89203|ENSG00000116649|6723|;
sequence-specific DNA binding transcription factor activity	GO:0003700	molecular function	9606	4	1104	0.452128	0.480752	ENO1; HMGA1; HMGB1; MYH9;	ENO1|IDBG-88402|ENSG00000074800|2023|; HMGA1|IDBG-83311|ENSG00000137309|3159|; HMGB1|IDBG-21100|ENSG00000189403|3146|; MYH9|IDBG-5777|ENSG00000100345|4627|;
external side of plasma membrane	GO:0009897	cellular component	9606	1	192	0.45189	0.481191	CALR;	CALR|IDBG-31410|ENSG00000179218|811|;
ubiquitin-dependent protein catabolic process	GO:0006511	biological process	9606	1	192	0.45189	0.481191	USP35;	USP35|IDBG-65949|ENSG00000118369|57558|;
post-translational protein modification	GO:0043687	biological process	9606	1	197	0.46045	0.488897	CALR;	CALR|IDBG-31410|ENSG00000179218|811|;
lipid metabolic process	GO:0006629	biological process	9606	1	198	0.462146	0.489292	ATP5A1;	ATP5A1|IDBG-2902|ENSG00000152234|498|;
regulation of apoptotic process	GO:0042981	biological process	9606	1	198	0.462146	0.489292	CALR;	CALR|IDBG-31410|ENSG00000179218|811|;
heart development	GO:0007507	biological process	9606	1	203	0.470549	0.496056	CACYBP;	CACYBP|IDBG-104961|ENSG00000116161|27101|;
protein domain specific binding	GO:0019904	molecular function	9606	1	203	0.470549	0.496056	YWHAE;	YWHAE|IDBG-14629|ENSG00000108953|7531|;
transcription factor complex	GO:0005667	cellular component	9606	1	203	0.470549	0.496056	HMGA1;	HMGA1|IDBG-83311|ENSG00000137309|3159|;
protein transport	GO:0015031	biological process	9606	2	517	0.480776	0.506116	MYH9; NACA;	MYH9|IDBG-5777|ENSG00000100345|4627|; NACA|IDBG-41511|ENSG00000196531|101928149,4666|;
cell death	GO:0008219	biological process	9606	1	214	0.488583	0.513602	SOD1;	SOD1|IDBG-1609|ENSG00000142168|6647|;
ion transmembrane transport	GO:0034220	biological process	9606	1	226	0.507567	0.532802	S100A6;	S100A6|IDBG-102681|ENSG00000197956|6277|;
metabolic process	GO:0008152	biological process	9606	4	1195	0.514604	0.539422	MYH9; SRM; TKT; TPI1;	MYH9|IDBG-5777|ENSG00000100345|4627|; SRM|IDBG-89203|ENSG00000116649|6723|; TKT|IDBG-40133|ENSG00000163931|7086|; TPI1|IDBG-15360|ENSG00000111669|7167|;
cell surface receptor signaling pathway	GO:0007166	biological process	9606	1	238	0.525859	0.550439	MIF;	MIF|IDBG-401910|ENSG00000240972|4282|;
apical plasma membrane	GO:0016324	cellular component	9606	1	243	0.533282	0.555847	MSN;	MSN|IDBG-73422|ENSG00000147065|4478|;
proteinaceous extracellular matrix	GO:0005578	cellular component	9606	1	243	0.533282	0.555847	CALR;	CALR|IDBG-31410|ENSG00000179218|811|;
zinc ion binding	GO:0008270	molecular function	9606	4	1223	0.533222	0.557357	CALR; S100A6; SOD1; VAT1;	CALR|IDBG-31410|ENSG00000179218|811|; S100A6|IDBG-102681|ENSG00000197956|6277|; SOD1|IDBG-1609|ENSG00000142168|6647|; VAT1|IDBG-52100|ENSG00000108828|10493|;
in utero embryonic development	GO:0001701	biological process	9606	1	247	0.539138	0.561159	MYH9;	MYH9|IDBG-5777|ENSG00000100345|4627|;
GTP catabolic process	GO:0006184	biological process	9606	1	272	0.574135	0.595907	TUBA4A;	TUBA4A|IDBG-81457|ENSG00000127824|7277|;
GTPase activity	GO:0003924	molecular function	9606	1	272	0.574135	0.595907	TUBA4A;	TUBA4A|IDBG-81457|ENSG00000127824|7277|;
dendrite	GO:0030425	cellular component	9606	1	273	0.575479	0.596464	RPL28;	RPL28|IDBG-70679|ENSG00000108107|102465483,6158|;
neurotrophin TRK receptor signaling pathway	GO:0048011	biological process	9606	1	277	0.580814	0.601151	YWHAE;	YWHAE|IDBG-14629|ENSG00000108953|7531|;
sequence-specific DNA binding	GO:0043565	molecular function	9606	2	629	0.587046	0.606751	HIST1H2AC; HIST1H2BO;	HIST1H2AC|IDBG-67915|ENSG00000180573|8334|; HIST1H2BO|IDBG-776782|ENSG00000274641|8348|;
plasma membrane	GO:0005886	cellular component	9606	11	3645	0.597002	0.61618	ATP5A1; CORO1A; ENO1; GAPDH; HSP90AA1; HSPD1; MDH2; MSN; MYH9; PKM2; SOD1;	ATP5A1|IDBG-2902|ENSG00000152234|498|; CORO1A|IDBG-25839|ENSG00000102879|11151|; ENO1|IDBG-88402|ENSG00000074800|2023|; GAPDH|IDBG-14270|ENSG00000111640|2597|; HSP90AA1|IDBG-20861|ENSG00000080824|3320|; HSPD1|IDBG-77925|ENSG00000144381|3329|; MDH2|IDBG-22995|ENSG00000146701|4191|; MSN|IDBG-73422|ENSG00000147065|4478|; MYH9|IDBG-5777|ENSG00000100345|4627|; PKM2|IDBG-20117|ENSG00000067225|5315|; SO…
neuronal cell body	GO:0043025	cellular component	9606	1	292	0.60024	0.618657	SOD1;	SOD1|IDBG-1609|ENSG00000142168|6647|;
extracellular matrix organization	GO:0030198	biological process	9606	1	312	0.62477	0.643043	PPIB;	PPIB|IDBG-16427|ENSG00000166794|5479|;
inflammatory response	GO:0006954	biological process	9606	1	315	0.628319	0.645797	MIF;	MIF|IDBG-401910|ENSG00000240972|4282|;
intracellular protein transport	GO:0006886	biological process	9606	1	333	0.648934	0.666058	NPM1;	NPM1|IDBG-57453|ENSG00000181163|4869|;
GTP binding	GO:0005525	molecular function	9606	1	381	0.698568	0.716008	TUBA4A;	TUBA4A|IDBG-81457|ENSG00000127824|7277|;
regulation of transcription from RNA polymerase II promoter	GO:0006357	biological process	9606	1	385	0.702378	0.718916	HMGB1;	HMGB1|IDBG-21100|ENSG00000189403|3146|;
nucleic acid binding	GO:0003676	molecular function	9606	3	1162	0.709296	0.724993	NCL; NPM1; SYNCRIP;	NCL|IDBG-83089|ENSG00000115053|4691|; NPM1|IDBG-57453|ENSG00000181163|4869|; SYNCRIP|IDBG-94027|ENSG00000135316|10492|;
cell junction	GO:0030054	cellular component	9606	1	407	0.722502	0.737471	HNRNPK;	HNRNPK|IDBG-73948|ENSG00000165119|3190|;
transcription, DNA-templated	GO:0006351	biological process	9606	5	1938	0.733719	0.747887	ENO1; HMGA1; HNRNPK; NACA; XRCC5;	ENO1|IDBG-88402|ENSG00000074800|2023|; HMGA1|IDBG-83311|ENSG00000137309|3159|; HNRNPK|IDBG-73948|ENSG00000165119|3190|; NACA|IDBG-41511|ENSG00000196531|101928149,4666|; XRCC5|IDBG-80616|ENSG00000079246|7520|;
positive regulation of transcription from RNA polymerase II promoter	GO:0045944	biological process	9606	2	849	0.747996	0.761389	HMGB1; HNRNPK;	HMGB1|IDBG-21100|ENSG00000189403|3146|; HNRNPK|IDBG-73948|ENSG00000165119|3190|;
cell adhesion	GO:0007155	biological process	9606	1	462	0.767143	0.778735	MYH9;	MYH9|IDBG-5777|ENSG00000100345|4627|;
cell differentiation	GO:0030154	biological process	9606	1	461	0.766399	0.779049	RPS3A;	RPS3A|IDBG-41024|ENSG00000145425|6189,8944|;
multicellular organismal development	GO:0007275	biological process	9606	1	537	0.816831	0.828036	TPI1;	TPI1|IDBG-15360|ENSG00000111669|7167|;
transport	GO:0006810	biological process	9606	1	542	0.819745	0.829851	SLC25A5;	SLC25A5|IDBG-83661|ENSG00000005022|292|;
positive regulation of transcription, DNA-templated	GO:0045893	biological process	9606	1	563	0.831493	0.840593	HMGA1;	HMGA1|IDBG-83311|ENSG00000137309|3159|;
regulation of transcription, DNA-templated	GO:0006355	biological process	9606	4	1898	0.854544	0.862716	CALR; HMGA1; MYH9; NACA;	CALR|IDBG-31410|ENSG00000179218|811|; HMGA1|IDBG-83311|ENSG00000137309|3159|; MYH9|IDBG-5777|ENSG00000100345|4627|; NACA|IDBG-41511|ENSG00000196531|101928149,4666|;
biological_process	GO:0008150	biological process	9606	1	635	0.866338	0.87343	HIST1H2AC;	HIST1H2AC|IDBG-67915|ENSG00000180573|8334|;
molecular_function	GO:0003674	molecular function	9606	1	724	0.899748	0.905877	HIST1H2AC;	HIST1H2AC|IDBG-67915|ENSG00000180573|8334|;
transmembrane transport	GO:0055085	biological process	9606	1	766	0.912515	0.916235	SLC25A5;	SLC25A5|IDBG-83661|ENSG00000005022|292|;
Golgi apparatus	GO:0005794	cellular component	9606	1	765	0.912231	0.917195	CALR;	CALR|IDBG-31410|ENSG00000179218|811|;
integral component of plasma membrane	GO:0005887	cellular component	9606	1	1063	0.966914	0.969538	SLC25A5;	SLC25A5|IDBG-83661|ENSG00000005022|292|;
metal ion binding	GO:0046872	molecular function	9606	2	2146	0.992918	0.994263	SOD1; TKT;	SOD1|IDBG-1609|ENSG00000142168|6647|; TKT|IDBG-40133|ENSG00000163931|7086|;
integral component of membrane	GO:0016021	cellular component	9606	1	4468	1	1	VAT1;	VAT1|IDBG-52100|ENSG00000108828|10493|;

## Sheet: LPS_Upregulate_enrich
Pathway Name	Pathway Id	Source Name	Organism	Pathway uploaded gene count	Genes in InnateDB for this entity	Pathway p-value	Pathway p-value (corrected)	Gene Symbols	Genes (Symbol|IDBG-ID|Ensembl|Entrez|Fold Change|P-Value)
extracellular vesicular exosome	GO:0070062	cellular component	9606	37	2456	1.70061e-26	9.38738e-24	A2M; ACTN4; AHSG; ANXA2; ANXA6; APOA1; ATP5B; CAP1; CAPZA1; CCT6A; CLIC1; FAH; HSP90B1; HSPA9; HSPB1; MTPN; P4HB; PCBP1; PDIA6; PGAM1; PRDX6; PSMD3; RPL14; RPL23; RPL27; RPL34; RPS28; SNRPD3; SNRPE; SUB1; TF; TPI1; TUBA1B; TUBB4B; TUBB; TXN; VCP;	A2M|IDBG-17623|ENSG00000175899|2|; ACTN4|IDBG-49384|ENSG00000130402|81|; AHSG|IDBG-68916|ENSG00000145192|197|; ANXA2|IDBG-14711|ENSG00000182718|302|; ANXA6|IDBG-54213|ENSG00000197043|309|; APOA1|IDBG-72644|ENSG00000118137|335|; ATP5B|IDBG-41395|ENSG00000110955|506|; CAP1|IDBG-96837|ENSG00000131236|10487|; CAPZA1|IDBG-101148|ENSG00000116489|829|; CCT6A|IDBG-17442|ENSG00000146731|908|; CLIC1|IDBG-1…
RNA metabolic process	GO:0016070	biological process	9606	12	254	3.7057e-13	1.02277e-10	HSPB1; PSMD3; RPL14; RPL23; RPL27; RPL34; RPL36; RPL6; RPS28; SET; SNRPD3; SNRPE;	HSPB1|IDBG-23058|ENSG00000106211|3315|; PSMD3|IDBG-46805|ENSG00000108344|102724103,5709|; RPL14|IDBG-27136|ENSG00000188846|9045|; RPL23|IDBG-45005|ENSG00000125691|619505,9349|; RPL27|IDBG-52040|ENSG00000131469|6155|; RPL34|IDBG-33620|ENSG00000109475|6164|; RPL36|IDBG-20425|ENSG00000130255|25873|; RPL6|IDBG-58050|ENSG00000089009|6128|; RPS28|IDBG-301310|ENSG00000233927|6234|; SET|IDBG-88484|ENSG00…
cytosol	GO:0005829	cellular component	9606	26	2642	3.94423e-12	7.25739e-10	A2M; APOA1; CAPZA1; CCT6A; FAH; HSP90B1; HSPB1; MTPN; PGAM1; PRDX6; PSMD3; RPL14; RPL23; RPL27; RPL34; RPL36; RPL6; RPS28; SET; SNRPD3; SNRPE; TPI1; TUBB4B; TUBB; TXN; VCP;	A2M|IDBG-17623|ENSG00000175899|2|; APOA1|IDBG-72644|ENSG00000118137|335|; CAPZA1|IDBG-101148|ENSG00000116489|829|; CCT6A|IDBG-17442|ENSG00000146731|908|; FAH|IDBG-25690|ENSG00000103876|2184|; HSP90B1|IDBG-54092|ENSG00000166598|100500842,7184|; HSPB1|IDBG-23058|ENSG00000106211|3315|; MTPN|IDBG-42874|ENSG00000105887|136319,767558|; PGAM1|IDBG-84719|ENSG00000171314|441531,5223|; PRDX6|IDBG-104872|EN…
poly(A) RNA binding	GO:0044822	molecular function	9606	18	1104	1.24867e-11	1.72317e-09	ACTN4; ANXA2; CCT6A; HSPA9; HSPB1; P4HB; PCBP1; RPL14; RPL23; RPL27; RPL36; RPL6; RPS28; SNRPD3; SUB1; TMSB4X; TXN; VCP;	ACTN4|IDBG-49384|ENSG00000130402|81|; ANXA2|IDBG-14711|ENSG00000182718|302|; CCT6A|IDBG-17442|ENSG00000146731|908|; HSPA9|IDBG-47262|ENSG00000113013|3313|; HSPB1|IDBG-23058|ENSG00000106211|3315|; P4HB|IDBG-72655|ENSG00000185624|5034|; PCBP1|IDBG-55131|ENSG00000169564|5093|; RPL14|IDBG-27136|ENSG00000188846|9045|; RPL23|IDBG-45005|ENSG00000125691|619505,9349|; RPL27|IDBG-52040|ENSG00000131469|6155…
mRNA metabolic process	GO:0016071	biological process	9606	10	228	8.98462e-11	9.91902e-09	HSPB1; PSMD3; RPL14; RPL23; RPL27; RPL34; RPL36; RPL6; RPS28; SET;	HSPB1|IDBG-23058|ENSG00000106211|3315|; PSMD3|IDBG-46805|ENSG00000108344|102724103,5709|; RPL14|IDBG-27136|ENSG00000188846|9045|; RPL23|IDBG-45005|ENSG00000125691|619505,9349|; RPL27|IDBG-52040|ENSG00000131469|6155|; RPL34|IDBG-33620|ENSG00000109475|6164|; RPL36|IDBG-20425|ENSG00000130255|25873|; RPL6|IDBG-58050|ENSG00000089009|6128|; RPS28|IDBG-301310|ENSG00000233927|6234|; SET|IDBG-88484|ENSG00…
cellular protein metabolic process	GO:0044267	biological process	9606	13	538	1.54899e-10	1.42507e-08	CCT6A; HSP90B1; HSPA9; PDIA6; RPL14; RPL23; RPL27; RPL34; RPL36; RPL6; RPS28; TUBA1B; TUBB4B;	CCT6A|IDBG-17442|ENSG00000146731|908|; HSP90B1|IDBG-54092|ENSG00000166598|100500842,7184|; HSPA9|IDBG-47262|ENSG00000113013|3313|; PDIA6|IDBG-29164|ENSG00000143870|10130|; RPL14|IDBG-27136|ENSG00000188846|9045|; RPL23|IDBG-45005|ENSG00000125691|619505,9349|; RPL27|IDBG-52040|ENSG00000131469|6155|; RPL34|IDBG-33620|ENSG00000109475|6164|; RPL36|IDBG-20425|ENSG00000130255|25873|; RPL6|IDBG-58050|ENS…
viral transcription	GO:0019083	biological process	9606	7	85	9.4644e-10	7.46336e-08	RPL14; RPL23; RPL27; RPL34; RPL36; RPL6; RPS28;	RPL14|IDBG-27136|ENSG00000188846|9045|; RPL23|IDBG-45005|ENSG00000125691|619505,9349|; RPL27|IDBG-52040|ENSG00000131469|6155|; RPL34|IDBG-33620|ENSG00000109475|6164|; RPL36|IDBG-20425|ENSG00000130255|25873|; RPL6|IDBG-58050|ENSG00000089009|6128|; RPS28|IDBG-301310|ENSG00000233927|6234|;
translational termination	GO:0006415	biological process	9606	7	92	1.65981e-09	1.14527e-07	RPL14; RPL23; RPL27; RPL34; RPL36; RPL6; RPS28;	RPL14|IDBG-27136|ENSG00000188846|9045|; RPL23|IDBG-45005|ENSG00000125691|619505,9349|; RPL27|IDBG-52040|ENSG00000131469|6155|; RPL34|IDBG-33620|ENSG00000109475|6164|; RPL36|IDBG-20425|ENSG00000130255|25873|; RPL6|IDBG-58050|ENSG00000089009|6128|; RPS28|IDBG-301310|ENSG00000233927|6234|;
gene expression	GO:0010467	biological process	9606	13	680	2.69002e-09	1.48489e-07	HSPB1; PCBP1; PSMD3; RPL14; RPL23; RPL27; RPL34; RPL36; RPL6; RPS28; SET; SNRPD3; SNRPE;	HSPB1|IDBG-23058|ENSG00000106211|3315|; PCBP1|IDBG-55131|ENSG00000169564|5093|; PSMD3|IDBG-46805|ENSG00000108344|102724103,5709|; RPL14|IDBG-27136|ENSG00000188846|9045|; RPL23|IDBG-45005|ENSG00000125691|619505,9349|; RPL27|IDBG-52040|ENSG00000131469|6155|; RPL34|IDBG-33620|ENSG00000109475|6164|; RPL36|IDBG-20425|ENSG00000130255|25873|; RPL6|IDBG-58050|ENSG00000089009|6128|; RPS28|IDBG-301310|ENSG…
cytosolic large ribosomal subunit	GO:0022625	cellular component	9606	6	54	2.59974e-09	1.5945e-07	RPL14; RPL23; RPL27; RPL34; RPL36; RPL6;	RPL14|IDBG-27136|ENSG00000188846|9045|; RPL23|IDBG-45005|ENSG00000125691|619505,9349|; RPL27|IDBG-52040|ENSG00000131469|6155|; RPL34|IDBG-33620|ENSG00000109475|6164|; RPL36|IDBG-20425|ENSG00000130255|25873|; RPL6|IDBG-58050|ENSG00000089009|6128|;
translational elongation	GO:0006414	biological process	9606	7	103	3.68391e-09	1.84865e-07	RPL14; RPL23; RPL27; RPL34; RPL36; RPL6; RPS28;	RPL14|IDBG-27136|ENSG00000188846|9045|; RPL23|IDBG-45005|ENSG00000125691|619505,9349|; RPL27|IDBG-52040|ENSG00000131469|6155|; RPL34|IDBG-33620|ENSG00000109475|6164|; RPL36|IDBG-20425|ENSG00000130255|25873|; RPL6|IDBG-58050|ENSG00000089009|6128|; RPS28|IDBG-301310|ENSG00000233927|6234|;
SRP-dependent cotranslational protein targeting to membrane	GO:0006614	biological process	9606	7	114	7.50765e-09	3.45352e-07	RPL14; RPL23; RPL27; RPL34; RPL36; RPL6; RPS28;	RPL14|IDBG-27136|ENSG00000188846|9045|; RPL23|IDBG-45005|ENSG00000125691|619505,9349|; RPL27|IDBG-52040|ENSG00000131469|6155|; RPL34|IDBG-33620|ENSG00000109475|6164|; RPL36|IDBG-20425|ENSG00000130255|25873|; RPL6|IDBG-58050|ENSG00000089009|6128|; RPS28|IDBG-301310|ENSG00000233927|6234|;
viral life cycle	GO:0019058	biological process	9606	7	120	1.07431e-08	4.23586e-07	RPL14; RPL23; RPL27; RPL34; RPL36; RPL6; RPS28;	RPL14|IDBG-27136|ENSG00000188846|9045|; RPL23|IDBG-45005|ENSG00000125691|619505,9349|; RPL27|IDBG-52040|ENSG00000131469|6155|; RPL34|IDBG-33620|ENSG00000109475|6164|; RPL36|IDBG-20425|ENSG00000130255|25873|; RPL6|IDBG-58050|ENSG00000089009|6128|; RPS28|IDBG-301310|ENSG00000233927|6234|;
nuclear-transcribed mRNA catabolic process, nonsense-mediated decay	GO:0000184	biological process	9606	7	119	1.01338e-08	4.30296e-07	RPL14; RPL23; RPL27; RPL34; RPL36; RPL6; RPS28;	RPL14|IDBG-27136|ENSG00000188846|9045|; RPL23|IDBG-45005|ENSG00000125691|619505,9349|; RPL27|IDBG-52040|ENSG00000131469|6155|; RPL34|IDBG-33620|ENSG00000109475|6164|; RPL36|IDBG-20425|ENSG00000130255|25873|; RPL6|IDBG-58050|ENSG00000089009|6128|; RPS28|IDBG-301310|ENSG00000233927|6234|;
platelet degranulation	GO:0002576	biological process	9606	6	81	3.11851e-08	1.14761e-06	A2M; ACTN4; APOA1; CAP1; TF; TMSB4X;	A2M|IDBG-17623|ENSG00000175899|2|; ACTN4|IDBG-49384|ENSG00000130402|81|; APOA1|IDBG-72644|ENSG00000118137|335|; CAP1|IDBG-96837|ENSG00000131236|10487|; TF|IDBG-57280|ENSG00000091513|7018|; TMSB4X|IDBG-44380|ENSG00000205542|7114|;
translational initiation	GO:0006413	biological process	9606	7	146	4.18777e-08	1.44478e-06	RPL14; RPL23; RPL27; RPL34; RPL36; RPL6; RPS28;	RPL14|IDBG-27136|ENSG00000188846|9045|; RPL23|IDBG-45005|ENSG00000125691|619505,9349|; RPL27|IDBG-52040|ENSG00000131469|6155|; RPL34|IDBG-33620|ENSG00000109475|6164|; RPL36|IDBG-20425|ENSG00000130255|25873|; RPL6|IDBG-58050|ENSG00000089009|6128|; RPS28|IDBG-301310|ENSG00000233927|6234|;
structural constituent of ribosome	GO:0003735	molecular function	9606	7	169	1.14378e-07	3.71392e-06	RPL14; RPL23; RPL27; RPL34; RPL36; RPL6; RPS28;	RPL14|IDBG-27136|ENSG00000188846|9045|; RPL23|IDBG-45005|ENSG00000125691|619505,9349|; RPL27|IDBG-52040|ENSG00000131469|6155|; RPL34|IDBG-33620|ENSG00000109475|6164|; RPL36|IDBG-20425|ENSG00000130255|25873|; RPL6|IDBG-58050|ENSG00000089009|6128|; RPS28|IDBG-301310|ENSG00000233927|6234|;
protein folding	GO:0006457	biological process	9606	7	178	1.62994e-07	4.73542e-06	CCT6A; HSP90B1; HSPA9; P4HB; PDIA6; TUBA1B; TUBB4B;	CCT6A|IDBG-17442|ENSG00000146731|908|; HSP90B1|IDBG-54092|ENSG00000166598|100500842,7184|; HSPA9|IDBG-47262|ENSG00000113013|3313|; P4HB|IDBG-72655|ENSG00000185624|5034|; PDIA6|IDBG-29164|ENSG00000143870|10130|; TUBA1B|IDBG-31144|ENSG00000123416|10376|; TUBB4B|IDBG-93282|ENSG00000188229|10383|;
ribosome	GO:0005840	cellular component	9606	7	178	1.62994e-07	4.73542e-06	RPL14; RPL23; RPL27; RPL34; RPL36; RPL6; RPS28;	RPL14|IDBG-27136|ENSG00000188846|9045|; RPL23|IDBG-45005|ENSG00000125691|619505,9349|; RPL27|IDBG-52040|ENSG00000131469|6155|; RPL34|IDBG-33620|ENSG00000109475|6164|; RPL36|IDBG-20425|ENSG00000130255|25873|; RPL6|IDBG-58050|ENSG00000089009|6128|; RPS28|IDBG-301310|ENSG00000233927|6234|;
melanosome	GO:0042470	cellular component	9606	5	93	2.37514e-06	6.55538e-05	ANXA2; ANXA6; HSP90B1; P4HB; PDIA6;	ANXA2|IDBG-14711|ENSG00000182718|302|; ANXA6|IDBG-54213|ENSG00000197043|309|; HSP90B1|IDBG-54092|ENSG00000166598|100500842,7184|; P4HB|IDBG-72655|ENSG00000185624|5034|; PDIA6|IDBG-29164|ENSG00000143870|10130|;
MHC class I protein binding	GO:0042288	molecular function	9606	3	12	2.52616e-06	6.6402e-05	ATP5B; TUBB4B; TUBB;	ATP5B|IDBG-41395|ENSG00000110955|506|; TUBB4B|IDBG-93282|ENSG00000188229|10383|; TUBB|IDBG-76778|ENSG00000196230|203068|;
translation	GO:0006412	biological process	9606	7	274	2.95297e-06	7.40927e-05	RPL14; RPL23; RPL27; RPL34; RPL36; RPL6; RPS28;	RPL14|IDBG-27136|ENSG00000188846|9045|; RPL23|IDBG-45005|ENSG00000125691|619505,9349|; RPL27|IDBG-52040|ENSG00000131469|6155|; RPL34|IDBG-33620|ENSG00000109475|6164|; RPL36|IDBG-20425|ENSG00000130255|25873|; RPL6|IDBG-58050|ENSG00000089009|6128|; RPS28|IDBG-301310|ENSG00000233927|6234|;
perinuclear region of cytoplasm	GO:0048471	cellular component	9606	9	537	3.20576e-06	7.69383e-05	ACTN4; ANXA2; ANXA6; CLIC1; HSP90B1; MTPN; SET; TF; VCP;	ACTN4|IDBG-49384|ENSG00000130402|81|; ANXA2|IDBG-14711|ENSG00000182718|302|; ANXA6|IDBG-54213|ENSG00000197043|309|; CLIC1|IDBG-125351|ENSG00000213719|1192|; HSP90B1|IDBG-54092|ENSG00000166598|100500842,7184|; MTPN|IDBG-42874|ENSG00000105887|136319,767558|; SET|IDBG-88484|ENSG00000119335|6418,646817|; TF|IDBG-57280|ENSG00000091513|7018|; VCP|IDBG-61415|ENSG00000165280|7415|;
cellular component movement	GO:0006928	biological process	9606	5	101	3.57059e-06	8.21237e-05	CAPZA1; HSPB1; TUBB4B; TUBB; TXN;	CAPZA1|IDBG-101148|ENSG00000116489|829|; HSPB1|IDBG-23058|ENSG00000106211|3315|; TUBB4B|IDBG-93282|ENSG00000188229|10383|; TUBB|IDBG-76778|ENSG00000196230|203068|; TXN|IDBG-80361|ENSG00000136810|7295|;
protein complex	GO:0043234	cellular component	9606	8	430	5.66998e-06	0.000125193	ACTN4; ANXA2; HAT1; SET; TUBA1B; TUBB4B; TUBB; VCP;	ACTN4|IDBG-49384|ENSG00000130402|81|; ANXA2|IDBG-14711|ENSG00000182718|302|; HAT1|IDBG-75010|ENSG00000128708|8520|; SET|IDBG-88484|ENSG00000119335|6418,646817|; TUBA1B|IDBG-31144|ENSG00000123416|10376|; TUBB4B|IDBG-93282|ENSG00000188229|10383|; TUBB|IDBG-76778|ENSG00000196230|203068|; VCP|IDBG-61415|ENSG00000165280|7415|;
platelet activation	GO:0030168	biological process	9606	6	205	7.43173e-06	0.000157781	A2M; ACTN4; APOA1; CAP1; TF; TMSB4X;	A2M|IDBG-17623|ENSG00000175899|2|; ACTN4|IDBG-49384|ENSG00000130402|81|; APOA1|IDBG-72644|ENSG00000118137|335|; CAP1|IDBG-96837|ENSG00000131236|10487|; TF|IDBG-57280|ENSG00000091513|7018|; TMSB4X|IDBG-44380|ENSG00000205542|7114|;
blood microparticle	GO:0072562	cellular component	9606	5	122	9.01371e-06	0.00018428	A2M; AHSG; APOA1; CLIC1; TF;	A2M|IDBG-17623|ENSG00000175899|2|; AHSG|IDBG-68916|ENSG00000145192|197|; APOA1|IDBG-72644|ENSG00000118137|335|; CLIC1|IDBG-125351|ENSG00000213719|1192|; TF|IDBG-57280|ENSG00000091513|7018|;
isomerase activity	GO:0016853	molecular function	9606	3	24	2.27929e-05	0.000449345	P4HB; PDIA6; TPI1;	P4HB|IDBG-72655|ENSG00000185624|5034|; PDIA6|IDBG-29164|ENSG00000143870|10130|; TPI1|IDBG-15360|ENSG00000111669|7167|;
bisphosphoglycerate 2-phosphatase activity	GO:0004083	molecular function	9606	2	4	3.14707e-05	0.000542869	PGAM1; PGAM4;	PGAM1|IDBG-84719|ENSG00000171314|441531,5223|; PGAM4|IDBG-304629|ENSG00000226784|441531|;
bisphosphoglycerate mutase activity	GO:0004082	molecular function	9606	2	4	3.14707e-05	0.000542869	PGAM1; PGAM4;	PGAM1|IDBG-84719|ENSG00000171314|441531,5223|; PGAM4|IDBG-304629|ENSG00000226784|441531|;
phosphoglycerate mutase activity	GO:0004619	molecular function	9606	2	4	3.14707e-05	0.000542869	PGAM1; PGAM4;	PGAM1|IDBG-84719|ENSG00000171314|441531,5223|; PGAM4|IDBG-304629|ENSG00000226784|441531|;
viral process	GO:0016032	biological process	9606	8	545	3.14533e-05	0.000598696	PSMD3; RPL14; RPL23; RPL27; RPL34; RPL36; RPL6; RPS28;	PSMD3|IDBG-46805|ENSG00000108344|102724103,5709|; RPL14|IDBG-27136|ENSG00000188846|9045|; RPL23|IDBG-45005|ENSG00000125691|619505,9349|; RPL27|IDBG-52040|ENSG00000131469|6155|; RPL34|IDBG-33620|ENSG00000109475|6164|; RPL36|IDBG-20425|ENSG00000130255|25873|; RPL6|IDBG-58050|ENSG00000089009|6128|; RPS28|IDBG-301310|ENSG00000233927|6234|;
protein polymerization	GO:0051258	biological process	9606	3	32	5.51367e-05	0.000922286	TUBA1B; TUBB4B; TUBB;	TUBA1B|IDBG-31144|ENSG00000123416|10376|; TUBB4B|IDBG-93282|ENSG00000188229|10383|; TUBB|IDBG-76778|ENSG00000196230|203068|;
microtubule-based process	GO:0007017	biological process	9606	3	35	7.24033e-05	0.00117549	TUBA1B; TUBB4B; TUBB;	TUBA1B|IDBG-31144|ENSG00000123416|10376|; TUBB4B|IDBG-93282|ENSG00000188229|10383|; TUBB|IDBG-76778|ENSG00000196230|203068|;
cytoskeleton-dependent intracellular transport	GO:0030705	biological process	9606	2	6	7.84446e-05	0.00120282	TUBA1B; TUBB;	TUBA1B|IDBG-31144|ENSG00000123416|10376|; TUBB|IDBG-76778|ENSG00000196230|203068|;
pICln-Sm protein complex	GO:0034715	cellular component	9606	2	6	7.84446e-05	0.00120282	SNRPD3; SNRPE;	SNRPD3|IDBG-2890|ENSG00000100028|6634|; SNRPE|IDBG-105992|ENSG00000182004|6635|;
unfolded protein binding	GO:0051082	molecular function	9606	4	100	8.4018e-05	0.00125346	CCT6A; HSP90B1; HSPA9; TUBB4B;	CCT6A|IDBG-17442|ENSG00000146731|908|; HSP90B1|IDBG-54092|ENSG00000166598|100500842,7184|; HSPA9|IDBG-47262|ENSG00000113013|3313|; TUBB4B|IDBG-93282|ENSG00000188229|10383|;
'de novo' posttranslational protein folding	GO:0051084	biological process	9606	3	38	9.287e-05	0.00134906	CCT6A; TUBA1B; TUBB4B;	CCT6A|IDBG-17442|ENSG00000146731|908|; TUBA1B|IDBG-31144|ENSG00000123416|10376|; TUBB4B|IDBG-93282|ENSG00000188229|10383|;
U7 snRNP	GO:0005683	cellular component	9606	2	7	0.00010966	0.00155212	SNRPD3; SNRPE;	SNRPD3|IDBG-2890|ENSG00000100028|6634|; SNRPE|IDBG-105992|ENSG00000182004|6635|;
blood coagulation	GO:0007596	biological process	9606	7	483	0.000112738	0.00155578	A2M; ACTN4; APOA1; CAP1; CAPZA1; TF; TMSB4X;	A2M|IDBG-17623|ENSG00000175899|2|; ACTN4|IDBG-49384|ENSG00000130402|81|; APOA1|IDBG-72644|ENSG00000118137|335|; CAP1|IDBG-96837|ENSG00000131236|10487|; CAPZA1|IDBG-101148|ENSG00000116489|829|; TF|IDBG-57280|ENSG00000091513|7018|; TMSB4X|IDBG-44380|ENSG00000205542|7114|;
cytoplasm	GO:0005737	cellular component	9606	23	4897	0.000158017	0.00207679	ACTN4; ANXA2; CAP1; CCT6A; CLIC1; HAT1; HSPA9; HSPB1; MTPN; PCBP1; PGAM1; PRDX6; PSMD3; RPL14; RPL23; RPL34; RPL36; RPS28; SET; SNRPD3; TMSB4X; TXN; VCP;	ACTN4|IDBG-49384|ENSG00000130402|81|; ANXA2|IDBG-14711|ENSG00000182718|302|; CAP1|IDBG-96837|ENSG00000131236|10487|; CCT6A|IDBG-17442|ENSG00000146731|908|; CLIC1|IDBG-125351|ENSG00000213719|1192|; HAT1|IDBG-75010|ENSG00000128708|8520|; HSPA9|IDBG-47262|ENSG00000113013|3313|; HSPB1|IDBG-23058|ENSG00000106211|3315|; MTPN|IDBG-42874|ENSG00000105887|136319,767558|; PCBP1|IDBG-55131|ENSG00000169564|50…
glycolytic process	GO:0006096	biological process	9606	3	45	0.000154454	0.00207948	PGAM1; PGAM4; TPI1;	PGAM1|IDBG-84719|ENSG00000171314|441531,5223|; PGAM4|IDBG-304629|ENSG00000226784|441531|; TPI1|IDBG-15360|ENSG00000111669|7167|;
F-actin capping protein complex	GO:0008290	cellular component	9606	2	9	0.000187435	0.00224922	CAPZA1; MTPN;	CAPZA1|IDBG-101148|ENSG00000116489|829|; MTPN|IDBG-42874|ENSG00000105887|136319,767558|;
U4 snRNP	GO:0005687	cellular component	9606	2	9	0.000187435	0.00224922	SNRPD3; SNRPE;	SNRPD3|IDBG-2890|ENSG00000100028|6634|; SNRPE|IDBG-105992|ENSG00000182004|6635|;
intramolecular transferase activity, phosphotransferases	GO:0016868	molecular function	9606	2	9	0.000187435	0.00224922	PGAM1; PGAM4;	PGAM1|IDBG-84719|ENSG00000171314|441531,5223|; PGAM4|IDBG-304629|ENSG00000226784|441531|;
platelet alpha granule lumen	GO:0031093	cellular component	9606	3	48	0.00018735	0.00240506	A2M; ACTN4; TMSB4X;	A2M|IDBG-17623|ENSG00000175899|2|; ACTN4|IDBG-49384|ENSG00000130402|81|; TMSB4X|IDBG-44380|ENSG00000205542|7114|;
RNA binding	GO:0003723	molecular function	9606	7	546	0.000239786	0.00264723	HSP90B1; PCBP1; RBMXL3; RPL14; RPL34; RPL6; SNRPE;	HSP90B1|IDBG-54092|ENSG00000166598|100500842,7184|; PCBP1|IDBG-55131|ENSG00000169564|5093|; RBMXL3|IDBG-83009|ENSG00000175718|139804|; RPL14|IDBG-27136|ENSG00000188846|9045|; RPL34|IDBG-33620|ENSG00000109475|6164|; RPL6|IDBG-58050|ENSG00000089009|6128|; SNRPE|IDBG-105992|ENSG00000182004|6635|;
calcium-dependent protein binding	GO:0048306	molecular function	9606	3	52	0.000237843	0.00267938	A2M; ANXA2; ANXA6;	A2M|IDBG-17623|ENSG00000175899|2|; ANXA2|IDBG-14711|ENSG00000182718|302|; ANXA6|IDBG-54213|ENSG00000197043|309|;
methylosome	GO:0034709	cellular component	9606	2	10	0.000233948	0.0026904	SNRPD3; SNRPE;	SNRPD3|IDBG-2890|ENSG00000100028|6634|; SNRPE|IDBG-105992|ENSG00000182004|6635|;
extracellular space	GO:0005615	cellular component	9606	10	1144	0.000231329	0.00271688	A2M; ACTN4; AHSG; ANXA2; APOA1; CLIC1; HSPB1; PRDX6; TF; TPI1;	A2M|IDBG-17623|ENSG00000175899|2|; ACTN4|IDBG-49384|ENSG00000130402|81|; AHSG|IDBG-68916|ENSG00000145192|197|; ANXA2|IDBG-14711|ENSG00000182718|302|; APOA1|IDBG-72644|ENSG00000118137|335|; CLIC1|IDBG-125351|ENSG00000213719|1192|; HSPB1|IDBG-23058|ENSG00000106211|3315|; PRDX6|IDBG-104872|ENSG00000117592|9588|; TF|IDBG-57280|ENSG00000091513|7018|; TPI1|IDBG-15360|ENSG00000111669|7167|;
ribonucleoprotein complex	GO:0030529	cellular component	9606	4	133	0.000252493	0.00273287	ACTN4; PCBP1; RPL27; SNRPD3;	ACTN4|IDBG-49384|ENSG00000130402|81|; PCBP1|IDBG-55131|ENSG00000169564|5093|; RPL27|IDBG-52040|ENSG00000131469|6155|; SNRPD3|IDBG-2890|ENSG00000100028|6634|;
protein binding	GO:0005515	molecular function	9606	34	9632	0.000281006	0.00298298	A2M; ACTN4; ANXA2; ANXA6; APOA1; ATP5B; CAP1; CAPZA1; CCT6A; CLIC1; HAT1; HSP90B1; HSPA9; HSPB1; MTPN; P4HB; PCBP1; PDIA6; PGAM1; PRDX6; PSMD3; RPL14; RPL23; SET; SNRPD3; SNRPE; SUB1; TF; TMSB4X; TPI1; TUBA1B; TUBB; TXN; VCP;	A2M|IDBG-17623|ENSG00000175899|2|; ACTN4|IDBG-49384|ENSG00000130402|81|; ANXA2|IDBG-14711|ENSG00000182718|302|; ANXA6|IDBG-54213|ENSG00000197043|309|; APOA1|IDBG-72644|ENSG00000118137|335|; ATP5B|IDBG-41395|ENSG00000110955|506|; CAP1|IDBG-96837|ENSG00000131236|10487|; CAPZA1|IDBG-101148|ENSG00000116489|829|; CCT6A|IDBG-17442|ENSG00000146731|908|; CLIC1|IDBG-125351|ENSG00000213719|1192|; HAT1|IDBG…
proteasome complex	GO:0000502	cellular component	9606	3	57	0.000312364	0.0032533	HSPB1; PSMD3; VCP;	HSPB1|IDBG-23058|ENSG00000106211|3315|; PSMD3|IDBG-46805|ENSG00000108344|102724103,5709|; VCP|IDBG-61415|ENSG00000165280|7415|;
histone mRNA metabolic process	GO:0008334	biological process	9606	2	12	0.000342113	0.00343357	SNRPD3; SNRPE;	SNRPD3|IDBG-2890|ENSG00000100028|6634|; SNRPE|IDBG-105992|ENSG00000182004|6635|;
secretory granule lumen	GO:0034774	cellular component	9606	2	12	0.000342113	0.00343357	APOA1; TF;	APOA1|IDBG-72644|ENSG00000118137|335|; TF|IDBG-57280|ENSG00000091513|7018|;
cell redox homeostasis	GO:0045454	biological process	9606	3	66	0.000481453	0.00474575	P4HB; PDIA6; TXN;	P4HB|IDBG-72655|ENSG00000185624|5034|; PDIA6|IDBG-29164|ENSG00000143870|10130|; TXN|IDBG-80361|ENSG00000136810|7295|;
U1 snRNP	GO:0005685	cellular component	9606	2	15	0.000541867	0.00515708	SNRPD3; SNRPE;	SNRPD3|IDBG-2890|ENSG00000100028|6634|; SNRPE|IDBG-105992|ENSG00000182004|6635|;
natural killer cell mediated cytotoxicity	GO:0042267	biological process	9606	2	15	0.000541867	0.00515708	TUBB4B; TUBB;	TUBB4B|IDBG-93282|ENSG00000188229|10383|; TUBB|IDBG-76778|ENSG00000196230|203068|;
endocytic vesicle lumen	GO:0071682	cellular component	9606	2	16	0.000618363	0.00578537	APOA1; HSP90B1;	APOA1|IDBG-72644|ENSG00000118137|335|; HSP90B1|IDBG-54092|ENSG00000166598|100500842,7184|;
endoplasmic reticulum lumen	GO:0005788	cellular component	9606	4	172	0.00066832	0.00614855	APOA1; HSP90B1; P4HB; PDIA6;	APOA1|IDBG-72644|ENSG00000118137|335|; HSP90B1|IDBG-54092|ENSG00000166598|100500842,7184|; P4HB|IDBG-72655|ENSG00000185624|5034|; PDIA6|IDBG-29164|ENSG00000143870|10130|;
SMN-Sm protein complex	GO:0034719	cellular component	9606	2	17	0.000699779	0.00633243	SNRPD3; SNRPE;	SNRPD3|IDBG-2890|ENSG00000100028|6634|; SNRPE|IDBG-105992|ENSG00000182004|6635|;
enzyme binding	GO:0019899	molecular function	9606	5	311	0.00073841	0.00657423	A2M; APOA1; HSPA9; P4HB; SNRPD3;	A2M|IDBG-17623|ENSG00000175899|2|; APOA1|IDBG-72644|ENSG00000118137|335|; HSPA9|IDBG-47262|ENSG00000113013|3313|; P4HB|IDBG-72655|ENSG00000185624|5034|; SNRPD3|IDBG-2890|ENSG00000100028|6634|;
small nuclear ribonucleoprotein complex	GO:0030532	cellular component	9606	2	18	0.000786092	0.00688766	SNRPD3; SNRPE;	SNRPD3|IDBG-2890|ENSG00000100028|6634|; SNRPE|IDBG-105992|ENSG00000182004|6635|;
endoplasmic reticulum unfolded protein response	GO:0030968	biological process	9606	3	87	0.00107802	0.00915484	HSP90B1; PDIA6; VCP;	HSP90B1|IDBG-54092|ENSG00000166598|100500842,7184|; PDIA6|IDBG-29164|ENSG00000143870|10130|; VCP|IDBG-61415|ENSG00000165280|7415|;
protein disulfide isomerase activity	GO:0003756	molecular function	9606	2	21	0.00107419	0.00926488	P4HB; PDIA6;	P4HB|IDBG-72655|ENSG00000185624|5034|; PDIA6|IDBG-29164|ENSG00000143870|10130|;
spliceosomal complex	GO:0005681	cellular component	9606	3	90	0.00118905	0.00979638	SNRPD3; SNRPE; TXN;	SNRPD3|IDBG-2890|ENSG00000100028|6634|; SNRPE|IDBG-105992|ENSG00000182004|6635|; TXN|IDBG-80361|ENSG00000136810|7295|;
cytoplasmic ribonucleoprotein granule	GO:0036464	cellular component	9606	2	22	0.00117987	0.00986799	RPL6; TUBB;	RPL6|IDBG-58050|ENSG00000089009|6128|; TUBB|IDBG-76778|ENSG00000196230|203068|;
ncRNA metabolic process	GO:0034660	biological process	9606	2	23	0.00129033	0.0104745	SNRPD3; SNRPE;	SNRPD3|IDBG-2890|ENSG00000100028|6634|; SNRPE|IDBG-105992|ENSG00000182004|6635|;
U12-type spliceosomal complex	GO:0005689	cellular component	9606	2	24	0.00140556	0.0112445	SNRPD3; SNRPE;	SNRPD3|IDBG-2890|ENSG00000100028|6634|; SNRPE|IDBG-105992|ENSG00000182004|6635|;
structural constituent of cytoskeleton	GO:0005200	molecular function	9606	3	96	0.00143221	0.011294	TUBA1B; TUBB4B; TUBB;	TUBA1B|IDBG-31144|ENSG00000123416|10376|; TUBB4B|IDBG-93282|ENSG00000188229|10383|; TUBB|IDBG-76778|ENSG00000196230|203068|;
cortical cytoskeleton	GO:0030863	cellular component	9606	2	26	0.00165024	0.01283	ACTN4; CAPZA1;	ACTN4|IDBG-49384|ENSG00000130402|81|; CAPZA1|IDBG-101148|ENSG00000116489|829|;
cytoskeleton	GO:0005856	cellular component	9606	5	380	0.00179765	0.013782	CAPZA1; HSPB1; TMSB4X; TUBB4B; TUBB;	CAPZA1|IDBG-101148|ENSG00000116489|829|; HSPB1|IDBG-23058|ENSG00000106211|3315|; TMSB4X|IDBG-44380|ENSG00000205542|7114|; TUBB4B|IDBG-93282|ENSG00000188229|10383|; TUBB|IDBG-76778|ENSG00000196230|203068|;
deubiquitinase activator activity	GO:0035800	molecular function	9606	1	1	0.00232006	0.0143896	VCP;	VCP|IDBG-61415|ENSG00000165280|7415|;
fumarylacetoacetase activity	GO:0004334	molecular function	9606	1	1	0.00232006	0.0143896	FAH;	FAH|IDBG-25690|ENSG00000103876|2184|;
glyceraldehyde-3-phosphate metabolic process	GO:0019682	biological process	9606	1	1	0.00232006	0.0143896	TPI1;	TPI1|IDBG-15360|ENSG00000111669|7167|;
mitochondrial proton-transporting ATP synthase, catalytic core	GO:0005754	cellular component	9606	1	1	0.00232006	0.0143896	ATP5B;	ATP5B|IDBG-41395|ENSG00000110955|506|;
negative regulation of cell adhesion molecule production	GO:0060354	biological process	9606	1	1	0.00232006	0.0143896	APOA1;	APOA1|IDBG-72644|ENSG00000118137|335|;
peptide disulfide oxidoreductase activity	GO:0015037	molecular function	9606	1	1	0.00232006	0.0143896	TXN;	TXN|IDBG-80361|ENSG00000136810|7295|;
positive regulation of Lys63-specific deubiquitinase activity	GO:1903007	biological process	9606	1	1	0.00232006	0.0143896	VCP;	VCP|IDBG-61415|ENSG00000165280|7415|;
positive regulation of macromolecule biosynthetic process	GO:0010557	biological process	9606	1	1	0.00232006	0.0143896	MTPN;	MTPN|IDBG-42874|ENSG00000105887|136319,767558|;
positive regulation of protein K63-linked deubiquitination	GO:1903006	biological process	9606	1	1	0.00232006	0.0143896	VCP;	VCP|IDBG-61415|ENSG00000165280|7415|;
protein localization to tight junction	GO:1902396	biological process	9606	1	1	0.00232006	0.0143896	ACTN4;	ACTN4|IDBG-49384|ENSG00000130402|81|;
regulation of barbed-end actin filament capping	GO:2000812	biological process	9606	1	1	0.00232006	0.0143896	MTPN;	MTPN|IDBG-42874|ENSG00000105887|136319,767558|;
regulation of pentose-phosphate shunt	GO:0043456	biological process	9606	1	1	0.00232006	0.0143896	PGAM1;	PGAM1|IDBG-84719|ENSG00000171314|441531,5223|;
triose-phosphate isomerase activity	GO:0004807	molecular function	9606	1	1	0.00232006	0.0143896	TPI1;	TPI1|IDBG-15360|ENSG00000111669|7167|;
spliceosomal snRNP assembly	GO:0000387	biological process	9606	2	28	0.00191371	0.0144708	SNRPD3; SNRPE;	SNRPD3|IDBG-2890|ENSG00000100028|6634|; SNRPE|IDBG-105992|ENSG00000182004|6635|;
antioxidant activity	GO:0016209	molecular function	9606	2	29	0.00205244	0.0149072	P4HB; PRDX6;	P4HB|IDBG-72655|ENSG00000185624|5034|; PRDX6|IDBG-104872|ENSG00000117592|9588|;
calcium-dependent phospholipid binding	GO:0005544	molecular function	9606	2	29	0.00205244	0.0149072	ANXA2; ANXA6;	ANXA2|IDBG-14711|ENSG00000182718|302|; ANXA6|IDBG-54213|ENSG00000197043|309|;
spindle assembly	GO:0051225	biological process	9606	2	29	0.00205244	0.0149072	TUBB4B; TUBB;	TUBB4B|IDBG-93282|ENSG00000188229|10383|; TUBB|IDBG-76778|ENSG00000196230|203068|;
cholesterol binding	GO:0015485	molecular function	9606	2	34	0.00281522	0.0172667	ANXA6; APOA1;	ANXA6|IDBG-54213|ENSG00000197043|309|; APOA1|IDBG-72644|ENSG00000118137|335|;
ER-associated ubiquitin-dependent protein catabolic process	GO:0030433	biological process	9606	2	35	0.00298145	0.0180853	HSP90B1; VCP;	HSP90B1|IDBG-54092|ENSG00000166598|100500842,7184|; VCP|IDBG-61415|ENSG00000165280|7415|;
lipoprotein metabolic process	GO:0042157	biological process	9606	2	40	0.00387983	0.0227837	APOA1; P4HB;	APOA1|IDBG-72644|ENSG00000118137|335|; P4HB|IDBG-72655|ENSG00000185624|5034|;
mitochondrial nucleoid	GO:0042645	cellular component	9606	2	40	0.00387983	0.0227837	ATP5B; HSPA9;	ATP5B|IDBG-41395|ENSG00000110955|506|; HSPA9|IDBG-47262|ENSG00000113013|3313|;
retina homeostasis	GO:0001895	biological process	9606	2	40	0.00387983	0.0227837	HSPB1; TF;	HSPB1|IDBG-23058|ENSG00000106211|3315|; TF|IDBG-57280|ENSG00000091513|7018|;
actin rod assembly	GO:0031247	biological process	9606	1	2	0.00463487	0.0241363	HSP90B1;	HSP90B1|IDBG-54092|ENSG00000166598|100500842,7184|;
chromatin silencing at telomere	GO:0006348	biological process	9606	1	2	0.00463487	0.0241363	HAT1;	HAT1|IDBG-75010|ENSG00000128708|8520|;
macropinosome	GO:0044354	cellular component	9606	1	2	0.00463487	0.0241363	ANXA2;	ANXA2|IDBG-14711|ENSG00000182718|302|;
negative regulation of complement activation, lectin pathway	GO:0001869	biological process	9606	1	2	0.00463487	0.0241363	A2M;	A2M|IDBG-17623|ENSG00000175899|2|;
negative regulation of interleukin-1 beta secretion	GO:0050713	biological process	9606	1	2	0.00463487	0.0241363	APOA1;	APOA1|IDBG-72644|ENSG00000118137|335|;
osteoclast development	GO:0036035	biological process	9606	1	2	0.00463487	0.0241363	ANXA2;	ANXA2|IDBG-14711|ENSG00000182718|302|;
positive regulation of pinocytosis	GO:0048549	biological process	9606	1	2	0.00463487	0.0241363	ACTN4;	ACTN4|IDBG-49384|ENSG00000130402|81|;
positive regulation of sperm motility	GO:1902093	biological process	9606	1	2	0.00463487	0.0241363	PGAM4;	PGAM4|IDBG-304629|ENSG00000226784|441531|;
tumor necrosis factor binding	GO:0043120	molecular function	9606	1	2	0.00463487	0.0241363	A2M;	A2M|IDBG-17623|ENSG00000175899|2|;
microtubule	GO:0005874	cellular component	9606	4	285	0.00422674	0.0243037	CCT6A; TUBA1B; TUBB4B; TUBB;	CCT6A|IDBG-17442|ENSG00000146731|908|; TUBA1B|IDBG-31144|ENSG00000123416|10376|; TUBB4B|IDBG-93282|ENSG00000188229|10383|; TUBB|IDBG-76778|ENSG00000196230|203068|;
membrane	GO:0016020	cellular component	9606	15	3199	0.00421069	0.0244663	ANXA2; ANXA6; ATP5B; CAPZA1; CLIC1; HSP90B1; PCBP1; PGAM1; PRDX6; PSMD3; RPL14; RPL23; RPL27; RPL36; RPL6;	ANXA2|IDBG-14711|ENSG00000182718|302|; ANXA6|IDBG-54213|ENSG00000197043|309|; ATP5B|IDBG-41395|ENSG00000110955|506|; CAPZA1|IDBG-101148|ENSG00000116489|829|; CLIC1|IDBG-125351|ENSG00000213719|1192|; HSP90B1|IDBG-54092|ENSG00000166598|100500842,7184|; PCBP1|IDBG-55131|ENSG00000169564|5093|; PGAM1|IDBG-84719|ENSG00000171314|441531,5223|; PRDX6|IDBG-104872|ENSG00000117592|9588|; PSMD3|IDBG-46805|ENS…
mRNA 3'-end processing	GO:0031124	biological process	9606	2	43	0.0044719	0.0254483	SNRPD3; SNRPE;	SNRPD3|IDBG-2890|ENSG00000100028|6634|; SNRPE|IDBG-105992|ENSG00000182004|6635|;
lipid binding	GO:0008289	molecular function	9606	3	149	0.0049728	0.0256541	ANXA6; APOA1; VCP;	ANXA6|IDBG-54213|ENSG00000197043|309|; APOA1|IDBG-72644|ENSG00000118137|335|; VCP|IDBG-61415|ENSG00000165280|7415|;
endocytic vesicle	GO:0030139	cellular component	9606	2	46	0.00510307	0.0258431	APOA1; TF;	APOA1|IDBG-72644|ENSG00000118137|335|; TF|IDBG-57280|ENSG00000091513|7018|;
gluconeogenesis	GO:0006094	biological process	9606	2	46	0.00510307	0.0258431	PGAM1; TPI1;	PGAM1|IDBG-84719|ENSG00000171314|441531,5223|; TPI1|IDBG-15360|ENSG00000111669|7167|;
actin cytoskeleton organization	GO:0030036	biological process	9606	3	151	0.00516054	0.0258965	CAP1; CAPZA1; TMSB4X;	CAP1|IDBG-96837|ENSG00000131236|10487|; CAPZA1|IDBG-101148|ENSG00000116489|829|; TMSB4X|IDBG-44380|ENSG00000205542|7114|;
termination of RNA polymerase II transcription	GO:0006369	biological process	9606	2	47	0.00532205	0.0264664	SNRPD3; SNRPE;	SNRPD3|IDBG-2890|ENSG00000100028|6634|; SNRPE|IDBG-105992|ENSG00000182004|6635|;
actin binding	GO:0003779	molecular function	9606	4	329	0.00699329	0.0301586	ACTN4; CAP1; CAPZA1; TMSB4X;	ACTN4|IDBG-49384|ENSG00000130402|81|; CAP1|IDBG-96837|ENSG00000131236|10487|; CAPZA1|IDBG-101148|ENSG00000116489|829|; TMSB4X|IDBG-44380|ENSG00000205542|7114|;
apolipoprotein receptor binding	GO:0034190	molecular function	9606	1	3	0.00694442	0.0301836	APOA1;	APOA1|IDBG-72644|ENSG00000118137|335|;
cholesterol import	GO:0070508	biological process	9606	1	3	0.00694442	0.0301836	APOA1;	APOA1|IDBG-72644|ENSG00000118137|335|;
discoidal high-density lipoprotein particle	GO:0034365	cellular component	9606	1	3	0.00694442	0.0301836	APOA1;	APOA1|IDBG-72644|ENSG00000118137|335|;
high-density lipoprotein particle receptor binding	GO:0070653	molecular function	9606	1	3	0.00694442	0.0301836	APOA1;	APOA1|IDBG-72644|ENSG00000118137|335|;
interleukin-1 binding	GO:0019966	molecular function	9606	1	3	0.00694442	0.0301836	A2M;	A2M|IDBG-17623|ENSG00000175899|2|;
interleukin-8 binding	GO:0019959	molecular function	9606	1	3	0.00694442	0.0301836	A2M;	A2M|IDBG-17623|ENSG00000175899|2|;
membrane raft assembly	GO:0001765	biological process	9606	1	3	0.00694442	0.0301836	ANXA2;	ANXA2|IDBG-14711|ENSG00000182718|302|;
negative regulation of very-low-density lipoprotein particle remodeling	GO:0010903	biological process	9606	1	3	0.00694442	0.0301836	APOA1;	APOA1|IDBG-72644|ENSG00000118137|335|;
procollagen-proline 4-dioxygenase complex	GO:0016222	cellular component	9606	1	3	0.00694442	0.0301836	P4HB;	P4HB|IDBG-72655|ENSG00000185624|5034|;
protein kinase C inhibitor activity	GO:0008426	molecular function	9606	1	3	0.00694442	0.0301836	HSPB1;	HSPB1|IDBG-23058|ENSG00000106211|3315|;
regulation of oxidative stress-induced intrinsic apoptotic signaling pathway	GO:1902175	biological process	9606	1	3	0.00694442	0.0301836	P4HB;	P4HB|IDBG-72655|ENSG00000185624|5034|;
lipid particle	GO:0005811	cellular component	9606	2	51	0.00624043	0.0307564	ANXA2; VCP;	ANXA2|IDBG-14711|ENSG00000182718|302|; VCP|IDBG-61415|ENSG00000165280|7415|;
endoplasmic reticulum-Golgi intermediate compartment	GO:0005793	cellular component	9606	2	55	0.00722575	0.0309195	P4HB; PDIA6;	P4HB|IDBG-72655|ENSG00000185624|5034|; PDIA6|IDBG-29164|ENSG00000143870|10130|;
early endosome	GO:0005769	cellular component	9606	3	163	0.0063768	0.0311504	ANXA2; APOA1; TF;	ANXA2|IDBG-14711|ENSG00000182718|302|; APOA1|IDBG-72644|ENSG00000118137|335|; TF|IDBG-57280|ENSG00000091513|7018|;
response to endoplasmic reticulum stress	GO:0034976	biological process	9606	2	52	0.00648053	0.0313794	P4HB; PDIA6;	P4HB|IDBG-72655|ENSG00000185624|5034|; PDIA6|IDBG-29164|ENSG00000143870|10130|;
extracellular region	GO:0005576	cellular component	9606	9	1525	0.00742224	0.031516	A2M; ACTN4; AHSG; APOA1; CAPZA1; HSP90B1; P4HB; TF; TMSB4X;	A2M|IDBG-17623|ENSG00000175899|2|; ACTN4|IDBG-49384|ENSG00000130402|81|; AHSG|IDBG-68916|ENSG00000145192|197|; APOA1|IDBG-72644|ENSG00000118137|335|; CAPZA1|IDBG-101148|ENSG00000116489|829|; HSP90B1|IDBG-54092|ENSG00000166598|100500842,7184|; P4HB|IDBG-72655|ENSG00000185624|5034|; TF|IDBG-57280|ENSG00000091513|7018|; TMSB4X|IDBG-44380|ENSG00000205542|7114|;
double-stranded RNA binding	GO:0003725	molecular function	9606	2	53	0.0067248	0.032279	TUBA1B; TUBB4B;	TUBA1B|IDBG-31144|ENSG00000123416|10376|; TUBB4B|IDBG-93282|ENSG00000188229|10383|;
mRNA splicing, via spliceosome	GO:0000398	biological process	9606	3	168	0.00692986	0.0329766	PCBP1; SNRPD3; SNRPE;	PCBP1|IDBG-55131|ENSG00000169564|5093|; SNRPD3|IDBG-2890|ENSG00000100028|6634|; SNRPE|IDBG-105992|ENSG00000182004|6635|;
apolipoprotein A-I receptor binding	GO:0034191	molecular function	9606	1	4	0.00924874	0.0344953	APOA1;	APOA1|IDBG-72644|ENSG00000118137|335|;
histone pre-mRNA DCP binding	GO:0071208	molecular function	9606	1	4	0.00924874	0.0344953	SNRPD3;	SNRPD3|IDBG-2890|ENSG00000100028|6634|;
kinase inhibitor activity	GO:0019210	molecular function	9606	1	4	0.00924874	0.0344953	AHSG;	AHSG|IDBG-68916|ENSG00000145192|197|;
negative regulation of cell adhesion involved in substrate-bound cell migration	GO:0006933	biological process	9606	1	4	0.00924874	0.0344953	ATP5B;	ATP5B|IDBG-41395|ENSG00000110955|506|;
negative regulation of lipase activity	GO:0060192	biological process	9606	1	4	0.00924874	0.0344953	APOA1;	APOA1|IDBG-72644|ENSG00000118137|335|;
phospholipase A2 inhibitor activity	GO:0019834	molecular function	9606	1	4	0.00924874	0.0344953	ANXA2;	ANXA2|IDBG-14711|ENSG00000182718|302|;
positive regulation of endothelial cell chemotaxis by VEGF-activated vascular endothelial growth factor receptor signaling pathway	GO:0038033	biological process	9606	1	4	0.00924874	0.0344953	HSPB1;	HSPB1|IDBG-23058|ENSG00000106211|3315|;
positive regulation of hydrolase activity	GO:0051345	biological process	9606	1	4	0.00924874	0.0344953	APOA1;	APOA1|IDBG-72644|ENSG00000118137|335|;
positive regulation of sodium:proton antiporter activity	GO:0032417	biological process	9606	1	4	0.00924874	0.0344953	ACTN4;	ACTN4|IDBG-49384|ENSG00000130402|81|;
procollagen-proline 4-dioxygenase activity	GO:0004656	molecular function	9606	1	4	0.00924874	0.0344953	P4HB;	P4HB|IDBG-72655|ENSG00000185624|5034|;
proton-transporting ATP synthase complex, catalytic core F(1)	GO:0045261	cellular component	9606	1	4	0.00924874	0.0344953	ATP5B;	ATP5B|IDBG-41395|ENSG00000110955|506|;
regulation of Cdc42 protein signal transduction	GO:0032489	biological process	9606	1	4	0.00924874	0.0344953	APOA1;	APOA1|IDBG-72644|ENSG00000118137|335|;
regulation of intestinal cholesterol absorption	GO:0030300	biological process	9606	1	4	0.00924874	0.0344953	APOA1;	APOA1|IDBG-72644|ENSG00000118137|335|;
regulation of protein import into nucleus, translocation	GO:0033158	biological process	9606	1	4	0.00924874	0.0344953	TXN;	TXN|IDBG-80361|ENSG00000136810|7295|;
ribosomal protein import into nucleus	GO:0006610	biological process	9606	1	4	0.00924874	0.0344953	RPL23;	RPL23|IDBG-45005|ENSG00000125691|619505,9349|;
sequestering of calcium ion	GO:0051208	biological process	9606	1	4	0.00924874	0.0344953	HSP90B1;	HSP90B1|IDBG-54092|ENSG00000166598|100500842,7184|;
ubiquitin-specific protease binding	GO:1990381	molecular function	9606	1	4	0.00924874	0.0344953	VCP;	VCP|IDBG-61415|ENSG00000165280|7415|;
protein phosphatase binding	GO:0019903	molecular function	9606	2	66	0.0102703	0.0380485	HSP90B1; VCP;	HSP90B1|IDBG-54092|ENSG00000166598|100500842,7184|; VCP|IDBG-61415|ENSG00000165280|7415|;
cell body	GO:0044297	cellular component	9606	2	62	0.00910737	0.0383761	CCT6A; TUBB;	CCT6A|IDBG-17442|ENSG00000146731|908|; TUBB|IDBG-76778|ENSG00000196230|203068|;
GTP binding	GO:0005525	molecular function	9606	4	381	0.0115608	0.0386761	ANXA6; TUBA1B; TUBB4B; TUBB;	ANXA6|IDBG-54213|ENSG00000197043|309|; TUBA1B|IDBG-31144|ENSG00000123416|10376|; TUBB4B|IDBG-93282|ENSG00000188229|10383|; TUBB|IDBG-76778|ENSG00000196230|203068|;
Hrd1p ubiquitin ligase complex	GO:0000836	cellular component	9606	1	5	0.0115478	0.0388683	VCP;	VCP|IDBG-61415|ENSG00000165280|7415|;
aggresome assembly	GO:0070842	biological process	9606	1	5	0.0115478	0.0388683	VCP;	VCP|IDBG-61415|ENSG00000165280|7415|;
myelin sheath adaxonal region	GO:0035749	cellular component	9606	1	5	0.0115478	0.0388683	ANXA2;	ANXA2|IDBG-14711|ENSG00000182718|302|;
negative regulation of cytokine secretion involved in immune response	GO:0002740	biological process	9606	1	5	0.0115478	0.0388683	APOA1;	APOA1|IDBG-72644|ENSG00000118137|335|;
negative regulation of response to cytokine stimulus	GO:0060761	biological process	9606	1	5	0.0115478	0.0388683	APOA1;	APOA1|IDBG-72644|ENSG00000118137|335|;
phosphatidylcholine-sterol O-acyltransferase activator activity	GO:0060228	molecular function	9606	1	5	0.0115478	0.0388683	APOA1;	APOA1|IDBG-72644|ENSG00000118137|335|;
pinocytosis	GO:0006907	biological process	9606	1	5	0.0115478	0.0388683	AHSG;	AHSG|IDBG-68916|ENSG00000145192|197|;
positive regulation of endothelial cell chemotaxis	GO:2001028	biological process	9606	1	5	0.0115478	0.0388683	HSPB1;	HSPB1|IDBG-23058|ENSG00000106211|3315|;
protein oxidation	GO:0018158	biological process	9606	1	5	0.0115478	0.0388683	APOA1;	APOA1|IDBG-72644|ENSG00000118137|335|;
regulation of striated muscle tissue development	GO:0016202	biological process	9606	1	5	0.0115478	0.0388683	MTPN;	MTPN|IDBG-42874|ENSG00000105887|136319,767558|;
retrograde protein transport, ER to cytosol	GO:0030970	biological process	9606	1	5	0.0115478	0.0388683	VCP;	VCP|IDBG-61415|ENSG00000165280|7415|;
tyrosine catabolic process	GO:0006572	biological process	9606	1	5	0.0115478	0.0388683	FAH;	FAH|IDBG-25690|ENSG00000103876|2184|;
activation of signaling protein activity involved in unfolded protein response	GO:0006987	biological process	9606	2	68	0.0108753	0.0394944	HSP90B1; PDIA6;	HSP90B1|IDBG-54092|ENSG00000166598|100500842,7184|; PDIA6|IDBG-29164|ENSG00000143870|10130|;
regulation of apoptotic process	GO:0042981	biological process	9606	3	198	0.0108419	0.0396338	ACTN4; PSMD3; VCP;	ACTN4|IDBG-49384|ENSG00000130402|81|; PSMD3|IDBG-46805|ENSG00000108344|102724103,5709|; VCP|IDBG-61415|ENSG00000165280|7415|;
nucleus	GO:0005634	cellular component	9606	21	5730	0.0108066	0.0397684	ACTN4; ANXA2; APOA1; ATP5B; CLIC1; HAT1; HSP90B1; HSPB1; MTPN; PSMD3; RPL27; RPL6; SET; SNRPD3; SNRPE; SUB1; TPI1; TUBB4B; TUBB; TXN; VCP;	ACTN4|IDBG-49384|ENSG00000130402|81|; ANXA2|IDBG-14711|ENSG00000182718|302|; APOA1|IDBG-72644|ENSG00000118137|335|; ATP5B|IDBG-41395|ENSG00000110955|506|; CLIC1|IDBG-125351|ENSG00000213719|1192|; HAT1|IDBG-75010|ENSG00000128708|8520|; HSP90B1|IDBG-54092|ENSG00000166598|100500842,7184|; HSPB1|IDBG-23058|ENSG00000106211|3315|; MTPN|IDBG-42874|ENSG00000105887|136319,767558|; PSMD3|IDBG-46805|ENSG000…
single-stranded DNA binding	GO:0003697	molecular function	9606	2	72	0.0121313	0.0403401	PCBP1; SUB1;	PCBP1|IDBG-55131|ENSG00000169564|5093|; SUB1|IDBG-14687|ENSG00000113387|10923|;
protein complex binding	GO:0032403	molecular function	9606	3	208	0.0123786	0.0409159	ACTN4; TUBB; VCP;	ACTN4|IDBG-49384|ENSG00000130402|81|; TUBB|IDBG-76778|ENSG00000196230|203068|; VCP|IDBG-61415|ENSG00000165280|7415|;
DNA packaging	GO:0006323	biological process	9606	1	6	0.0138417	0.041752	HAT1;	HAT1|IDBG-75010|ENSG00000128708|8520|;
actin crosslink formation	GO:0051764	biological process	9606	1	6	0.0138417	0.041752	ACTN4;	ACTN4|IDBG-49384|ENSG00000130402|81|;
cellular response to acid	GO:0071229	biological process	9606	1	6	0.0138417	0.041752	ANXA2;	ANXA2|IDBG-14711|ENSG00000182718|302|;
glucocorticoid metabolic process	GO:0008211	biological process	9606	1	6	0.0138417	0.041752	APOA1;	APOA1|IDBG-72644|ENSG00000118137|335|;
glycerol ether metabolic process	GO:0006662	biological process	9606	1	6	0.0138417	0.041752	TXN;	TXN|IDBG-80361|ENSG00000136810|7295|;
high-density lipoprotein particle assembly	GO:0034380	biological process	9606	1	6	0.0138417	0.041752	APOA1;	APOA1|IDBG-72644|ENSG00000118137|335|;
lipoprotein biosynthetic process	GO:0042158	biological process	9606	1	6	0.0138417	0.041752	APOA1;	APOA1|IDBG-72644|ENSG00000118137|335|;
lipoprotein particle binding	GO:0071813	molecular function	9606	1	6	0.0138417	0.041752	APOA1;	APOA1|IDBG-72644|ENSG00000118137|335|;
membrane budding	GO:0006900	biological process	9606	1	6	0.0138417	0.041752	ANXA2;	ANXA2|IDBG-14711|ENSG00000182718|302|;
negative regulation of cellular component movement	GO:0051271	biological process	9606	1	6	0.0138417	0.041752	ACTN4;	ACTN4|IDBG-49384|ENSG00000130402|81|;
negative regulation of hydrolase activity	GO:0051346	biological process	9606	1	6	0.0138417	0.041752	APOA1;	APOA1|IDBG-72644|ENSG00000118137|335|;
peptidyl-methionine modification	GO:0018206	biological process	9606	1	6	0.0138417	0.041752	APOA1;	APOA1|IDBG-72644|ENSG00000118137|335|;
peptidyl-proline hydroxylation to 4-hydroxy-L-proline	GO:0018401	biological process	9606	1	6	0.0138417	0.041752	P4HB;	P4HB|IDBG-72655|ENSG00000185624|5034|;
peripheral nervous system axon regeneration	GO:0014012	biological process	9606	1	6	0.0138417	0.041752	APOA1;	APOA1|IDBG-72644|ENSG00000118137|335|;
positive regulation of protein metabolic process	GO:0051247	biological process	9606	1	6	0.0138417	0.041752	MTPN;	MTPN|IDBG-42874|ENSG00000105887|136319,767558|;
positive regulation of vesicle fusion	GO:0031340	biological process	9606	1	6	0.0138417	0.041752	ANXA2;	ANXA2|IDBG-14711|ENSG00000182718|302|;
cell morphogenesis	GO:0000902	biological process	9606	2	78	0.0141284	0.0423851	CAP1; HSPA9;	CAP1|IDBG-96837|ENSG00000131236|10487|; HSPA9|IDBG-47262|ENSG00000113013|3313|;
nucleoplasm	GO:0005654	cellular component	9606	7	1132	0.0146212	0.0436266	HAT1; PCBP1; PSMD3; SET; SNRPD3; SNRPE; TXN;	HAT1|IDBG-75010|ENSG00000128708|8520|; PCBP1|IDBG-55131|ENSG00000169564|5093|; PSMD3|IDBG-46805|ENSG00000108344|102724103,5709|; SET|IDBG-88484|ENSG00000119335|6418,646817|; SNRPD3|IDBG-2890|ENSG00000100028|6634|; SNRPE|IDBG-105992|ENSG00000182004|6635|; TXN|IDBG-80361|ENSG00000136810|7295|;
ameboidal cell migration	GO:0001667	biological process	9606	1	7	0.0161304	0.0438619	CAP1;	CAP1|IDBG-96837|ENSG00000131236|10487|;
high-density lipoprotein particle clearance	GO:0034384	biological process	9606	1	7	0.0161304	0.0438619	APOA1;	APOA1|IDBG-72644|ENSG00000118137|335|;
internal protein amino acid acetylation	GO:0006475	biological process	9606	1	7	0.0161304	0.0438619	HAT1;	HAT1|IDBG-75010|ENSG00000128708|8520|;
lipase inhibitor activity	GO:0055102	molecular function	9606	1	7	0.0161304	0.0438619	APOA1;	APOA1|IDBG-72644|ENSG00000118137|335|;
negative regulation of heterotypic cell-cell adhesion	GO:0034115	biological process	9606	1	7	0.0161304	0.0438619	APOA1;	APOA1|IDBG-72644|ENSG00000118137|335|;
negative regulation of protein export from nucleus	GO:0046826	biological process	9606	1	7	0.0161304	0.0438619	TXN;	TXN|IDBG-80361|ENSG00000136810|7295|;
nucleoside binding	GO:0001882	molecular function	9606	1	7	0.0161304	0.0438619	ACTN4;	ACTN4|IDBG-49384|ENSG00000130402|81|;
peroxiredoxin activity	GO:0051920	molecular function	9606	1	7	0.0161304	0.0438619	PRDX6;	PRDX6|IDBG-104872|ENSG00000117592|9588|;
positive regulation of binding	GO:0051099	biological process	9606	1	7	0.0161304	0.0438619	ANXA2;	ANXA2|IDBG-14711|ENSG00000182718|302|;
positive regulation of cholesterol esterification	GO:0010873	biological process	9606	1	7	0.0161304	0.0438619	APOA1;	APOA1|IDBG-72644|ENSG00000118137|335|;
protein hexamerization	GO:0034214	biological process	9606	1	7	0.0161304	0.0438619	VCP;	VCP|IDBG-61415|ENSG00000165280|7415|;
proton-transporting two-sector ATPase complex, catalytic domain	GO:0033178	cellular component	9606	1	7	0.0161304	0.0438619	ATP5B;	ATP5B|IDBG-41395|ENSG00000110955|506|;
regulation of glycolytic process	GO:0006110	biological process	9606	1	7	0.0161304	0.0438619	PGAM1;	PGAM1|IDBG-84719|ENSG00000171314|441531,5223|;
regulation of intracellular pH	GO:0051453	biological process	9606	1	7	0.0161304	0.0438619	ATP5B;	ATP5B|IDBG-41395|ENSG00000110955|506|;
response to nutrient	GO:0007584	biological process	9606	2	84	0.0162577	0.0439913	APOA1; HAT1;	APOA1|IDBG-72644|ENSG00000118137|335|; HAT1|IDBG-75010|ENSG00000128708|8520|;
negative regulation of catalytic activity	GO:0043086	biological process	9606	2	85	0.0166251	0.0447662	ANXA2; SET;	ANXA2|IDBG-14711|ENSG00000182718|302|; SET|IDBG-88484|ENSG00000119335|6418,646817|;
catalytic step 2 spliceosome	GO:0071013	cellular component	9606	2	81	0.0151767	0.0450406	SNRPD3; SNRPE;	SNRPD3|IDBG-2890|ENSG00000100028|6634|; SNRPE|IDBG-105992|ENSG00000182004|6635|;
small molecule metabolic process	GO:0044281	biological process	9606	8	1421	0.015301	0.0451665	APOA1; ATP5B; FAH; P4HB; PGAM1; PSMD3; TPI1; TXN;	APOA1|IDBG-72644|ENSG00000118137|335|; ATP5B|IDBG-41395|ENSG00000110955|506|; FAH|IDBG-25690|ENSG00000103876|2184|; P4HB|IDBG-72655|ENSG00000185624|5034|; PGAM1|IDBG-84719|ENSG00000171314|441531,5223|; PSMD3|IDBG-46805|ENSG00000108344|102724103,5709|; TPI1|IDBG-15360|ENSG00000111669|7167|; TXN|IDBG-80361|ENSG00000136810|7295|;
late endosome membrane	GO:0031902	cellular component	9606	2	82	0.0155334	0.0453675	ANXA2; ANXA6;	ANXA2|IDBG-14711|ENSG00000182718|302|; ANXA6|IDBG-54213|ENSG00000197043|309|;
mitotic cell cycle	GO:0000278	biological process	9606	4	416	0.0155208	0.0455716	PSMD3; SET; TUBB4B; TUBB;	PSMD3|IDBG-46805|ENSG00000108344|102724103,5709|; SET|IDBG-88484|ENSG00000119335|6418,646817|; TUBB4B|IDBG-93282|ENSG00000188229|10383|; TUBB|IDBG-76778|ENSG00000196230|203068|;
cell surface	GO:0009986	cellular component	9606	4	432	0.017585	0.047121	ANXA2; APOA1; ATP5B; TF;	ANXA2|IDBG-14711|ENSG00000182718|302|; APOA1|IDBG-72644|ENSG00000118137|335|; ATP5B|IDBG-41395|ENSG00000110955|506|; TF|IDBG-57280|ENSG00000091513|7018|;
arginine catabolic process	GO:0006527	biological process	9606	1	8	0.0184139	0.0479455	FAH;	FAH|IDBG-25690|ENSG00000103876|2184|;
aromatic amino acid family metabolic process	GO:0009072	biological process	9606	1	8	0.0184139	0.0479455	FAH;	FAH|IDBG-25690|ENSG00000103876|2184|;
high-density lipoprotein particle binding	GO:0008035	molecular function	9606	1	8	0.0184139	0.0479455	APOA1;	APOA1|IDBG-72644|ENSG00000118137|335|;
phospholipid transporter activity	GO:0005548	molecular function	9606	1	8	0.0184139	0.0479455	APOA1;	APOA1|IDBG-72644|ENSG00000118137|335|;
positive regulation of interleukin-1 beta production	GO:0032731	biological process	9606	1	8	0.0184139	0.0479455	HSPB1;	HSPB1|IDBG-23058|ENSG00000106211|3315|;
virion binding	GO:0046790	molecular function	9606	1	8	0.0184139	0.0479455	HSP90B1;	HSP90B1|IDBG-54092|ENSG00000166598|100500842,7184|;
cell division	GO:0051301	biological process	9606	2	90	0.0185153	0.0479834	TUBA1B; TUBB;	TUBA1B|IDBG-31144|ENSG00000123416|10376|; TUBB|IDBG-76778|ENSG00000196230|203068|;
L-phenylalanine catabolic process	GO:0006559	biological process	9606	1	9	0.0206922	0.0509914	FAH;	FAH|IDBG-25690|ENSG00000103876|2184|;
blood vessel endothelial cell migration	GO:0043534	biological process	9606	1	9	0.0206922	0.0509914	APOA1;	APOA1|IDBG-72644|ENSG00000118137|335|;
catecholamine metabolic process	GO:0006584	biological process	9606	1	9	0.0206922	0.0509914	MTPN;	MTPN|IDBG-42874|ENSG00000105887|136319,767558|;
chaperonin-containing T-complex	GO:0005832	cellular component	9606	1	9	0.0206922	0.0509914	CCT6A;	CCT6A|IDBG-17442|ENSG00000146731|908|;
negative regulation of histone acetylation	GO:0035067	biological process	9606	1	9	0.0206922	0.0509914	SET;	SET|IDBG-88484|ENSG00000119335|6418,646817|;
negative regulation of tumor necrosis factor-mediated signaling pathway	GO:0010804	biological process	9606	1	9	0.0206922	0.0509914	APOA1;	APOA1|IDBG-72644|ENSG00000118137|335|;
nuclear envelope lumen	GO:0005641	cellular component	9606	1	9	0.0206922	0.0509914	TUBB;	TUBB|IDBG-76778|ENSG00000196230|203068|;
positive regulation of transferase activity	GO:0051347	biological process	9606	1	9	0.0206922	0.0509914	APOA1;	APOA1|IDBG-72644|ENSG00000118137|335|;
regulation of phosphoprotein phosphatase activity	GO:0043666	biological process	9606	1	9	0.0206922	0.0509914	HSP90B1;	HSP90B1|IDBG-54092|ENSG00000166598|100500842,7184|;
sequestering of actin monomers	GO:0042989	biological process	9606	1	9	0.0206922	0.0509914	TMSB4X;	TMSB4X|IDBG-44380|ENSG00000205542|7114|;
nucleolus	GO:0005730	cellular component	9606	5	688	0.0209293	0.0513464	HSPA9; RPL23; RPL34; RPL36; SUB1;	HSPA9|IDBG-47262|ENSG00000113013|3313|; RPL23|IDBG-45005|ENSG00000125691|619505,9349|; RPL34|IDBG-33620|ENSG00000109475|6164|; RPL36|IDBG-20425|ENSG00000130255|25873|; SUB1|IDBG-14687|ENSG00000113387|10923|;
RNA splicing	GO:0008380	biological process	9606	3	252	0.0205723	0.0530649	PCBP1; SNRPD3; SNRPE;	PCBP1|IDBG-55131|ENSG00000169564|5093|; SNRPD3|IDBG-2890|ENSG00000100028|6634|; SNRPE|IDBG-105992|ENSG00000182004|6635|;
actin filament binding	GO:0051015	molecular function	9606	2	101	0.0229752	0.0537386	ACTN4; CAPZA1;	ACTN4|IDBG-49384|ENSG00000130402|81|; CAPZA1|IDBG-101148|ENSG00000116489|829|;
body fluid secretion	GO:0007589	biological process	9606	1	10	0.0229653	0.053944	ANXA2;	ANXA2|IDBG-14711|ENSG00000182718|302|;
cerebellar granule cell differentiation	GO:0021707	biological process	9606	1	10	0.0229653	0.053944	MTPN;	MTPN|IDBG-42874|ENSG00000105887|136319,767558|;
phospholipase inhibitor activity	GO:0004859	molecular function	9606	1	10	0.0229653	0.053944	ANXA2;	ANXA2|IDBG-14711|ENSG00000182718|302|;
phospholipid homeostasis	GO:0055091	biological process	9606	1	10	0.0229653	0.053944	APOA1;	APOA1|IDBG-72644|ENSG00000118137|335|;
positive regulation of cardiac muscle hypertrophy	GO:0010613	biological process	9606	1	10	0.0229653	0.053944	MTPN;	MTPN|IDBG-42874|ENSG00000105887|136319,767558|;
positive regulation of tumor necrosis factor biosynthetic process	GO:0042535	biological process	9606	1	10	0.0229653	0.053944	HSPB1;	HSPB1|IDBG-23058|ENSG00000106211|3315|;
respiratory burst	GO:0045730	biological process	9606	1	10	0.0229653	0.053944	PGAM1;	PGAM1|IDBG-84719|ENSG00000171314|441531,5223|;
spherical high-density lipoprotein particle	GO:0034366	cellular component	9606	1	10	0.0229653	0.053944	APOA1;	APOA1|IDBG-72644|ENSG00000118137|335|;
translesion synthesis	GO:0019985	biological process	9606	1	10	0.0229653	0.053944	VCP;	VCP|IDBG-61415|ENSG00000165280|7415|;
rRNA processing	GO:0006364	biological process	9606	2	100	0.0225531	0.0550853	RPL14; RPS28;	RPL14|IDBG-27136|ENSG00000188846|9045|; RPS28|IDBG-301310|ENSG00000233927|6234|;
S100 protein binding	GO:0044548	molecular function	9606	1	11	0.0252333	0.0563918	ANXA2;	ANXA2|IDBG-14711|ENSG00000182718|302|;
cellular response to ATP	GO:0071318	biological process	9606	1	11	0.0252333	0.0563918	HSP90B1;	HSP90B1|IDBG-54092|ENSG00000166598|100500842,7184|;
ferric iron binding	GO:0008199	molecular function	9606	1	11	0.0252333	0.0563918	TF;	TF|IDBG-57280|ENSG00000091513|7018|;
positive regulation of cellular component movement	GO:0051272	biological process	9606	1	11	0.0252333	0.0563918	ACTN4;	ACTN4|IDBG-49384|ENSG00000130402|81|;
protein heterotetramerization	GO:0051290	biological process	9606	1	11	0.0252333	0.0563918	ANXA2;	ANXA2|IDBG-14711|ENSG00000182718|302|;
regulation of I-kappaB kinase/NF-kappaB signaling	GO:0043122	biological process	9606	1	11	0.0252333	0.0563918	HSPB1;	HSPB1|IDBG-23058|ENSG00000106211|3315|;
zona pellucida receptor complex	GO:0002199	cellular component	9606	1	11	0.0252333	0.0563918	CCT6A;	CCT6A|IDBG-17442|ENSG00000146731|908|;
Z disc	GO:0030018	cellular component	9606	2	105	0.0246963	0.0572789	ACTN4; HSPB1;	ACTN4|IDBG-49384|ENSG00000130402|81|; HSPB1|IDBG-23058|ENSG00000106211|3315|;
calcium ion binding	GO:0005509	molecular function	9606	5	718	0.0246353	0.0573784	ACTN4; ANXA2; ANXA6; HSP90B1; P4HB;	ACTN4|IDBG-49384|ENSG00000130402|81|; ANXA2|IDBG-14711|ENSG00000182718|302|; ANXA6|IDBG-54213|ENSG00000197043|309|; HSP90B1|IDBG-54092|ENSG00000166598|100500842,7184|; P4HB|IDBG-72655|ENSG00000185624|5034|;
GTP catabolic process	GO:0006184	biological process	9606	3	272	0.0250808	0.0576859	TUBA1B; TUBB4B; TUBB;	TUBA1B|IDBG-31144|ENSG00000123416|10376|; TUBB4B|IDBG-93282|ENSG00000188229|10383|; TUBB|IDBG-76778|ENSG00000196230|203068|;
GTPase activity	GO:0003924	molecular function	9606	3	272	0.0250808	0.0576859	TUBA1B; TUBB4B; TUBB;	TUBA1B|IDBG-31144|ENSG00000123416|10376|; TUBB4B|IDBG-93282|ENSG00000188229|10383|; TUBB|IDBG-76778|ENSG00000196230|203068|;
GTPase activating protein binding	GO:0032794	molecular function	9606	1	12	0.0274961	0.0590578	TUBB;	TUBB|IDBG-76778|ENSG00000196230|203068|;
Schmidt-Lanterman incisure	GO:0043220	cellular component	9606	1	12	0.0274961	0.0590578	ANXA2;	ANXA2|IDBG-14711|ENSG00000182718|302|;
WASH complex	GO:0071203	cellular component	9606	1	12	0.0274961	0.0590578	CAPZA1;	CAPZA1|IDBG-101148|ENSG00000116489|829|;
barbed-end actin filament capping	GO:0051016	biological process	9606	1	12	0.0274961	0.0590578	CAPZA1;	CAPZA1|IDBG-101148|ENSG00000116489|829|;
endothelial cell proliferation	GO:0001935	biological process	9606	1	12	0.0274961	0.0590578	APOA1;	APOA1|IDBG-72644|ENSG00000118137|335|;
negative regulation of oxidative stress-induced intrinsic apoptotic signaling pathway	GO:1902176	biological process	9606	1	12	0.0274961	0.0590578	HSPB1;	HSPB1|IDBG-23058|ENSG00000106211|3315|;
phospholipid efflux	GO:0033700	biological process	9606	1	12	0.0274961	0.0590578	APOA1;	APOA1|IDBG-72644|ENSG00000118137|335|;
proteasome regulatory particle	GO:0005838	cellular component	9606	1	12	0.0274961	0.0590578	PSMD3;	PSMD3|IDBG-46805|ENSG00000108344|102724103,5709|;
proton-transporting ATP synthase activity, rotational mechanism	GO:0046933	molecular function	9606	1	12	0.0274961	0.0590578	ATP5B;	ATP5B|IDBG-41395|ENSG00000110955|506|;
viral nucleocapsid	GO:0019013	cellular component	9606	1	12	0.0274961	0.0590578	SNRPD3;	SNRPD3|IDBG-2890|ENSG00000100028|6634|;
midbody	GO:0030496	cellular component	9606	2	112	0.0278311	0.0595455	ANXA2; HSP90B1;	ANXA2|IDBG-14711|ENSG00000182718|302|; HSP90B1|IDBG-54092|ENSG00000166598|100500842,7184|;
negative regulation of apoptotic process	GO:0043066	biological process	9606	4	501	0.0284195	0.0605697	HSP90B1; HSPA9; HSPB1; PSMD3;	HSP90B1|IDBG-54092|ENSG00000166598|100500842,7184|; HSPA9|IDBG-47262|ENSG00000113013|3313|; HSPB1|IDBG-23058|ENSG00000106211|3315|; PSMD3|IDBG-46805|ENSG00000108344|102724103,5709|;
basal part of cell	GO:0045178	cellular component	9606	1	13	0.0297538	0.0619777	TF;	TF|IDBG-57280|ENSG00000091513|7018|;
cholesterol transporter activity	GO:0017127	molecular function	9606	1	13	0.0297538	0.0619777	APOA1;	APOA1|IDBG-72644|ENSG00000118137|335|;
low-density lipoprotein particle receptor binding	GO:0050750	molecular function	9606	1	13	0.0297538	0.0619777	HSP90B1;	HSP90B1|IDBG-54092|ENSG00000166598|100500842,7184|;
positive regulation of protein complex assembly	GO:0031334	biological process	9606	1	13	0.0297538	0.0619777	VCP;	VCP|IDBG-61415|ENSG00000165280|7415|;
ribosomal small subunit biogenesis	GO:0042274	biological process	9606	1	13	0.0297538	0.0619777	RPS28;	RPS28|IDBG-301310|ENSG00000233927|6234|;
skeletal muscle tissue regeneration	GO:0043403	biological process	9606	1	13	0.0297538	0.0619777	MTPN;	MTPN|IDBG-42874|ENSG00000105887|136319,767558|;
endoplasmic reticulum	GO:0005783	cellular component	9606	5	760	0.0305049	0.0633034	HSP90B1; P4HB; PDIA6; SET; VCP;	HSP90B1|IDBG-54092|ENSG00000166598|100500842,7184|; P4HB|IDBG-72655|ENSG00000185624|5034|; PDIA6|IDBG-29164|ENSG00000143870|10130|; SET|IDBG-88484|ENSG00000119335|6418,646817|; VCP|IDBG-61415|ENSG00000165280|7415|;
glucose metabolic process	GO:0006006	biological process	9606	2	121	0.0320833	0.0658363	PGAM1; TPI1;	PGAM1|IDBG-84719|ENSG00000171314|441531,5223|; TPI1|IDBG-15360|ENSG00000111669|7167|;
high-density lipoprotein particle remodeling	GO:0034375	biological process	9606	1	14	0.0320064	0.0659236	APOA1;	APOA1|IDBG-72644|ENSG00000118137|335|;
ribosomal large subunit biogenesis	GO:0042273	biological process	9606	1	14	0.0320064	0.0659236	RPL14;	RPL14|IDBG-27136|ENSG00000188846|9045|;
apoptotic cell clearance	GO:0043277	biological process	9606	1	15	0.0342538	0.0685077	PDIA6;	PDIA6|IDBG-29164|ENSG00000143870|10130|;
cellular process	GO:0009987	biological process	9606	1	15	0.0342538	0.0685077	TUBB;	TUBB|IDBG-76778|ENSG00000196230|203068|;
contractile fiber	GO:0043292	cellular component	9606	1	15	0.0342538	0.0685077	HSPB1;	HSPB1|IDBG-23058|ENSG00000106211|3315|;
ligand-gated ion channel activity	GO:0015276	molecular function	9606	1	15	0.0342538	0.0685077	ANXA6;	ANXA6|IDBG-54213|ENSG00000197043|309|;
phospholipid catabolic process	GO:0009395	biological process	9606	1	15	0.0342538	0.0685077	PRDX6;	PRDX6|IDBG-104872|ENSG00000117592|9588|;
pseudopodium	GO:0031143	cellular component	9606	1	15	0.0342538	0.0685077	ACTN4;	ACTN4|IDBG-49384|ENSG00000130402|81|;
cytoskeleton organization	GO:0007010	biological process	9606	2	125	0.0340505	0.0696144	CAP1; TMSB4X;	CAP1|IDBG-96837|ENSG00000131236|10487|; TMSB4X|IDBG-44380|ENSG00000205542|7114|;
cytoplasmic membrane-bounded vesicle	GO:0016023	cellular component	9606	2	130	0.0365744	0.0701008	PRDX6; TF;	PRDX6|IDBG-104872|ENSG00000117592|9588|; TF|IDBG-57280|ENSG00000091513|7018|;
actin filament capping	GO:0051693	biological process	9606	1	16	0.0364962	0.0701948	CAPZA1;	CAPZA1|IDBG-101148|ENSG00000116489|829|;
glutathione peroxidase activity	GO:0004602	molecular function	9606	1	16	0.0364962	0.0701948	PRDX6;	PRDX6|IDBG-104872|ENSG00000117592|9588|;
hair cycle	GO:0042633	biological process	9606	1	16	0.0364962	0.0701948	SNRPE;	SNRPE|IDBG-105992|ENSG00000182004|6635|;
mitochondrial ATP synthesis coupled proton transport	GO:0042776	biological process	9606	1	16	0.0364962	0.0701948	ATP5B;	ATP5B|IDBG-41395|ENSG00000110955|506|;
negative regulation of bone mineralization	GO:0030502	biological process	9606	1	16	0.0364962	0.0701948	AHSG;	AHSG|IDBG-68916|ENSG00000145192|197|;
pentose-phosphate shunt	GO:0006098	biological process	9606	1	16	0.0364962	0.0701948	TPI1;	TPI1|IDBG-15360|ENSG00000111669|7167|;
positive regulation of blood vessel endothelial cell migration	GO:0043536	biological process	9606	1	16	0.0364962	0.0701948	HSPB1;	HSPB1|IDBG-23058|ENSG00000106211|3315|;
regulation of protein catabolic process	GO:0042176	biological process	9606	1	16	0.0364962	0.0701948	PSMD3;	PSMD3|IDBG-46805|ENSG00000108344|102724103,5709|;
sperm principal piece	GO:0097228	cellular component	9606	1	16	0.0364962	0.0701948	PGAM4;	PGAM4|IDBG-304629|ENSG00000226784|441531|;
striated muscle cell differentiation	GO:0051146	biological process	9606	1	16	0.0364962	0.0701948	MTPN;	MTPN|IDBG-42874|ENSG00000105887|136319,767558|;
voltage-gated chloride channel activity	GO:0005247	molecular function	9606	1	16	0.0364962	0.0701948	CLIC1;	CLIC1|IDBG-125351|ENSG00000213719|1192|;
intracellular	GO:0005622	cellular component	9606	7	1372	0.0371839	0.0710225	HSPB1; RPL14; RPL27; RPL34; RPL36; RPL6; RPS28;	HSPB1|IDBG-23058|ENSG00000106211|3315|; RPL14|IDBG-27136|ENSG00000188846|9045|; RPL27|IDBG-52040|ENSG00000131469|6155|; RPL34|IDBG-33620|ENSG00000109475|6164|; RPL36|IDBG-20425|ENSG00000130255|25873|; RPL6|IDBG-58050|ENSG00000089009|6128|; RPS28|IDBG-301310|ENSG00000233927|6234|;
enzyme regulator activity	GO:0030234	molecular function	9606	1	17	0.0387335	0.0724776	PSMD3;	PSMD3|IDBG-46805|ENSG00000108344|102724103,5709|;
hydrolase activity, acting on acid anhydrides, catalyzing transmembrane movement of substances	GO:0016820	molecular function	9606	1	17	0.0387335	0.0724776	ATP5B;	ATP5B|IDBG-41395|ENSG00000110955|506|;
nucleosome disassembly	GO:0006337	biological process	9606	1	17	0.0387335	0.0724776	SET;	SET|IDBG-88484|ENSG00000119335|6418,646817|;
proteasome accessory complex	GO:0022624	cellular component	9606	1	17	0.0387335	0.0724776	PSMD3;	PSMD3|IDBG-46805|ENSG00000108344|102724103,5709|;
site of double-strand break	GO:0035861	cellular component	9606	1	17	0.0387335	0.0724776	VCP;	VCP|IDBG-61415|ENSG00000165280|7415|;
innate immune response	GO:0045087	biological process	9606	7	1384	0.0387131	0.0736884	AHSG; ANXA2; APOA1; CAPZA1; HSP90B1; PCBP1; TXN;	AHSG|IDBG-68916|ENSG00000145192|197|; ANXA2|IDBG-14711|ENSG00000182718|302|; APOA1|IDBG-72644|ENSG00000118137|335|; CAPZA1|IDBG-101148|ENSG00000116489|829|; HSP90B1|IDBG-54092|ENSG00000166598|100500842,7184|; PCBP1|IDBG-55131|ENSG00000169564|5093|; TXN|IDBG-80361|ENSG00000136810|7295|;
blood coagulation, intrinsic pathway	GO:0007597	biological process	9606	1	18	0.0409657	0.0748777	A2M;	A2M|IDBG-17623|ENSG00000175899|2|;
fibrinolysis	GO:0042730	biological process	9606	1	18	0.0409657	0.0748777	ANXA2;	ANXA2|IDBG-14711|ENSG00000182718|302|;
iron ion transport	GO:0006826	biological process	9606	1	18	0.0409657	0.0748777	TF;	TF|IDBG-57280|ENSG00000091513|7018|;
proton-transporting ATPase activity, rotational mechanism	GO:0046961	molecular function	9606	1	18	0.0409657	0.0748777	ATP5B;	ATP5B|IDBG-41395|ENSG00000110955|506|;
regulation of bone mineralization	GO:0030500	biological process	9606	1	18	0.0409657	0.0748777	AHSG;	AHSG|IDBG-68916|ENSG00000145192|197|;
regulation of muscle contraction	GO:0006937	biological process	9606	1	18	0.0409657	0.0748777	ANXA6;	ANXA6|IDBG-54213|ENSG00000197043|309|;
reverse cholesterol transport	GO:0043691	biological process	9606	1	18	0.0409657	0.0748777	APOA1;	APOA1|IDBG-72644|ENSG00000118137|335|;
negative regulation of endopeptidase activity	GO:0010951	biological process	9606	2	141	0.0423715	0.0771916	A2M; AHSG;	A2M|IDBG-17623|ENSG00000175899|2|; AHSG|IDBG-68916|ENSG00000145192|197|;
negative regulation of protein serine/threonine kinase activity	GO:0071901	biological process	9606	1	19	0.0431928	0.0781719	HSPB1;	HSPB1|IDBG-23058|ENSG00000106211|3315|;
nucleobase-containing small molecule interconversion	GO:0015949	biological process	9606	1	19	0.0431928	0.0781719	TXN;	TXN|IDBG-80361|ENSG00000136810|7295|;
G2/M transition of mitotic cell cycle	GO:0000086	biological process	9606	2	143	0.0434605	0.0783993	TUBB4B; TUBB;	TUBB4B|IDBG-93282|ENSG00000188229|10383|; TUBB|IDBG-76778|ENSG00000196230|203068|;
ATP synthesis coupled proton transport	GO:0015986	biological process	9606	1	20	0.0454149	0.0795842	ATP5B;	ATP5B|IDBG-41395|ENSG00000110955|506|;
cellular response to interleukin-4	GO:0071353	biological process	9606	1	20	0.0454149	0.0795842	TUBA1B;	TUBA1B|IDBG-31144|ENSG00000123416|10376|;
cellular response to vascular endothelial growth factor stimulus	GO:0035924	biological process	9606	1	20	0.0454149	0.0795842	HSPB1;	HSPB1|IDBG-23058|ENSG00000106211|3315|;
extrinsic component of plasma membrane	GO:0019897	cellular component	9606	1	20	0.0454149	0.0795842	ANXA2;	ANXA2|IDBG-14711|ENSG00000182718|302|;
lipid storage	GO:0019915	biological process	9606	1	20	0.0454149	0.0795842	APOA1;	APOA1|IDBG-72644|ENSG00000118137|335|;
negative regulation of apoptotic signaling pathway	GO:2001234	biological process	9606	1	20	0.0454149	0.0795842	HSPB1;	HSPB1|IDBG-23058|ENSG00000106211|3315|;
protein phosphatase type 2A regulator activity	GO:0008601	molecular function	9606	1	20	0.0454149	0.0795842	SET;	SET|IDBG-88484|ENSG00000119335|6418,646817|;
protein targeting to plasma membrane	GO:0072661	biological process	9606	1	20	0.0454149	0.0795842	ANXA2;	ANXA2|IDBG-14711|ENSG00000182718|302|;
regulation of mitochondrial membrane potential	GO:0051881	biological process	9606	1	20	0.0454149	0.0795842	CLIC1;	CLIC1|IDBG-125351|ENSG00000213719|1192|;
ATP biosynthetic process	GO:0006754	biological process	9606	1	21	0.0476319	0.081402	ATP5B;	ATP5B|IDBG-41395|ENSG00000110955|506|;
ATP metabolic process	GO:0046034	biological process	9606	1	21	0.0476319	0.081402	ATP5B;	ATP5B|IDBG-41395|ENSG00000110955|506|;
cholesterol transport	GO:0030301	biological process	9606	1	21	0.0476319	0.081402	APOA1;	APOA1|IDBG-72644|ENSG00000118137|335|;
hydrogen peroxide catabolic process	GO:0042744	biological process	9606	1	21	0.0476319	0.081402	PRDX6;	PRDX6|IDBG-104872|ENSG00000117592|9588|;
mitochondrial proton-transporting ATP synthase complex	GO:0005753	cellular component	9606	1	21	0.0476319	0.081402	ATP5B;	ATP5B|IDBG-41395|ENSG00000110955|506|;
negative regulation of phosphorylation	GO:0042326	biological process	9606	1	21	0.0476319	0.081402	AHSG;	AHSG|IDBG-68916|ENSG00000145192|197|;
spliceosomal complex assembly	GO:0000245	biological process	9606	1	21	0.0476319	0.081402	SNRPE;	SNRPE|IDBG-105992|ENSG00000182004|6635|;
very-low-density lipoprotein particle	GO:0034361	cellular component	9606	1	21	0.0476319	0.081402	APOA1;	APOA1|IDBG-72644|ENSG00000118137|335|;
RNA polymerase II distal enhancer sequence-specific DNA binding transcription factor activity involved in positive regulation of transcription	GO:0001205	molecular function	9606	1	22	0.0498439	0.084658	SUB1;	SUB1|IDBG-14687|ENSG00000113387|10923|;
lipid transporter activity	GO:0005319	molecular function	9606	1	22	0.0498439	0.084658	APOA1;	APOA1|IDBG-72644|ENSG00000118137|335|;
high-density lipoprotein particle	GO:0034364	cellular component	9606	1	23	0.0520509	0.087067	APOA1;	APOA1|IDBG-72644|ENSG00000118137|335|;
polyubiquitin binding	GO:0031593	molecular function	9606	1	23	0.0520509	0.087067	VCP;	VCP|IDBG-61415|ENSG00000165280|7415|;
positive regulation of DNA binding	GO:0043388	biological process	9606	1	23	0.0520509	0.087067	TXN;	TXN|IDBG-80361|ENSG00000136810|7295|;
smooth endoplasmic reticulum	GO:0005790	cellular component	9606	1	23	0.0520509	0.087067	PDIA6;	PDIA6|IDBG-29164|ENSG00000143870|10130|;
triglyceride homeostasis	GO:0070328	biological process	9606	1	23	0.0520509	0.087067	APOA1;	APOA1|IDBG-72644|ENSG00000118137|335|;
response to hypoxia	GO:0001666	biological process	9606	2	160	0.0531281	0.0886003	ACTN4; HSP90B1;	ACTN4|IDBG-49384|ENSG00000130402|81|; HSP90B1|IDBG-54092|ENSG00000166598|100500842,7184|;
cholesterol efflux	GO:0033344	biological process	9606	1	24	0.0542529	0.0893958	APOA1;	APOA1|IDBG-72644|ENSG00000118137|335|;
phosphatidylcholine biosynthetic process	GO:0006656	biological process	9606	1	24	0.0542529	0.0893958	APOA1;	APOA1|IDBG-72644|ENSG00000118137|335|;
phospholipase A2 activity	GO:0004623	molecular function	9606	1	24	0.0542529	0.0893958	PRDX6;	PRDX6|IDBG-104872|ENSG00000117592|9588|;
protein export from nucleus	GO:0006611	biological process	9606	1	24	0.0542529	0.0893958	HSPA9;	HSPA9|IDBG-47262|ENSG00000113013|3313|;
actin filament bundle assembly	GO:0051017	biological process	9606	1	25	0.0564499	0.0919184	ACTN4;	ACTN4|IDBG-49384|ENSG00000130402|81|;
adrenal gland development	GO:0030325	biological process	9606	1	25	0.0564499	0.0919184	APOA1;	APOA1|IDBG-72644|ENSG00000118137|335|;
negative regulation of insulin receptor signaling pathway	GO:0046627	biological process	9606	1	25	0.0564499	0.0919184	AHSG;	AHSG|IDBG-68916|ENSG00000145192|197|;
positive regulation of phagocytosis	GO:0050766	biological process	9606	1	25	0.0564499	0.0919184	AHSG;	AHSG|IDBG-68916|ENSG00000145192|197|;
ATPase activity	GO:0016887	molecular function	9606	2	167	0.0573125	0.0927757	ATP5B; VCP;	ATP5B|IDBG-41395|ENSG00000110955|506|; VCP|IDBG-61415|ENSG00000165280|7415|;
protein homooligomerization	GO:0051260	biological process	9606	2	167	0.0573125	0.0927757	ANXA6; VCP;	ANXA6|IDBG-54213|ENSG00000197043|309|; VCP|IDBG-61415|ENSG00000165280|7415|;
cell-cell junction	GO:0005911	cellular component	9606	2	168	0.0579196	0.0934842	ACTN4; CAPZA1;	ACTN4|IDBG-49384|ENSG00000130402|81|; CAPZA1|IDBG-101148|ENSG00000116489|829|;
DNA replication-independent nucleosome assembly	GO:0006336	biological process	9606	1	26	0.0586419	0.093827	HAT1;	HAT1|IDBG-75010|ENSG00000128708|8520|;
establishment or maintenance of cell polarity	GO:0007163	biological process	9606	1	26	0.0586419	0.093827	CAP1;	CAP1|IDBG-96837|ENSG00000131236|10487|;
small ribosomal subunit	GO:0015935	cellular component	9606	1	26	0.0586419	0.093827	RPS28;	RPS28|IDBG-301310|ENSG00000233927|6234|;
growth factor binding	GO:0019838	molecular function	9606	1	27	0.0608289	0.0964872	A2M;	A2M|IDBG-17623|ENSG00000175899|2|;
protein disulfide oxidoreductase activity	GO:0015035	molecular function	9606	1	27	0.0608289	0.0964872	TXN;	TXN|IDBG-80361|ENSG00000136810|7295|;
regulation of anion transport	GO:0044070	biological process	9606	1	27	0.0608289	0.0964872	CLIC1;	CLIC1|IDBG-125351|ENSG00000213719|1192|;
ADP binding	GO:0043531	molecular function	9606	1	28	0.0630109	0.0988126	VCP;	VCP|IDBG-61415|ENSG00000165280|7415|;
cortical actin cytoskeleton	GO:0030864	cellular component	9606	1	28	0.0630109	0.0988126	CAP1;	CAP1|IDBG-96837|ENSG00000131236|10487|;
establishment of protein localization	GO:0045184	biological process	9606	1	28	0.0630109	0.0988126	VCP;	VCP|IDBG-61415|ENSG00000165280|7415|;
four-way junction helicase activity	GO:0009378	molecular function	9606	1	28	0.0630109	0.0988126	VCP;	VCP|IDBG-61415|ENSG00000165280|7415|;
basal plasma membrane	GO:0009925	cellular component	9606	1	29	0.065188	0.101649	TF;	TF|IDBG-57280|ENSG00000091513|7018|;
beta-amyloid binding	GO:0001540	molecular function	9606	1	29	0.065188	0.101649	APOA1;	APOA1|IDBG-72644|ENSG00000118137|335|;
carbohydrate metabolic process	GO:0005975	biological process	9606	3	402	0.0661563	0.102868	HSPA9; PGAM1; TPI1;	HSPA9|IDBG-47262|ENSG00000113013|3313|; PGAM1|IDBG-84719|ENSG00000171314|441531,5223|; TPI1|IDBG-15360|ENSG00000111669|7167|;
brush border	GO:0005903	cellular component	9606	1	30	0.0673601	0.103863	CLIC1;	CLIC1|IDBG-125351|ENSG00000213719|1192|;
cysteine-type endopeptidase inhibitor activity	GO:0004869	molecular function	9606	1	30	0.0673601	0.103863	AHSG;	AHSG|IDBG-68916|ENSG00000145192|197|;
stem cell differentiation	GO:0048863	biological process	9606	1	30	0.0673601	0.103863	A2M;	A2M|IDBG-17623|ENSG00000175899|2|;
ATP hydrolysis coupled proton transport	GO:0015991	biological process	9606	1	31	0.0695274	0.106313	ATP5B;	ATP5B|IDBG-41395|ENSG00000110955|506|;
activation of adenylate cyclase activity	GO:0007190	biological process	9606	1	31	0.0695274	0.106313	CAP1;	CAP1|IDBG-96837|ENSG00000131236|10487|;
protein phosphatase inhibitor activity	GO:0004864	molecular function	9606	1	31	0.0695274	0.106313	SET;	SET|IDBG-88484|ENSG00000119335|6418,646817|;
cellular nitrogen compound metabolic process	GO:0034641	biological process	9606	2	188	0.0705194	0.107532	FAH; PSMD3;	FAH|IDBG-25690|ENSG00000103876|2184|; PSMD3|IDBG-46805|ENSG00000108344|102724103,5709|;
DNA replication-dependent nucleosome assembly	GO:0006335	biological process	9606	1	32	0.0716896	0.108716	HAT1;	HAT1|IDBG-75010|ENSG00000128708|8520|;
response to radiation	GO:0009314	biological process	9606	1	32	0.0716896	0.108716	TXN;	TXN|IDBG-80361|ENSG00000136810|7295|;
transferrin transport	GO:0033572	biological process	9606	1	33	0.073847	0.111681	TF;	TF|IDBG-57280|ENSG00000091513|7018|;
cholesterol biosynthetic process	GO:0006695	biological process	9606	1	34	0.0759995	0.11431	APOA1;	APOA1|IDBG-72644|ENSG00000118137|335|;
phospholipid transport	GO:0015914	biological process	9606	1	34	0.0759995	0.11431	APOA1;	APOA1|IDBG-72644|ENSG00000118137|335|;
binding of sperm to zona pellucida	GO:0007339	biological process	9606	1	35	0.0781471	0.117221	CCT6A;	CCT6A|IDBG-17442|ENSG00000146731|908|;
protein domain specific binding	GO:0019904	molecular function	9606	2	203	0.0805037	0.119779	TUBB; VCP;	TUBB|IDBG-76778|ENSG00000196230|203068|; VCP|IDBG-61415|ENSG00000165280|7415|;
endopeptidase inhibitor activity	GO:0004866	molecular function	9606	1	36	0.0802898	0.119784	A2M;	A2M|IDBG-17623|ENSG00000175899|2|;
regulation of protein phosphorylation	GO:0001932	biological process	9606	1	36	0.0802898	0.119784	APOA1;	APOA1|IDBG-72644|ENSG00000118137|335|;
dephosphorylation	GO:0016311	biological process	9606	2	207	0.0832376	0.123514	PGAM1; PGAM4;	PGAM1|IDBG-84719|ENSG00000171314|441531,5223|; PGAM4|IDBG-304629|ENSG00000226784|441531|;
tight junction assembly	GO:0070830	biological process	9606	1	38	0.0845606	0.125141	ACTN4;	ACTN4|IDBG-49384|ENSG00000130402|81|;
acute-phase response	GO:0006953	biological process	9606	1	39	0.0866888	0.127267	AHSG;	AHSG|IDBG-68916|ENSG00000145192|197|;
phosphatidylinositol-4,5-bisphosphate binding	GO:0005546	molecular function	9606	1	39	0.0866888	0.127267	ANXA2;	ANXA2|IDBG-14711|ENSG00000182718|302|;
regulation of translational initiation	GO:0006446	biological process	9606	1	39	0.0866888	0.127267	HSPB1;	HSPB1|IDBG-23058|ENSG00000106211|3315|;
angiogenesis	GO:0001525	biological process	9606	2	217	0.0901956	0.132064	ANXA2; ATP5B;	ANXA2|IDBG-14711|ENSG00000182718|302|; ATP5B|IDBG-41395|ENSG00000110955|506|;
collagen fibril organization	GO:0030199	biological process	9606	1	41	0.0909306	0.132089	ANXA2;	ANXA2|IDBG-14711|ENSG00000182718|302|;
cytosolic small ribosomal subunit	GO:0022627	cellular component	9606	1	41	0.0909306	0.132089	RPS28;	RPS28|IDBG-301310|ENSG00000233927|6234|;
histone acetylation	GO:0016573	biological process	9606	1	41	0.0909306	0.132089	HAT1;	HAT1|IDBG-75010|ENSG00000128708|8520|;
structural molecule activity	GO:0005198	molecular function	9606	2	219	0.0916077	0.132723	TUBA1B; TUBB;	TUBA1B|IDBG-31144|ENSG00000123416|10376|; TUBB|IDBG-76778|ENSG00000196230|203068|;
nucleotide-binding domain, leucine rich repeat containing receptor signaling pathway	GO:0035872	biological process	9606	1	42	0.0930442	0.1341	TXN;	TXN|IDBG-80361|ENSG00000136810|7295|;
positive regulation of proteasomal ubiquitin-dependent protein catabolic process	GO:0032436	biological process	9606	1	42	0.0930442	0.1341	VCP;	VCP|IDBG-61415|ENSG00000165280|7415|;
ubiquitin binding	GO:0043130	molecular function	9606	1	44	0.0972572	0.139807	HSPB1;	HSPB1|IDBG-23058|ENSG00000106211|3315|;
protein kinase C binding	GO:0005080	molecular function	9606	1	46	0.101451	0.145457	HSPB1;	HSPB1|IDBG-23058|ENSG00000106211|3315|;
lysosomal membrane	GO:0005765	cellular component	9606	2	234	0.102403	0.146441	ANXA2; ANXA6;	ANXA2|IDBG-14711|ENSG00000182718|302|; ANXA6|IDBG-54213|ENSG00000197043|309|;
chloride channel complex	GO:0034707	cellular component	9606	1	47	0.103541	0.146927	CLIC1;	CLIC1|IDBG-125351|ENSG00000213719|1192|;
cytoplasmic microtubule	GO:0005881	cellular component	9606	1	47	0.103541	0.146927	TUBA1B;	TUBA1B|IDBG-31144|ENSG00000123416|10376|;
proton transport	GO:0015992	biological process	9606	1	47	0.103541	0.146927	ATP5B;	ATP5B|IDBG-41395|ENSG00000110955|506|;
histone acetyltransferase activity	GO:0004402	molecular function	9606	1	48	0.105626	0.148738	HAT1;	HAT1|IDBG-75010|ENSG00000128708|8520|;
nucleoside-triphosphatase activity	GO:0017111	molecular function	9606	1	48	0.105626	0.148738	ATP5B;	ATP5B|IDBG-41395|ENSG00000110955|506|;
positive regulation of fibroblast proliferation	GO:0048146	biological process	9606	1	48	0.105626	0.148738	ANXA2;	ANXA2|IDBG-14711|ENSG00000182718|302|;
ER to Golgi vesicle-mediated transport	GO:0006888	biological process	9606	1	50	0.109782	0.153416	VCP;	VCP|IDBG-61415|ENSG00000165280|7415|;
chloride channel activity	GO:0005254	molecular function	9606	1	50	0.109782	0.153416	CLIC1;	CLIC1|IDBG-125351|ENSG00000213719|1192|;
protein targeting to mitochondrion	GO:0006626	biological process	9606	1	50	0.109782	0.153416	HSPA9;	HSPA9|IDBG-47262|ENSG00000113013|3313|;
organ regeneration	GO:0031100	biological process	9606	1	51	0.111852	0.155915	APOA1;	APOA1|IDBG-72644|ENSG00000118137|335|;
cell growth	GO:0016049	biological process	9606	1	52	0.113918	0.156815	MTPN;	MTPN|IDBG-42874|ENSG00000105887|136319,767558|;
positive regulation of protein catabolic process	GO:0045732	biological process	9606	1	52	0.113918	0.156815	VCP;	VCP|IDBG-61415|ENSG00000165280|7415|;
regulation of cellular amino acid metabolic process	GO:0006521	biological process	9606	1	52	0.113918	0.156815	PSMD3;	PSMD3|IDBG-46805|ENSG00000108344|102724103,5709|;
response to unfolded protein	GO:0006986	biological process	9606	1	52	0.113918	0.156815	HSPB1;	HSPB1|IDBG-23058|ENSG00000106211|3315|;
stress fiber	GO:0001725	cellular component	9606	1	52	0.113918	0.156815	ACTN4;	ACTN4|IDBG-49384|ENSG00000130402|81|;
generation of precursor metabolites and energy	GO:0006091	biological process	9606	1	53	0.11598	0.159256	ATP5B;	ATP5B|IDBG-41395|ENSG00000110955|506|;
identical protein binding	GO:0042802	molecular function	9606	3	516	0.117257	0.16061	APOA1; HSPB1; VCP;	APOA1|IDBG-72644|ENSG00000118137|335|; HSPB1|IDBG-23058|ENSG00000106211|3315|; VCP|IDBG-61415|ENSG00000165280|7415|;
regulation of inflammatory response	GO:0050727	biological process	9606	1	54	0.118037	0.161278	AHSG;	AHSG|IDBG-68916|ENSG00000145192|197|;
coated pit	GO:0005905	cellular component	9606	1	56	0.122136	0.166057	TF;	TF|IDBG-57280|ENSG00000091513|7018|;
vesicle	GO:0031982	cellular component	9606	1	56	0.122136	0.166057	ANXA2;	ANXA2|IDBG-14711|ENSG00000182718|302|;
cytoskeletal protein binding	GO:0008092	molecular function	9606	1	59	0.12825	0.173091	ANXA2;	ANXA2|IDBG-14711|ENSG00000182718|302|;
positive regulation of osteoblast differentiation	GO:0045669	biological process	9606	1	59	0.12825	0.173091	CLIC1;	CLIC1|IDBG-125351|ENSG00000213719|1192|;
retinoid metabolic process	GO:0001523	biological process	9606	1	59	0.12825	0.173091	APOA1;	APOA1|IDBG-72644|ENSG00000118137|335|;
cholesterol homeostasis	GO:0042632	biological process	9606	1	60	0.130279	0.1754	APOA1;	APOA1|IDBG-72644|ENSG00000118137|335|;
Rab GTPase binding	GO:0017137	molecular function	9606	1	64	0.138348	0.184465	ANXA2;	ANXA2|IDBG-14711|ENSG00000182718|302|;
cellular iron ion homeostasis	GO:0006879	biological process	9606	1	64	0.138348	0.184465	TF;	TF|IDBG-57280|ENSG00000091513|7018|;
double-strand break repair	GO:0006302	biological process	9606	1	64	0.138348	0.184465	VCP;	VCP|IDBG-61415|ENSG00000165280|7415|;
response to estrogen	GO:0043627	biological process	9606	1	64	0.138348	0.184465	APOA1;	APOA1|IDBG-72644|ENSG00000118137|335|;
negative regulation of ubiquitin-protein ligase activity involved in mitotic cell cycle	GO:0051436	biological process	9606	1	66	0.142356	0.18935	PSMD3;	PSMD3|IDBG-46805|ENSG00000108344|102724103,5709|;
ATP catabolic process	GO:0006200	biological process	9606	2	287	0.143004	0.189755	ATP5B; VCP;	ATP5B|IDBG-41395|ENSG00000110955|506|; VCP|IDBG-61415|ENSG00000165280|7415|;
DNA damage response, signal transduction by p53 class mediator resulting in cell cycle arrest	GO:0006977	biological process	9606	1	67	0.144352	0.190628	PSMD3;	PSMD3|IDBG-46805|ENSG00000108344|102724103,5709|;
chloride transport	GO:0006821	biological process	9606	1	67	0.144352	0.190628	CLIC1;	CLIC1|IDBG-125351|ENSG00000213719|1192|;
transmembrane transporter activity	GO:0022857	molecular function	9606	1	68	0.146345	0.192798	ATP5B;	ATP5B|IDBG-41395|ENSG00000110955|506|;
negative regulation of inflammatory response	GO:0050728	biological process	9606	1	69	0.148332	0.194951	APOA1;	APOA1|IDBG-72644|ENSG00000118137|335|;
negative regulation of protein kinase activity	GO:0006469	biological process	9606	1	70	0.150315	0.197088	HSPB1;	HSPB1|IDBG-23058|ENSG00000106211|3315|;
acrosomal vesicle	GO:0001669	cellular component	9606	1	71	0.152294	0.198269	CCT6A;	CCT6A|IDBG-17442|ENSG00000146731|908|;
cholesterol metabolic process	GO:0008203	biological process	9606	1	71	0.152294	0.198269	APOA1;	APOA1|IDBG-72644|ENSG00000118137|335|;
protease binding	GO:0002020	molecular function	9606	1	71	0.152294	0.198269	A2M;	A2M|IDBG-17623|ENSG00000175899|2|;
lipid transport	GO:0006869	biological process	9606	1	72	0.154268	0.199897	APOA1;	APOA1|IDBG-72644|ENSG00000118137|335|;
positive regulation of ubiquitin-protein ligase activity involved in mitotic cell cycle	GO:0051437	biological process	9606	1	72	0.154268	0.199897	PSMD3;	PSMD3|IDBG-46805|ENSG00000108344|102724103,5709|;
histone binding	GO:0042393	molecular function	9606	1	73	0.156238	0.201975	SET;	SET|IDBG-88484|ENSG00000119335|6418,646817|;
regulation of translation	GO:0006417	biological process	9606	1	74	0.158203	0.204037	MTPN;	MTPN|IDBG-42874|ENSG00000105887|136319,767558|;
antigen processing and presentation of exogenous peptide antigen via MHC class I, TAP-dependent	GO:0002479	biological process	9606	1	75	0.160164	0.205605	PSMD3;	PSMD3|IDBG-46805|ENSG00000108344|102724103,5709|;
positive regulation of cell growth	GO:0030307	biological process	9606	1	75	0.160164	0.205605	MTPN;	MTPN|IDBG-42874|ENSG00000105887|136319,767558|;
microtubule cytoskeleton organization	GO:0000226	biological process	9606	1	76	0.16212	0.206675	TUBA1B;	TUBA1B|IDBG-31144|ENSG00000123416|10376|;
regulation of ubiquitin-protein ligase activity involved in mitotic cell cycle	GO:0051439	biological process	9606	1	76	0.16212	0.206675	PSMD3;	PSMD3|IDBG-46805|ENSG00000108344|102724103,5709|;
sarcolemma	GO:0042383	cellular component	9606	1	76	0.16212	0.206675	ANXA2;	ANXA2|IDBG-14711|ENSG00000182718|302|;
extracellular matrix organization	GO:0030198	biological process	9606	2	312	0.163201	0.207574	A2M; P4HB;	A2M|IDBG-17623|ENSG00000175899|2|; P4HB|IDBG-72655|ENSG00000185624|5034|;
recycling endosome	GO:0055037	cellular component	9606	1	77	0.164071	0.207724	TF;	TF|IDBG-57280|ENSG00000091513|7018|;
response to stress	GO:0006950	biological process	9606	1	77	0.164071	0.207724	HSP90B1;	HSP90B1|IDBG-54092|ENSG00000166598|100500842,7184|;
oxidoreductase activity	GO:0016491	molecular function	9606	2	316	0.166482	0.210293	P4HB; PRDX6;	P4HB|IDBG-72655|ENSG00000185624|5034|; PRDX6|IDBG-104872|ENSG00000117592|9588|;
antigen processing and presentation of exogenous peptide antigen via MHC class I	GO:0042590	biological process	9606	1	79	0.167962	0.210716	PSMD3;	PSMD3|IDBG-46805|ENSG00000108344|102724103,5709|;
nucleobase-containing small molecule metabolic process	GO:0055086	biological process	9606	1	79	0.167962	0.210716	TXN;	TXN|IDBG-80361|ENSG00000136810|7295|;
proteasome-mediated ubiquitin-dependent protein catabolic process	GO:0043161	biological process	9606	1	79	0.167962	0.210716	VCP;	VCP|IDBG-61415|ENSG00000165280|7415|;
activation of cysteine-type endopeptidase activity involved in apoptotic process	GO:0006919	biological process	9606	1	81	0.171834	0.214598	VCP;	VCP|IDBG-61415|ENSG00000165280|7415|;
anaphase-promoting complex-dependent proteasomal ubiquitin-dependent protein catabolic process	GO:0031145	biological process	9606	1	81	0.171834	0.214598	PSMD3;	PSMD3|IDBG-46805|ENSG00000108344|102724103,5709|;
chloride transmembrane transport	GO:1902476	biological process	9606	1	82	0.173764	0.216031	CLIC1;	CLIC1|IDBG-125351|ENSG00000213719|1192|;
phospholipid binding	GO:0005543	molecular function	9606	1	82	0.173764	0.216031	APOA1;	APOA1|IDBG-72644|ENSG00000118137|335|;
mitochondrial membrane	GO:0031966	cellular component	9606	1	83	0.175689	0.217445	ATP5B;	ATP5B|IDBG-41395|ENSG00000110955|506|;
protein kinase binding	GO:0019901	molecular function	9606	2	327	0.175563	0.217777	HSPB1; PGAM1;	HSPB1|IDBG-23058|ENSG00000106211|3315|; PGAM1|IDBG-84719|ENSG00000171314|441531,5223|;
basement membrane	GO:0005604	cellular component	9606	1	85	0.179526	0.221202	ANXA2;	ANXA2|IDBG-14711|ENSG00000182718|302|;
phosphotransferase activity, alcohol group as acceptor	GO:0016773	molecular function	9606	1	85	0.179526	0.221202	HSPA9;	HSPA9|IDBG-47262|ENSG00000113013|3313|;
receptor binding	GO:0005102	molecular function	9606	2	333	0.180551	0.221969	A2M; VCP;	A2M|IDBG-17623|ENSG00000175899|2|; VCP|IDBG-61415|ENSG00000165280|7415|;
protein stabilization	GO:0050821	biological process	9606	1	87	0.183346	0.224406	APOA1;	APOA1|IDBG-72644|ENSG00000118137|335|;
regulation of catalytic activity	GO:0050790	biological process	9606	1	87	0.183346	0.224406	SET;	SET|IDBG-88484|ENSG00000119335|6418,646817|;
protein N-terminus binding	GO:0047485	molecular function	9606	1	89	0.187149	0.228553	ACTN4;	ACTN4|IDBG-49384|ENSG00000130402|81|;
nuclear matrix	GO:0016363	cellular component	9606	1	91	0.190934	0.232149	HAT1;	HAT1|IDBG-75010|ENSG00000128708|8520|;
ossification	GO:0001503	biological process	9606	1	91	0.190934	0.232149	AHSG;	AHSG|IDBG-68916|ENSG00000145192|197|;
ruffle	GO:0001726	cellular component	9606	1	92	0.19282	0.233927	ANXA2;	ANXA2|IDBG-14711|ENSG00000182718|302|;
phototransduction, visible light	GO:0007603	biological process	9606	1	94	0.19658	0.237965	APOA1;	APOA1|IDBG-72644|ENSG00000118137|335|;
integrin binding	GO:0005178	molecular function	9606	1	96	0.200322	0.24091	ACTN4;	ACTN4|IDBG-49384|ENSG00000130402|81|;
positive regulation of angiogenesis	GO:0045766	biological process	9606	1	96	0.200322	0.24091	HSPB1;	HSPB1|IDBG-23058|ENSG00000106211|3315|;
serine-type endopeptidase inhibitor activity	GO:0004867	molecular function	9606	1	96	0.200322	0.24091	A2M;	A2M|IDBG-17623|ENSG00000175899|2|;
cellular response to hypoxia	GO:0071456	biological process	9606	1	97	0.202187	0.242098	P4HB;	P4HB|IDBG-72655|ENSG00000185624|5034|;
protein N-linked glycosylation via asparagine	GO:0018279	biological process	9606	1	97	0.202187	0.242098	VCP;	VCP|IDBG-61415|ENSG00000165280|7415|;
antigen processing and presentation of peptide antigen via MHC class I	GO:0002474	biological process	9606	1	99	0.205903	0.244954	PSMD3;	PSMD3|IDBG-46805|ENSG00000108344|102724103,5709|;
late endosome	GO:0005770	cellular component	9606	1	99	0.205903	0.244954	TF;	TF|IDBG-57280|ENSG00000091513|7018|;
receptor-mediated endocytosis	GO:0006898	biological process	9606	1	99	0.205903	0.244954	CAP1;	CAP1|IDBG-96837|ENSG00000131236|10487|;
osteoblast differentiation	GO:0001649	biological process	9606	1	100	0.207755	0.246626	ATP5B;	ATP5B|IDBG-41395|ENSG00000110955|506|;
DNA recombination	GO:0006310	biological process	9606	1	104	0.215121	0.253733	VCP;	VCP|IDBG-61415|ENSG00000165280|7415|;
calcium ion transport	GO:0006816	biological process	9606	1	104	0.215121	0.253733	ANXA6;	ANXA6|IDBG-54213|ENSG00000197043|309|;
respiratory electron transport chain	GO:0022904	biological process	9606	1	104	0.215121	0.253733	ATP5B;	ATP5B|IDBG-41395|ENSG00000110955|506|;
oxidation-reduction process	GO:0055114	biological process	9606	3	693	0.216585	0.254914	P4HB; PRDX6; TXN;	P4HB|IDBG-72655|ENSG00000185624|5034|; PRDX6|IDBG-104872|ENSG00000117592|9588|; TXN|IDBG-80361|ENSG00000136810|7295|;
chromatin modification	GO:0016568	biological process	9606	1	110	0.226045	0.264919	HAT1;	HAT1|IDBG-75010|ENSG00000128708|8520|;
toll-like receptor signaling pathway	GO:0002224	biological process	9606	1	110	0.226045	0.264919	HSP90B1;	HSP90B1|IDBG-54092|ENSG00000166598|100500842,7184|;
extracellular matrix disassembly	GO:0022617	biological process	9606	1	114	0.233245	0.272201	A2M;	A2M|IDBG-17623|ENSG00000175899|2|;
nucleocytoplasmic transport	GO:0006913	biological process	9606	1	114	0.233245	0.272201	SET;	SET|IDBG-88484|ENSG00000119335|6418,646817|;
endoplasmic reticulum membrane	GO:0005789	cellular component	9606	3	727	0.237489	0.276569	HSP90B1; PDIA6; VCP;	HSP90B1|IDBG-54092|ENSG00000166598|100500842,7184|; PDIA6|IDBG-29164|ENSG00000143870|10130|; VCP|IDBG-61415|ENSG00000165280|7415|;
protein complex assembly	GO:0006461	biological process	9606	1	120	0.243922	0.283463	CAPZA1;	CAPZA1|IDBG-101148|ENSG00000116489|829|;
cell cortex	GO:0005938	cellular component	9606	1	121	0.245687	0.284317	ANXA2;	ANXA2|IDBG-14711|ENSG00000182718|302|;
protein polyubiquitination	GO:0000209	biological process	9606	1	121	0.245687	0.284317	PSMD3;	PSMD3|IDBG-46805|ENSG00000108344|102724103,5709|;
intracellular membrane-bounded organelle	GO:0043231	cellular component	9606	2	411	0.246925	0.285152	HAT1; VCP;	HAT1|IDBG-75010|ENSG00000128708|8520|; VCP|IDBG-61415|ENSG00000165280|7415|;
spindle	GO:0005819	cellular component	9606	1	122	0.247448	0.28516	HSPB1;	HSPB1|IDBG-23058|ENSG00000106211|3315|;
response to oxidative stress	GO:0006979	biological process	9606	1	123	0.249206	0.286586	PRDX6;	PRDX6|IDBG-104872|ENSG00000117592|9588|;
neuron differentiation	GO:0030182	biological process	9606	1	124	0.250959	0.288003	MTPN;	MTPN|IDBG-42874|ENSG00000105887|136319,767558|;
positive regulation of NF-kappaB transcription factor activity	GO:0051092	biological process	9606	1	125	0.252708	0.289408	MTPN;	MTPN|IDBG-42874|ENSG00000105887|136319,767558|;
negative regulation of neuron apoptotic process	GO:0043524	biological process	9606	1	129	0.259665	0.29676	SET;	SET|IDBG-88484|ENSG00000119335|6418,646817|;
ATP binding	GO:0005524	molecular function	9606	5	1493	0.263277	0.299647	ATP5B; CCT6A; HSP90B1; HSPA9; VCP;	ATP5B|IDBG-41395|ENSG00000110955|506|; CCT6A|IDBG-17442|ENSG00000146731|908|; HSP90B1|IDBG-54092|ENSG00000166598|100500842,7184|; HSPA9|IDBG-47262|ENSG00000113013|3313|; VCP|IDBG-61415|ENSG00000165280|7415|;
positive regulation of protein phosphorylation	GO:0001934	biological process	9606	1	131	0.26312	0.300087	ANXA2;	ANXA2|IDBG-14711|ENSG00000182718|302|;
nuclear envelope	GO:0005635	cellular component	9606	1	132	0.264842	0.300808	CLIC1;	CLIC1|IDBG-125351|ENSG00000213719|1192|;
nuclear chromatin	GO:0000790	cellular component	9606	1	137	0.27339	0.30988	HAT1;	HAT1|IDBG-75010|ENSG00000128708|8520|;
regulation of ion transmembrane transport	GO:0034765	biological process	9606	1	138	0.275088	0.311165	CLIC1;	CLIC1|IDBG-125351|ENSG00000213719|1192|;
chromatin organization	GO:0006325	biological process	9606	1	140	0.278473	0.313708	HAT1;	HAT1|IDBG-75010|ENSG00000128708|8520|;
response to virus	GO:0009615	biological process	9606	1	140	0.278473	0.313708	HSPB1;	HSPB1|IDBG-23058|ENSG00000106211|3315|;
cytoplasmic vesicle	GO:0031410	cellular component	9606	1	141	0.280159	0.314965	APOA1;	APOA1|IDBG-72644|ENSG00000118137|335|;
nucleosome assembly	GO:0006334	biological process	9606	1	143	0.283521	0.318096	SET;	SET|IDBG-88484|ENSG00000119335|6418,646817|;
skeletal system development	GO:0001501	biological process	9606	1	152	0.298458	0.334176	AHSG;	AHSG|IDBG-68916|ENSG00000145192|197|;
G1/S transition of mitotic cell cycle	GO:0000082	biological process	9606	1	153	0.300098	0.334655	PSMD3;	PSMD3|IDBG-46805|ENSG00000108344|102724103,5709|;
cellular metabolic process	GO:0044237	biological process	9606	1	153	0.300098	0.334655	ATP5B;	ATP5B|IDBG-41395|ENSG00000110955|506|;
cellular lipid metabolic process	GO:0044255	biological process	9606	1	154	0.301735	0.335802	APOA1;	APOA1|IDBG-72644|ENSG00000118137|335|;
DNA replication	GO:0006260	biological process	9606	1	155	0.303369	0.336941	SET;	SET|IDBG-88484|ENSG00000119335|6418,646817|;
transcription from RNA polymerase II promoter	GO:0006366	biological process	9606	2	478	0.304791	0.337841	SNRPD3; SNRPE;	SNRPD3|IDBG-2890|ENSG00000100028|6634|; SNRPE|IDBG-105992|ENSG00000182004|6635|;
phospholipid metabolic process	GO:0006644	biological process	9606	1	161	0.31309	0.346344	APOA1;	APOA1|IDBG-72644|ENSG00000118137|335|;
endosome membrane	GO:0010008	cellular component	9606	1	167	0.322679	0.356238	TF;	TF|IDBG-57280|ENSG00000091513|7018|;
membrane raft	GO:0045121	cellular component	9606	1	168	0.324265	0.356562	ANXA2;	ANXA2|IDBG-14711|ENSG00000182718|302|;
ubiquitin protein ligase binding	GO:0031625	molecular function	9606	1	168	0.324265	0.356562	TF;	TF|IDBG-57280|ENSG00000091513|7018|;
regulation of small GTPase mediated signal transduction	GO:0051056	biological process	9606	1	169	0.325846	0.357589	A2M;	A2M|IDBG-17623|ENSG00000175899|2|;
protein transport	GO:0015031	biological process	9606	2	517	0.338239	0.370452	ACTN4; HSP90B1;	ACTN4|IDBG-49384|ENSG00000130402|81|; HSP90B1|IDBG-54092|ENSG00000166598|100500842,7184|;
nuclear membrane	GO:0031965	cellular component	9606	1	182	0.346083	0.378293	CLIC1;	CLIC1|IDBG-125351|ENSG00000213719|1192|;
cellular response to DNA damage stimulus	GO:0006974	biological process	9606	1	192	0.361244	0.393307	VCP;	VCP|IDBG-61415|ENSG00000165280|7415|;
ubiquitin-dependent protein catabolic process	GO:0006511	biological process	9606	1	192	0.361244	0.393307	VCP;	VCP|IDBG-61415|ENSG00000165280|7415|;
lipid metabolic process	GO:0006629	biological process	9606	1	198	0.370176	0.402238	ATP5B;	ATP5B|IDBG-41395|ENSG00000110955|506|;
actin cytoskeleton	GO:0015629	cellular component	9606	1	200	0.373126	0.404647	CAPZA1;	CAPZA1|IDBG-101148|ENSG00000116489|829|;
transcription factor complex	GO:0005667	cellular component	9606	1	203	0.377525	0.408616	SUB1;	SUB1|IDBG-14687|ENSG00000113387|10923|;
lysosome	GO:0005764	cellular component	9606	1	207	0.383344	0.414102	PRDX6;	PRDX6|IDBG-104872|ENSG00000117592|9588|;
cell death	GO:0008219	biological process	9606	1	214	0.3934	0.424135	HSPB1;	HSPB1|IDBG-23058|ENSG00000106211|3315|;
axon	GO:0030424	cellular component	9606	1	218	0.399074	0.429413	MTPN;	MTPN|IDBG-42874|ENSG00000105887|136319,767558|;
ion transmembrane transport	GO:0034220	biological process	9606	1	226	0.410267	0.440598	ANXA6;	ANXA6|IDBG-54213|ENSG00000197043|309|;
mitochondrion	GO:0005739	cellular component	9606	4	1411	0.416163	0.446062	ATP5B; CLIC1; HSPA9; TXN;	ATP5B|IDBG-41395|ENSG00000110955|506|; CLIC1|IDBG-125351|ENSG00000213719|1192|; HSPA9|IDBG-47262|ENSG00000113013|3313|; TXN|IDBG-80361|ENSG00000136810|7295|;
neuron projection	GO:0043005	cellular component	9606	1	232	0.418528	0.447728	ACTN4;	ACTN4|IDBG-49384|ENSG00000130402|81|;
extracellular matrix	GO:0031012	cellular component	9606	1	236	0.423972	0.452675	ANXA2;	ANXA2|IDBG-14711|ENSG00000182718|302|;
transcription coactivator activity	GO:0003713	molecular function	9606	1	237	0.425326	0.453243	SUB1;	SUB1|IDBG-14687|ENSG00000113387|10923|;
apical plasma membrane	GO:0016324	cellular component	9606	1	243	0.43338	0.460936	TF;	TF|IDBG-57280|ENSG00000091513|7018|;
cell-cell signaling	GO:0007267	biological process	9606	1	244	0.434712	0.461463	TXN;	TXN|IDBG-80361|ENSG00000136810|7295|;
mitochondrial matrix	GO:0005759	cellular component	9606	1	247	0.438689	0.464791	ATP5B;	ATP5B|IDBG-41395|ENSG00000110955|506|;
mitotic nuclear division	GO:0007067	biological process	9606	1	250	0.442638	0.468077	TXN;	TXN|IDBG-80361|ENSG00000136810|7295|;
transporter activity	GO:0005215	molecular function	9606	1	252	0.445256	0.469945	ATP5B;	ATP5B|IDBG-41395|ENSG00000110955|506|;
protein homodimerization activity	GO:0042803	molecular function	9606	2	649	0.447212	0.471108	ACTN4; ANXA6;	ACTN4|IDBG-49384|ENSG00000130402|81|; ANXA6|IDBG-54213|ENSG00000197043|309|;
plasma membrane	GO:0005886	cellular component	9606	9	3645	0.477551	0.502111	ANXA2; APOA1; ATP5B; CAP1; CLIC1; HSP90B1; HSPB1; P4HB; PDIA6;	ANXA2|IDBG-14711|ENSG00000182718|302|; APOA1|IDBG-72644|ENSG00000118137|335|; ATP5B|IDBG-41395|ENSG00000110955|506|; CAP1|IDBG-96837|ENSG00000131236|10487|; CLIC1|IDBG-125351|ENSG00000213719|1192|; HSP90B1|IDBG-54092|ENSG00000166598|100500842,7184|; HSPB1|IDBG-23058|ENSG00000106211|3315|; P4HB|IDBG-72655|ENSG00000185624|5034|; PDIA6|IDBG-29164|ENSG00000143870|10130|;
DNA repair	GO:0006281	biological process	9606	1	311	0.517297	0.542867	VCP;	VCP|IDBG-61415|ENSG00000165280|7415|;
response to drug	GO:0042493	biological process	9606	1	313	0.519572	0.544219	APOA1;	APOA1|IDBG-72644|ENSG00000118137|335|;
hydrolase activity	GO:0016787	molecular function	9606	1	314	0.520705	0.544373	VCP;	VCP|IDBG-61415|ENSG00000165280|7415|;
metabolic process	GO:0008152	biological process	9606	3	1195	0.530211	0.553264	FAH; P4HB; TPI1;	FAH|IDBG-25690|ENSG00000103876|2184|; P4HB|IDBG-72655|ENSG00000185624|5034|; TPI1|IDBG-15360|ENSG00000111669|7167|;
transmembrane transport	GO:0055085	biological process	9606	2	766	0.535415	0.55764	APOA1; TF;	APOA1|IDBG-72644|ENSG00000118137|335|; TF|IDBG-57280|ENSG00000091513|7018|;
axon guidance	GO:0007411	biological process	9606	1	336	0.544988	0.566541	CAP1;	CAP1|IDBG-96837|ENSG00000131236|10487|;
protein ubiquitination	GO:0016567	biological process	9606	1	342	0.551399	0.572128	VCP;	VCP|IDBG-61415|ENSG00000165280|7415|;
mitochondrial inner membrane	GO:0005743	cellular component	9606	1	353	0.562924	0.582991	ATP5B;	ATP5B|IDBG-41395|ENSG00000110955|506|;
small GTPase mediated signal transduction	GO:0007264	biological process	9606	1	357	0.567043	0.586156	A2M;	A2M|IDBG-17623|ENSG00000175899|2|;
cell proliferation	GO:0008283	biological process	9606	1	370	0.580168	0.598604	TXN;	TXN|IDBG-80361|ENSG00000136810|7295|;
regulation of transcription from RNA polymerase II promoter	GO:0006357	biological process	9606	1	385	0.594831	0.612587	SUB1;	SUB1|IDBG-14687|ENSG00000113387|10923|;
signal transduction	GO:0007165	biological process	9606	3	1368	0.624166	0.6416	CAP1; CLIC1; TXN;	CAP1|IDBG-96837|ENSG00000131236|10487|; CLIC1|IDBG-125351|ENSG00000213719|1192|; TXN|IDBG-80361|ENSG00000136810|7295|;
intracellular signal transduction	GO:0035556	biological process	9606	1	420	0.627124	0.643443	HSPB1;	HSPB1|IDBG-23058|ENSG00000106211|3315|;
protein heterodimerization activity	GO:0046982	molecular function	9606	1	446	0.649471	0.665136	P4HB;	P4HB|IDBG-72655|ENSG00000185624|5034|;
nucleotide binding	GO:0000166	molecular function	9606	1	452	0.654439	0.668982	RBMXL3;	RBMXL3|IDBG-83009|ENSG00000175718|139804|;
negative regulation of transcription, DNA-templated	GO:0045892	biological process	9606	1	490	0.684343	0.698258	SET;	SET|IDBG-88484|ENSG00000119335|6418,646817|;
multicellular organismal development	GO:0007275	biological process	9606	1	537	0.717848	0.731092	TPI1;	TPI1|IDBG-15360|ENSG00000111669|7167|;
catalytic activity	GO:0003824	molecular function	9606	1	604	0.759675	0.772266	FAH;	FAH|IDBG-25690|ENSG00000103876|2184|;
negative regulation of transcription from RNA polymerase II promoter	GO:0000122	biological process	9606	1	619	0.768173	0.77947	TXN;	TXN|IDBG-80361|ENSG00000136810|7295|;
apoptotic process	GO:0006915	biological process	9606	1	639	0.779049	0.789055	PSMD3;	PSMD3|IDBG-46805|ENSG00000108344|102724103,5709|;
positive regulation of transcription from RNA polymerase II promoter	GO:0045944	biological process	9606	1	849	0.867016	0.876544	SUB1;	SUB1|IDBG-14687|ENSG00000113387|10923|;
DNA binding	GO:0003677	molecular function	9606	3	2108	0.88097	0.889023	RPL6; SET; SUB1;	RPL6|IDBG-58050|ENSG00000089009|6128|; SET|IDBG-88484|ENSG00000119335|6418,646817|; SUB1|IDBG-14687|ENSG00000113387|10923|;
G-protein coupled receptor signaling pathway	GO:0007186	biological process	9606	1	979	0.903169	0.909761	APOA1;	APOA1|IDBG-72644|ENSG00000118137|335|;
nucleic acid binding	GO:0003676	molecular function	9606	1	1162	0.93829	0.943417	RBMXL3;	RBMXL3|IDBG-83009|ENSG00000175718|139804|;
regulation of transcription, DNA-templated	GO:0006355	biological process	9606	2	1898	0.943267	0.946697	RPL6; SUB1;	RPL6|IDBG-58050|ENSG00000089009|6128|; SUB1|IDBG-14687|ENSG00000113387|10923|;
transcription, DNA-templated	GO:0006351	biological process	9606	2	1938	0.947841	0.949561	SUB1; TXN;	SUB1|IDBG-14687|ENSG00000113387|10923|; TXN|IDBG-80361|ENSG00000136810|7295|;
metal ion binding	GO:0046872	molecular function	9606	1	2146	0.994959	0.994959	FAH;	FAH|IDBG-25690|ENSG00000103876|2184|;

## Sheet: LPS+anti-IL-10 significant GOs
id	species	taxonId	ensembl	entrez	name	fullname	synonym	signature	chromStart	chromEnd	chromStrand	chromName	band	goTerms	function	goFunctions	goLocalizations	cerebralLocalization	nrIntxsValidated	nrIntxsPredicted	transcripts	humanOrthologs	mouseOrthologs	bovineOrthologs	lastModified
1301	Homo sapiens	9606	ENSG00000156261	10694	CCT8	chaperonin containing TCP1, subunit 8 (theta)	C21orf112|Cctq|D21S246|PRED71	CCT8|IDBG-1301|ENSG00000156261|10694	29055805	29073797	-1	21	q21.3	GO:0002199|zona pellucida receptor complex|cellular_component#GO:0005515|protein binding|molecular_function#GO:0005524|ATP binding|molecular_function#GO:0005737|cytoplasm|cellular_component#GO:0005813|centrosome|cellular_component#GO:0005829|cytosol|cellular_component#GO:0005832|chaperonin-containing T-complex|cellular_component#GO:0005874|microtubule|cellular_component#GO:0006200|ATP catabolic p…	ATPase activity	GO:0005515: protein binding#GO:0005524: ATP binding#GO:0042623: ATPase activity, coupled#GO:0051082: unfolded protein binding	GO:0005515: protein binding,GO:0005524: ATP binding,GO:0042623: ATPase activity, coupled,GO:0051082: unfolded protein binding	Cytoplasm	111	2	1303|361487|361509|589388		Cct8|IDBG-173563|ENSMUSG00000025613|12469		2017-02-20
1609	Homo sapiens	9606	ENSG00000142168	6647	SOD1	superoxide dismutase 1, soluble	ALS|ALS1|HEL-S-44|homodimer|hSod1|IPOA|SOD	SOD1|IDBG-1609|ENSG00000142168|6647	31659622	31668931	1	21	q22.11	GO:0000187|activation of MAPK activity|biological_process#GO:0000302|response to reactive oxygen species|biological_process#GO:0000303|response to superoxide|biological_process#GO:0001541|ovarian follicle development|biological_process#GO:0001819|positive regulation of cytokine production|biological_process#GO:0001890|placenta development|biological_process#GO:0001895|retina homeostasis|biologica…	chaperone binding	GO:0004784: superoxide dismutase activity#GO:0005507: copper ion binding#GO:0005515: protein binding#GO:0008270: zinc ion binding#GO:0019899: enzyme binding#GO:0030346: protein phosphatase 2B binding#GO:0042802: identical protein binding#GO:0042803: protein homodimerization activity#GO:0046872: metal ion binding#GO:0048365: Rac GTPase binding#GO:0051087: chaperone binding	GO:0004784: superoxide dismutase activity,GO:0005507: copper ion binding,GO:0005515: protein binding,GO:0008270: zinc ion binding,GO:0019899: enzyme binding,GO:0030346: protein phosphatase 2B binding,GO:0042802: identical protein binding,GO:0042803: protein homodimerization activity,GO:0046872: metal ion binding,GO:0048365: Rac GTPase binding,GO:0051087: chaperone binding	Nucleus	84	8	1611|1615		Sod1|IDBG-174662|ENSMUSG00000022982|20655		2017-02-20
2890	Homo sapiens	9606	ENSG00000100028	6634	SNRPD3	small nuclear ribonucleoprotein D3 polypeptide 18kDa	Sm-D3|SMD3	SNRPD3|IDBG-2890|ENSG00000100028|6634	24555503	24609980	1	22	q11.23	GO:0000387|spliceosomal snRNP assembly|biological_process#GO:0000398|mRNA splicing, via spliceosome|biological_process#GO:0005515|protein binding|molecular_function#GO:0005634|nucleus|cellular_component#GO:0005654|nucleoplasm|cellular_component#GO:0005681|spliceosomal complex|cellular_component#GO:0005683|U7 snRNP|cellular_component#GO:0005685|U1 snRNP|cellular_component#GO:0005687|U4 snRNP|cellu…	histone pre-mRNA DCP binding	GO:0005515: protein binding#GO:0019899: enzyme binding#GO:0044822: poly(A) RNA binding#GO:0071208: histone pre-mRNA DCP binding	GO:0005515: protein binding,GO:0019899: enzyme binding,GO:0044822: poly(A) RNA binding,GO:0071208: histone pre-mRNA DCP binding	Nucleus	117	0	2892|295017|719930|719799		Snrpd3|IDBG-162827|ENSMUSG00000020180|67332	BT.28460|IDBG-637267|ENSBTAG00000021262|617823	2017-02-20
2902	Homo sapiens	9606	ENSG00000152234	498	ATP5A1	ATP synthase, H+ transporting, mitochondrial F1 complex, alpha subunit 1, cardiac muscle	ATP5A|ATP5AL2|ATPM|hATP1|HEL-S-123m|MC5DN4|MOM2|OMR|ORM	ATP5A1|IDBG-2902|ENSG00000152234|498	46080248	46104334	-1	18	q21.1	GO:0001937|negative regulation of endothelial cell proliferation|biological_process#GO:0005515|protein binding|molecular_function#GO:0005524|ATP binding|molecular_function#GO:0005739|mitochondrion|cellular_component#GO:0005743|mitochondrial inner membrane|cellular_component#GO:0005753|mitochondrial proton-transporting ATP synthase complex|cellular_component#GO:0005759|mitochondrial matrix|cellula…	hydrolase activity	GO:0005515: protein binding#GO:0005524: ATP binding#GO:0016820: hydrolase activity, acting on acid anhydrides, catalyzing transmembrane movement of substances#GO:0016887: ATPase activity#GO:0022857: transmembrane transporter activity#GO:0042288: MHC class I protein binding#GO:0044822: poly(A) RNA binding#GO:0046933: proton-transporting ATP synthase activity, rotational mechanism#GO:0046961: proto…	GO:0005515: protein binding,GO:0005524: ATP binding,GO:0016820: hydrolase activity, acting on acid anhydrides, catalyzing transmembrane movement of substances,GO:0016887: ATPase activity,GO:0022857: transmembrane transporter activity,GO:0042288: MHC class I protein binding,GO:0044822: poly(A) RNA binding,GO:0046933: proton-transporting ATP synthase activity, rotational mechanism,GO:0046961: proto…	Plasma membrane	98	4	2904|232177|727393|726602|727489|726016|726124|727653|727465|726089|727551|725536|726013|726781		Atp5a1|IDBG-160170|ENSMUSG00000025428|11946	ATP5A1|IDBG-644576|ENSBTAG00000002507|282578	2017-02-20
5666	Homo sapiens	9606	ENSG00000159251	70	ACTC1	actin, alpha, cardiac muscle 1	ACTC|ASD5|CMD1R|CMH11|LVNC4	ACTC1|IDBG-5666|ENSG00000159251|70	34788096	34796139	-1	15	q14	GO:0005515|protein binding|molecular_function#GO:0005524|ATP binding|molecular_function#GO:0005615|extracellular space|cellular_component#GO:0005737|cytoplasm|cellular_component#GO:0005829|cytosol|cellular_component#GO:0005884|actin filament|cellular_component#GO:0006200|ATP catabolic process|biological_process#GO:0006915|apoptotic process|biological_process#GO:0016020|membrane|cellular_component…	myosin binding	GO:0005515: protein binding#GO:0005524: ATP binding#GO:0016887: ATPase activity#GO:0017022: myosin binding	GO:0005515: protein binding,GO:0005524: ATP binding,GO:0016887: ATPase activity,GO:0017022: myosin binding	Extracellular	36	6	5668		Actc1|IDBG-197312|ENSMUSG00000068614|11464	ACTC1|IDBG-646169|ENSBTAG00000005714|533219	2017-02-20
5777	Homo sapiens	9606	ENSG00000100345	4627	MYH9	myosin, heavy chain 9, non-muscle	BDPLT6|DFNA17|EPSTS|FTNS|MHA|NMHC-II-A|NMMHC-IIA|NMMHCA	MYH9|IDBG-5777|ENSG00000100345|4627	36281281	36388018	-1	22	q12.3	GO:0000146|microfilament motor activity|molecular_function#GO:0000166|nucleotide binding|molecular_function#GO:0000212|meiotic spindle organization|biological_process#GO:0000904|cell morphogenesis involved in differentiation|biological_process#GO:0000910|cytokinesis|biological_process#GO:0001525|angiogenesis|biological_process#GO:0001701|in utero embryonic development|biological_process#GO:000172…	actin filament binding	GO:0000146: microfilament motor activity#GO:0000166: nucleotide binding#GO:0003700: sequence-specific DNA binding transcription factor activity#GO:0003774: motor activity#GO:0003779: actin binding#GO:0004871: signal transducer activity#GO:0005515: protein binding#GO:0005516: calmodulin binding#GO:0005524: ATP binding#GO:0016887: ATPase activity#GO:0030898: actin-dependent ATPase activity#GO:00428…	GO:0000146: microfilament motor activity,GO:0000166: nucleotide binding,GO:0003700: sequence-specific DNA binding transcription factor activity,GO:0003774: motor activity,GO:0003779: actin binding,GO:0004871: signal transducer activity,GO:0005515: protein binding,GO:0005516: calmodulin binding,GO:0005524: ATP binding,GO:0016887: ATPase activity,GO:0030898: actin-dependent ATPase activity,GO:00428…	Nucleus	135	10	5779|294020|374707		Myh9|IDBG-158163|ENSMUSG00000022443|17886	MYH9|IDBG-638003|ENSBTAG00000010402|404108	2017-02-20
7590	Homo sapiens	9606	ENSG00000075624	60	ACTB	actin, beta		ACTB|IDBG-7590|ENSG00000075624|60	5527151	5563784	-1	7	p22.1	GO:0000790|nuclear chromatin|cellular_component#GO:0000978|RNA polymerase II core promoter proximal region sequence-specific DNA binding|molecular_function#GO:0000980|RNA polymerase II distal enhancer sequence-specific DNA binding|molecular_function#GO:0001895|retina homeostasis|biological_process#GO:0005200|structural constituent of cytoskeleton|molecular_function#GO:0005515|protein binding|mole…	nitric-oxide synthase binding	GO:0000978: RNA polymerase II core promoter proximal region sequence-specific DNA binding#GO:0000980: RNA polymerase II distal enhancer sequence-specific DNA binding#GO:0005200: structural constituent of cytoskeleton#GO:0005515: protein binding#GO:0005524: ATP binding#GO:0019894: kinesin binding#GO:0019901: protein kinase binding#GO:0030957: Tat protein binding#GO:0031492: nucleosomal DNA binding…	GO:0000978: RNA polymerase II core promoter proximal region sequence-specific DNA binding,GO:0000980: RNA polymerase II distal enhancer sequence-specific DNA binding,GO:0005200: structural constituent of cytoskeleton,GO:0005515: protein binding,GO:0005524: ATP binding,GO:0019894: kinesin binding,GO:0019901: protein kinase binding,GO:0030957: Tat protein binding,GO:0031492: nucleosomal DNA binding…	Nucleus	302	31	7592|362970|362978|362983|362989|362990		Actb|IDBG-207470|ENSMUSG00000029580|11461	ACTB|IDBG-641089|ENSBTAG00000026199|280979	2017-02-20
9859	Homo sapiens	9606	ENSG00000134001	1965	EIF2S1	eukaryotic translation initiation factor 2, subunit 1 alpha, 35kDa	EIF-2|EIF-2A|EIF-2alpha|EIF2|EIF2A	EIF2S1|IDBG-9859|ENSG00000134001|1965	67359997	67386516	1	14	q23.3	GO:0003676|nucleic acid binding|molecular_function#GO:0003723|RNA binding|molecular_function#GO:0003743|translation initiation factor activity|molecular_function#GO:0005515|protein binding|molecular_function#GO:0005634|nucleus|cellular_component#GO:0005737|cytoplasm|cellular_component#GO:0005829|cytosol|cellular_component#GO:0005844|polysome|cellular_component#GO:0005850|eukaryotic translation in…	poly(A) RNA binding	GO:0003676: nucleic acid binding#GO:0003723: RNA binding#GO:0003743: translation initiation factor activity#GO:0005515: protein binding#GO:0043022: ribosome binding#GO:0044822: poly(A) RNA binding	GO:0003676: nucleic acid binding,GO:0003723: RNA binding,GO:0003743: translation initiation factor activity,GO:0005515: protein binding,GO:0043022: ribosome binding,GO:0044822: poly(A) RNA binding	Nucleus	63	4	9861|478315|586107|594473		Eif2s1|IDBG-152187|ENSMUSG00000021116|13665	EIF2S1|IDBG-646788|ENSBTAG00000016311|327694	2017-02-20
14224	Homo sapiens	9606	ENSG00000163682	6133	RPL9	ribosomal protein L9	L9|NPC-A-16	RPL9|IDBG-14224|ENSG00000163682|6133	39454124	39458948	-1	4	p14	GO:0000184|nuclear-transcribed mRNA catabolic process, nonsense-mediated decay|biological_process#GO:0003723|RNA binding|molecular_function#GO:0003735|structural constituent of ribosome|molecular_function#GO:0005634|nucleus|cellular_component#GO:0005730|nucleolus|cellular_component#GO:0005737|cytoplasm|cellular_component#GO:0005829|cytosol|cellular_component#GO:0005840|ribosome|cellular_component…	rRNA binding	GO:0003723: RNA binding#GO:0003735: structural constituent of ribosome#GO:0019843: rRNA binding	GO:0003723: RNA binding,GO:0003735: structural constituent of ribosome,GO:0019843: rRNA binding	Nucleus	111	0	14228|365695|482133|482715|476277|475180		Rpl9-ps1|IDBG-390974|ENSMUSG00000081906|	IDBG-635123|IDBG-635123|ENSBTAG00000007009|	2017-02-20
14270	Homo sapiens	9606	ENSG00000111640	2597	GAPDH	glyceraldehyde-3-phosphate dehydrogenase	G3PD|GAPD|HEL-S-162eP	GAPDH|IDBG-14270|ENSG00000111640|2597	6533927	6538374	1	12	p13.31	GO:0000226|microtubule cytoskeleton organization|biological_process#GO:0004365|glyceraldehyde-3-phosphate dehydrogenase (NAD+) (phosphorylating) activity|molecular_function#GO:0005515|protein binding|molecular_function#GO:0005634|nucleus|cellular_component#GO:0005737|cytoplasm|cellular_component#GO:0005811|lipid particle|cellular_component#GO:0005829|cytosol|cellular_component#GO:0005886|plasma m…	oxidoreductase activity	GO:0004365: glyceraldehyde-3-phosphate dehydrogenase (NAD+) (phosphorylating) activity#GO:0005515: protein binding#GO:0008017: microtubule binding#GO:0016620: oxidoreductase activity, acting on the aldehyde or oxo group of donors, NAD or NADP as acceptor#GO:0035605: peptidyl-cysteine S-nitrosylase activity#GO:0042802: identical protein binding#GO:0050661: NADP binding#GO:0051287: NAD binding	GO:0004365: glyceraldehyde-3-phosphate dehydrogenase (NAD+) (phosphorylating) activity,GO:0005515: protein binding,GO:0008017: microtubule binding,GO:0016620: oxidoreductase activity, acting on the aldehyde or oxo group of donors, NAD or NADP as acceptor,GO:0035605: peptidyl-cysteine S-nitrosylase activity,GO:0042802: identical protein binding,GO:0050661: NADP binding,GO:0051287: NAD binding	Nucleus	232	1	14272|236487|236489|236491|236493|807370		RP24-297J24.1|IDBG-768571|ENSMUSG00000101757|	GAPDH|IDBG-634847|ENSBTAG00000021624|	2017-02-20
14629	Homo sapiens	9606	ENSG00000108953	7531	YWHAE	tyrosine 3-monooxygenase/tryptophan 5-monooxygenase activation protein, epsilon polypeptide	14-3-3E|HEL2|KCIP-1|MDCR|MDS	YWHAE|IDBG-14629|ENSG00000108953|7531	1344272	1400378	-1	17	p13.3	GO:0000086|G2/M transition of mitotic cell cycle|biological_process#GO:0000278|mitotic cell cycle|biological_process#GO:0001764|neuron migration|biological_process#GO:0003064|regulation of heart rate by hormone|biological_process#GO:0005515|protein binding|molecular_function#GO:0005739|mitochondrion|cellular_component#GO:0005829|cytosol|cellular_component#GO:0005871|kinesin complex|cellular_compo…	phosphoprotein binding	GO:0005515: protein binding#GO:0015459: potassium channel regulator activity#GO:0019899: enzyme binding#GO:0019904: protein domain specific binding#GO:0023026: MHC class II protein complex binding#GO:0032403: protein complex binding#GO:0042826: histone deacetylase binding#GO:0044325: ion channel binding#GO:0044822: poly(A) RNA binding#GO:0046982: protein heterodimerization activity#GO:0050815: ph…	GO:0005515: protein binding,GO:0015459: potassium channel regulator activity,GO:0019899: enzyme binding,GO:0019904: protein domain specific binding,GO:0023026: MHC class II protein complex binding,GO:0032403: protein complex binding,GO:0042826: histone deacetylase binding,GO:0044325: ion channel binding,GO:0044822: poly(A) RNA binding,GO:0046982: protein heterodimerization activity,GO:0050815: ph…	Plasma membrane	439	142	14631|758151|761454|761970|763713|763243|760467		Ywhae|IDBG-200597|ENSMUSG00000020849|22627	YWHAE|IDBG-632682|ENSBTAG00000005664|282125	2017-02-20
14711	Homo sapiens	9606	ENSG00000182718	302	ANXA2	annexin A2	ANX2|ANX2L4|CAL1H|HEL-S-270|LIP2|LPC2|LPC2D|P36|PAP-IV	ANXA2|IDBG-14711|ENSG00000182718|302	60347134	60402883	-1	15	q22.2	GO:0001525|angiogenesis|biological_process#GO:0001726|ruffle|cellular_component#GO:0001765|membrane raft assembly|biological_process#GO:0001934|positive regulation of protein phosphorylation|biological_process#GO:0004859|phospholipase inhibitor activity|molecular_function#GO:0005509|calcium ion binding|molecular_function#GO:0005515|protein binding|molecular_function#GO:0005544|calcium-dependent p…	phosphatidylinositol-4	GO:0004859: phospholipase inhibitor activity#GO:0005509: calcium ion binding#GO:0005515: protein binding#GO:0005544: calcium-dependent phospholipid binding#GO:0005546: phosphatidylinositol-4,5-bisphosphate binding#GO:0008092: cytoskeletal protein binding#GO:0017137: Rab GTPase binding#GO:0019834: phospholipase A2 inhibitor activity#GO:0044548: S100 protein binding#GO:0044822: poly(A) RNA binding#…	GO:0004859: phospholipase inhibitor activity,GO:0005509: calcium ion binding,GO:0005515: protein binding,GO:0005544: calcium-dependent phospholipid binding,GO:0005546: phosphatidylinositol-4,5-bisphosphate binding,GO:0008092: cytoskeletal protein binding,GO:0017137: Rab GTPase binding,GO:0019834: phospholipase A2 inhibitor activity,GO:0044548: S100 protein binding,GO:0044822: poly(A) RNA binding,…	Nucleus	89	8	14715|238304|374227|374228|591982|593241|589694|593208|591634|592872|590830|586383|596568|596032|597550|595540|599067|593359|593470|597653|597737|591515|587620|588495|591705|596037|588577|584541|595990|593238		Anxa2|IDBG-181662|ENSMUSG00000032231|12306	ANXA2|IDBG-646575|ENSBTAG00000009615|282689	2017-02-20
15289	Homo sapiens	9606	ENSG00000105968	94239	H2AFV	H2A histone family, member V		H2AFV|IDBG-15289|ENSG00000105968|94239	44826791	44848083	-1	7	p13	GO:0000786|nucleosome|cellular_component#GO:0003674|molecular_function|molecular_function#GO:0003677|DNA binding|molecular_function#GO:0005634|nucleus|cellular_component#GO:0006334|nucleosome assembly|biological_process#GO:0008150|biological_process|biological_process#GO:0046982|protein heterodimerization activity|molecular_function	protein heterodimerization activity	GO:0003674: molecular_function#GO:0003677: DNA binding#GO:0046982: protein heterodimerization activity	GO:0003674: molecular_function,GO:0003677: DNA binding,GO:0046982: protein heterodimerization activity	Nucleus	29	0	15291|15293|15295|15297|15299|374401|374407|478632		H2afv|IDBG-147812|ENSMUSG00000041126|77605	H2AFV|IDBG-634149|ENSBTAG00000016975|287016,613618	2017-02-20
15360	Homo sapiens	9606	ENSG00000111669	7167	TPI1	triosephosphate isomerase 1	HEL-S-49|TIM|TPI|TPID	TPI1|IDBG-15360|ENSG00000111669|7167	6867119	6870948	1	12	p13.31	GO:0004807|triose-phosphate isomerase activity|molecular_function#GO:0005515|protein binding|molecular_function#GO:0005615|extracellular space|cellular_component#GO:0005634|nucleus|cellular_component#GO:0005829|cytosol|cellular_component#GO:0005975|carbohydrate metabolic process|biological_process#GO:0006006|glucose metabolic process|biological_process#GO:0006094|gluconeogenesis|biological_proces…	isomerase activity	GO:0004807: triose-phosphate isomerase activity#GO:0005515: protein binding#GO:0016853: isomerase activity	GO:0004807: triose-phosphate isomerase activity,GO:0005515: protein binding,GO:0016853: isomerase activity	Nucleus	43	2	15362|236942|806913|806914|806915|806916|600116|806917		Tpi1|IDBG-187986|ENSMUSG00000023456|21991	TPI1|IDBG-640193|ENSBTAG00000019782|281543	2017-02-20
16427	Homo sapiens	9606	ENSG00000166794	5479	PPIB	peptidylprolyl isomerase B (cyclophilin B)	CYP-S1|CYPB|HEL-S-39|OI9|SCYLP	PPIB|IDBG-16427|ENSG00000166794|5479	64155812	64163205	-1	15	q22.31	GO:0000413|protein peptidyl-prolyl isomerization|biological_process#GO:0003755|peptidyl-prolyl cis-trans isomerase activity|molecular_function#GO:0005515|protein binding|molecular_function#GO:0005518|collagen binding|molecular_function#GO:0005634|nucleus|cellular_component#GO:0005783|endoplasmic reticulum|cellular_component#GO:0005788|endoplasmic reticulum lumen|cellular_component#GO:0005790|smoo…	unfolded protein binding	GO:0003755: peptidyl-prolyl cis-trans isomerase activity#GO:0005515: protein binding#GO:0005518: collagen binding#GO:0032403: protein complex binding#GO:0042277: peptide binding#GO:0044822: poly(A) RNA binding#GO:0051082: unfolded protein binding	GO:0003755: peptidyl-prolyl cis-trans isomerase activity,GO:0005515: protein binding,GO:0005518: collagen binding,GO:0032403: protein complex binding,GO:0042277: peptide binding,GO:0044822: poly(A) RNA binding,GO:0051082: unfolded protein binding	Nucleus	54	1	16429		Ppib|IDBG-178669|ENSMUSG00000032383|19035	PPIB|IDBG-646495|ENSBTAG00000016822|281419	2017-02-20
16724	Homo sapiens	9606	ENSG00000023191	6050	RNH1	ribonuclease/angiogenin inhibitor 1	RAI|RNH	RNH1|IDBG-16724|ENSG00000023191|6050	494512	507300	-1	11	p15.5	GO:0005515|protein binding|molecular_function#GO:0005737|cytoplasm|cellular_component#GO:0006402|mRNA catabolic process|biological_process#GO:0008428|ribonuclease inhibitor activity|molecular_function#GO:0032311|angiogenin-PRI complex|cellular_component#GO:0043086|negative regulation of catalytic activity|biological_process#GO:0045765|regulation of angiogenesis|biological_process#GO:0070062|extra…	ribonuclease inhibitor activity	GO:0005515: protein binding#GO:0008428: ribonuclease inhibitor activity	GO:0005515: protein binding,GO:0008428: ribonuclease inhibitor activity	Cytoplasm	32	4	16726|16728|234978|234980|234982|360645|587945|588155|591126|603803|593838|593865|599562|590274|594460|600813|600128|600093		Rnh1|IDBG-212016|ENSMUSG00000038650|107702	RNH1|IDBG-766320|ENSBTAG00000046869|517087	2017-02-20
17442	Homo sapiens	9606	ENSG00000146731	908	CCT6A	chaperonin containing TCP1, subunit 6A (zeta 1)	CCT-zeta|CCT-zeta-1|CCT6|Cctz|HTR3|MoDP-2|TCP-1-zeta|TCP20|TCPZ|TTCP20	CCT6A|IDBG-17442|ENSG00000146731|908	56051630	56063989	1	7	p11.2	GO:0001669|acrosomal vesicle|cellular_component#GO:0002199|zona pellucida receptor complex|cellular_component#GO:0005515|protein binding|molecular_function#GO:0005524|ATP binding|molecular_function#GO:0005737|cytoplasm|cellular_component#GO:0005829|cytosol|cellular_component#GO:0005832|chaperonin-containing T-complex|cellular_component#GO:0005874|microtubule|cellular_component#GO:0006457|protein …	unfolded protein binding	GO:0005515: protein binding#GO:0005524: ATP binding#GO:0044822: poly(A) RNA binding#GO:0051082: unfolded protein binding	GO:0005515: protein binding,GO:0005524: ATP binding,GO:0044822: poly(A) RNA binding,GO:0051082: unfolded protein binding	Cytoplasm	95	3	17444|17446		Cct6a|IDBG-202025|ENSMUSG00000029447|12466	CCT6A|IDBG-639699|ENSBTAG00000008184|	2017-02-20
17623	Homo sapiens	9606	ENSG00000175899	2	A2M	alpha-2-macroglobulin	A2MD|CPAMD5|FWP007|S863-7	A2M|IDBG-17623|ENSG00000175899|2	9067664	9116229	-1	12	p13.31	GO:0001869|negative regulation of complement activation, lectin pathway|biological_process#GO:0002020|protease binding|molecular_function#GO:0002576|platelet degranulation|biological_process#GO:0004866|endopeptidase inhibitor activity|molecular_function#GO:0004867|serine-type endopeptidase inhibitor activity|molecular_function#GO:0005102|receptor binding|molecular_function#GO:0005515|protein bind…	calcium-dependent protein binding	GO:0002020: protease binding#GO:0004866: endopeptidase inhibitor activity#GO:0004867: serine-type endopeptidase inhibitor activity#GO:0005102: receptor binding#GO:0005515: protein binding#GO:0019838: growth factor binding#GO:0019899: enzyme binding#GO:0019959: interleukin-8 binding#GO:0019966: interleukin-1 binding#GO:0043120: tumor necrosis factor binding#GO:0048306: calcium-dependent protein bi…	GO:0002020: protease binding,GO:0004866: endopeptidase inhibitor activity,GO:0004867: serine-type endopeptidase inhibitor activity,GO:0005102: receptor binding,GO:0005515: protein binding,GO:0019838: growth factor binding,GO:0019899: enzyme binding,GO:0019959: interleukin-8 binding,GO:0019966: interleukin-1 binding,GO:0043120: tumor necrosis factor binding,GO:0048306: calcium-dependent protein bi…	Extracellular	138	0	17625|295008|594892|586522		A2m|IDBG-184734|ENSMUSG00000030111|232345	A2M|IDBG-639675|ENSBTAG00000018137|513856	2017-02-20
18098	Homo sapiens	9606	ENSG00000174444	5.95098e+27	RPL4	ribosomal protein L4	L4	RPL4|IDBG-18098|ENSG00000174444|595097,595098,595099,595100,6124	66498015	66524532	-1	15	q22.31	GO:0000184|nuclear-transcribed mRNA catabolic process, nonsense-mediated decay|biological_process#GO:0003723|RNA binding|molecular_function#GO:0003735|structural constituent of ribosome|molecular_function#GO:0005515|protein binding|molecular_function#GO:0005634|nucleus|cellular_component#GO:0005730|nucleolus|cellular_component#GO:0005737|cytoplasm|cellular_component#GO:0005829|cytosol|cellular_co…	poly(A) RNA binding	GO:0003723: RNA binding#GO:0003735: structural constituent of ribosome#GO:0005515: protein binding#GO:0044822: poly(A) RNA binding	GO:0003723: RNA binding,GO:0003735: structural constituent of ribosome,GO:0005515: protein binding,GO:0044822: poly(A) RNA binding	Nucleus	159	4	18100|746407|747071|746358		Rpl4|IDBG-176026|ENSMUSG00000032399|67891		2017-02-20
20861	Homo sapiens	9606	ENSG00000080824	3320	HSP90AA1	heat shock protein 90kDa alpha (cytosolic), class A member 1	EL52|HSP86|Hsp89|HSP89A|Hsp90|HSP90A|HSP90N|HSPC1|HSPCA|HSPCAL1|HSPCAL4|HSPN|LAP-2|LAP2	HSP90AA1|IDBG-20861|ENSG00000080824|3320	102080738	102139699	-1	14	q32.31	GO:0000086|G2/M transition of mitotic cell cycle|biological_process#GO:0000166|nucleotide binding|molecular_function#GO:0000278|mitotic cell cycle|biological_process#GO:0005515|protein binding|molecular_function#GO:0005524|ATP binding|molecular_function#GO:0005576|extracellular region|cellular_component#GO:0005622|intracellular|cellular_component#GO:0005634|nucleus|cellular_component#GO:0005737|c…	unfolded protein binding	GO:0000166: nucleotide binding#GO:0005515: protein binding#GO:0005524: ATP binding#GO:0016887: ATPase activity#GO:0023026: MHC class II protein complex binding#GO:0030235: nitric-oxide synthase regulator activity#GO:0030911: TPR domain binding#GO:0042802: identical protein binding#GO:0042803: protein homodimerization activity#GO:0044822: poly(A) RNA binding#GO:0051082: unfolded protein binding	GO:0000166: nucleotide binding,GO:0005515: protein binding,GO:0005524: ATP binding,GO:0016887: ATPase activity,GO:0023026: MHC class II protein complex binding,GO:0030235: nitric-oxide synthase regulator activity,GO:0030911: TPR domain binding,GO:0042802: identical protein binding,GO:0042803: protein homodimerization activity,GO:0044822: poly(A) RNA binding,GO:0051082: unfolded protein binding	Nucleus	879	22	20863|20865|592184|594808|598054		Hsp90aa1|IDBG-172055|ENSMUSG00000021270|15519	HSP90AA1|IDBG-635108|ENSBTAG00000006270|281832	2017-02-20
21100	Homo sapiens	9606	ENSG00000189403	3146	HMGB1	high mobility group box 1	HMG1|HMG3|SBP-1	HMGB1|IDBG-21100|ENSG00000189403|3146	30456704	30617597	-1	13	q12.3	GO:0000122|negative regulation of transcription from RNA polymerase II promoter|biological_process#GO:0000793|condensed chromosome|cellular_component#GO:0001773|myeloid dendritic cell activation|biological_process#GO:0002407|dendritic cell chemotaxis|biological_process#GO:0002437|inflammatory response to antigenic stimulus|biological_process#GO:0003677|DNA binding|molecular_function#GO:0003684|da…	DNA binding	GO:0003677: DNA binding#GO:0003684: damaged DNA binding#GO:0003690: double-stranded DNA binding#GO:0003697: single-stranded DNA binding#GO:0003700: sequence-specific DNA binding transcription factor activity#GO:0005125: cytokine activity#GO:0005515: protein binding#GO:0008134: transcription factor binding#GO:0008301: DNA binding, bending#GO:0042056: chemoattractant activity#GO:0044822: poly(A) RN…	GO:0003677: DNA binding,GO:0003684: damaged DNA binding,GO:0003690: double-stranded DNA binding,GO:0003697: single-stranded DNA binding,GO:0003700: sequence-specific DNA binding transcription factor activity,GO:0005125: cytokine activity,GO:0005515: protein binding,GO:0008134: transcription factor binding,GO:0008301: DNA binding, bending,GO:0042056: chemoattractant activity,GO:0044822: poly(A) RN…	Nucleus	82	12	21102|21104|21106|230495|230497|292660		Hmgb1|IDBG-209311|ENSMUSG00000066551|100862258,102642363,15289,619937	HMGB1|IDBG-630533|ENSBTAG00000018103|282691	2017-02-20
22156	Homo sapiens	9606	ENSG00000174748	6138	RPL15	ribosomal protein L15	DBA12|EC45|L15|RPL10|RPLY10|RPYL10	RPL15|IDBG-22156|ENSG00000174748|6138	23916545	23923692	1	3	p24.2	GO:0000184|nuclear-transcribed mRNA catabolic process, nonsense-mediated decay|biological_process#GO:0003723|RNA binding|molecular_function#GO:0003735|structural constituent of ribosome|molecular_function#GO:0005515|protein binding|molecular_function#GO:0005622|intracellular|cellular_component#GO:0005634|nucleus|cellular_component#GO:0005829|cytosol|cellular_component#GO:0005840|ribosome|cellular…	poly(A) RNA binding	GO:0003723: RNA binding#GO:0003735: structural constituent of ribosome#GO:0005515: protein binding#GO:0044822: poly(A) RNA binding	GO:0003723: RNA binding,GO:0003735: structural constituent of ribosome,GO:0005515: protein binding,GO:0044822: poly(A) RNA binding	Nucleus	128	0	22158|22160|367830|367832|367835|367838|367848|367851|367862|367871|813469		Rpl15|IDBG-133734|ENSMUSG00000012405|100043670,100043805,66480	RPL15|IDBG-630537|ENSBTAG00000033080|101902860,507151	2017-02-20
23058	Homo sapiens	9606	ENSG00000106211	3315	HSPB1	heat shock 27kDa protein 1	CMT2F|HEL-S-102|HMN2B|HS.76067|Hsp25|HSP27|HSP28|SRP27	HSPB1|IDBG-23058|ENSG00000106211|3315	76302544	76304295	1	7	q11.23	GO:0000502|proteasome complex|cellular_component#GO:0001895|retina homeostasis|biological_process#GO:0005080|protein kinase C binding|molecular_function#GO:0005515|protein binding|molecular_function#GO:0005615|extracellular space|cellular_component#GO:0005622|intracellular|cellular_component#GO:0005634|nucleus|cellular_component#GO:0005737|cytoplasm|cellular_component#GO:0005819|spindle|cellular_…	poly(A) RNA binding	GO:0005080: protein kinase C binding#GO:0005515: protein binding#GO:0008426: protein kinase C inhibitor activity#GO:0019901: protein kinase binding#GO:0042802: identical protein binding#GO:0043130: ubiquitin binding#GO:0044822: poly(A) RNA binding	GO:0005080: protein kinase C binding,GO:0005515: protein binding,GO:0008426: protein kinase C inhibitor activity,GO:0019901: protein kinase binding,GO:0042802: identical protein binding,GO:0043130: ubiquitin binding,GO:0044822: poly(A) RNA binding	Nucleus	372	8	23060|379744|379746		Hspb1|IDBG-204151|ENSMUSG00000004951|15507	HSPB1|IDBG-640144|ENSBTAG00000011969|516099	2017-02-20
23145	Homo sapiens	9606	ENSG00000170027	7532	YWHAG	tyrosine 3-monooxygenase/tryptophan 5-monooxygenase activation protein, gamma polypeptide	14-3-3GAMMA|PPP1R170	YWHAG|IDBG-23145|ENSG00000170027|7532	76326794	76359031	-1	7	q11.23	GO:0000086|G2/M transition of mitotic cell cycle|biological_process#GO:0000278|mitotic cell cycle|biological_process#GO:0005080|protein kinase C binding|molecular_function#GO:0005159|insulin-like growth factor receptor binding|molecular_function#GO:0005515|protein binding|molecular_function#GO:0005829|cytosol|cellular_component#GO:0006469|negative regulation of protein kinase activity|biological_…	poly(A) RNA binding	GO:0005080: protein kinase C binding#GO:0005159: insulin-like growth factor receptor binding#GO:0005515: protein binding#GO:0008426: protein kinase C inhibitor activity#GO:0019904: protein domain specific binding#GO:0044822: poly(A) RNA binding	GO:0005080: protein kinase C binding,GO:0005159: insulin-like growth factor receptor binding,GO:0005515: protein binding,GO:0008426: protein kinase C inhibitor activity,GO:0019904: protein domain specific binding,GO:0044822: poly(A) RNA binding	Plasma membrane	347	20	23147		Ywhag|IDBG-204179|ENSMUSG00000051391|22628	YWHAG|IDBG-640151|ENSBTAG00000004077|286862	2017-02-20
25509	Homo sapiens	9606	ENSG00000147604	6129	RPL7	ribosomal protein L7	humL7-1|L7	RPL7|IDBG-25509|ENSG00000147604|6129	73290267	73295789	-1	8	q21.11	GO:0000184|nuclear-transcribed mRNA catabolic process, nonsense-mediated decay|biological_process#GO:0003677|DNA binding|molecular_function#GO:0003723|RNA binding|molecular_function#GO:0003729|mRNA binding|molecular_function#GO:0003735|structural constituent of ribosome|molecular_function#GO:0005515|protein binding|molecular_function#GO:0005634|nucleus|cellular_component#GO:0005829|cytosol|cellul…	poly(A) RNA binding	GO:0003677: DNA binding#GO:0003723: RNA binding#GO:0003729: mRNA binding#GO:0003735: structural constituent of ribosome#GO:0005515: protein binding#GO:0042803: protein homodimerization activity#GO:0044822: poly(A) RNA binding	GO:0003677: DNA binding,GO:0003723: RNA binding,GO:0003729: mRNA binding,GO:0003735: structural constituent of ribosome,GO:0005515: protein binding,GO:0042803: protein homodimerization activity,GO:0044822: poly(A) RNA binding	Nucleus	152	4	25511|237436|237438|237440|372486|372490		Rpl7|IDBG-135044|ENSMUSG00000043716|19989	RPL7|IDBG-644766|ENSBTAG00000020139|514966	2017-02-20
25690	Homo sapiens	9606	ENSG00000103876	2184	FAH	fumarylacetoacetate hydrolase (fumarylacetoacetase)		FAH|IDBG-25690|ENSG00000103876|2184	80152490	80186946	1	15	q25.1	GO:0003824|catalytic activity|molecular_function#GO:0004334|fumarylacetoacetase activity|molecular_function#GO:0005829|cytosol|cellular_component#GO:0006527|arginine catabolic process|biological_process#GO:0006559|L-phenylalanine catabolic process|biological_process#GO:0006572|tyrosine catabolic process|biological_process#GO:0008152|metabolic process|biological_process#GO:0009072|aromatic amino a…	metal ion binding	GO:0003824: catalytic activity#GO:0004334: fumarylacetoacetase activity#GO:0046872: metal ion binding	GO:0003824: catalytic activity,GO:0004334: fumarylacetoacetase activity,GO:0046872: metal ion binding	Cytoplasm	3	0	25692|295611|599727|592595|747288|746247		Fah|IDBG-197375|ENSMUSG00000030630|14085	FAH|IDBG-630230|ENSBTAG00000012338|508724	2017-02-20
26589	Homo sapiens	9606	ENSG00000164687	2171	FABP5	fatty acid binding protein 5 (psoriasis-associated)	E-FABP|EFABP|KFABP|PA-FABP|PAFABP	FABP5|IDBG-26589|ENSG00000164687|2171	81280363	81284777	1	8	q21.13	GO:0005215|transporter activity|molecular_function#GO:0005504|fatty acid binding|molecular_function#GO:0005515|protein binding|molecular_function#GO:0005737|cytoplasm|cellular_component#GO:0006006|glucose metabolic process|biological_process#GO:0006629|lipid metabolic process|biological_process#GO:0006656|phosphatidylcholine biosynthetic process|biological_process#GO:0008289|lipid binding|molecul…	lipid binding	GO:0005215: transporter activity#GO:0005504: fatty acid binding#GO:0005515: protein binding#GO:0008289: lipid binding	GO:0005215: transporter activity,GO:0005504: fatty acid binding,GO:0005515: protein binding,GO:0008289: lipid binding	Cytoplasm	11	1	26591|237636		Fabp5|IDBG-131127|ENSMUSG00000027533|16592	FABP5|IDBG-644851|ENSBTAG00000047330|	2017-02-20
27136	Homo sapiens	9606	ENSG00000188846	9045	RPL14	ribosomal protein L14	CAG-ISL-7|CTG-B33|hRL14|L14|RL14	RPL14|IDBG-27136|ENSG00000188846|9045	40457292	40462370	1	3	p22.1	GO:0000184|nuclear-transcribed mRNA catabolic process, nonsense-mediated decay|biological_process#GO:0003723|RNA binding|molecular_function#GO:0003735|structural constituent of ribosome|molecular_function#GO:0005515|protein binding|molecular_function#GO:0005622|intracellular|cellular_component#GO:0005737|cytoplasm|cellular_component#GO:0005829|cytosol|cellular_component#GO:0005840|ribosome|cellul…	poly(A) RNA binding	GO:0003723: RNA binding#GO:0003735: structural constituent of ribosome#GO:0005515: protein binding#GO:0044822: poly(A) RNA binding	GO:0003723: RNA binding,GO:0003735: structural constituent of ribosome,GO:0005515: protein binding,GO:0044822: poly(A) RNA binding	Plasma membrane	126	1	27138|237995|373038|373043		Rpl14|IDBG-205215|ENSMUSG00000025794|67115	RPL14|IDBG-644454|ENSBTAG00000002038|539373	2017-02-20
29164	Homo sapiens	9606	ENSG00000143870	10130	PDIA6	protein disulfide isomerase family A, member 6	ERP5|P5|TXNDC7	PDIA6|IDBG-29164|ENSG00000143870|10130	10783391	10837977	-1	2	p25.1	GO:0003756|protein disulfide isomerase activity|molecular_function#GO:0005515|protein binding|molecular_function#GO:0005783|endoplasmic reticulum|cellular_component#GO:0005788|endoplasmic reticulum lumen|cellular_component#GO:0005789|endoplasmic reticulum membrane|cellular_component#GO:0005790|smooth endoplasmic reticulum|cellular_component#GO:0005793|endoplasmic reticulum-Golgi intermediate comp…	isomerase activity	GO:0003756: protein disulfide isomerase activity#GO:0005515: protein binding#GO:0016853: isomerase activity	GO:0003756: protein disulfide isomerase activity,GO:0005515: protein binding,GO:0016853: isomerase activity	Plasma membrane	71	3	29166|29168|292773|292774|363725|588082|811907		Pdia6|IDBG-129626|ENSMUSG00000020571|71853	PDIA6|IDBG-638031|ENSBTAG00000001928|613927	2017-02-20
31144	Homo sapiens	9606	ENSG00000123416	10376	TUBA1B	tubulin, alpha 1b	K-ALPHA-1	TUBA1B|IDBG-31144|ENSG00000123416|10376	49127782	49131397	-1	12	q13.12	GO:0000226|microtubule cytoskeleton organization|biological_process#GO:0003725|double-stranded RNA binding|molecular_function#GO:0003924|GTPase activity|molecular_function#GO:0005198|structural molecule activity|molecular_function#GO:0005200|structural constituent of cytoskeleton|molecular_function#GO:0005515|protein binding|molecular_function#GO:0005525|GTP binding|molecular_function#GO:0005874|…	GTP binding	GO:0003725: double-stranded RNA binding#GO:0003924: GTPase activity#GO:0005198: structural molecule activity#GO:0005200: structural constituent of cytoskeleton#GO:0005515: protein binding#GO:0005525: GTP binding	GO:0003725: double-stranded RNA binding,GO:0003924: GTPase activity,GO:0005198: structural molecule activity,GO:0005200: structural constituent of cytoskeleton,GO:0005515: protein binding,GO:0005525: GTP binding	Cytoplasm	103	8	31146|588706|597252|586419|598870|593978		Tuba1b|IDBG-181938|ENSMUSG00000023004|22143	TUBA1B|IDBG-632645|ENSBTAG00000012244|539882	2017-02-20
31410	Homo sapiens	9606	ENSG00000179218	811	CALR	calreticulin	cC1qR|CRT|HEL-S-99n|RO|SSA	CALR|IDBG-31410|ENSG00000179218|811	12938578	12944489	1	19	p13.13	GO:0000122|negative regulation of transcription from RNA polymerase II promoter|biological_process#GO:0001669|acrosomal vesicle|cellular_component#GO:0001849|complement component C1q binding|molecular_function#GO:0001948|glycoprotein binding|molecular_function#GO:0002474|antigen processing and presentation of peptide antigen via MHC class I|biological_process#GO:0002479|antigen processing and pre…	chaperone binding	GO:0001849: complement component C1q binding#GO:0001948: glycoprotein binding#GO:0003677: DNA binding#GO:0003729: mRNA binding#GO:0005178: integrin binding#GO:0005506: iron ion binding#GO:0005509: calcium ion binding#GO:0005515: protein binding#GO:0008270: zinc ion binding#GO:0030246: carbohydrate binding#GO:0031625: ubiquitin protein ligase binding#GO:0042277: peptide binding#GO:0042562: hormone…	GO:0001849: complement component C1q binding,GO:0001948: glycoprotein binding,GO:0003677: DNA binding,GO:0003729: mRNA binding,GO:0005178: integrin binding,GO:0005506: iron ion binding,GO:0005509: calcium ion binding,GO:0005515: protein binding,GO:0008270: zinc ion binding,GO:0030246: carbohydrate binding,GO:0031625: ubiquitin protein ligase binding,GO:0042277: peptide binding,GO:0042562: hormone…	Nucleus	109	7	31412|760588|765425|763202		Calr|IDBG-174959|ENSMUSG00000003814|12317	CALR|IDBG-642890|ENSBTAG00000015114|281036	2017-02-20
33620	Homo sapiens	9606	ENSG00000109475	6164	RPL34	ribosomal protein L34	L34	RPL34|IDBG-33620|ENSG00000109475|6164	108620566	108630412	1	4	q25	GO:0000184|nuclear-transcribed mRNA catabolic process, nonsense-mediated decay|biological_process#GO:0003723|RNA binding|molecular_function#GO:0003735|structural constituent of ribosome|molecular_function#GO:0005622|intracellular|cellular_component#GO:0005730|nucleolus|cellular_component#GO:0005737|cytoplasm|cellular_component#GO:0005829|cytosol|cellular_component#GO:0005840|ribosome|cellular_com…	structural constituent of ribosome	GO:0003723: RNA binding#GO:0003735: structural constituent of ribosome	GO:0003723: RNA binding,GO:0003735: structural constituent of ribosome	Nucleus	21	0	241135|241137|241139|479392|476836			RPL34|IDBG-640297|ENSBTAG00000014226|505603	2017-02-20
37482	Homo sapiens	9606	ENSG00000198242	268096147	RPL23A	ribosomal protein L23a	L23A|MDA20	RPL23A|IDBG-37482|ENSG00000198242|26809,6147	28719393	28724359	1	17	q11.2	GO:0000166|nucleotide binding|molecular_function#GO:0000184|nuclear-transcribed mRNA catabolic process, nonsense-mediated decay|biological_process#GO:0003735|structural constituent of ribosome|molecular_function#GO:0005515|protein binding|molecular_function#GO:0005622|intracellular|cellular_component#GO:0005634|nucleus|cellular_component#GO:0005829|cytosol|cellular_component#GO:0005840|ribosome|c…	poly(A) RNA binding	GO:0000166: nucleotide binding#GO:0003735: structural constituent of ribosome#GO:0005515: protein binding#GO:0019843: rRNA binding#GO:0044822: poly(A) RNA binding	GO:0000166: nucleotide binding,GO:0003735: structural constituent of ribosome,GO:0005515: protein binding,GO:0019843: rRNA binding,GO:0044822: poly(A) RNA binding	Nucleus	153	0	37484|239976|764393|373955|763977|758641|764130		Rpl23a|IDBG-202336|ENSMUSG00000058546|268449,666790	RPL23A|IDBG-648594|ENSBTAG00000032022|100849362,507168	2017-02-20
40133	Homo sapiens	9606	ENSG00000163931	7086	TKT	transketolase	HEL107|TK|TKT1	TKT|IDBG-40133|ENSG00000163931|7086	53224707	53256052	-1	3	p21.1	GO:0003824|catalytic activity|molecular_function#GO:0004802|transketolase activity|molecular_function#GO:0005634|nucleus|cellular_component#GO:0005777|peroxisome|cellular_component#GO:0005829|cytosol|cellular_component#GO:0005975|carbohydrate metabolic process|biological_process#GO:0005999|xylulose biosynthetic process|biological_process#GO:0006098|pentose-phosphate shunt|biological_process#GO:00…	oxidoreductase activity	GO:0003824: catalytic activity#GO:0004802: transketolase activity#GO:0016624: oxidoreductase activity, acting on the aldehyde or oxo group of donors, disulfide as acceptor#GO:0042803: protein homodimerization activity#GO:0046872: metal ion binding#GO:0048037: cofactor binding	GO:0003824: catalytic activity,GO:0004802: transketolase activity,GO:0016624: oxidoreductase activity, acting on the aldehyde or oxo group of donors, disulfide as acceptor,GO:0042803: protein homodimerization activity,GO:0046872: metal ion binding,GO:0048037: cofactor binding	Nucleus	38	0	40135|379878|379879|379883|473549|484469|483433		Tkt|IDBG-142740|ENSMUSG00000021957|21881	TKT|IDBG-645445|ENSBTAG00000003758|445425	2017-02-20
41024	Homo sapiens	9606	ENSG00000145425	61898944	RPS3A	ribosomal protein S3A	FTE1|MFTL|S3A	RPS3A|IDBG-41024|ENSG00000145425|6189,8944	151099573	151104652	1	4	q31.3	GO:0000184|nuclear-transcribed mRNA catabolic process, nonsense-mediated decay|biological_process#GO:0002181|cytoplasmic translation|biological_process#GO:0003723|RNA binding|molecular_function#GO:0003735|structural constituent of ribosome|molecular_function#GO:0005515|protein binding|molecular_function#GO:0005622|intracellular|cellular_component#GO:0005634|nucleus|cellular_component#GO:0005730|n…	poly(A) RNA binding	GO:0003723: RNA binding#GO:0003735: structural constituent of ribosome#GO:0005515: protein binding#GO:0044822: poly(A) RNA binding	GO:0003723: RNA binding,GO:0003735: structural constituent of ribosome,GO:0005515: protein binding,GO:0044822: poly(A) RNA binding	Nucleus	182	5	41026|485197|477245|477865|482809|477558|485250|477126|485208|480116|474625|476916|484694		Rps3a|IDBG-155900|ENSMUSG00000028081|20091	RPS3A|IDBG-629193|ENSBTAG00000009908|282053	2017-02-20
41395	Homo sapiens	9606	ENSG00000110955	506	ATP5B	ATP synthase, H+ transporting, mitochondrial F1 complex, beta polypeptide	ATPMB|ATPSB|HEL-S-271	ATP5B|IDBG-41395|ENSG00000110955|506	56638175	56646068	-1	12	q13.3	GO:0001525|angiogenesis|biological_process#GO:0001649|osteoblast differentiation|biological_process#GO:0005215|transporter activity|molecular_function#GO:0005515|protein binding|molecular_function#GO:0005524|ATP binding|molecular_function#GO:0005634|nucleus|cellular_component#GO:0005739|mitochondrion|cellular_component#GO:0005743|mitochondrial inner membrane|cellular_component#GO:0005753|mitochon…	hydrolase activity	GO:0005215: transporter activity#GO:0005515: protein binding#GO:0005524: ATP binding#GO:0016820: hydrolase activity, acting on acid anhydrides, catalyzing transmembrane movement of substances#GO:0016887: ATPase activity#GO:0017111: nucleoside-triphosphatase activity#GO:0022857: transmembrane transporter activity#GO:0042288: MHC class I protein binding#GO:0046933: proton-transporting ATP synthase …	GO:0005215: transporter activity,GO:0005515: protein binding,GO:0005524: ATP binding,GO:0016820: hydrolase activity, acting on acid anhydrides, catalyzing transmembrane movement of substances,GO:0016887: ATPase activity,GO:0017111: nucleoside-triphosphatase activity,GO:0022857: transmembrane transporter activity,GO:0042288: MHC class I protein binding,GO:0046933: proton-transporting ATP synthase …	Nucleus	117	6	41397|584463|587791|590780|585674		Atp5b|IDBG-196497|ENSMUSG00000025393|11947	ATP5B|IDBG-635890|ENSBTAG00000013315|327675	2017-02-20
42874	Homo sapiens	9606	ENSG00000105887	136319767558	MTPN	myotrophin		MTPN|IDBG-42874|ENSG00000105887|136319,767558	135926761	135977353	-1	7	q33	GO:0005515|protein binding|molecular_function#GO:0005634|nucleus|cellular_component#GO:0005737|cytoplasm|cellular_component#GO:0005829|cytosol|cellular_component#GO:0006417|regulation of translation|biological_process#GO:0006584|catecholamine metabolic process|biological_process#GO:0008290|F-actin capping protein complex|cellular_component#GO:0010557|positive regulation of macromolecule biosynthe…	protein binding	GO:0005515: protein binding	GO:0005515: protein binding	Nucleus	17	1	244338|386603		Mtpn|IDBG-135884|ENSMUSG00000029840|14489	MTPN|IDBG-635804|ENSBTAG00000007806|541099	2017-02-20
44380	Homo sapiens	9606	ENSG00000205542	7114	TMSB4X	thymosin beta 4, X-linked	FX|PTMB4|TB4X|TMSB4	TMSB4X|IDBG-44380|ENSG00000205542|7114	12975108	12977227	1	X	p22.2	GO:0002576|platelet degranulation|biological_process#GO:0003779|actin binding|molecular_function#GO:0005515|protein binding|molecular_function#GO:0005576|extracellular region|cellular_component#GO:0005737|cytoplasm|cellular_component#GO:0005856|cytoskeleton|cellular_component#GO:0007010|cytoskeleton organization|biological_process#GO:0007596|blood coagulation|biological_process#GO:0030036|actin c…	poly(A) RNA binding	GO:0003779: actin binding#GO:0005515: protein binding#GO:0044822: poly(A) RNA binding	GO:0003779: actin binding,GO:0005515: protein binding,GO:0044822: poly(A) RNA binding	Extracellular	30	2	44384|44386|44388|362063			TMSB4XP4|IDBG-648028|ENSBTAG00000037470|	2017-02-20
45005	Homo sapiens	9606	ENSG00000125691	6195059349	RPL23	ribosomal protein L23	L23|rpL17	RPL23|IDBG-45005|ENSG00000125691|619505,9349	38847865	38853843	-1	17	q12	GO:0000184|nuclear-transcribed mRNA catabolic process, nonsense-mediated decay|biological_process#GO:0003735|structural constituent of ribosome|molecular_function#GO:0005515|protein binding|molecular_function#GO:0005730|nucleolus|cellular_component#GO:0005737|cytoplasm|cellular_component#GO:0005829|cytosol|cellular_component#GO:0005840|ribosome|cellular_component#GO:0006412|translation|biological…	poly(A) RNA binding	GO:0003735: structural constituent of ribosome#GO:0005515: protein binding#GO:0044822: poly(A) RNA binding	GO:0003735: structural constituent of ribosome,GO:0005515: protein binding,GO:0044822: poly(A) RNA binding	Nucleus	151	3	45007|757933|241801|241803|474081|761573|763619		Rpl23|IDBG-210357|ENSMUSG00000071415|100044627,100862455,65019	RPL23|IDBG-639253|ENSBTAG00000003229|504876,782835	2017-02-20
46805	Homo sapiens	9606	ENSG00000108344	1027241035709	PSMD3	proteasome (prosome, macropain) 26S subunit, non-ATPase, 3	P58|RPN3|S3|TSTA2	PSMD3|IDBG-46805|ENSG00000108344|102724103,5709	39980797	39997960	1	17	q21.1	GO:0000082|G1/S transition of mitotic cell cycle|biological_process#GO:0000209|protein polyubiquitination|biological_process#GO:0000278|mitotic cell cycle|biological_process#GO:0000502|proteasome complex|cellular_component#GO:0002474|antigen processing and presentation of peptide antigen via MHC class I|biological_process#GO:0002479|antigen processing and presentation of exogenous peptide antigen…	enzyme regulator activity	GO:0005515: protein binding#GO:0030234: enzyme regulator activity	GO:0005515: protein binding,GO:0030234: enzyme regulator activity	Nucleus	100	2	46809|377489|588513		Psmd3|IDBG-210720|ENSMUSG00000017221|22123	PSMD3|IDBG-639523|ENSBTAG00000021461|504937	2017-02-20
47262	Homo sapiens	9606	ENSG00000113013	3313	HSPA9	heat shock 70kDa protein 9 (mortalin)	CRP40|CSA|GRP-75|GRP75|HEL-S-124m|HSPA9B|MOT|MOT2|MTHSP75|PBP74	HSPA9|IDBG-47262|ENSG00000113013|3313	138554882	138575444	-1	5	q31.2	GO:0000902|cell morphogenesis|biological_process#GO:0005515|protein binding|molecular_function#GO:0005524|ATP binding|molecular_function#GO:0005730|nucleolus|cellular_component#GO:0005737|cytoplasm|cellular_component#GO:0005739|mitochondrion|cellular_component#GO:0005975|carbohydrate metabolic process|biological_process#GO:0006457|protein folding|biological_process#GO:0006611|protein export from …	phosphotransferase activity	GO:0005515: protein binding#GO:0005524: ATP binding#GO:0016773: phosphotransferase activity, alcohol group as acceptor#GO:0019899: enzyme binding#GO:0044822: poly(A) RNA binding#GO:0051082: unfolded protein binding	GO:0005515: protein binding,GO:0005524: ATP binding,GO:0016773: phosphotransferase activity, alcohol group as acceptor,GO:0019899: enzyme binding,GO:0044822: poly(A) RNA binding,GO:0051082: unfolded protein binding	Nucleus	155	12	47264|477084|485484|477668|479266|476069|482351|477613		Hspa9|IDBG-136511|ENSMUSG00000024359|15526	HSPA9|IDBG-645995|ENSBTAG00000011419|517535	2017-02-20
49384	Homo sapiens	9606	ENSG00000130402	81	ACTN4	actinin, alpha 4	ACTININ-4|FSGS|FSGS1	ACTN4|IDBG-49384|ENSG00000130402|81	38647649	38731583	1	19	q13.2	GO:0001666|response to hypoxia|biological_process#GO:0001725|stress fiber|cellular_component#GO:0001882|nucleoside binding|molecular_function#GO:0002576|platelet degranulation|biological_process#GO:0003779|actin binding|molecular_function#GO:0005178|integrin binding|molecular_function#GO:0005509|calcium ion binding|molecular_function#GO:0005515|protein binding|molecular_function#GO:0005576|extrac…	actin filament binding	GO:0001882: nucleoside binding#GO:0003779: actin binding#GO:0005178: integrin binding#GO:0005509: calcium ion binding#GO:0005515: protein binding#GO:0032403: protein complex binding#GO:0042803: protein homodimerization activity#GO:0044822: poly(A) RNA binding#GO:0047485: protein N-terminus binding#GO:0051015: actin filament binding	GO:0001882: nucleoside binding,GO:0003779: actin binding,GO:0005178: integrin binding,GO:0005509: calcium ion binding,GO:0005515: protein binding,GO:0032403: protein complex binding,GO:0042803: protein homodimerization activity,GO:0044822: poly(A) RNA binding,GO:0047485: protein N-terminus binding,GO:0051015: actin filament binding	Nucleus	91	9	49386|598664|379441|379443|762543|764478		Actn4|IDBG-165033|ENSMUSG00000054808|60595	ACTN4|IDBG-637203|ENSBTAG00000011215|522269	2017-02-20
49561	Homo sapiens	9606	ENSG00000057608	2665	GDI2	GDP dissociation inhibitor 2	HEL-S-46e|RABGDIB	GDI2|IDBG-49561|ENSG00000057608|2665	5765223	5842132	-1	10	p15.1	GO:0005093|Rab GDP-dissociation inhibitor activity|molecular_function#GO:0005097|Rab GTPase activator activity|molecular_function#GO:0005515|protein binding|molecular_function#GO:0005737|cytoplasm|cellular_component#GO:0005794|Golgi apparatus|cellular_component#GO:0005829|cytosol|cellular_component#GO:0007165|signal transduction|biological_process#GO:0007264|small GTPase mediated signal transduct…	poly(A) RNA binding	GO:0005093: Rab GDP-dissociation inhibitor activity#GO:0005097: Rab GTPase activator activity#GO:0005515: protein binding#GO:0031267: small GTPase binding#GO:0044822: poly(A) RNA binding	GO:0005093: Rab GDP-dissociation inhibitor activity,GO:0005097: Rab GTPase activator activity,GO:0005515: protein binding,GO:0031267: small GTPase binding,GO:0044822: poly(A) RNA binding	Plasma membrane	34	1	49563|49565|49573|363663|363666|363670|808524|808528		Gdi2|IDBG-128348|ENSMUSG00000021218|14569	GDI2|IDBG-639226|ENSBTAG00000005316|509832	2017-02-20
52040	Homo sapiens	9606	ENSG00000131469	6155	RPL27	ribosomal protein L27	L27	RPL27|IDBG-52040|ENSG00000131469|6155	42998273	43002959	1	17	q21.31	GO:0000184|nuclear-transcribed mRNA catabolic process, nonsense-mediated decay|biological_process#GO:0003735|structural constituent of ribosome|molecular_function#GO:0005622|intracellular|cellular_component#GO:0005634|nucleus|cellular_component#GO:0005829|cytosol|cellular_component#GO:0005840|ribosome|cellular_component#GO:0006412|translation|biological_process#GO:0006413|translational initiation…	poly(A) RNA binding	GO:0003735: structural constituent of ribosome#GO:0044822: poly(A) RNA binding	GO:0003735: structural constituent of ribosome,GO:0044822: poly(A) RNA binding	Nucleus	76	1	52042|761193|762724|759929|764688|763933		Rpl27|IDBG-212175|ENSMUSG00000063316|19942	RPL27|IDBG-640613|ENSBTAG00000017441|404137	2017-02-20
53332	Homo sapiens	9606	ENSG00000105372	6223	RPS19	ribosomal protein S19	DBA|DBA1|S19	RPS19|IDBG-53332|ENSG00000105372|6223	41859918	41872926	1	19	q13.2	GO:0000028|ribosomal small subunit assembly|biological_process#GO:0000184|nuclear-transcribed mRNA catabolic process, nonsense-mediated decay|biological_process#GO:0000462|maturation of SSU-rRNA from tricistronic rRNA transcript (SSU-rRNA, 5.8S rRNA, LSU-rRNA)|biological_process#GO:0002548|monocyte chemotaxis|biological_process#GO:0003735|structural constituent of ribosome|molecular_function#GO:0…	poly(A) RNA binding	GO:0003735: structural constituent of ribosome#GO:0005515: protein binding#GO:0017134: fibroblast growth factor binding#GO:0019901: protein kinase binding#GO:0042803: protein homodimerization activity#GO:0044822: poly(A) RNA binding	GO:0003735: structural constituent of ribosome,GO:0005515: protein binding,GO:0017134: fibroblast growth factor binding,GO:0019901: protein kinase binding,GO:0042803: protein homodimerization activity,GO:0044822: poly(A) RNA binding	Nucleus	147	0	53334|762151|762187|763380|765388|762779|763591		Rps19|IDBG-155745|ENSMUSG00000040952|20085	RPS19|IDBG-638937|ENSBTAG00000011963|516063	2017-02-20
[truncated: 56 more rows]

## Sheet: antiIL10_Downregulate_enrich
Pathway Name	Pathway Id	Source Name	Organism	Pathway uploaded gene count	Genes in InnateDB for this entity	Pathway p-value	Pathway p-value (corrected)	Gene Symbols	Genes (Symbol|IDBG-ID|Ensembl|Entrez|Fold Change|P-Value)
[truncated: 692 more rows]

[truncated: 7 more sheets: antiIL10_Upregulate_enrich, LPS+anti-IL-10R significant GOs, antiIL10R_Downregulate_enrich, antiIL10R_Upregulate_enrich, LPS_significant PPIs, LPS+anti-IL-10 significant PPIs, LPS+anti_IL-10R significant PPI]
