# Supplementary material for: Comparative proteomic study reveals the enhanced immune response with the blockade of interleukin 10 with anti-IL-10 and anti-IL-10 receptor antibodies in human U937 cells
Source: PLoS One. 2019 Mar 21;14(3):e0213813. doi: 10.1371/journal.pone.0213813 (PMC6428271; doi:10.1371/journal.pone.0213813)
Supplement: S4 Table — (XLSX) [file pone.0213813.s008.xlsx]

## Sheet: LPS_upregulation_enrich
Category	ID	Name	Source	p-value	q-value Bonferroni	q-value FDR B&H	q-value FDR B&Y	Hit Count in Query List	Hit Count in Genome	Hit in Query List
GO: Biological Process	GO:0045653	negative regulation of megakaryocyte differentiation		5.85e-33	9.91e-30	9.91e-30	7.94e-29	14	18	HIST4H4,HIST1H4A,HIST1H4D,HIST1H4F,HIST1H4K,HIST1H4J,HIST1H4C,HIST1H4H,HIST1H4B,HIST1H4E,HIST1H4L,HIST2H4A,HIST2H4B,HIST1H4I
GO: Biological Process	GO:0034723	DNA replication-dependent nucleosome organization		2.54e-30	4.31e-27	1.44e-27	1.15e-26	15	32	HIST4H4,HIST1H4A,HIST1H4D,HIST1H4F,HIST1H4K,HIST1H4J,HIST1H4C,HIST1H4H,HIST1H4B,HIST1H4E,HIST1H4L,HIST2H4A,HIST2H4B,HAT1,HIST1H4I
GO: Biological Process	GO:0006335	DNA replication-dependent nucleosome assembly		2.54e-30	4.31e-27	1.44e-27	1.15e-26	15	32	HIST4H4,HIST1H4A,HIST1H4D,HIST1H4F,HIST1H4K,HIST1H4J,HIST1H4C,HIST1H4H,HIST1H4B,HIST1H4E,HIST1H4L,HIST2H4A,HIST2H4B,HAT1,HIST1H4I
GO: Biological Process	GO:1901533	negative regulation of hematopoietic progenitor cell differentiation		3.7e-30	6.27e-27	1.57e-27	1.26e-26	14	24	HIST4H4,HIST1H4A,HIST1H4D,HIST1H4F,HIST1H4K,HIST1H4J,HIST1H4C,HIST1H4H,HIST1H4B,HIST1H4E,HIST1H4L,HIST2H4A,HIST2H4B,HIST1H4I
GO: Biological Process	GO:0045652	regulation of megakaryocyte differentiation		2.71e-28	4.58e-25	9.17e-26	7.35e-25	14	30	HIST4H4,HIST1H4A,HIST1H4D,HIST1H4F,HIST1H4K,HIST1H4J,HIST1H4C,HIST1H4H,HIST1H4B,HIST1H4E,HIST1H4L,HIST2H4A,HIST2H4B,HIST1H4I
GO: Biological Process	GO:0051290	protein heterotetramerization		4.34e-28	7.34e-25	1.22e-25	9.81e-25	15	42	HIST4H4,HIST1H4A,HIST1H4D,HIST1H4F,HIST1H4K,HIST1H4J,HIST1H4C,HIST1H4H,ANXA2,HIST1H4B,HIST1H4E,HIST1H4L,HIST2H4A,HIST2H4B,HIST1H4I
GO: Biological Process	GO:0034724	DNA replication-independent nucleosome organization		2.68e-26	4.54e-23	5.68e-24	4.55e-23	15	53	HIST4H4,HIST1H4A,HIST1H4D,HIST1H4F,HIST1H4K,HIST1H4J,HIST1H4C,HIST1H4H,HIST1H4B,HIST1H4E,HIST1H4L,HIST2H4A,HIST2H4B,HAT1,HIST1H4I
GO: Biological Process	GO:0006336	DNA replication-independent nucleosome assembly		2.68e-26	4.54e-23	5.68e-24	4.55e-23	15	53	HIST4H4,HIST1H4A,HIST1H4D,HIST1H4F,HIST1H4K,HIST1H4J,HIST1H4C,HIST1H4H,HIST1H4B,HIST1H4E,HIST1H4L,HIST2H4A,HIST2H4B,HAT1,HIST1H4I
GO: Biological Process	GO:0000183	chromatin silencing at rDNA		6.4e-26	1.08e-22	1.2e-23	9.65e-23	14	41	HIST4H4,HIST1H4A,HIST1H4D,HIST1H4F,HIST1H4K,HIST1H4J,HIST1H4C,HIST1H4H,HIST1H4B,HIST1H4E,HIST1H4L,HIST2H4A,HIST2H4B,HIST1H4I
GO: Biological Process	GO:0034080	CENP-A containing nucleosome assembly		9.58e-26	1.62e-22	1.47e-23	1.18e-22	14	42	HIST4H4,HIST1H4A,HIST1H4D,HIST1H4F,HIST1H4K,HIST1H4J,HIST1H4C,HIST1H4H,HIST1H4B,HIST1H4E,HIST1H4L,HIST2H4A,HIST2H4B,HIST1H4I
GO: Biological Process	GO:0061641	CENP-A containing chromatin organization		9.58e-26	1.62e-22	1.47e-23	1.18e-22	14	42	HIST4H4,HIST1H4A,HIST1H4D,HIST1H4F,HIST1H4K,HIST1H4J,HIST1H4C,HIST1H4H,HIST1H4B,HIST1H4E,HIST1H4L,HIST2H4A,HIST2H4B,HIST1H4I
GO: Biological Process	GO:1904837	beta-catenin-TCF complex assembly		2.07e-25	3.51e-22	2.93e-23	2.34e-22	14	44	HIST4H4,HIST1H4A,HIST1H4D,HIST1H4F,HIST1H4K,HIST1H4J,HIST1H4C,HIST1H4H,HIST1H4B,HIST1H4E,HIST1H4L,HIST2H4A,HIST2H4B,HIST1H4I
GO: Biological Process	GO:0031055	chromatin remodeling at centromere		4.31e-25	7.29e-22	5.61e-23	4.49e-22	14	46	HIST4H4,HIST1H4A,HIST1H4D,HIST1H4F,HIST1H4K,HIST1H4J,HIST1H4C,HIST1H4H,HIST1H4B,HIST1H4E,HIST1H4L,HIST2H4A,HIST2H4B,HIST1H4I
GO: Biological Process	GO:1901532	regulation of hematopoietic progenitor cell differentiation		8.62e-25	1.46e-21	1.04e-22	8.35e-22	14	48	HIST4H4,HIST1H4A,HIST1H4D,HIST1H4F,HIST1H4K,HIST1H4J,HIST1H4C,HIST1H4H,HIST1H4B,HIST1H4E,HIST1H4L,HIST2H4A,HIST2H4B,HIST1H4I
GO: Biological Process	GO:0016233	telomere capping		1.67e-24	2.83e-21	1.88e-22	1.51e-21	14	50	HIST4H4,HIST1H4A,HIST1H4D,HIST1H4F,HIST1H4K,HIST1H4J,HIST1H4C,HIST1H4H,HIST1H4B,HIST1H4E,HIST1H4L,HIST2H4A,HIST2H4B,HIST1H4I
GO: Biological Process	GO:0034508	centromere complex assembly		4.25e-24	7.19e-21	4.23e-22	3.39e-21	14	53	HIST4H4,HIST1H4A,HIST1H4D,HIST1H4F,HIST1H4K,HIST1H4J,HIST1H4C,HIST1H4H,HIST1H4B,HIST1H4E,HIST1H4L,HIST2H4A,HIST2H4B,HIST1H4I
GO: Biological Process	GO:0030219	megakaryocyte differentiation		4.25e-24	7.19e-21	4.23e-22	3.39e-21	14	53	HIST4H4,HIST1H4A,HIST1H4D,HIST1H4F,HIST1H4K,HIST1H4J,HIST1H4C,HIST1H4H,HIST1H4B,HIST1H4E,HIST1H4L,HIST2H4A,HIST2H4B,HIST1H4I
GO: Biological Process	GO:0043486	histone exchange		5.72e-24	9.69e-21	5.38e-22	4.31e-21	14	54	HIST4H4,HIST1H4A,HIST1H4D,HIST1H4F,HIST1H4K,HIST1H4J,HIST1H4C,HIST1H4H,HIST1H4B,HIST1H4E,HIST1H4L,HIST2H4A,HIST2H4B,HIST1H4I
GO: Biological Process	GO:0051291	protein heterooligomerization		2.33e-22	3.95e-19	2.08e-20	1.66e-19	17	151	HIST4H4,HIST1H4A,HIST1H4D,HIST1H4F,HIST1H4K,HIST1H4J,HIST1H4C,HIST1H4H,ANXA2,HIST1H4B,HIST1H4E,HIST1H4L,HIST2H4A,HIST2H4B,HBA1,HBA2,HIST1H4I
GO: Biological Process	GO:0006303	double-strand break repair via nonhomologous end joining		2.64e-22	4.46e-19	2.23e-20	1.79e-19	14	69	HIST4H4,HIST1H4A,HIST1H4D,HIST1H4F,HIST1H4K,HIST1H4J,HIST1H4C,HIST1H4H,HIST1H4B,HIST1H4E,HIST1H4L,HIST2H4A,HIST2H4B,HIST1H4I
GO: Biological Process	GO:0043044	ATP-dependent chromatin remodeling		9.43e-22	1.6e-18	7.6e-20	6.09e-19	14	75	HIST4H4,HIST1H4A,HIST1H4D,HIST1H4F,HIST1H4K,HIST1H4J,HIST1H4C,HIST1H4H,HIST1H4B,HIST1H4E,HIST1H4L,HIST2H4A,HIST2H4B,HIST1H4I
GO: Biological Process	GO:0000726	non-recombinational repair		1.15e-21	1.95e-18	8.87e-20	7.11e-19	14	76	HIST4H4,HIST1H4A,HIST1H4D,HIST1H4F,HIST1H4K,HIST1H4J,HIST1H4C,HIST1H4H,HIST1H4B,HIST1H4E,HIST1H4L,HIST2H4A,HIST2H4B,HIST1H4I
GO: Biological Process	GO:0045815	positive regulation of gene expression, epigenetic		3.03e-21	5.12e-18	2.23e-19	1.78e-18	14	81	HIST4H4,HIST1H4A,HIST1H4D,HIST1H4F,HIST1H4K,HIST1H4J,HIST1H4C,HIST1H4H,HIST1H4B,HIST1H4E,HIST1H4L,HIST2H4A,HIST2H4B,HIST1H4I
GO: Biological Process	GO:0006334	nucleosome assembly		5.74e-21	9.72e-18	4.05e-19	3.25e-18	16	144	SET,HIST4H4,HIST1H4A,HIST1H4D,HIST1H4F,HIST1H4K,HIST1H4J,HIST1H4C,HIST1H4H,HIST1H4B,HIST1H4E,HIST1H4L,HIST2H4A,HIST2H4B,HAT1,HIST1H4I
GO: Biological Process	GO:0006342	chromatin silencing		2.27e-20	3.84e-17	1.53e-18	1.23e-17	15	122	HIST4H4,HIST1H4A,HIST1H4D,HIST1H4F,HIST1H4K,HIST1H4J,HIST1H4C,HIST1H4H,HIST1H4B,HIST1H4E,HIST1H4L,HIST2H4A,HIST2H4B,HAT1,HIST1H4I
GO: Biological Process	GO:0045638	negative regulation of myeloid cell differentiation		2.81e-20	4.75e-17	1.83e-18	1.46e-17	14	94	HIST4H4,HIST1H4A,HIST1H4D,HIST1H4F,HIST1H4K,HIST1H4J,HIST1H4C,HIST1H4H,HIST1H4B,HIST1H4E,HIST1H4L,HIST2H4A,HIST2H4B,HIST1H4I
GO: Biological Process	GO:0031497	chromatin assembly		4.01e-20	6.8e-17	2.52e-18	2.02e-17	16	162	SET,HIST4H4,HIST1H4A,HIST1H4D,HIST1H4F,HIST1H4K,HIST1H4J,HIST1H4C,HIST1H4H,HIST1H4B,HIST1H4E,HIST1H4L,HIST2H4A,HIST2H4B,HAT1,HIST1H4I
GO: Biological Process	GO:0034728	nucleosome organization		9.74e-20	1.65e-16	5.89e-18	4.72e-17	16	171	SET,HIST4H4,HIST1H4A,HIST1H4D,HIST1H4F,HIST1H4K,HIST1H4J,HIST1H4C,HIST1H4H,HIST1H4B,HIST1H4E,HIST1H4L,HIST2H4A,HIST2H4B,HAT1,HIST1H4I
GO: Biological Process	GO:0045814	negative regulation of gene expression, epigenetic		1.38e-19	2.34e-16	8.06e-18	6.46e-17	15	137	HIST4H4,HIST1H4A,HIST1H4D,HIST1H4F,HIST1H4K,HIST1H4J,HIST1H4C,HIST1H4H,HIST1H4B,HIST1H4E,HIST1H4L,HIST2H4A,HIST2H4B,HAT1,HIST1H4I
GO: Biological Process	GO:0000723	telomere maintenance		1.93e-19	3.27e-16	1.09e-17	8.74e-17	15	140	CCT6A,HIST4H4,HIST1H4A,HIST1H4D,HIST1H4F,HIST1H4K,HIST1H4J,HIST1H4C,HIST1H4H,HIST1H4B,HIST1H4E,HIST1H4L,HIST2H4A,HIST2H4B,HIST1H4I
GO: Biological Process	GO:0006333	chromatin assembly or disassembly		4.58e-19	7.75e-16	2.5e-17	2e-16	16	188	SET,HIST4H4,HIST1H4A,HIST1H4D,HIST1H4F,HIST1H4K,HIST1H4J,HIST1H4C,HIST1H4H,HIST1H4B,HIST1H4E,HIST1H4L,HIST2H4A,HIST2H4B,HAT1,HIST1H4I
GO: Biological Process	GO:0051262	protein tetramerization		6.88e-19	1.17e-15	3.64e-17	2.92e-16	15	152	HIST4H4,HIST1H4A,HIST1H4D,HIST1H4F,HIST1H4K,HIST1H4J,HIST1H4C,HIST1H4H,ANXA2,HIST1H4B,HIST1H4E,HIST1H4L,HIST2H4A,HIST2H4B,HIST1H4I
GO: Biological Process	GO:0032200	telomere organization		7.62e-19	1.29e-15	3.91e-17	3.13e-16	15	153	CCT6A,HIST4H4,HIST1H4A,HIST1H4D,HIST1H4F,HIST1H4K,HIST1H4J,HIST1H4C,HIST1H4H,HIST1H4B,HIST1H4E,HIST1H4L,HIST2H4A,HIST2H4B,HIST1H4I
GO: Biological Process	GO:0006323	DNA packaging		2.01e-18	3.41e-15	1e-16	8.04e-16	16	206	SET,HIST4H4,HIST1H4A,HIST1H4D,HIST1H4F,HIST1H4K,HIST1H4J,HIST1H4C,HIST1H4H,HIST1H4B,HIST1H4E,HIST1H4L,HIST2H4A,HIST2H4B,HAT1,HIST1H4I
GO: Biological Process	GO:0065004	protein-DNA complex assembly		8.35e-18	1.41e-14	4.04e-16	3.24e-15	16	225	SET,HIST4H4,HIST1H4A,HIST1H4D,HIST1H4F,HIST1H4K,HIST1H4J,HIST1H4C,HIST1H4H,HIST1H4B,HIST1H4E,HIST1H4L,HIST2H4A,HIST2H4B,HAT1,HIST1H4I
GO: Biological Process	GO:1903707	negative regulation of hemopoiesis		1.16e-17	1.96e-14	5.45e-16	4.36e-15	14	142	HIST4H4,HIST1H4A,HIST1H4D,HIST1H4F,HIST1H4K,HIST1H4J,HIST1H4C,HIST1H4H,HIST1H4B,HIST1H4E,HIST1H4L,HIST2H4A,HIST2H4B,HIST1H4I
GO: Biological Process	GO:0006302	double-strand break repair		3.33e-17	5.64e-14	1.53e-15	1.22e-14	15	196	HIST4H4,HIST1H4A,HIST1H4D,HIST1H4F,HIST1H4K,HIST1H4J,HIST1H4C,HIST1H4H,HIST1H4B,HIST1H4E,HIST1H4L,HIST2H4A,HIST2H4B,HIST1H4I,VCP
GO: Biological Process	GO:0071824	protein-DNA complex subunit organization		5.12e-17	8.67e-14	2.28e-15	1.83e-14	16	252	SET,HIST4H4,HIST1H4A,HIST1H4D,HIST1H4F,HIST1H4K,HIST1H4J,HIST1H4C,HIST1H4H,HIST1H4B,HIST1H4E,HIST1H4L,HIST2H4A,HIST2H4B,HAT1,HIST1H4I
GO: Biological Process	GO:0031047	gene silencing by RNA		5.84e-17	9.88e-14	2.53e-15	2.03e-14	14	159	HIST4H4,HIST1H4A,HIST1H4D,HIST1H4F,HIST1H4K,HIST1H4J,HIST1H4C,HIST1H4H,HIST1H4B,HIST1H4E,HIST1H4L,HIST2H4A,HIST2H4B,HIST1H4I
GO: Biological Process	GO:0006338	chromatin remodeling		9.07e-17	1.54e-13	3.84e-15	3.08e-14	14	164	HIST4H4,HIST1H4A,HIST1H4D,HIST1H4F,HIST1H4K,HIST1H4J,HIST1H4C,HIST1H4H,HIST1H4B,HIST1H4E,HIST1H4L,HIST2H4A,HIST2H4B,HIST1H4I
GO: Biological Process	GO:0030099	myeloid cell differentiation		1.1e-16	1.86e-13	4.53e-15	3.63e-14	18	388	HIST4H4,HIST1H4A,HIST1H4D,HIST1H4F,HIST1H4K,HIST1H4J,HIST1H4C,HIST1H4H,ANXA2,HIST1H4B,HIST1H4E,HIST1H4L,HIST2H4A,HIST2H4B,HBA1,HBA2,HIST1H4I,TF
GO: Biological Process	GO:0060249	anatomical structure homeostasis		2.05e-16	3.46e-13	8.24e-15	6.6e-14	18	402	CCT6A,HIST4H4,HIST1H4A,HIST1H4D,HIST1H4F,HIST1H4K,HIST1H4J,HIST1H4C,HIST1H4H,HIST1H4B,HIST1H4E,HIST1H4L,HIST2H4A,HIST2H4B,AHSG,HIST1H4I,TF,HSPB1
GO: Biological Process	GO:0002244	hematopoietic progenitor cell differentiation		2.28e-16	3.86e-13	8.97e-15	7.18e-14	14	175	HIST4H4,HIST1H4A,HIST1H4D,HIST1H4F,HIST1H4K,HIST1H4J,HIST1H4C,HIST1H4H,HIST1H4B,HIST1H4E,HIST1H4L,HIST2H4A,HIST2H4B,HIST1H4I
GO: Biological Process	GO:0071103	DNA conformation change		3.61e-16	6.11e-13	1.39e-14	1.11e-13	16	285	SET,HIST4H4,HIST1H4A,HIST1H4D,HIST1H4F,HIST1H4K,HIST1H4J,HIST1H4C,HIST1H4H,HIST1H4B,HIST1H4E,HIST1H4L,HIST2H4A,HIST2H4B,HAT1,HIST1H4I
GO: Biological Process	GO:0016458	gene silencing		1.83e-15	3.09e-12	6.87e-14	5.5e-13	15	256	HIST4H4,HIST1H4A,HIST1H4D,HIST1H4F,HIST1H4K,HIST1H4J,HIST1H4C,HIST1H4H,HIST1H4B,HIST1H4E,HIST1H4L,HIST2H4A,HIST2H4B,HAT1,HIST1H4I
GO: Biological Process	GO:0051259	protein complex oligomerization		2.05e-15	3.47e-12	7.55e-14	6.05e-13	19	539	HIST4H4,HIST1H4A,HIST1H4D,HIST1H4F,HIST1H4K,HIST1H4J,HIST1H4C,HIST1H4H,ANXA2,HIST1H4B,HIST1H4E,HIST1H4L,HIST2H4A,ANXA6,HIST2H4B,HBA1,HBA2,HIST1H4I,VCP
GO: Biological Process	GO:0045637	regulation of myeloid cell differentiation		2.11e-15	3.57e-12	7.6e-14	6.09e-13	14	205	HIST4H4,HIST1H4A,HIST1H4D,HIST1H4F,HIST1H4K,HIST1H4J,HIST1H4C,HIST1H4H,HIST1H4B,HIST1H4E,HIST1H4L,HIST2H4A,HIST2H4B,HIST1H4I
GO: Biological Process	GO:0040029	regulation of gene expression, epigenetic		3.05e-15	5.16e-12	1.08e-13	8.61e-13	15	265	HIST4H4,HIST1H4A,HIST1H4D,HIST1H4F,HIST1H4K,HIST1H4J,HIST1H4C,HIST1H4H,HIST1H4B,HIST1H4E,HIST1H4L,HIST2H4A,HIST2H4B,HAT1,HIST1H4I
GO: Biological Process	GO:0006352	DNA-templated transcription, initiation		1.26e-14	2.13e-11	4.34e-13	3.48e-12	14	233	HIST4H4,HIST1H4A,HIST1H4D,HIST1H4F,HIST1H4K,HIST1H4J,HIST1H4C,HIST1H4H,HIST1H4B,HIST1H4E,HIST1H4L,HIST2H4A,HIST2H4B,HIST1H4I
GO: Biological Process	GO:0065003	protein-containing complex assembly		1.42e-14	2.41e-11	4.82e-13	3.86e-12	29	1825	SET,HIST4H4,HIST1H4A,HIST1H4D,HIST1H4F,HIST1H4K,HIST1H4J,HIST1H4C,HIST1H4H,ANXA2,HIST1H4B,HIST1H4E,HIST1H4L,HIST2H4A,ANXA6,CAPZA1,TUBB,HIST2H4B,AHSG,HAT1,APOA1,HBA1,HBA2,HIST1H4I,SNRPD3,SNRPE,RPL6,VCP,MTPN
GO: Biological Process	GO:0002683	negative regulation of immune system process		1.53e-13	2.58e-10	5.06e-12	4.06e-11	16	420	A2M,HIST4H4,HIST1H4A,HIST1H4D,HIST1H4F,HIST1H4K,HIST1H4J,HIST1H4C,HIST1H4H,HIST1H4B,HIST1H4E,HIST1H4L,HIST2H4A,HIST2H4B,APOA1,HIST1H4I
GO: Biological Process	GO:0042592	homeostatic process		4.77e-13	8.07e-10	1.55e-11	1.24e-10	27	1767	CCT6A,HSP90B1,PDIA6,HIST4H4,HIST1H4A,HIST1H4D,HIST1H4F,P4HB,HIST1H4K,HIST1H4J,HIST1H4C,HIST1H4H,HIST1H4B,HIST1H4E,HIST1H4L,HIST2H4A,ANXA6,HIST2H4B,AHSG,APOA1,HBA1,HBA2,HIST1H4I,TF,HSPB1,ATP5F1B,TXN
GO: Biological Process	GO:0034622	cellular protein-containing complex assembly		1.08e-12	1.82e-09	3.44e-11	2.76e-10	21	991	SET,HIST4H4,HIST1H4A,HIST1H4D,HIST1H4F,HIST1H4K,HIST1H4J,HIST1H4C,HIST1H4H,HIST1H4B,HIST1H4E,HIST1H4L,HIST2H4A,CAPZA1,HIST2H4B,HAT1,HIST1H4I,SNRPD3,SNRPE,RPL6,MTPN
GO: Biological Process	GO:1903706	regulation of hemopoiesis		6.92e-12	1.17e-08	2.16e-10	1.73e-09	14	370	HIST4H4,HIST1H4A,HIST1H4D,HIST1H4F,HIST1H4K,HIST1H4J,HIST1H4C,HIST1H4H,HIST1H4B,HIST1H4E,HIST1H4L,HIST2H4A,HIST2H4B,HIST1H4I
GO: Biological Process	GO:0030097	hemopoiesis		7.01e-12	1.19e-08	2.16e-10	1.73e-09	19	851	HIST4H4,HIST1H4A,HIST1H4D,HIST1H4F,HIST1H4K,HIST1H4J,HIST1H4C,HIST1H4H,ANXA2,HIST1H4B,HIST1H4E,HIST1H4L,HIST2H4A,HIST2H4B,HBA1,HBA2,HIST1H4I,TF,HSPA9
GO: Biological Process	GO:0048534	hematopoietic or lymphoid organ development		1.78e-11	3.02e-08	5.39e-10	4.31e-09	19	898	HIST4H4,HIST1H4A,HIST1H4D,HIST1H4F,HIST1H4K,HIST1H4J,HIST1H4C,HIST1H4H,ANXA2,HIST1H4B,HIST1H4E,HIST1H4L,HIST2H4A,HIST2H4B,HBA1,HBA2,HIST1H4I,TF,HSPA9
GO: Biological Process	GO:0002520	immune system development		4.61e-11	7.81e-08	1.35e-09	1.08e-08	19	949	HIST4H4,HIST1H4A,HIST1H4D,HIST1H4F,HIST1H4K,HIST1H4J,HIST1H4C,HIST1H4H,ANXA2,HIST1H4B,HIST1H4E,HIST1H4L,HIST2H4A,HIST2H4B,HBA1,HBA2,HIST1H4I,TF,HSPA9
GO: Biological Process	GO:0006281	DNA repair		4.63e-11	7.83e-08	1.35e-09	1.08e-08	15	516	HIST4H4,HIST1H4A,HIST1H4D,HIST1H4F,HIST1H4K,HIST1H4J,HIST1H4C,HIST1H4H,HIST1H4B,HIST1H4E,HIST1H4L,HIST2H4A,HIST2H4B,HIST1H4I,VCP
GO: Biological Process	GO:0006325	chromatin organization		1.3e-09	2.2e-06	3.73e-08	2.98e-07	16	770	SET,HIST4H4,HIST1H4A,HIST1H4D,HIST1H4F,HIST1H4K,HIST1H4J,HIST1H4C,HIST1H4H,HIST1H4B,HIST1H4E,HIST1H4L,HIST2H4A,HIST2H4B,HAT1,HIST1H4I
GO: Biological Process	GO:0045596	negative regulation of cell differentiation		2.77e-09	4.7e-06	7.83e-08	6.27e-07	15	694	HIST4H4,HIST1H4A,HIST1H4D,HIST1H4F,HIST1H4K,HIST1H4J,HIST1H4C,HIST1H4H,HIST1H4B,HIST1H4E,HIST1H4L,HIST2H4A,HIST2H4B,ACTN4,HIST1H4I
GO: Biological Process	GO:0006259	DNA metabolic process		6.5e-09	1.1e-05	1.8e-07	1.45e-06	17	992	CCT6A,SET,HIST4H4,HIST1H4A,HIST1H4D,HIST1H4F,HIST1H4K,HIST1H4J,HIST1H4C,HIST1H4H,HIST1H4B,HIST1H4E,HIST1H4L,HIST2H4A,HIST2H4B,HIST1H4I,VCP
GO: Biological Process	GO:0051093	negative regulation of developmental process		1.49e-08	2.53e-05	4.08e-07	3.27e-06	16	914	HIST4H4,HIST1H4A,HIST1H4D,HIST1H4F,HIST1H4K,HIST1H4J,HIST1H4C,HIST1H4H,HIST1H4B,HIST1H4E,HIST1H4L,HIST2H4A,HIST2H4B,AHSG,ACTN4,HIST1H4I
GO: Biological Process	GO:0006614	SRP-dependent cotranslational protein targeting to membrane		1.83e-08	3.1e-05	4.93e-07	3.95e-06	7	94	RPL23,RPL27,RPL36,RPL34,RPL14,RPS28,RPL6
GO: Biological Process	GO:0006974	cellular response to DNA damage stimulus		1.87e-08	3.17e-05	4.96e-07	3.97e-06	15	800	HIST4H4,HIST1H4A,HIST1H4D,HIST1H4F,HIST1H4K,HIST1H4J,HIST1H4C,HIST1H4H,HIST1H4B,HIST1H4E,HIST1H4L,HIST2H4A,HIST2H4B,HIST1H4I,VCP
GO: Biological Process	GO:0006613	cotranslational protein targeting to membrane		3.03e-08	5.13e-05	7.89e-07	6.32e-06	7	101	RPL23,RPL27,RPL36,RPL34,RPL14,RPS28,RPL6
GO: Biological Process	GO:0045047	protein targeting to ER		3.24e-08	5.49e-05	8.32e-07	6.66e-06	7	102	RPL23,RPL27,RPL36,RPL34,RPL14,RPS28,RPL6
GO: Biological Process	GO:0072599	establishment of protein localization to endoplasmic reticulum		4.24e-08	7.17e-05	1.07e-06	8.53e-06	7	106	RPL23,RPL27,RPL36,RPL34,RPL14,RPS28,RPL6
GO: Biological Process	GO:0051241	negative regulation of multicellular organismal process		4.28e-08	7.24e-05	1.07e-06	8.53e-06	17	1127	HIST4H4,HIST1H4A,HIST1H4D,HIST1H4F,HIST1H4K,HIST1H4J,HIST1H4C,HIST1H4H,ANXA2,HIST1H4B,HIST1H4E,HIST1H4L,HIST2H4A,HIST2H4B,AHSG,APOA1,HIST1H4I
GO: Biological Process	GO:0051276	chromosome organization		9.31e-08	0.000158	2.28e-06	1.83e-05	17	1189	CCT6A,SET,HIST4H4,HIST1H4A,HIST1H4D,HIST1H4F,HIST1H4K,HIST1H4J,HIST1H4C,HIST1H4H,HIST1H4B,HIST1H4E,HIST1H4L,HIST2H4A,HIST2H4B,HAT1,HIST1H4I
GO: Biological Process	GO:0000184	nuclear-transcribed mRNA catabolic process, nonsense-mediated decay		1.06e-07	0.000179	2.56e-06	2.05e-05	7	121	RPL23,RPL27,RPL36,RPL34,RPL14,RPS28,RPL6
GO: Biological Process	GO:0070972	protein localization to endoplasmic reticulum		1.32e-07	0.000224	3.16e-06	2.53e-05	7	125	RPL23,RPL27,RPL36,RPL34,RPL14,RPS28,RPL6
GO: Biological Process	GO:0006612	protein targeting to membrane		1.69e-07	0.000286	3.92e-06	3.14e-05	8	194	RPL23,RPL27,RPL36,RPL34,ANXA2,RPL14,RPS28,RPL6
GO: Biological Process	GO:0006413	translational initiation		1.69e-07	0.000286	3.92e-06	3.14e-05	8	194	RPL23,RPL27,RPL36,RPL34,RPL14,RPS28,RPL6,HSPB1
GO: Biological Process	GO:0045892	negative regulation of transcription, DNA-templated		2.17e-07	0.000367	4.95e-06	3.97e-05	17	1261	SET,HIST4H4,HIST1H4A,HIST1H4D,HIST1H4F,HIST1H4K,HIST1H4J,HIST1H4C,HIST1H4H,HIST1H4B,HIST1H4E,HIST1H4L,HIST2H4A,HIST2H4B,HAT1,HIST1H4I,TXN
GO: Biological Process	GO:0044033	multi-organism metabolic process		2.78e-07	0.00047	6.27e-06	5.02e-05	8	207	RPL23,RPL27,RPL36,RPL34,RPL14,RPS28,PCBP1,RPL6
GO: Biological Process	GO:1903507	negative regulation of nucleic acid-templated transcription		3.45e-07	0.000584	7.68e-06	6.16e-05	17	1303	SET,HIST4H4,HIST1H4A,HIST1H4D,HIST1H4F,HIST1H4K,HIST1H4J,HIST1H4C,HIST1H4H,HIST1H4B,HIST1H4E,HIST1H4L,HIST2H4A,HIST2H4B,HAT1,HIST1H4I,TXN
GO: Biological Process	GO:0044248	cellular catabolic process		4.03e-07	0.000683	8.8e-06	7.05e-05	20	1828	RPL23,FAH,RPL27,HSP90B1,RPL36,RPL34,ANXA2,PGAM4,PSMD3,APOA1,RPL14,RPS28,HBA1,HBA2,PGAM1,RPL6,HSPB1,PRDX6,VCP,TPI1
GO: Biological Process	GO:1902679	negative regulation of RNA biosynthetic process		4.06e-07	0.000687	8.8e-06	7.05e-05	17	1318	SET,HIST4H4,HIST1H4A,HIST1H4D,HIST1H4F,HIST1H4K,HIST1H4J,HIST1H4C,HIST1H4H,HIST1H4B,HIST1H4E,HIST1H4L,HIST2H4A,HIST2H4B,HAT1,HIST1H4I,TXN
GO: Biological Process	GO:0002682	regulation of immune system process		5.17e-07	0.000875	1.11e-05	8.87e-05	18	1506	A2M,HSP90B1,HIST4H4,HIST1H4A,HIST1H4D,HIST1H4F,HIST1H4K,HIST1H4J,HIST1H4C,HIST1H4H,HIST1H4B,HIST1H4E,HIST1H4L,HIST2H4A,HIST2H4B,PSMD3,APOA1,HIST1H4I
GO: Biological Process	GO:0051253	negative regulation of RNA metabolic process		6.71e-07	0.00114	1.42e-05	0.000114	17	1366	SET,HIST4H4,HIST1H4A,HIST1H4D,HIST1H4F,HIST1H4K,HIST1H4J,HIST1H4C,HIST1H4H,HIST1H4B,HIST1H4E,HIST1H4L,HIST2H4A,HIST2H4B,HAT1,HIST1H4I,TXN
GO: Biological Process	GO:2000026	regulation of multicellular organismal development		7.07e-07	0.0012	1.48e-05	0.000118	20	1893	HIST4H4,HIST1H4A,HIST1H4D,HIST1H4F,HIST1H4K,HIST1H4J,HIST1H4C,HIST1H4H,HIST1H4B,HIST1H4E,HIST1H4L,HIST2H4A,HIST2H4B,AHSG,PSMD3,APOA1,HIST1H4I,TF,HSPB1,MTPN
GO: Biological Process	GO:0002576	platelet degranulation		1.1e-06	0.00186	2.27e-05	0.000182	6	107	A2M,AHSG,TMSB4X,APOA1,ACTN4,TF
GO: Biological Process	GO:0019058	viral life cycle		1.26e-06	0.00213	2.57e-05	0.000206	10	447	RPL23,RPL27,RPL36,RPL34,P4HB,RPL14,RPS28,PCBP1,RPL6,VCP
GO: Biological Process	GO:0019083	viral transcription		1.35e-06	0.00228	2.72e-05	0.000218	7	176	RPL23,RPL27,RPL36,RPL34,RPL14,RPS28,RPL6
GO: Biological Process	GO:2000113	negative regulation of cellular macromolecule biosynthetic process		1.57e-06	0.00265	3.12e-05	0.00025	17	1452	SET,HIST4H4,HIST1H4A,HIST1H4D,HIST1H4F,HIST1H4K,HIST1H4J,HIST1H4C,HIST1H4H,HIST1H4B,HIST1H4E,HIST1H4L,HIST2H4A,HIST2H4B,HAT1,HIST1H4I,TXN
GO: Biological Process	GO:0010629	negative regulation of gene expression		1.6e-06	0.0027	3.14e-05	0.000252	18	1627	A2M,SET,HIST4H4,HIST1H4A,HIST1H4D,HIST1H4F,HIST1H4K,HIST1H4J,HIST1H4C,HIST1H4H,HIST1H4B,HIST1H4E,HIST1H4L,HIST2H4A,HIST2H4B,HAT1,HIST1H4I,TXN
GO: Biological Process	GO:0019080	viral gene expression		2.02e-06	0.00342	3.93e-05	0.000315	7	187	RPL23,RPL27,RPL36,RPL34,RPL14,RPS28,RPL6
GO: Biological Process	GO:0019439	aromatic compound catabolic process		2.13e-06	0.00361	4.1e-05	0.000329	10	474	RPL23,FAH,RPL27,RPL36,RPL34,RPL14,RPS28,PGAM1,RPL6,VCP
GO: Biological Process	GO:0045934	negative regulation of nucleobase-containing compound metabolic process		2.64e-06	0.00446	5.01e-05	0.000402	17	1508	SET,HIST4H4,HIST1H4A,HIST1H4D,HIST1H4F,HIST1H4K,HIST1H4J,HIST1H4C,HIST1H4H,HIST1H4B,HIST1H4E,HIST1H4L,HIST2H4A,HIST2H4B,HAT1,HIST1H4I,TXN
GO: Biological Process	GO:0045595	regulation of cell differentiation		2.97e-06	0.00503	5.59e-05	0.000448	18	1699	HIST4H4,HIST1H4A,CLIC1,HIST1H4D,HIST1H4F,HIST1H4K,HIST1H4J,HIST1H4C,HIST1H4H,HIST1H4B,HIST1H4E,HIST1H4L,HIST2H4A,HIST2H4B,APOA1,ACTN4,HIST1H4I,TF
GO: Biological Process	GO:0000956	nuclear-transcribed mRNA catabolic process		3.37e-06	0.0057	6.27e-05	0.000502	7	202	RPL23,RPL27,RPL36,RPL34,RPL14,RPS28,RPL6
GO: Biological Process	GO:0010558	negative regulation of macromolecule biosynthetic process		3.51e-06	0.00594	6.45e-05	0.000517	17	1540	SET,HIST4H4,HIST1H4A,HIST1H4D,HIST1H4F,HIST1H4K,HIST1H4J,HIST1H4C,HIST1H4H,HIST1H4B,HIST1H4E,HIST1H4L,HIST2H4A,HIST2H4B,HAT1,HIST1H4I,TXN
GO: Biological Process	GO:1901361	organic cyclic compound catabolic process		4.09e-06	0.00693	7.45e-05	0.000597	10	510	RPL23,FAH,RPL27,RPL36,RPL34,RPL14,RPS28,PGAM1,RPL6,VCP
GO: Biological Process	GO:0006402	mRNA catabolic process		5.57e-06	0.00943	0.0001	0.000803	7	218	RPL23,RPL27,RPL36,RPL34,RPL14,RPS28,RPL6
GO: Biological Process	GO:0006898	receptor-mediated endocytosis		5.85e-06	0.0099	0.000104	0.000835	8	311	HSP90B1,ANXA2,APOA1,HBA1,HBA2,TF,CAP1,ATP5F1B
GO: Biological Process	GO:0031327	negative regulation of cellular biosynthetic process		6.13e-06	0.0104	0.000108	0.000863	17	1605	SET,HIST4H4,HIST1H4A,HIST1H4D,HIST1H4F,HIST1H4K,HIST1H4J,HIST1H4C,HIST1H4H,HIST1H4B,HIST1H4E,HIST1H4L,HIST2H4A,HIST2H4B,HAT1,HIST1H4I,TXN
GO: Biological Process	GO:0034655	nucleobase-containing compound catabolic process		6.17e-06	0.0105	0.000108	0.000863	9	418	RPL23,RPL27,RPL36,RPL34,RPL14,RPS28,PGAM1,RPL6,VCP
GO: Biological Process	GO:0006897	endocytosis		6.51e-06	0.011	0.000112	0.000901	11	665	HSP90B1,PDIA6,ANXA2,AHSG,APOA1,ACTN4,HBA1,HBA2,TF,CAP1,ATP5F1B
GO: Biological Process	GO:0009890	negative regulation of biosynthetic process		7.85e-06	0.0133	0.000134	0.00108	17	1635	SET,HIST4H4,HIST1H4A,HIST1H4D,HIST1H4F,HIST1H4K,HIST1H4J,HIST1H4C,HIST1H4H,HIST1H4B,HIST1H4E,HIST1H4L,HIST2H4A,HIST2H4B,HAT1,HIST1H4I,TXN
GO: Biological Process	GO:0051172	negative regulation of nitrogen compound metabolic process		8.17e-06	0.0138	0.000138	0.00111	17	1640	SET,HIST4H4,HIST1H4A,HIST1H4D,HIST1H4F,HIST1H4K,HIST1H4J,HIST1H4C,HIST1H4H,HIST1H4B,HIST1H4E,HIST1H4L,HIST2H4A,HIST2H4B,HAT1,HIST1H4I,TXN
GO: Biological Process	GO:0006401	RNA catabolic process		1.26e-05	0.0213	0.000211	0.00169	7	247	RPL23,RPL27,RPL36,RPL34,RPL14,RPS28,RPL6
GO: Biological Process	GO:0010628	positive regulation of gene expression		1.32e-05	0.0224	0.00022	0.00176	18	1890	HIST4H4,HIST1H4A,HIST1H4D,HIST1H4F,HIST1H4K,SUB1,HIST1H4J,HIST1H4C,HIST1H4H,HIST1H4B,HIST1H4E,HIST1H4L,HIST2H4A,HIST2H4B,PCBP1,HIST1H4I,TF,MTPN
GO: Biological Process	GO:0044270	cellular nitrogen compound catabolic process		1.38e-05	0.0233	0.000226	0.00181	9	462	RPL23,RPL27,RPL36,RPL34,RPL14,RPS28,PGAM1,RPL6,VCP
GO: Biological Process	GO:0046700	heterocycle catabolic process		1.42e-05	0.0241	0.000232	0.00186	9	464	RPL23,RPL27,RPL36,RPL34,RPL14,RPS28,PGAM1,RPL6,VCP
GO: Biological Process	GO:0022613	ribonucleoprotein complex biogenesis		1.53e-05	0.0258	0.000246	0.00197	9	468	RPL23,RPL27,RPL36,RPL34,RPL14,RPS28,SNRPD3,SNRPE,RPL6
GO: Biological Process	GO:0006364	rRNA processing		1.75e-05	0.0297	0.00028	0.00224	7	260	RPL23,RPL27,RPL36,RPL34,RPL14,RPS28,RPL6
GO: Biological Process	GO:0016072	rRNA metabolic process		2.08e-05	0.0352	0.000329	0.00263	7	267	RPL23,RPL27,RPL36,RPL34,RPL14,RPS28,RPL6
GO: Biological Process	GO:0016032	viral process		2.24e-05	0.038	0.000352	0.00282	11	759	RPL23,RPL27,RPL36,SET,RPL34,P4HB,RPL14,RPS28,PCBP1,RPL6,VCP
GO: Biological Process	GO:0090150	establishment of protein localization to membrane		2.36e-05	0.0399	0.000366	0.00293	8	377	RPL23,RPL27,RPL36,RPL34,ANXA2,RPL14,RPS28,RPL6
GO: Biological Process	GO:0044764	multi-organism cellular process		2.65e-05	0.0449	0.000409	0.00327	11	773	RPL23,RPL27,RPL36,SET,RPL34,P4HB,RPL14,RPS28,PCBP1,RPL6,VCP
GO: Biological Process	GO:0006098	pentose-phosphate shunt		2.82e-05	0.0478	0.000431	0.00345	3	19	PGAM4,PGAM1,TPI1
GO: Biological Process	GO:0044403	symbiont process		3.98e-05	0.0674	0.000597	0.00478	11	808	RPL23,RPL27,RPL36,SET,RPL34,P4HB,RPL14,RPS28,PCBP1,RPL6,VCP
GO: Biological Process	GO:0044419	interspecies interaction between organisms		3.98e-05	0.0674	0.000597	0.00478	11	808	RPL23,RPL27,RPL36,SET,RPL34,P4HB,RPL14,RPS28,PCBP1,RPL6,VCP
GO: Biological Process	GO:0016071	mRNA metabolic process		4.02e-05	0.0681	0.000597	0.00478	10	664	RPL23,RPL27,RPL36,RPL34,RPL14,RPS28,PCBP1,SNRPD3,SNRPE,RPL6
GO: Biological Process	GO:0019682	glyceraldehyde-3-phosphate metabolic process		5.83e-05	0.0987	0.000858	0.00688	3	24	PGAM4,PGAM1,TPI1
GO: Biological Process	GO:1901575	organic substance catabolic process		5.92e-05	0.1	0.000865	0.00693	17	1910	RPL23,FAH,RPL27,HSP90B1,RPL36,RPL34,ANXA2,PGAM4,PSMD3,APOA1,RPL14,RPS28,PGAM1,RPL6,PRDX6,VCP,TPI1
GO: Biological Process	GO:0042744	hydrogen peroxide catabolic process		6.61e-05	0.112	0.000957	0.00766	3	25	HBA1,HBA2,PRDX6
GO: Biological Process	GO:0042254	ribosome biogenesis		6.83e-05	0.116	0.00098	0.00785	7	322	RPL23,RPL27,RPL36,RPL34,RPL14,RPS28,RPL6
GO: Biological Process	GO:0043603	cellular amide metabolic process		7.21e-05	0.122	0.00103	0.00821	12	1023	RPL23,RPL27,RPL36,RPL34,CLIC1,PGAM4,RPL14,RPS28,PGAM1,RPL6,HSPB1,MTPN
GO: Biological Process	GO:0051156	glucose 6-phosphate metabolic process		9.35e-05	0.158	0.00132	0.0106	3	28	PGAM4,PGAM1,TPI1
GO: Biological Process	GO:0006457	protein folding		9.99e-05	0.169	0.0014	0.0112	6	236	CCT6A,HSP90B1,PDIA6,P4HB,HSPA9,TXN
GO: Biological Process	GO:0007015	actin filament organization		0.000105	0.178	0.00146	0.0117	7	345	HSP90B1,CAPZA1,TMSB4X,APOA1,ACTN4,TF,MTPN
GO: Biological Process	GO:0043456	regulation of pentose-phosphate shunt		0.000147	0.249	0.00202	0.0162	2	6	PGAM4,PGAM1
GO: Biological Process	GO:0006886	intracellular protein transport		0.00015	0.254	0.00205	0.0164	12	1105	RPL23,RPL27,HSP90B1,RPL36,RPL34,ANXA2,RPL14,RPS28,RPL6,HSPA9,VCP,TXN
GO: Biological Process	GO:0072657	protein localization to membrane		0.000208	0.352	0.00282	0.0226	8	515	RPL23,RPL27,RPL36,RPL34,ANXA2,RPL14,RPS28,RPL6
GO: Biological Process	GO:0016192	vesicle-mediated transport		0.000211	0.358	0.00284	0.0228	14	1514	A2M,HSP90B1,PDIA6,ANXA2,AHSG,TMSB4X,APOA1,ACTN4,HBA1,HBA2,TF,CAP1,VCP,ATP5F1B
GO: Biological Process	GO:0044265	cellular macromolecule catabolic process		0.000216	0.365	0.00288	0.0231	11	977	RPL23,RPL27,HSP90B1,RPL36,RPL34,ANXA2,PSMD3,RPL14,RPS28,RPL6,VCP
GO: Biological Process	GO:0006412	translation		0.000233	0.394	0.00308	0.0246	9	667	RPL23,RPL27,RPL36,RPL34,RPL14,RPS28,RPL6,HSPB1,MTPN
GO: Biological Process	GO:0072594	establishment of protein localization to organelle		0.000257	0.435	0.00335	0.0268	9	676	RPL23,RPL27,CCT6A,RPL36,RPL34,RPL14,RPS28,RPL6,TXN
GO: Biological Process	GO:0034470	ncRNA processing		0.000257	0.435	0.00335	0.0268	7	399	RPL23,RPL27,RPL36,RPL34,RPL14,RPS28,RPL6
GO: Biological Process	GO:1902031	regulation of NADP metabolic process		0.000273	0.462	0.00353	0.0283	2	8	PGAM4,PGAM1
GO: Biological Process	GO:0006739	NADP metabolic process		0.000296	0.5	0.00379	0.0304	3	41	PGAM4,PGAM1,TPI1
GO: Biological Process	GO:0006518	peptide metabolic process		0.000298	0.504	0.00379	0.0304	10	847	RPL23,RPL27,RPL36,RPL34,CLIC1,RPL14,RPS28,RPL6,HSPB1,MTPN
GO: Biological Process	GO:0043043	peptide biosynthetic process		0.000318	0.539	0.00402	0.0322	9	696	RPL23,RPL27,RPL36,RPL34,RPL14,RPS28,RPL6,HSPB1,MTPN
GO: Biological Process	GO:0006734	NADH metabolic process		0.000341	0.577	0.00427	0.0342	3	43	PGAM1,VCP,TPI1
GO: Biological Process	GO:0006605	protein targeting		0.000421	0.712	0.00524	0.0419	9	723	RPL23,RPL27,RPL36,RPL34,ANXA2,RPL14,RPS28,RPL6,TXN
GO: Biological Process	GO:0045055	regulated exocytosis		0.000474	0.802	0.00585	0.0469	6	315	A2M,AHSG,TMSB4X,APOA1,ACTN4,TF
GO: Biological Process	GO:1901566	organonitrogen compound biosynthetic process		0.000482	0.816	0.00592	0.0474	13	1444	RPL23,RPL27,RPL36,RPL34,APOA1,RPL14,RPS28,RPL6,HSPB1,CAP1,VCP,ATP5F1B,MTPN
GO: Biological Process	GO:0030036	actin cytoskeleton organization		0.000523	0.885	0.00637	0.051	8	591	HSP90B1,CAPZA1,TMSB4X,APOA1,ACTN4,TF,CAP1,MTPN
GO: Biological Process	GO:0042743	hydrogen peroxide metabolic process		0.000533	0.902	0.00644	0.0516	3	50	HBA1,HBA2,PRDX6
GO: Biological Process	GO:0006396	RNA processing		0.000538	0.911	0.00646	0.0518	10	913	RPL23,RPL27,RPL36,RPL34,RPL14,RPS28,PCBP1,SNRPD3,SNRPE,RPL6
GO: Biological Process	GO:1903201	regulation of oxidative stress-induced cell death		0.000705	1	0.0084	0.0673	3	55	P4HB,HSPB1,TXN
GO: Biological Process	GO:0043604	amide biosynthetic process		0.000727	1	0.0086	0.0689	9	780	RPL23,RPL27,RPL36,RPL34,RPL14,RPS28,RPL6,HSPB1,MTPN
GO: Biological Process	GO:0015031	protein transport		0.000861	1	0.0101	0.0811	15	1948	RPL23,RPL27,HSP90B1,RPL36,RPL34,ANXA2,APOA1,ACTN4,RPL14,RPS28,TF,RPL6,HSPA9,VCP,TXN
GO: Biological Process	GO:0043455	regulation of secondary metabolic process		0.000876	1	0.0102	0.082	2	14	PGAM4,PGAM1
GO: Biological Process	GO:0006913	nucleocytoplasmic transport		0.000917	1	0.0106	0.0852	7	494	RPL23,SET,RPS28,SNRPD3,SNRPE,HSPA9,TXN
GO: Biological Process	GO:0046034	ATP metabolic process		0.00101	1	0.0115	0.0919	5	242	PGAM4,PGAM1,VCP,ATP5F1B,TPI1
GO: Biological Process	GO:0051169	nuclear transport		0.00101	1	0.0115	0.0919	7	502	RPL23,SET,RPS28,SNRPD3,SNRPE,HSPA9,TXN
GO: Biological Process	GO:0015671	oxygen transport		0.00101	1	0.0115	0.0919	2	15	HBA1,HBA2
GO: Biological Process	GO:0019674	NAD metabolic process		0.00105	1	0.0118	0.0948	3	63	PGAM1,VCP,TPI1
GO: Biological Process	GO:0046496	nicotinamide nucleotide metabolic process		0.00115	1	0.0128	0.103	4	145	PGAM4,PGAM1,VCP,TPI1
GO: Biological Process	GO:0019362	pyridine nucleotide metabolic process		0.00115	1	0.0128	0.103	4	145	PGAM4,PGAM1,VCP,TPI1
GO: Biological Process	GO:0000302	response to reactive oxygen species		0.0012	1	0.0133	0.107	5	252	P4HB,HBA1,HBA2,PRDX6,TXN
GO: Biological Process	GO:0061515	myeloid cell development		0.00125	1	0.0138	0.11	3	67	ANXA2,HBA1,HBA2
GO: Biological Process	GO:0030029	actin filament-based process		0.00136	1	0.0147	0.118	8	685	HSP90B1,CAPZA1,TMSB4X,APOA1,ACTN4,TF,CAP1,MTPN
GO: Biological Process	GO:0045454	cell redox homeostasis		0.00136	1	0.0147	0.118	3	69	PDIA6,P4HB,TXN
GO: Biological Process	GO:1900407	regulation of cellular response to oxidative stress		0.00136	1	0.0147	0.118	3	69	P4HB,HSPB1,TXN
GO: Biological Process	GO:0009057	macromolecule catabolic process		0.00142	1	0.0152	0.122	11	1223	RPL23,RPL27,HSP90B1,RPL36,RPL34,ANXA2,PSMD3,RPL14,RPS28,RPL6,VCP
GO: Biological Process	GO:0009205	purine ribonucleoside triphosphate metabolic process		0.00145	1	0.0155	0.124	5	263	PGAM4,PGAM1,VCP,ATP5F1B,TPI1
GO: Biological Process	GO:0072524	pyridine-containing compound metabolic process		0.00147	1	0.0156	0.125	4	155	PGAM4,PGAM1,VCP,TPI1
GO: Biological Process	GO:0006733	oxidoreduction coenzyme metabolic process		0.00158	1	0.0166	0.133	4	158	PGAM4,PGAM1,VCP,TPI1
GO: Biological Process	GO:0036473	cell death in response to oxidative stress		0.00161	1	0.0167	0.134	3	73	P4HB,HSPB1,TXN
GO: Biological Process	GO:0046852	positive regulation of bone remodeling		0.00163	1	0.0167	0.134	2	19	AHSG,TF
GO: Biological Process	GO:0045780	positive regulation of bone resorption		0.00163	1	0.0167	0.134	2	19	AHSG,TF
GO: Biological Process	GO:0009199	ribonucleoside triphosphate metabolic process		0.00163	1	0.0167	0.134	5	270	PGAM4,PGAM1,VCP,ATP5F1B,TPI1
GO: Biological Process	GO:0009144	purine nucleoside triphosphate metabolic process		0.00166	1	0.0169	0.136	5	271	PGAM4,PGAM1,VCP,ATP5F1B,TPI1
GO: Biological Process	GO:1902882	regulation of response to oxidative stress		0.00174	1	0.0176	0.141	3	75	P4HB,HSPB1,TXN
GO: Biological Process	GO:0006096	glycolytic process		0.0018	1	0.0181	0.145	3	76	PGAM4,PGAM1,TPI1
GO: Biological Process	GO:0051016	barbed-end actin filament capping		0.00181	1	0.0181	0.145	2	20	CAPZA1,MTPN
GO: Biological Process	GO:0034613	cellular protein localization		0.00182	1	0.0181	0.145	13	1666	RPL23,RPL27,CCT6A,HSP90B1,RPL36,RPL34,ANXA2,RPL14,RPS28,RPL6,HSPA9,VCP,TXN
GO: Biological Process	GO:0006757	ATP generation from ADP		0.00187	1	0.0185	0.148	3	77	PGAM4,PGAM1,TPI1
GO: Biological Process	GO:0009167	purine ribonucleoside monophosphate metabolic process		0.00188	1	0.0185	0.149	5	279	PGAM4,PGAM1,VCP,ATP5F1B,TPI1
GO: Biological Process	GO:0009126	purine nucleoside monophosphate metabolic process		0.00191	1	0.0187	0.15	5	280	PGAM4,PGAM1,VCP,ATP5F1B,TPI1
GO: Biological Process	GO:0070727	cellular macromolecule localization		0.00192	1	0.0187	0.15	13	1676	RPL23,RPL27,CCT6A,HSP90B1,RPL36,RPL34,ANXA2,RPL14,RPS28,RPL6,HSPA9,VCP,TXN
GO: Biological Process	GO:0034660	ncRNA metabolic process		0.00194	1	0.0188	0.151	7	563	RPL23,RPL27,RPL36,RPL34,RPL14,RPS28,RPL6
GO: Biological Process	GO:0006907	pinocytosis		0.00199	1	0.0192	0.154	2	21	AHSG,ACTN4
GO: Biological Process	GO:0044275	cellular carbohydrate catabolic process		0.00224	1	0.0214	0.171	3	82	PGAM4,PGAM1,TPI1
GO: Biological Process	GO:0006986	response to unfolded protein		0.00225	1	0.0214	0.171	4	174	HSP90B1,PDIA6,HSPB1,VCP
GO: Biological Process	GO:0009161	ribonucleoside monophosphate metabolic process		0.00226	1	0.0214	0.171	5	291	PGAM4,PGAM1,VCP,ATP5F1B,TPI1
GO: Biological Process	GO:0033365	protein localization to organelle		0.00227	1	0.0214	0.171	9	919	RPL23,RPL27,CCT6A,RPL36,RPL34,RPL14,RPS28,RPL6,TXN
GO: Biological Process	GO:0015669	gas transport		0.00239	1	0.0223	0.179	2	23	HBA1,HBA2
GO: Biological Process	GO:0009141	nucleoside triphosphate metabolic process		0.0024	1	0.0223	0.179	5	295	PGAM4,PGAM1,VCP,ATP5F1B,TPI1
GO: Biological Process	GO:0046031	ADP metabolic process		0.00248	1	0.023	0.184	3	85	PGAM4,PGAM1,TPI1
GO: Biological Process	GO:0006887	exocytosis		0.00257	1	0.0237	0.19	6	438	A2M,AHSG,TMSB4X,APOA1,ACTN4,TF
GO: Biological Process	GO:0006979	response to oxidative stress		0.0026	1	0.0238	0.191	6	439	P4HB,HBA1,HBA2,HSPB1,PRDX6,TXN
GO: Biological Process	GO:0098869	cellular oxidant detoxification		0.00265	1	0.0241	0.193	3	87	HBA1,HBA2,PRDX6
GO: Biological Process	GO:0009123	nucleoside monophosphate metabolic process		0.00273	1	0.0247	0.198	5	304	PGAM4,PGAM1,VCP,ATP5F1B,TPI1
GO: Biological Process	GO:0035966	response to topologically incorrect protein		0.00275	1	0.0248	0.198	4	184	HSP90B1,PDIA6,HSPB1,VCP
GO: Biological Process	GO:1990748	cellular detoxification		0.00292	1	0.0261	0.209	3	90	HBA1,HBA2,PRDX6
GO: Biological Process	GO:0061621	canonical glycolysis		0.00305	1	0.0269	0.216	2	26	PGAM1,TPI1
GO: Biological Process	GO:0061718	glucose catabolic process to pyruvate		0.00305	1	0.0269	0.216	2	26	PGAM1,TPI1
GO: Biological Process	GO:0006735	NADH regeneration		0.00305	1	0.0269	0.216	2	26	PGAM1,TPI1
GO: Biological Process	GO:1902396	protein localization to bicellular tight junction		0.00318	1	0.027	0.217	1	1	ACTN4
GO: Biological Process	GO:1903004	regulation of protein K63-linked deubiquitination		0.00318	1	0.027	0.217	1	1	VCP
GO: Biological Process	GO:1903006	positive regulation of protein K63-linked deubiquitination		0.00318	1	0.027	0.217	1	1	VCP
GO: Biological Process	GO:2000158	positive regulation of ubiquitin-specific protease activity		0.00318	1	0.027	0.217	1	1	VCP
GO: Biological Process	GO:0042728	flavin-containing compound catabolic process		0.00318	1	0.027	0.217	1	1	VCP
GO: Biological Process	GO:0072389	flavin adenine dinucleotide catabolic process		0.00318	1	0.027	0.217	1	1	VCP
GO: Biological Process	GO:1903007	positive regulation of Lys63-specific deubiquitinase activity		0.00318	1	0.027	0.217	1	1	VCP
GO: Biological Process	GO:0098754	detoxification		0.0033	1	0.0279	0.224	3	94	HBA1,HBA2,PRDX6
GO: Biological Process	GO:0007010	cytoskeleton organization		0.00333	1	0.0281	0.225	10	1164	TUBA1B,HSP90B1,CAPZA1,TUBB,TMSB4X,APOA1,ACTN4,TF,CAP1,MTPN
GO: Biological Process	GO:0006165	nucleoside diphosphate phosphorylation		0.0034	1	0.0284	0.227	3	95	PGAM4,PGAM1,TPI1
GO: Biological Process	GO:0006094	gluconeogenesis		0.0034	1	0.0284	0.227	3	95	PGAM4,PGAM1,TPI1
GO: Biological Process	GO:0030970	retrograde protein transport, ER to cytosol		0.00354	1	0.0292	0.234	2	28	HSP90B1,VCP
GO: Biological Process	GO:0008334	histone mRNA metabolic process		0.00354	1	0.0292	0.234	2	28	SNRPD3,SNRPE
GO: Biological Process	GO:0061620	glycolytic process through glucose-6-phosphate		0.00379	1	0.0312	0.25	2	29	PGAM1,TPI1
GO: Biological Process	GO:0019319	hexose biosynthetic process		0.00382	1	0.0312	0.25	3	99	PGAM4,PGAM1,TPI1
GO: Biological Process	GO:0009179	purine ribonucleoside diphosphate metabolic process		0.00404	1	0.0325	0.261	3	101	PGAM4,PGAM1,TPI1
GO: Biological Process	GO:0009135	purine nucleoside diphosphate metabolic process		0.00404	1	0.0325	0.261	3	101	PGAM4,PGAM1,TPI1
GO: Biological Process	GO:0061615	glycolytic process through fructose-6-phosphate		0.00405	1	0.0325	0.261	2	30	PGAM1,TPI1
GO: Biological Process	GO:1902175	regulation of oxidative stress-induced intrinsic apoptotic signaling pathway		0.00405	1	0.0325	0.261	2	30	P4HB,HSPB1
GO: Biological Process	GO:0046939	nucleotide phosphorylation		0.00415	1	0.033	0.264	3	102	PGAM4,PGAM1,TPI1
GO: Biological Process	GO:0006081	cellular aldehyde metabolic process		0.00415	1	0.033	0.264	3	102	PGAM4,PGAM1,TPI1
GO: Biological Process	GO:0048821	erythrocyte development		0.0046	1	0.0362	0.29	2	32	HBA1,HBA2
GO: Biological Process	GO:0009185	ribonucleoside diphosphate metabolic process		0.00462	1	0.0362	0.29	3	106	PGAM4,PGAM1,TPI1
GO: Biological Process	GO:0046364	monosaccharide biosynthetic process		0.00462	1	0.0362	0.29	3	106	PGAM4,PGAM1,TPI1
GO: Biological Process	GO:0031329	regulation of cellular catabolic process		0.00481	1	0.0375	0.301	7	663	ANXA2,PGAM4,PSMD3,APOA1,PGAM1,HSPB1,VCP
GO: Biological Process	GO:0034105	positive regulation of tissue remodeling		0.00489	1	0.0378	0.303	2	33	AHSG,TF
GO: Biological Process	GO:0006007	glucose catabolic process		0.00489	1	0.0378	0.303	2	33	PGAM1,TPI1
GO: Biological Process	GO:0006090	pyruvate metabolic process		0.00553	1	0.0425	0.341	3	113	PGAM4,PGAM1,TPI1
GO: Biological Process	GO:0046128	purine ribonucleoside metabolic process		0.00566	1	0.0434	0.347	5	361	PGAM4,PGAM1,VCP,ATP5F1B,TPI1
GO: Biological Process	GO:0030100	regulation of endocytosis		0.00571	1	0.0435	0.349	4	226	ANXA2,AHSG,ACTN4,TF
GO: Biological Process	GO:0007596	blood coagulation		0.00579	1	0.044	0.352	5	363	A2M,CLIC1,ANXA2,CAPZA1,HSPB1
GO: Biological Process	GO:0042278	purine nucleoside metabolic process		0.00586	1	0.0443	0.355	5	364	PGAM4,PGAM1,VCP,ATP5F1B,TPI1
GO: Biological Process	GO:0007599	hemostasis		0.00613	1	0.0458	0.367	5	368	A2M,CLIC1,ANXA2,CAPZA1,HSPB1
GO: Biological Process	GO:0050817	coagulation		0.00613	1	0.0458	0.367	5	368	A2M,CLIC1,ANXA2,CAPZA1,HSPB1
GO: Biological Process	GO:0060354	negative regulation of cell adhesion molecule production		0.00633	1	0.0458	0.367	1	2	APOA1
GO: Biological Process	GO:0032804	negative regulation of low-density lipoprotein particle receptor catabolic process		0.00633	1	0.0458	0.367	1	2	ANXA2
GO: Biological Process	GO:0031247	actin rod assembly		0.00633	1	0.0458	0.367	1	2	HSP90B1
GO: Biological Process	GO:0072387	flavin adenine dinucleotide metabolic process		0.00633	1	0.0458	0.367	1	2	VCP
GO: Biological Process	GO:0046166	glyceraldehyde-3-phosphate biosynthetic process		0.00633	1	0.0458	0.367	1	2	TPI1
GO: Biological Process	GO:0001869	negative regulation of complement activation, lectin pathway		0.00633	1	0.0458	0.367	1	2	A2M
GO: Biological Process	GO:0001868	regulation of complement activation, lectin pathway		0.00633	1	0.0458	0.367	1	2	A2M
GO: Biological Process	GO:1903003	positive regulation of protein deubiquitination		0.00633	1	0.0458	0.367	1	2	VCP
GO: Biological Process	GO:1903202	negative regulation of oxidative stress-induced cell death		0.00645	1	0.0464	0.372	2	38	HSPB1,TXN
GO: Biological Process	GO:0006140	regulation of nucleotide metabolic process		0.00654	1	0.0469	0.376	4	235	PGAM4,PGAM1,CAP1,VCP
GO: Biological Process	GO:0051693	actin filament capping		0.00678	1	0.048	0.385	2	39	CAPZA1,MTPN
GO: Biological Process	GO:0000387	spliceosomal snRNP assembly		0.00678	1	0.048	0.385	2	39	SNRPD3,SNRPE
GO: Biological Process	GO:0032527	protein exit from endoplasmic reticulum		0.00678	1	0.048	0.385	2	39	HSP90B1,VCP
GO: Biological Process	GO:0009150	purine ribonucleotide metabolic process		0.00685	1	0.0483	0.387	6	536	PGAM4,PGAM1,CAP1,VCP,ATP5F1B,TPI1
Pathway	83122	Systemic lupus erythematosus	BioSystems: KEGG	4.56e-19	2.28e-16	1.08e-17	7.36e-17	16	133	HIST4H4,HIST1H4A,HIST1H4D,HIST1H4F,HIST1H4K,HIST1H4J,HIST1H4C,HIST1H4H,HIST1H4B,HIST1H4E,HIST1H4L,HIST2H4A,HIST2H4B,ACTN4,HIST1H4I,SNRPD3
Pathway	585563	Alcoholism	BioSystems: KEGG	1.82e-15	9.08e-13	1.85e-14	1.26e-13	15	180	HIST4H4,HIST1H4A,HIST1H4D,HIST1H4F,HIST1H4K,HIST1H4J,HIST1H4C,HIST1H4H,HIST1H4B,HIST1H4E,HIST1H4L,HIST2H4A,HIST2H4B,HAT1,HIST1H4I
Pathway	658418	Viral carcinogenesis	BioSystems: KEGG	9.49e-15	4.74e-12	8.77e-14	5.96e-13	15	201	HIST4H4,HIST1H4A,HIST1H4D,HIST1H4F,HIST1H4K,HIST1H4J,HIST1H4C,HIST1H4H,HIST1H4B,HIST1H4E,HIST1H4L,HIST2H4A,HIST2H4B,ACTN4,HIST1H4I
Pathway	83036	Ribosome	BioSystems: KEGG	6.09e-06	0.00304	3.45e-05	0.000234	7	154	RPL23,RPL27,RPL36,RPL34,RPL14,RPS28,RPL6
Pathway	413341	Glycolysis, core module involving three-carbon compounds	BioSystems: KEGG	1.94e-05	0.0097	0.000104	0.000708	3	12	PGAM4,PGAM1,TPI1
Pathway	413342	Gluconeogenesis, oxaloacetate => fructose-6P	BioSystems: KEGG	5.91e-05	0.0295	0.000304	0.00207	3	17	PGAM4,PGAM1,TPI1
Pathway	413340	Glycolysis (Embden-Meyerhof pathway), glucose => pyruvate	BioSystems: KEGG	0.000195	0.0972	0.000972	0.0066	3	25	PGAM4,PGAM1,TPI1
Pathway	194384	African trypanosomiasis	BioSystems: KEGG	0.000537	0.268	0.00253	0.0172	3	35	APOA1,HBA1,HBA2
Pathway	83103	Pathogenic Escherichia coli infection	BioSystems: KEGG	0.00202	1	0.00867	0.0589	3	55	TUBA1B,TUBB4B,TUBB
Pathway	125136	Spliceosome	BioSystems: KEGG	0.00326	1	0.0138	0.0936	4	134	RBMXL3,PCBP1,SNRPD3,SNRPE
Pathway	82926	Glycolysis / Gluconeogenesis	BioSystems: KEGG	0.00354	1	0.0147	0.1	3	67	PGAM4,PGAM1,TPI1
Pathway	790012	Biosynthesis of amino acids	BioSystems: KEGG	0.00487	1	0.0191	0.13	3	75	PGAM4,PGAM1,TPI1
Pathway	167325	Protein processing in endoplasmic reticulum	BioSystems: KEGG	0.00696	1	0.0269	0.183	4	166	HSP90B1,PDIA6,P4HB,VCP
Pathway	83072	Gap junction	BioSystems: KEGG	0.00758	1	0.0289	0.196	3	88	TUBA1B,TUBB4B,TUBB
Pathway	82949	Glycine, serine and threonine metabolism	BioSystems: KEGG	0.0144	1	0.0488	0.331	2	40	PGAM4,PGAM1
Pathway	1510435	Ferroptosis	BioSystems: KEGG	0.0144	1	0.0488	0.331	2	40	PCBP1,TF

## Sheet: LPS+anti-IL10_upregulation_enri
Category	ID	Name	Source	p-value	q-value Bonferroni	q-value FDR B&H	q-value FDR B&Y	Hit Count in Query List	Hit Count in Genome	Hit in Query List
GO: Biological Process	GO:0006334	nucleosome assembly		8.388e-32	1.444e-28	9.101e-29	7.307e-28	23	144	HIST1H2BG,HIST1H2BF,HIST1H2BE,HIST1H2BI,HIST1H2BC,HIST1H2BO,HIST4H4,HIST1H4A,HIST1H4D,HIST1H4F,HIST1H4K,HIST1H4J,HIST1H4C,HIST1H4H,HIST1H4B,HIST1H4E,HIST1H4L,HIST2H4A,HIST2H4B,HAT1,HIST1H2BD,HIST1H4I,HP1BP3
GO: Biological Process	GO:0045653	negative regulation of megakaryocyte differentiation		1.057e-31	1.82e-28	9.101e-29	7.307e-28	14	18	HIST4H4,HIST1H4A,HIST1H4D,HIST1H4F,HIST1H4K,HIST1H4J,HIST1H4C,HIST1H4H,HIST1H4B,HIST1H4E,HIST1H4L,HIST2H4A,HIST2H4B,HIST1H4I
GO: Biological Process	GO:0031497	chromatin assembly		1.496e-30	2.576e-27	8.586e-28	6.893e-27	23	162	HIST1H2BG,HIST1H2BF,HIST1H2BE,HIST1H2BI,HIST1H2BC,HIST1H2BO,HIST4H4,HIST1H4A,HIST1H4D,HIST1H4F,HIST1H4K,HIST1H4J,HIST1H4C,HIST1H4H,HIST1H4B,HIST1H4E,HIST1H4L,HIST2H4A,HIST2H4B,HAT1,HIST1H2BD,HIST1H4I,HP1BP3
GO: Biological Process	GO:0034728	nucleosome organization		5.552e-30	9.561e-27	2.39e-27	1.919e-26	23	171	HIST1H2BG,HIST1H2BF,HIST1H2BE,HIST1H2BI,HIST1H2BC,HIST1H2BO,HIST4H4,HIST1H4A,HIST1H4D,HIST1H4F,HIST1H4K,HIST1H4J,HIST1H4C,HIST1H4H,HIST1H4B,HIST1H4E,HIST1H4L,HIST2H4A,HIST2H4B,HAT1,HIST1H2BD,HIST1H4I,HP1BP3
GO: Biological Process	GO:0006333	chromatin assembly or disassembly		5.448e-29	9.382e-26	1.42e-26	1.14e-25	23	188	HIST1H2BG,HIST1H2BF,HIST1H2BE,HIST1H2BI,HIST1H2BC,HIST1H2BO,HIST4H4,HIST1H4A,HIST1H4D,HIST1H4F,HIST1H4K,HIST1H4J,HIST1H4C,HIST1H4H,HIST1H4B,HIST1H4E,HIST1H4L,HIST2H4A,HIST2H4B,HAT1,HIST1H2BD,HIST1H4I,HP1BP3
GO: Biological Process	GO:0034723	DNA replication-dependent nucleosome organization		5.771e-29	9.937e-26	1.42e-26	1.14e-25	15	32	HIST4H4,HIST1H4A,HIST1H4D,HIST1H4F,HIST1H4K,HIST1H4J,HIST1H4C,HIST1H4H,HIST1H4B,HIST1H4E,HIST1H4L,HIST2H4A,HIST2H4B,HAT1,HIST1H4I
GO: Biological Process	GO:0006335	DNA replication-dependent nucleosome assembly		5.771e-29	9.937e-26	1.42e-26	1.14e-25	15	32	HIST4H4,HIST1H4A,HIST1H4D,HIST1H4F,HIST1H4K,HIST1H4J,HIST1H4C,HIST1H4H,HIST1H4B,HIST1H4E,HIST1H4L,HIST2H4A,HIST2H4B,HAT1,HIST1H4I
GO: Biological Process	GO:1901533	negative regulation of hematopoietic progenitor cell differentiation		6.66e-29	1.147e-25	1.433e-26	1.151e-25	14	24	HIST4H4,HIST1H4A,HIST1H4D,HIST1H4F,HIST1H4K,HIST1H4J,HIST1H4C,HIST1H4H,HIST1H4B,HIST1H4E,HIST1H4L,HIST2H4A,HIST2H4B,HIST1H4I
GO: Biological Process	GO:0006323	DNA packaging		4.846e-28	8.345e-25	9.272e-26	7.444e-25	23	206	HIST1H2BG,HIST1H2BF,HIST1H2BE,HIST1H2BI,HIST1H2BC,HIST1H2BO,HIST4H4,HIST1H4A,HIST1H4D,HIST1H4F,HIST1H4K,HIST1H4J,HIST1H4C,HIST1H4H,HIST1H4B,HIST1H4E,HIST1H4L,HIST2H4A,HIST2H4B,HAT1,HIST1H2BD,HIST1H4I,HP1BP3
GO: Biological Process	GO:0065004	protein-DNA complex assembly		3.931e-27	6.769e-24	6.769e-25	5.434e-24	23	225	HIST1H2BG,HIST1H2BF,HIST1H2BE,HIST1H2BI,HIST1H2BC,HIST1H2BO,HIST4H4,HIST1H4A,HIST1H4D,HIST1H4F,HIST1H4K,HIST1H4J,HIST1H4C,HIST1H4H,HIST1H4B,HIST1H4E,HIST1H4L,HIST2H4A,HIST2H4B,HAT1,HIST1H2BD,HIST1H4I,HP1BP3
GO: Biological Process	GO:0045652	regulation of megakaryocyte differentiation		4.854e-27	8.358e-24	7.598e-25	6.101e-24	14	30	HIST4H4,HIST1H4A,HIST1H4D,HIST1H4F,HIST1H4K,HIST1H4J,HIST1H4C,HIST1H4H,HIST1H4B,HIST1H4E,HIST1H4L,HIST2H4A,HIST2H4B,HIST1H4I
GO: Biological Process	GO:0051290	protein heterotetramerization		9.785e-27	1.685e-23	1.404e-24	1.127e-23	15	42	HIST4H4,HIST1H4A,HIST1H4D,HIST1H4F,HIST1H4K,HIST1H4J,HIST1H4C,HIST1H4H,ANXA2,HIST1H4B,HIST1H4E,HIST1H4L,HIST2H4A,HIST2H4B,HIST1H4I
GO: Biological Process	GO:0071824	protein-DNA complex subunit organization		5.663e-26	9.751e-23	7.501e-24	6.022e-23	23	252	HIST1H2BG,HIST1H2BF,HIST1H2BE,HIST1H2BI,HIST1H2BC,HIST1H2BO,HIST4H4,HIST1H4A,HIST1H4D,HIST1H4F,HIST1H4K,HIST1H4J,HIST1H4C,HIST1H4H,HIST1H4B,HIST1H4E,HIST1H4L,HIST2H4A,HIST2H4B,HAT1,HIST1H2BD,HIST1H4I,HP1BP3
GO: Biological Process	GO:0034724	DNA replication-independent nucleosome organization		6.008e-25	1.035e-21	6.897e-23	5.538e-22	15	53	HIST4H4,HIST1H4A,HIST1H4D,HIST1H4F,HIST1H4K,HIST1H4J,HIST1H4C,HIST1H4H,HIST1H4B,HIST1H4E,HIST1H4L,HIST2H4A,HIST2H4B,HAT1,HIST1H4I
GO: Biological Process	GO:0006336	DNA replication-independent nucleosome assembly		6.008e-25	1.035e-21	6.897e-23	5.538e-22	15	53	HIST4H4,HIST1H4A,HIST1H4D,HIST1H4F,HIST1H4K,HIST1H4J,HIST1H4C,HIST1H4H,HIST1H4B,HIST1H4E,HIST1H4L,HIST2H4A,HIST2H4B,HAT1,HIST1H4I
GO: Biological Process	GO:0071103	DNA conformation change		9.997e-25	1.721e-21	1.076e-22	8.638e-22	23	285	HIST1H2BG,HIST1H2BF,HIST1H2BE,HIST1H2BI,HIST1H2BC,HIST1H2BO,HIST4H4,HIST1H4A,HIST1H4D,HIST1H4F,HIST1H4K,HIST1H4J,HIST1H4C,HIST1H4H,HIST1H4B,HIST1H4E,HIST1H4L,HIST2H4A,HIST2H4B,HAT1,HIST1H2BD,HIST1H4I,HP1BP3
GO: Biological Process	GO:0000183	chromatin silencing at rDNA		1.14e-24	1.963e-21	1.154e-22	9.269e-22	14	41	HIST4H4,HIST1H4A,HIST1H4D,HIST1H4F,HIST1H4K,HIST1H4J,HIST1H4C,HIST1H4H,HIST1H4B,HIST1H4E,HIST1H4L,HIST2H4A,HIST2H4B,HIST1H4I
GO: Biological Process	GO:0034080	CENP-A containing nucleosome assembly		1.705e-24	2.935e-21	1.545e-22	1.24e-21	14	42	HIST4H4,HIST1H4A,HIST1H4D,HIST1H4F,HIST1H4K,HIST1H4J,HIST1H4C,HIST1H4H,HIST1H4B,HIST1H4E,HIST1H4L,HIST2H4A,HIST2H4B,HIST1H4I
GO: Biological Process	GO:0061641	CENP-A containing chromatin organization		1.705e-24	2.935e-21	1.545e-22	1.24e-21	14	42	HIST4H4,HIST1H4A,HIST1H4D,HIST1H4F,HIST1H4K,HIST1H4J,HIST1H4C,HIST1H4H,HIST1H4B,HIST1H4E,HIST1H4L,HIST2H4A,HIST2H4B,HIST1H4I
GO: Biological Process	GO:1904837	beta-catenin-TCF complex assembly		3.686e-24	6.347e-21	3.174e-22	2.548e-21	14	44	HIST4H4,HIST1H4A,HIST1H4D,HIST1H4F,HIST1H4K,HIST1H4J,HIST1H4C,HIST1H4H,HIST1H4B,HIST1H4E,HIST1H4L,HIST2H4A,HIST2H4B,HIST1H4I
GO: Biological Process	GO:0031055	chromatin remodeling at centromere		7.648e-24	1.317e-20	6.271e-22	5.035e-21	14	46	HIST4H4,HIST1H4A,HIST1H4D,HIST1H4F,HIST1H4K,HIST1H4J,HIST1H4C,HIST1H4H,HIST1H4B,HIST1H4E,HIST1H4L,HIST2H4A,HIST2H4B,HIST1H4I
GO: Biological Process	GO:1901532	regulation of hematopoietic progenitor cell differentiation		1.529e-23	2.633e-20	1.197e-21	9.608e-21	14	48	HIST4H4,HIST1H4A,HIST1H4D,HIST1H4F,HIST1H4K,HIST1H4J,HIST1H4C,HIST1H4H,HIST1H4B,HIST1H4E,HIST1H4L,HIST2H4A,HIST2H4B,HIST1H4I
GO: Biological Process	GO:0016233	telomere capping		2.956e-23	5.09e-20	2.213e-21	1.777e-20	14	50	HIST4H4,HIST1H4A,HIST1H4D,HIST1H4F,HIST1H4K,HIST1H4J,HIST1H4C,HIST1H4H,HIST1H4B,HIST1H4E,HIST1H4L,HIST2H4A,HIST2H4B,HIST1H4I
GO: Biological Process	GO:0034508	centromere complex assembly		7.512e-23	1.294e-19	5.174e-21	4.154e-20	14	53	HIST4H4,HIST1H4A,HIST1H4D,HIST1H4F,HIST1H4K,HIST1H4J,HIST1H4C,HIST1H4H,HIST1H4B,HIST1H4E,HIST1H4L,HIST2H4A,HIST2H4B,HIST1H4I
GO: Biological Process	GO:0030219	megakaryocyte differentiation		7.512e-23	1.294e-19	5.174e-21	4.154e-20	14	53	HIST4H4,HIST1H4A,HIST1H4D,HIST1H4F,HIST1H4K,HIST1H4J,HIST1H4C,HIST1H4H,HIST1H4B,HIST1H4E,HIST1H4L,HIST2H4A,HIST2H4B,HIST1H4I
GO: Biological Process	GO:0043486	histone exchange		1.011e-22	1.741e-19	6.697e-21	5.377e-20	14	54	HIST4H4,HIST1H4A,HIST1H4D,HIST1H4F,HIST1H4K,HIST1H4J,HIST1H4C,HIST1H4H,HIST1H4B,HIST1H4E,HIST1H4L,HIST2H4A,HIST2H4B,HIST1H4I
GO: Biological Process	GO:0006342	chromatin silencing		1.831e-22	3.153e-19	1.168e-20	9.376e-20	17	122	H2AFV,HIST4H4,HIST1H4A,HIST1H4D,HIST1H4F,HIST1H4K,TRIM28,HIST1H4J,HIST1H4C,HIST1H4H,HIST1H4B,HIST1H4E,HIST1H4L,HIST2H4A,HIST2H4B,HAT1,HIST1H4I
GO: Biological Process	GO:0045814	negative regulation of gene expression, epigenetic		1.442e-21	2.483e-18	8.867e-20	7.119e-19	17	137	H2AFV,HIST4H4,HIST1H4A,HIST1H4D,HIST1H4F,HIST1H4K,TRIM28,HIST1H4J,HIST1H4C,HIST1H4H,HIST1H4B,HIST1H4E,HIST1H4L,HIST2H4A,HIST2H4B,HAT1,HIST1H4I
GO: Biological Process	GO:0006303	double-strand break repair via nonhomologous end joining		4.614e-21	7.946e-18	2.74e-19	2.2e-18	14	69	HIST4H4,HIST1H4A,HIST1H4D,HIST1H4F,HIST1H4K,HIST1H4J,HIST1H4C,HIST1H4H,HIST1H4B,HIST1H4E,HIST1H4L,HIST2H4A,HIST2H4B,HIST1H4I
GO: Biological Process	GO:0045638	negative regulation of myeloid cell differentiation		7.955e-21	1.37e-17	4.451e-19	3.574e-18	15	94	HIST4H4,HIST1H4A,HIST1H4D,HIST1H4F,HIST1H4K,HIST1H4J,HIST1H4C,HIST1H4H,HIST1H4B,HIST1H4E,HIST1H4L,HIST2H4A,HIST2H4B,LTF,HIST1H4I
GO: Biological Process	GO:0051291	protein heterooligomerization		8.013e-21	1.38e-17	4.451e-19	3.574e-18	17	151	HIST4H4,HIST1H4A,HIST1H4D,HIST1H4F,HIST1H4K,HIST1H4J,HIST1H4C,HIST1H4H,ANXA2,HIST1H4B,HIST1H4E,HIST1H4L,HIST2H4A,HIST2H4B,HBA1,HBA2,HIST1H4I
GO: Biological Process	GO:0043044	ATP-dependent chromatin remodeling		1.645e-20	2.832e-17	8.851e-19	7.106e-18	14	75	HIST4H4,HIST1H4A,HIST1H4D,HIST1H4F,HIST1H4K,HIST1H4J,HIST1H4C,HIST1H4H,HIST1H4B,HIST1H4E,HIST1H4L,HIST2H4A,HIST2H4B,HIST1H4I
GO: Biological Process	GO:0000726	non-recombinational repair		2.01e-20	3.462e-17	1.049e-18	8.423e-18	14	76	HIST4H4,HIST1H4A,HIST1H4D,HIST1H4F,HIST1H4K,HIST1H4J,HIST1H4C,HIST1H4H,HIST1H4B,HIST1H4E,HIST1H4L,HIST2H4A,HIST2H4B,HIST1H4I
GO: Biological Process	GO:0045815	positive regulation of gene expression, epigenetic		5.258e-20	9.054e-17	2.663e-18	2.138e-17	14	81	HIST4H4,HIST1H4A,HIST1H4D,HIST1H4F,HIST1H4K,HIST1H4J,HIST1H4C,HIST1H4H,HIST1H4B,HIST1H4E,HIST1H4L,HIST2H4A,HIST2H4B,HIST1H4I
GO: Biological Process	GO:0065003	protein-containing complex assembly		2.503e-18	4.311e-15	1.232e-16	9.888e-16	36	1825	HIST1H2BG,HIST1H2BF,HIST1H2BE,HIST1H2BI,HIST1H2BC,HIST1H2BO,HIST4H4,HIST1H4A,HIST1H4D,HIST1H4F,HIST1H4K,TRIM28,HIST1H4J,HIST1H4C,HIST1H4H,ANXA2,HIST1H4B,HIST1H4E,HIST1H4L,HIST2H4A,ANXA6,CAPZA1,TUBB,HIST2H4B,AHSG,HAT1,HIST1H2BD,HBA1,HBA2,HIST1H4I,SNRPD3,SNRPE,HSPA8,RPL6,HP1BP3,MTPN
GO: Biological Process	GO:0000723	telomere maintenance		4.108e-18	7.073e-15	1.965e-16	1.577e-15	15	140	CCT6A,HIST4H4,HIST1H4A,HIST1H4D,HIST1H4F,HIST1H4K,HIST1H4J,HIST1H4C,HIST1H4H,HIST1H4B,HIST1H4E,HIST1H4L,HIST2H4A,HIST2H4B,HIST1H4I
GO: Biological Process	GO:1903707	negative regulation of hemopoiesis		5.11e-18	8.8e-15	2.378e-16	1.91e-15	15	142	HIST4H4,HIST1H4A,HIST1H4D,HIST1H4F,HIST1H4K,HIST1H4J,HIST1H4C,HIST1H4H,HIST1H4B,HIST1H4E,HIST1H4L,HIST2H4A,HIST2H4B,LTF,HIST1H4I
GO: Biological Process	GO:0034622	cellular protein-containing complex assembly		7.534e-18	1.297e-14	3.414e-16	2.741e-15	28	991	HIST1H2BG,HIST1H2BF,HIST1H2BE,HIST1H2BI,HIST1H2BC,HIST1H2BO,HIST4H4,HIST1H4A,HIST1H4D,HIST1H4F,HIST1H4K,HIST1H4J,HIST1H4C,HIST1H4H,HIST1H4B,HIST1H4E,HIST1H4L,HIST2H4A,CAPZA1,HIST2H4B,HAT1,HIST1H2BD,HIST1H4I,SNRPD3,SNRPE,RPL6,HP1BP3,MTPN
GO: Biological Process	GO:0051262	protein tetramerization		1.452e-17	2.501e-14	6.413e-16	5.149e-15	15	152	HIST4H4,HIST1H4A,HIST1H4D,HIST1H4F,HIST1H4K,HIST1H4J,HIST1H4C,HIST1H4H,ANXA2,HIST1H4B,HIST1H4E,HIST1H4L,HIST2H4A,HIST2H4B,HIST1H4I
GO: Biological Process	GO:0032200	telomere organization		1.606e-17	2.765e-14	6.912e-16	5.55e-15	15	153	CCT6A,HIST4H4,HIST1H4A,HIST1H4D,HIST1H4F,HIST1H4K,HIST1H4J,HIST1H4C,HIST1H4H,HIST1H4B,HIST1H4E,HIST1H4L,HIST2H4A,HIST2H4B,HIST1H4I
GO: Biological Process	GO:0006325	chromatin organization		2.89e-17	4.977e-14	1.214e-15	9.746e-15	25	770	HIST1H2BG,HIST1H2BF,HIST1H2BE,HIST1H2BI,HIST1H2BC,HIST1H2BO,H2AFV,HIST4H4,HIST1H4A,HIST1H4D,HIST1H4F,HIST1H4K,TRIM28,HIST1H4J,HIST1H4C,HIST1H4H,HIST1H4B,HIST1H4E,HIST1H4L,HIST2H4A,HIST2H4B,HAT1,HIST1H2BD,HIST1H4I,HP1BP3
GO: Biological Process	GO:0016458	gene silencing		7.006e-17	1.207e-13	2.873e-15	2.306e-14	17	256	H2AFV,HIST4H4,HIST1H4A,HIST1H4D,HIST1H4F,HIST1H4K,TRIM28,HIST1H4J,HIST1H4C,HIST1H4H,HIST1H4B,HIST1H4E,HIST1H4L,HIST2H4A,HIST2H4B,HAT1,HIST1H4I
GO: Biological Process	GO:0040029	regulation of gene expression, epigenetic		1.253e-16	2.158e-13	5.018e-15	4.029e-14	17	265	H2AFV,HIST4H4,HIST1H4A,HIST1H4D,HIST1H4F,HIST1H4K,TRIM28,HIST1H4J,HIST1H4C,HIST1H4H,HIST1H4B,HIST1H4E,HIST1H4L,HIST2H4A,HIST2H4B,HAT1,HIST1H4I
GO: Biological Process	GO:0030099	myeloid cell differentiation		2.369e-16	4.08e-13	9.273e-15	7.445e-14	19	388	HIST4H4,HIST1H4A,HIST1H4D,HIST1H4F,HIST1H4K,HIST1H4J,HIST1H4C,HIST1H4H,ANXA2,HIST1H4B,HIST1H4E,HIST1H4L,HIST2H4A,HIST2H4B,LTF,HBA1,HBA2,HIST1H4I,TF
GO: Biological Process	GO:0060249	anatomical structure homeostasis		4.545e-16	7.827e-13	1.739e-14	1.397e-13	19	402	CCT6A,HIST4H4,HIST1H4A,HIST1H4D,HIST1H4F,HIST1H4K,HIST1H4J,HIST1H4C,HIST1H4H,HIST1H4B,HIST1H4E,HIST1H4L,HIST2H4A,HIST2H4B,AHSG,LTF,HIST1H4I,TF,HSPB1
GO: Biological Process	GO:0031047	gene silencing by RNA		9.679e-16	1.667e-12	3.623e-14	2.909e-13	14	159	HIST4H4,HIST1H4A,HIST1H4D,HIST1H4F,HIST1H4K,HIST1H4J,HIST1H4C,HIST1H4H,HIST1H4B,HIST1H4E,HIST1H4L,HIST2H4A,HIST2H4B,HIST1H4I
GO: Biological Process	GO:0045637	regulation of myeloid cell differentiation		1.341e-15	2.309e-12	4.913e-14	3.945e-13	15	205	HIST4H4,HIST1H4A,HIST1H4D,HIST1H4F,HIST1H4K,HIST1H4J,HIST1H4C,HIST1H4H,HIST1H4B,HIST1H4E,HIST1H4L,HIST2H4A,HIST2H4B,LTF,HIST1H4I
GO: Biological Process	GO:0006338	chromatin remodeling		1.499e-15	2.582e-12	5.378e-14	4.318e-13	14	164	HIST4H4,HIST1H4A,HIST1H4D,HIST1H4F,HIST1H4K,HIST1H4J,HIST1H4C,HIST1H4H,HIST1H4B,HIST1H4E,HIST1H4L,HIST2H4A,HIST2H4B,HIST1H4I
GO: Biological Process	GO:0002244	hematopoietic progenitor cell differentiation		3.74e-15	6.439e-12	1.314e-13	1.055e-12	14	175	HIST4H4,HIST1H4A,HIST1H4D,HIST1H4F,HIST1H4K,HIST1H4J,HIST1H4C,HIST1H4H,HIST1H4B,HIST1H4E,HIST1H4L,HIST2H4A,HIST2H4B,HIST1H4I
GO: Biological Process	GO:0006352	DNA-templated transcription, initiation		9.012e-15	1.552e-11	3.104e-13	2.492e-12	15	233	HIST4H4,HIST1H4A,HIST1H4D,HIST1H4F,HIST1H4K,TRIM28,HIST1H4J,HIST1H4C,HIST1H4H,HIST1H4B,HIST1H4E,HIST1H4L,HIST2H4A,HIST2H4B,HIST1H4I
GO: Biological Process	GO:0006302	double-strand break repair		1.824e-14	3.141e-11	6.159e-13	4.945e-12	14	196	HIST4H4,HIST1H4A,HIST1H4D,HIST1H4F,HIST1H4K,HIST1H4J,HIST1H4C,HIST1H4H,HIST1H4B,HIST1H4E,HIST1H4L,HIST2H4A,HIST2H4B,HIST1H4I
GO: Biological Process	GO:0051276	chromosome organization		7.162e-14	1.233e-10	2.372e-12	1.904e-11	26	1189	CCT6A,HIST1H2BG,HIST1H2BF,HIST1H2BE,HIST1H2BI,HIST1H2BC,HIST1H2BO,H2AFV,HIST4H4,HIST1H4A,HIST1H4D,HIST1H4F,HIST1H4K,TRIM28,HIST1H4J,HIST1H4C,HIST1H4H,HIST1H4B,HIST1H4E,HIST1H4L,HIST2H4A,HIST2H4B,HAT1,HIST1H2BD,HIST1H4I,HP1BP3
GO: Biological Process	GO:0051259	protein complex oligomerization		9.211e-14	1.586e-10	2.993e-12	2.403e-11	19	539	HIST4H4,HIST1H4A,HIST1H4D,HIST1H4F,HIST1H4K,TRIM28,HIST1H4J,HIST1H4C,HIST1H4H,ANXA2,HIST1H4B,HIST1H4E,HIST1H4L,HIST2H4A,ANXA6,HIST2H4B,HBA1,HBA2,HIST1H4I
GO: Biological Process	GO:0006614	SRP-dependent cotranslational protein targeting to membrane		2.355e-12	4.055e-09	7.51e-11	6.029e-10	10	94	RPL10A,RPL27,RPL34,RPS16,RPS18,RPL14,RPS28,RPL4,RPL6,RPL7
GO: Biological Process	GO:0002683	negative regulation of immune system process		3.474e-12	5.983e-09	1.088e-10	8.734e-10	16	420	A2M,HIST4H4,HIST1H4A,HIST1H4D,HIST1H4F,HIST1H4K,HIST1H4J,HIST1H4C,HIST1H4H,HIST1H4B,HIST1H4E,HIST1H4L,HIST2H4A,HIST2H4B,LTF,HIST1H4I
GO: Biological Process	GO:0006613	cotranslational protein targeting to membrane		4.901e-12	8.439e-09	1.507e-10	1.21e-09	10	101	RPL10A,RPL27,RPL34,RPS16,RPS18,RPL14,RPS28,RPL4,RPL6,RPL7
GO: Biological Process	GO:0045047	protein targeting to ER		5.417e-12	9.328e-09	1.637e-10	1.314e-09	10	102	RPL10A,RPL27,RPL34,RPS16,RPS18,RPL14,RPS28,RPL4,RPL6,RPL7
GO: Biological Process	GO:1903706	regulation of hemopoiesis		7.456e-12	1.284e-08	2.214e-10	1.777e-09	15	370	HIST4H4,HIST1H4A,HIST1H4D,HIST1H4F,HIST1H4K,HIST1H4J,HIST1H4C,HIST1H4H,HIST1H4B,HIST1H4E,HIST1H4L,HIST2H4A,HIST2H4B,LTF,HIST1H4I
GO: Biological Process	GO:0072599	establishment of protein localization to endoplasmic reticulum		8.004e-12	1.378e-08	2.336e-10	1.876e-09	10	106	RPL10A,RPL27,RPL34,RPS16,RPS18,RPL14,RPS28,RPL4,RPL6,RPL7
GO: Biological Process	GO:0044033	multi-organism metabolic process		1.861e-11	3.205e-08	5.342e-10	4.289e-09	12	207	RPL10A,RPL27,RPL34,TRIM28,RPS16,RPS18,RPL14,RPS28,PCBP1,RPL4,RPL6,RPL7
GO: Biological Process	GO:0000184	nuclear-transcribed mRNA catabolic process, nonsense-mediated decay		3.04e-11	5.235e-08	8.581e-10	6.89e-09	10	121	RPL10A,RPL27,RPL34,RPS16,RPS18,RPL14,RPS28,RPL4,RPL6,RPL7
GO: Biological Process	GO:0070972	protein localization to endoplasmic reticulum		4.211e-11	7.251e-08	1.17e-09	9.39e-09	10	125	RPL10A,RPL27,RPL34,RPS16,RPS18,RPL14,RPS28,RPL4,RPL6,RPL7
GO: Biological Process	GO:0006612	protein targeting to membrane		1.753e-10	3.018e-07	4.715e-09	3.786e-08	11	194	RPL10A,RPL27,RPL34,ANXA2,RPS16,RPS18,RPL14,RPS28,RPL4,RPL6,RPL7
GO: Biological Process	GO:0006413	translational initiation		1.753e-10	3.018e-07	4.715e-09	3.786e-08	11	194	RPL10A,RPL27,RPL34,RPS16,RPS18,RPL14,RPS28,RPL4,RPL6,RPL7,HSPB1
GO: Biological Process	GO:0030097	hemopoiesis		2.588e-10	4.457e-07	6.857e-09	5.505e-08	19	851	HIST4H4,HIST1H4A,HIST1H4D,HIST1H4F,HIST1H4K,HIST1H4J,HIST1H4C,HIST1H4H,ANXA2,HIST1H4B,HIST1H4E,HIST1H4L,HIST2H4A,HIST2H4B,LTF,HBA1,HBA2,HIST1H4I,TF
GO: Biological Process	GO:0002227	innate immune response in mucosa		3.155e-10	5.433e-07	8.232e-09	6.609e-08	6	24	HIST1H2BG,HIST1H2BF,HIST1H2BE,HIST1H2BI,HIST1H2BC,LTF
GO: Biological Process	GO:0042592	homeostatic process		5.474e-10	9.426e-07	1.407e-08	1.129e-07	26	1767	CCT6A,PDIA6,HIST4H4,HIST1H4A,HIST1H4D,HIST1H4F,P4HB,HIST1H4K,HIST1H4J,HIST1H4C,HIST1H4H,HIST1H4B,HIST1H4E,HIST1H4L,HIST2H4A,ANXA6,HIST2H4B,AHSG,LTF,HBA1,HBA2,HIST1H4I,GSTO1,TF,HSPB1,TXN
GO: Biological Process	GO:0048534	hematopoietic or lymphoid organ development		6.381e-10	1.099e-06	1.616e-08	1.297e-07	19	898	HIST4H4,HIST1H4A,HIST1H4D,HIST1H4F,HIST1H4K,HIST1H4J,HIST1H4C,HIST1H4H,ANXA2,HIST1H4B,HIST1H4E,HIST1H4L,HIST2H4A,HIST2H4B,LTF,HBA1,HBA2,HIST1H4I,TF
GO: Biological Process	GO:0006281	DNA repair		7.812e-10	1.345e-06	1.95e-08	1.565e-07	15	516	HIST4H4,HIST1H4A,HIST1H4D,HIST1H4F,HIST1H4K,TRIM28,HIST1H4J,HIST1H4C,HIST1H4H,HIST1H4B,HIST1H4E,HIST1H4L,HIST2H4A,HIST2H4B,HIST1H4I
GO: Biological Process	GO:0019058	viral life cycle		1.189e-09	2.048e-06	2.925e-08	2.349e-07	14	447	RPL10A,RPL27,RPL34,P4HB,TRIM28,RPS16,RPS18,RPL14,LTF,RPS28,PCBP1,RPL4,RPL6,RPL7
GO: Biological Process	GO:0019083	viral transcription		1.234e-09	2.126e-06	2.994e-08	2.404e-07	10	176	RPL10A,RPL27,RPL34,RPS16,RPS18,RPL14,RPS28,RPL4,RPL6,RPL7
GO: Biological Process	GO:0002520	immune system development		1.599e-09	2.754e-06	3.825e-08	3.071e-07	19	949	HIST4H4,HIST1H4A,HIST1H4D,HIST1H4F,HIST1H4K,HIST1H4J,HIST1H4C,HIST1H4H,ANXA2,HIST1H4B,HIST1H4E,HIST1H4L,HIST2H4A,HIST2H4B,LTF,HBA1,HBA2,HIST1H4I,TF
GO: Biological Process	GO:0019080	viral gene expression		2.224e-09	3.83e-06	5.247e-08	4.213e-07	10	187	RPL10A,RPL27,RPL34,RPS16,RPS18,RPL14,RPS28,RPL4,RPL6,RPL7
GO: Biological Process	GO:0002385	mucosal immune response		4.404e-09	7.584e-06	1.025e-07	8.229e-07	6	36	HIST1H2BG,HIST1H2BF,HIST1H2BE,HIST1H2BI,HIST1H2BC,LTF
GO: Biological Process	GO:0000956	nuclear-transcribed mRNA catabolic process		4.686e-09	8.069e-06	1.076e-07	8.638e-07	10	202	RPL10A,RPL27,RPL34,RPS16,RPS18,RPL14,RPS28,RPL4,RPL6,RPL7
GO: Biological Process	GO:0045596	negative regulation of cell differentiation		5.518e-09	9.502e-06	1.25e-07	1.004e-06	16	694	HIST4H4,HIST1H4A,HIST1H4D,HIST1H4F,HIST1H4K,HIST1H4J,HIST1H4C,HIST1H4H,HIST1H4B,HIST1H4E,HIST1H4L,HIST2H4A,HIST2H4B,ACTN4,LTF,HIST1H4I
GO: Biological Process	GO:0002251	organ or tissue specific immune response		6.205e-09	1.069e-05	1.388e-07	1.114e-06	6	38	HIST1H2BG,HIST1H2BF,HIST1H2BE,HIST1H2BI,HIST1H2BC,LTF
GO: Biological Process	GO:0006402	mRNA catabolic process		9.735e-09	1.676e-05	2.149e-07	1.726e-06	10	218	RPL10A,RPL27,RPL34,RPS16,RPS18,RPL14,RPS28,RPL4,RPL6,RPL7
GO: Biological Process	GO:0090150	establishment of protein localization to membrane		1.739e-08	2.995e-05	3.791e-07	3.043e-06	12	377	RPL10A,RPL27,RPL34,ANXA2,RPS16,RPS18,RPL14,RPS28,RPL4,YWHAG,RPL6,RPL7
GO: Biological Process	GO:0016032	viral process		1.948e-08	3.354e-05	4.192e-07	3.366e-06	16	759	RPL10A,RPL27,RPL34,P4HB,TRIM28,RPS16,RPS18,RPL14,LTF,RPS28,PCBP1,RPL4,HSPA8,RPL6,RPL7,SYNCRIP
GO: Biological Process	GO:0016071	mRNA metabolic process		2.344e-08	4.036e-05	4.982e-07	4e-06	15	664	RPL10A,RPL27,RPL34,RPS16,RPS18,RPL14,RPS28,PCBP1,SNRPD3,SNRPE,RPL4,HSPA8,RPL6,RPL7,SYNCRIP
GO: Biological Process	GO:0044764	multi-organism cellular process		2.514e-08	4.329e-05	5.279e-07	4.238e-06	16	773	RPL10A,RPL27,RPL34,P4HB,TRIM28,RPS16,RPS18,RPL14,LTF,RPS28,PCBP1,RPL4,HSPA8,RPL6,RPL7,SYNCRIP
GO: Biological Process	GO:0072594	establishment of protein localization to organelle		2.97e-08	5.114e-05	6.161e-07	4.947e-06	15	676	RPL10A,RPL27,CCT6A,RPL34,TRIM28,RPS16,RPS18,RPL14,RPS28,RPL4,YWHAG,HSPA8,RPL6,RPL7,TXN
GO: Biological Process	GO:0006401	RNA catabolic process		3.19e-08	5.493e-05	6.54e-07	5.251e-06	10	247	RPL10A,RPL27,RPL34,RPS16,RPS18,RPL14,RPS28,RPL4,RPL6,RPL7
GO: Biological Process	GO:0051093	negative regulation of developmental process		4.065e-08	7e-05	8.235e-07	6.612e-06	17	914	HIST4H4,HIST1H4A,HIST1H4D,HIST1H4F,HIST1H4K,HIST1H4J,HIST1H4C,HIST1H4H,HIST1H4B,HIST1H4E,HIST1H4L,HIST2H4A,HIST2H4B,AHSG,ACTN4,LTF,HIST1H4I
GO: Biological Process	GO:0044403	symbiont process		4.648e-08	8.004e-05	9.201e-07	7.387e-06	16	808	RPL10A,RPL27,RPL34,P4HB,TRIM28,RPS16,RPS18,RPL14,LTF,RPS28,PCBP1,RPL4,HSPA8,RPL6,RPL7,SYNCRIP
GO: Biological Process	GO:0044419	interspecies interaction between organisms		4.648e-08	8.004e-05	9.201e-07	7.387e-06	16	808	RPL10A,RPL27,RPL34,P4HB,TRIM28,RPS16,RPS18,RPL14,LTF,RPS28,PCBP1,RPL4,HSPA8,RPL6,RPL7,SYNCRIP
GO: Biological Process	GO:0006364	rRNA processing		5.172e-08	8.907e-05	1.012e-06	8.126e-06	10	260	RPL10A,RPL27,RPL34,RPS16,RPS18,RPL14,RPS28,RPL4,RPL6,RPL7
GO: Biological Process	GO:0016072	rRNA metabolic process		6.637e-08	0.0001143	1.284e-06	1.031e-05	10	267	RPL10A,RPL27,RPL34,RPS16,RPS18,RPL14,RPS28,RPL4,RPL6,RPL7
GO: Biological Process	GO:0019731	antibacterial humoral response		6.915e-08	0.0001191	1.323e-06	1.062e-05	6	56	HIST1H2BG,HIST1H2BF,HIST1H2BE,HIST1H2BI,HIST1H2BC,LTF
GO: Biological Process	GO:0006605	protein targeting		7.175e-08	0.0001236	1.358e-06	1.09e-05	15	723	RPL10A,RPL27,RPL34,TRIM28,ANXA2,RPS16,RPS18,RPL14,RPS28,RPL4,YWHAG,HSPA8,RPL6,RPL7,TXN
GO: Biological Process	GO:0051253	negative regulation of RNA metabolic process		1.069e-07	0.000184	2e-06	1.606e-05	20	1366	H2AFV,HIST4H4,HIST1H4A,HIST1H4D,HIST1H4F,HIST1H4K,TRIM28,HIST1H4J,HIST1H4C,HIST1H4H,HIST1H4B,HIST1H4E,HIST1H4L,HIST2H4A,HIST2H4B,HAT1,HIST1H4I,HSPA8,SYNCRIP,TXN
GO: Biological Process	GO:0019730	antimicrobial humoral response		1.417e-07	0.000244	2.624e-06	2.107e-05	6	63	HIST1H2BG,HIST1H2BF,HIST1H2BE,HIST1H2BI,HIST1H2BC,LTF
GO: Biological Process	GO:0045892	negative regulation of transcription, DNA-templated		1.552e-07	0.0002673	2.844e-06	2.283e-05	19	1261	H2AFV,HIST4H4,HIST1H4A,HIST1H4D,HIST1H4F,HIST1H4K,TRIM28,HIST1H4J,HIST1H4C,HIST1H4H,HIST1H4B,HIST1H4E,HIST1H4L,HIST2H4A,HIST2H4B,HAT1,HIST1H4I,HSPA8,TXN
GO: Biological Process	GO:0022613	ribonucleoprotein complex biogenesis		1.84e-07	0.0003169	3.336e-06	2.678e-05	12	468	RPL10A,RPL27,RPL34,RPS16,RPS18,RPL14,RPS28,SNRPD3,SNRPE,RPL4,RPL6,RPL7
GO: Biological Process	GO:1903507	negative regulation of nucleic acid-templated transcription		2.582e-07	0.0004447	4.632e-06	3.719e-05	19	1303	H2AFV,HIST4H4,HIST1H4A,HIST1H4D,HIST1H4F,HIST1H4K,TRIM28,HIST1H4J,HIST1H4C,HIST1H4H,HIST1H4B,HIST1H4E,HIST1H4L,HIST2H4A,HIST2H4B,HAT1,HIST1H4I,HSPA8,TXN
GO: Biological Process	GO:0006974	cellular response to DNA damage stimulus		2.655e-07	0.0004572	4.713e-06	3.784e-05	15	800	HIST4H4,HIST1H4A,HIST1H4D,HIST1H4F,HIST1H4K,TRIM28,HIST1H4J,HIST1H4C,HIST1H4H,HIST1H4B,HIST1H4E,HIST1H4L,HIST2H4A,HIST2H4B,HIST1H4I
GO: Biological Process	GO:2000113	negative regulation of cellular macromolecule biosynthetic process		2.876e-07	0.0004953	5.054e-06	4.058e-05	20	1452	H2AFV,HIST4H4,HIST1H4A,HIST1H4D,HIST1H4F,HIST1H4K,TRIM28,HIST1H4J,HIST1H4C,HIST1H4H,HIST1H4B,HIST1H4E,HIST1H4L,HIST2H4A,HIST2H4B,HAT1,HIST1H4I,HSPA8,SYNCRIP,TXN
GO: Biological Process	GO:1902679	negative regulation of RNA biosynthetic process		3.082e-07	0.0005307	5.36e-06	4.304e-05	19	1318	H2AFV,HIST4H4,HIST1H4A,HIST1H4D,HIST1H4F,HIST1H4K,TRIM28,HIST1H4J,HIST1H4C,HIST1H4H,HIST1H4B,HIST1H4E,HIST1H4L,HIST2H4A,HIST2H4B,HAT1,HIST1H4I,HSPA8,TXN
GO: Biological Process	GO:0042254	ribosome biogenesis		3.771e-07	0.0006494	6.494e-06	5.214e-05	10	322	RPL10A,RPL27,RPL34,RPS16,RPS18,RPL14,RPS28,RPL4,RPL6,RPL7
GO: Biological Process	GO:0010629	negative regulation of gene expression		3.935e-07	0.0006777	6.71e-06	5.387e-05	21	1627	A2M,H2AFV,HIST4H4,HIST1H4A,HIST1H4D,HIST1H4F,HIST1H4K,TRIM28,HIST1H4J,HIST1H4C,HIST1H4H,HIST1H4B,HIST1H4E,HIST1H4L,HIST2H4A,HIST2H4B,HAT1,HIST1H4I,HSPA8,SYNCRIP,TXN
GO: Biological Process	GO:0072657	protein localization to membrane		5.113e-07	0.0008804	8.631e-06	6.93e-05	12	515	RPL10A,RPL27,RPL34,ANXA2,RPS16,RPS18,RPL14,RPS28,RPL4,YWHAG,RPL6,RPL7
GO: Biological Process	GO:0045934	negative regulation of nucleobase-containing compound metabolic process		5.269e-07	0.0009073	8.809e-06	7.073e-05	20	1508	H2AFV,HIST4H4,HIST1H4A,HIST1H4D,HIST1H4F,HIST1H4K,TRIM28,HIST1H4J,HIST1H4C,HIST1H4H,HIST1H4B,HIST1H4E,HIST1H4L,HIST2H4A,HIST2H4B,HAT1,HIST1H4I,HSPA8,SYNCRIP,TXN
GO: Biological Process	GO:0006518	peptide metabolic process		5.491e-07	0.0009456	9.092e-06	7.3e-05	15	847	RPL10A,RPL27,RPL34,CLIC1,RPS16,RPS18,RPL14,RPS28,GSTO1,RPL4,RPL6,RPL7,HSPB1,SYNCRIP,MTPN
GO: Biological Process	GO:0010558	negative regulation of macromolecule biosynthetic process		7.352e-07	0.001266	1.206e-05	9.68e-05	20	1540	H2AFV,HIST4H4,HIST1H4A,HIST1H4D,HIST1H4F,HIST1H4K,TRIM28,HIST1H4J,HIST1H4C,HIST1H4H,HIST1H4B,HIST1H4E,HIST1H4L,HIST2H4A,HIST2H4B,HAT1,HIST1H4I,HSPA8,SYNCRIP,TXN
GO: Biological Process	GO:0006259	DNA metabolic process		7.489e-07	0.00129	1.217e-05	9.767e-05	16	992	CCT6A,HIST4H4,HIST1H4A,HIST1H4D,HIST1H4F,HIST1H4K,TRIM28,HIST1H4J,HIST1H4C,HIST1H4H,HIST1H4B,HIST1H4E,HIST1H4L,HIST2H4A,HIST2H4B,HIST1H4I
GO: Biological Process	GO:0051241	negative regulation of multicellular organismal process		8.005e-07	0.001378	1.288e-05	0.0001034	17	1127	HIST4H4,HIST1H4A,HIST1H4D,HIST1H4F,HIST1H4K,HIST1H4J,HIST1H4C,HIST1H4H,ANXA2,HIST1H4B,HIST1H4E,HIST1H4L,HIST2H4A,HIST2H4B,AHSG,LTF,HIST1H4I
GO: Biological Process	GO:0043603	cellular amide metabolic process		1.124e-06	0.001936	1.792e-05	0.0001439	16	1023	RPL10A,RPL27,RPL34,CLIC1,PGAM4,RPS16,RPS18,RPL14,RPS28,GSTO1,RPL4,RPL6,RPL7,HSPB1,SYNCRIP,MTPN
GO: Biological Process	GO:2000026	regulation of multicellular organismal development		1.149e-06	0.001978	1.815e-05	0.0001457	22	1893	HIST4H4,HIST1H4A,HIST1H4D,HIST1H4F,HIST1H4K,HIST1H4J,HIST1H4C,HIST1H4H,HIST1H4B,HIST1H4E,HIST1H4L,HIST2H4A,HIST2H4B,AHSG,PSMD3,LTF,HIST1H4I,TF,RPL4,YWHAG,HSPB1,MTPN
GO: Biological Process	GO:0006412	translation		1.218e-06	0.002097	1.906e-05	0.0001531	13	667	RPL10A,RPL27,RPL34,RPS16,RPS18,RPL14,RPS28,RPL4,RPL6,RPL7,HSPB1,SYNCRIP,MTPN
GO: Biological Process	GO:0031327	negative regulation of cellular biosynthetic process		1.408e-06	0.002424	2.166e-05	0.0001739	20	1605	H2AFV,HIST4H4,HIST1H4A,HIST1H4D,HIST1H4F,HIST1H4K,TRIM28,HIST1H4J,HIST1H4C,HIST1H4H,HIST1H4B,HIST1H4E,HIST1H4L,HIST2H4A,HIST2H4B,HAT1,HIST1H4I,HSPA8,SYNCRIP,TXN
GO: Biological Process	GO:0006396	RNA processing		1.408e-06	0.002425	2.166e-05	0.0001739	15	913	RPL10A,RPL27,RPL34,RPS16,RPS18,RPL14,RPS28,PCBP1,SNRPD3,SNRPE,RPL4,HSPA8,RPL6,RPL7,SYNCRIP
GO: Biological Process	GO:0033365	protein localization to organelle		1.528e-06	0.002631	2.329e-05	0.000187	15	919	RPL10A,RPL27,CCT6A,RPL34,TRIM28,RPS16,RPS18,RPL14,RPS28,RPL4,YWHAG,HSPA8,RPL6,RPL7,TXN
GO: Biological Process	GO:0019439	aromatic compound catabolic process		1.671e-06	0.002878	2.524e-05	0.0002027	11	474	RPL10A,FAH,RPL27,RPL34,RPS16,RPS18,RPL14,RPS28,RPL4,RPL6,RPL7
GO: Biological Process	GO:0009890	negative regulation of biosynthetic process		1.878e-06	0.003234	2.812e-05	0.0002258	20	1635	H2AFV,HIST4H4,HIST1H4A,HIST1H4D,HIST1H4F,HIST1H4K,TRIM28,HIST1H4J,HIST1H4C,HIST1H4H,HIST1H4B,HIST1H4E,HIST1H4L,HIST2H4A,HIST2H4B,HAT1,HIST1H4I,HSPA8,SYNCRIP,TXN
GO: Biological Process	GO:0043043	peptide biosynthetic process		1.953e-06	0.003363	2.898e-05	0.0002327	13	696	RPL10A,RPL27,RPL34,RPS16,RPS18,RPL14,RPS28,RPL4,RPL6,RPL7,HSPB1,SYNCRIP,MTPN
GO: Biological Process	GO:0051172	negative regulation of nitrogen compound metabolic process		1.969e-06	0.003391	2.898e-05	0.0002327	20	1640	H2AFV,HIST4H4,HIST1H4A,HIST1H4D,HIST1H4F,HIST1H4K,TRIM28,HIST1H4J,HIST1H4C,HIST1H4H,HIST1H4B,HIST1H4E,HIST1H4L,HIST2H4A,HIST2H4B,HAT1,HIST1H4I,HSPA8,SYNCRIP,TXN
GO: Biological Process	GO:0034470	ncRNA processing		2.624e-06	0.004519	3.83e-05	0.0003075	10	399	RPL10A,RPL27,RPL34,RPS16,RPS18,RPL14,RPS28,RPL4,RPL6,RPL7
GO: Biological Process	GO:0002576	platelet degranulation		3.304e-06	0.00569	4.781e-05	0.0003839	6	107	A2M,AHSG,TMSB4X,ACTN4,TF,TUBA4A
GO: Biological Process	GO:1901361	organic cyclic compound catabolic process		3.384e-06	0.005828	4.832e-05	0.000388	11	510	RPL10A,FAH,RPL27,RPL34,RPS16,RPS18,RPL14,RPS28,RPL4,RPL6,RPL7
GO: Biological Process	GO:0045595	regulation of cell differentiation		3.395e-06	0.005847	4.832e-05	0.000388	20	1699	HIST4H4,HIST1H4A,CLIC1,HIST1H4D,HIST1H4F,HIST1H4K,HIST1H4J,HIST1H4C,HIST1H4H,HIST1H4B,HIST1H4E,HIST1H4L,HIST2H4A,HIST2H4B,ACTN4,LTF,HIST1H4I,TF,RPL4,YWHAG
GO: Biological Process	GO:0034655	nucleobase-containing compound catabolic process		3.967e-06	0.006831	5.599e-05	0.0004496	10	418	RPL10A,RPL27,RPL34,RPS16,RPS18,RPL14,RPS28,RPL4,RPL6,RPL7
GO: Biological Process	GO:0010628	positive regulation of gene expression		4.483e-06	0.007719	6.276e-05	0.0005039	21	1890	HIST4H4,HIST1H4A,HIST1H4D,HIST1H4F,HIST1H4K,TRIM28,HIST1H4J,HIST1H4C,HIST1H4H,HIST1H4B,HIST1H4E,HIST1H4L,HIST2H4A,HIST2H4B,LTF,PCBP1,HIST1H4I,TF,HSPA8,SYNCRIP,MTPN
GO: Biological Process	GO:0043604	amide biosynthetic process		6.776e-06	0.01167	9.41e-05	0.0007555	13	780	RPL10A,RPL27,RPL34,RPS16,RPS18,RPL14,RPS28,RPL4,RPL6,RPL7,HSPB1,SYNCRIP,MTPN
GO: Biological Process	GO:0044270	cellular nitrogen compound catabolic process		9.552e-06	0.01645	0.0001316	0.001057	10	462	RPL10A,RPL27,RPL34,RPS16,RPS18,RPL14,RPS28,RPL4,RPL6,RPL7
GO: Biological Process	GO:0002682	regulation of immune system process		9.735e-06	0.01676	0.000133	0.001068	18	1506	A2M,HIST4H4,HIST1H4A,HIST1H4D,HIST1H4F,HIST1H4K,HIST1H4J,HIST1H4C,HIST1H4H,HIST1H4B,HIST1H4E,HIST1H4L,HIST2H4A,HIST2H4B,PSMD3,LTF,HIST1H4I,HSPA8
GO: Biological Process	GO:0046700	heterocycle catabolic process		9.918e-06	0.01708	0.0001345	0.00108	10	464	RPL10A,RPL27,RPL34,RPS16,RPS18,RPL14,RPS28,RPL4,RPL6,RPL7
GO: Biological Process	GO:0044248	cellular catabolic process		1.027e-05	0.01769	0.0001382	0.001109	20	1828	RPL10A,FAH,RPL27,RPL34,ANXA2,PGAM4,RPS16,PSMD3,RPS18,RPL14,RPS28,HBA1,HBA2,GSTO1,RPL4,RPL6,RPL7,HSPB1,PRDX6,TPI1
GO: Biological Process	GO:0006886	intracellular protein transport		1.433e-05	0.02468	0.0001913	0.001536	15	1105	RPL10A,RPL27,RPL34,TRIM28,ANXA2,RPS16,RPS18,RPL14,RPS28,RPL4,YWHAG,HSPA8,RPL6,RPL7,TXN
GO: Biological Process	GO:0045087	innate immune response		1.613e-05	0.02778	0.0002137	0.001716	13	846	A2M,TUBB4B,HIST1H2BG,HIST1H2BF,HIST1H2BE,HIST1H2BI,HIST1H2BC,TRIM28,CAPZA1,TUBB,PSMD3,LTF,SYNCRIP
GO: Biological Process	GO:0006959	humoral immune response		2.23e-05	0.0384	0.0002931	0.002353	7	223	A2M,HIST1H2BG,HIST1H2BF,HIST1H2BE,HIST1H2BI,HIST1H2BC,LTF
GO: Biological Process	GO:0050830	defense response to Gram-positive bacterium		2.517e-05	0.04335	0.0003284	0.002637	5	91	HIST1H2BG,HIST1H2BF,HIST1H2BE,HIST1H2BI,HIST1H2BC
GO: Biological Process	GO:0006098	pentose-phosphate shunt		4.925e-05	0.08481	0.0006377	0.00512	3	19	PGAM4,PGD,TPI1
GO: Biological Process	GO:0034660	ncRNA metabolic process		5.179e-05	0.08917	0.0006655	0.005343	10	563	RPL10A,RPL27,RPL34,RPS16,RPS18,RPL14,RPS28,RPL4,RPL6,RPL7
GO: Biological Process	GO:0042273	ribosomal large subunit biogenesis		7.535e-05	0.1297	0.0009611	0.007716	4	59	RPL10A,RPL14,RPL6,RPL7
GO: Biological Process	GO:0019682	glyceraldehyde-3-phosphate metabolic process		0.0001015	0.1747	0.001285	0.01032	3	24	PGAM4,PGD,TPI1
GO: Biological Process	GO:0042744	hydrogen peroxide catabolic process		0.000115	0.198	0.001445	0.01161	3	25	HBA1,HBA2,PRDX6
GO: Biological Process	GO:0061515	myeloid cell development		0.000124	0.2136	0.001547	0.01242	4	67	ANXA2,LTF,HBA1,HBA2
GO: Biological Process	GO:0045454	cell redox homeostasis		0.0001391	0.2395	0.001723	0.01383	4	69	PDIA6,P4HB,LTF,TXN
GO: Biological Process	GO:0051156	glucose 6-phosphate metabolic process		0.0001625	0.2798	0.001998	0.01604	3	28	PGAM4,PGD,TPI1
GO: Biological Process	GO:0061024	membrane organization		0.0002162	0.3723	0.00264	0.0212	13	1091	RPL10A,RPL27,RPL34,ANXA2,RPS16,RPS18,RPL14,RPS28,RPL4,YWHAG,HSPA8,RPL6,RPL7
GO: Biological Process	GO:0044265	cellular macromolecule catabolic process		0.0002962	0.5101	0.003583	0.02877	12	977	RPL10A,RPL27,RPL34,ANXA2,RPS16,PSMD3,RPS18,RPL14,RPS28,RPL4,RPL6,RPL7
GO: Biological Process	GO:1901566	organonitrogen compound biosynthetic process		0.0002975	0.5123	0.003583	0.02877	15	1444	RPL10A,RPL27,RPL34,SRM,RPS16,RPS18,RPL14,RPS28,GSTO1,RPL4,RPL6,RPL7,HSPB1,SYNCRIP,MTPN
GO: Biological Process	GO:0098869	cellular oxidant detoxification		0.0003401	0.5856	0.004067	0.03265	4	87	HBA1,HBA2,GSTO1,PRDX6
GO: Biological Process	GO:1990748	cellular detoxification		0.000387	0.6665	0.004597	0.0369	4	90	HBA1,HBA2,GSTO1,PRDX6
GO: Biological Process	GO:0034613	cellular protein localization		0.0004368	0.7521	0.005152	0.04136	16	1666	RPL10A,RPL27,CCT6A,RPL34,TRIM28,ANXA2,RPS16,RPS18,RPL14,RPS28,RPL4,YWHAG,HSPA8,RPL6,RPL7,TXN
GO: Biological Process	GO:0098754	detoxification		0.0004567	0.7864	0.005349	0.04295	4	94	HBA1,HBA2,GSTO1,PRDX6
GO: Biological Process	GO:0070727	cellular macromolecule localization		0.0004668	0.8039	0.005432	0.04361	16	1676	RPL10A,RPL27,CCT6A,RPL34,TRIM28,ANXA2,RPS16,RPS18,RPL14,RPS28,RPL4,YWHAG,HSPA8,RPL6,RPL7,TXN
GO: Biological Process	GO:0006739	NADP metabolic process		0.0005102	0.8786	0.005896	0.04734	3	41	PGAM4,PGD,TPI1
GO: Biological Process	GO:0042742	defense response to bacterium		0.0005943	1	0.006823	0.05478	6	272	HIST1H2BG,HIST1H2BF,HIST1H2BE,HIST1H2BI,HIST1H2BC,LTF
GO: Biological Process	GO:0046364	monosaccharide biosynthetic process		0.0007188	1	0.008197	0.06581	4	106	PGAM4,GSTO1,PGD,TPI1
GO: Biological Process	GO:0015031	protein transport		0.0008417	1	0.009535	0.07655	17	1948	RPL10A,RPL27,RPL34,TRIM28,ANXA2,RPS16,RPS18,ACTN4,RPL14,RPS28,TF,RPL4,YWHAG,HSPA8,RPL6,RPL7,TXN
GO: Biological Process	GO:0042743	hydrogen peroxide metabolic process		0.0009153	1	0.0103	0.08271	3	50	HBA1,HBA2,PRDX6
GO: Biological Process	GO:1903201	regulation of oxidative stress-induced cell death		0.001209	1	0.01351	0.1085	3	55	P4HB,HSPB1,TXN
GO: Biological Process	GO:0045055	regulated exocytosis		0.001271	1	0.01412	0.1134	6	315	A2M,AHSG,TMSB4X,ACTN4,TF,TUBA4A
GO: Biological Process	GO:0015671	oxygen transport		0.001457	1	0.01609	0.1291	2	15	HBA1,HBA2
GO: Biological Process	GO:0036035	osteoclast development		0.001661	1	0.01822	0.1463	2	16	ANXA2,LTF
GO: Biological Process	GO:0030100	regulation of endocytosis		0.001711	1	0.01858	0.1491	5	226	ANXA2,AHSG,ACTN4,TF,HSPA8
GO: Biological Process	GO:0045807	positive regulation of endocytosis		0.001715	1	0.01858	0.1491	4	134	AHSG,ACTN4,TF,HSPA8
GO: Biological Process	GO:1901575	organic substance catabolic process		0.001899	1	0.02043	0.1641	16	1910	RPL10A,FAH,RPL27,RPL34,ANXA2,PGAM4,RPS16,PSMD3,RPS18,RPL14,RPS28,RPL4,RPL6,RPL7,PRDX6,TPI1
GO: Biological Process	GO:0006457	protein folding		0.002067	1	0.02211	0.1775	5	236	CCT6A,PDIA6,P4HB,HSPA8,TXN
GO: Biological Process	GO:0009057	macromolecule catabolic process		0.002116	1	0.02249	0.1806	12	1223	RPL10A,RPL27,RPL34,ANXA2,RPS16,PSMD3,RPS18,RPL14,RPS28,RPL4,RPL6,RPL7
GO: Biological Process	GO:0006955	immune response		0.002177	1	0.02299	0.1846	14	1572	A2M,TUBB4B,HIST1H2BG,HIST1H2BF,HIST1H2BE,HIST1H2BI,HIST1H2BC,TRIM28,CAPZA1,TUBB,PSMD3,LTF,HSPA8,SYNCRIP
GO: Biological Process	GO:0043488	regulation of mRNA stability		0.00223	1	0.02342	0.188	4	144	PSMD3,HSPA8,HSPB1,SYNCRIP
GO: Biological Process	GO:1900407	regulation of cellular response to oxidative stress		0.002324	1	0.02394	0.1922	3	69	P4HB,HSPB1,TXN
GO: Biological Process	GO:0046852	positive regulation of bone remodeling		0.00235	1	0.02394	0.1922	2	19	AHSG,TF
GO: Biological Process	GO:0039703	RNA replication		0.00235	1	0.02394	0.1922	2	19	TRIM28,PCBP1
GO: Biological Process	GO:0045780	positive regulation of bone resorption		0.00235	1	0.02394	0.1922	2	19	AHSG,TF
GO: Biological Process	GO:0039694	viral RNA genome replication		0.00235	1	0.02394	0.1922	2	19	TRIM28,PCBP1
GO: Biological Process	GO:0043487	regulation of RNA stability		0.002463	1	0.02495	0.2003	4	148	PSMD3,HSPA8,HSPB1,SYNCRIP
GO: Biological Process	GO:0051016	barbed-end actin filament capping		0.002605	1	0.02623	0.2106	2	20	CAPZA1,MTPN
GO: Biological Process	GO:0036473	cell death in response to oxidative stress		0.002728	1	0.02732	0.2193	3	73	P4HB,HSPB1,TXN
GO: Biological Process	GO:0000302	response to reactive oxygen species		0.002746	1	0.02733	0.2194	5	252	P4HB,HBA1,HBA2,PRDX6,TXN
GO: Biological Process	GO:0006907	pinocytosis		0.002872	1	0.02842	0.2282	2	21	AHSG,ACTN4
GO: Biological Process	GO:1902882	regulation of response to oxidative stress		0.002946	1	0.02899	0.2328	3	75	P4HB,HSPB1,TXN
GO: Biological Process	GO:0000470	maturation of LSU-rRNA		0.003151	1	0.03083	0.2475	2	22	RPL10A,RPL7
GO: Biological Process	GO:0001895	retina homeostasis		0.003413	1	0.03306	0.2654	3	79	LTF,TF,HSPB1
GO: Biological Process	GO:0006952	defense response		0.003417	1	0.03306	0.2654	14	1651	A2M,TUBB4B,HIST1H2BG,HIST1H2BF,HIST1H2BE,HIST1H2BI,HIST1H2BC,TRIM28,CAPZA1,TUBB,AHSG,PSMD3,LTF,SYNCRIP
GO: Biological Process	GO:0015669	gas transport		0.003443	1	0.03312	0.2659	2	23	HBA1,HBA2
GO: Biological Process	GO:0006897	endocytosis		0.003719	1	0.0345	0.277	8	665	PDIA6,ANXA2,AHSG,ACTN4,HBA1,HBA2,TF,HSPA8
GO: Biological Process	GO:0033212	iron assimilation		0.003827	1	0.0345	0.277	1	1	LTF
GO: Biological Process	GO:1902396	protein localization to bicellular tight junction		0.003827	1	0.0345	0.277	1	1	ACTN4
GO: Biological Process	GO:0061741	chaperone-mediated protein transport involved in chaperone-mediated autophagy		0.003827	1	0.0345	0.277	1	1	HSPA8
GO: Biological Process	GO:0097298	regulation of nucleus size		0.003827	1	0.0345	0.277	1	1	HP1BP3
GO: Biological Process	GO:1904592	positive regulation of protein refolding		0.003827	1	0.0345	0.277	1	1	HSPA8
GO: Biological Process	GO:1904764	chaperone-mediated autophagy translocation complex disassembly		0.003827	1	0.0345	0.277	1	1	HSPA8
GO: Biological Process	GO:2000308	negative regulation of tumor necrosis factor (ligand) superfamily member 11 production		0.003827	1	0.0345	0.277	1	1	LTF
GO: Biological Process	GO:0033214	iron assimilation by chelation and transport		0.003827	1	0.0345	0.277	1	1	LTF
GO: Biological Process	GO:0014810	positive regulation of skeletal muscle contraction by regulation of release of sequestered calcium ion		0.003827	1	0.0345	0.277	1	1	GSTO1
GO: Biological Process	GO:0034486	vacuolar transmembrane transport		0.003827	1	0.0345	0.277	1	1	HSPA8
GO: Biological Process	GO:1902904	negative regulation of supramolecular fiber organization		0.003827	1	0.0345	0.277	1	1	HSPA8
GO: Biological Process	GO:0008334	histone mRNA metabolic process		0.005081	1	0.04557	0.3659	2	28	SNRPD3,SNRPE
Pathway	83122	Systemic lupus erythematosus	BioSystems: KEGG	5.672e-31	2.989e-28	1.359e-29	9.301e-29	24	133	HIST1H2BG,HIST1H2BF,HIST1H2BE,HIST1H2BI,HIST1H2BC,HIST1H2BO,H2AFV,HIST4H4,HIST1H4A,HIST1H4D,HIST1H4F,HIST1H4K,HIST1H4J,HIST1H4C,HIST1H4H,HIST1H4B,HIST1H4E,HIST1H4L,HIST2H4A,HIST2H4B,HIST1H2BD,ACTN4,HIST1H4I,SNRPD3
Pathway	585563	Alcoholism	BioSystems: KEGG	5.241e-26	2.762e-23	6.138e-25	4.202e-24	23	180	HIST1H2BG,HIST1H2BF,HIST1H2BE,HIST1H2BI,HIST1H2BC,HIST1H2BO,H2AFV,HIST4H4,HIST1H4A,HIST1H4D,HIST1H4F,HIST1H4K,HIST1H4J,HIST1H4C,HIST1H4H,HIST1H4B,HIST1H4E,HIST1H4L,HIST2H4A,HIST2H4B,HAT1,HIST1H2BD,HIST1H4I
Pathway	658418	Viral carcinogenesis	BioSystems: KEGG	7.226e-25	3.808e-22	7.616e-24	5.213e-23	23	201	HIST1H2BG,HIST1H2BF,HIST1H2BE,HIST1H2BI,HIST1H2BC,HIST1H2BO,HIST4H4,HIST1H4A,HIST1H4D,HIST1H4F,HIST1H4K,HIST1H4J,HIST1H4C,HIST1H4H,HIST1H4B,HIST1H4E,HIST1H4L,HIST2H4A,HIST2H4B,HIST1H2BD,ACTN4,HIST1H4I,YWHAG
Pathway	83036	Ribosome	BioSystems: KEGG	9.833e-09	5.182e-06	5.888e-08	4.031e-07	10	154	RPL10A,RPL27,RPL34,RPS16,RPS18,RPL14,RPS28,RPL4,RPL6,RPL7
Pathway	83103	Pathogenic Escherichia coli infection	BioSystems: KEGG	0.0002251	0.1186	0.001163	0.007961	4	55	TUBA1B,TUBB4B,TUBB,TUBA4A
Pathway	125136	Spliceosome	BioSystems: KEGG	0.0008116	0.4277	0.003924	0.02686	5	134	RBMXL3,PCBP1,SNRPD3,SNRPE,HSPA8
Pathway	83072	Gap junction	BioSystems: KEGG	0.001345	0.7086	0.006162	0.04218	4	88	TUBA1B,TUBB4B,TUBB,TUBA4A
Pathway	413341	Glycolysis, core module involving three-carbon compounds	BioSystems: KEGG	0.001873	0.9869	0.008364	0.05725	2	12	PGAM4,TPI1
Pathway	82973	Glutathione metabolism	BioSystems: KEGG	0.003168	1	0.01325	0.0907	3	54	SRM,GSTO1,PGD
Pathway	413342	Gluconeogenesis, oxaloacetate => fructose-6P	BioSystems: KEGG	0.003792	1	0.01537	0.1052	2	17	PGAM4,TPI1
Pathway	413340	Glycolysis (Embden-Meyerhof pathway), glucose => pyruvate	BioSystems: KEGG	0.008132	1	0.02935	0.2009	2	25	PGAM4,TPI1
Pathway	153910	Phagosome	BioSystems: KEGG	0.009935	1	0.03562	0.2438	4	154	TUBA1B,TUBB4B,TUBB,TUBA4A

## Sheet: LPS+antiIL10r_upregulation_enri
Category	ID	Name	Source	p-value	q-value Bonferroni	q-value FDR B&H	q-value FDR B&Y	Hit Count in Query List	Hit Count in Genome	Hit in Query List
GO: Biological Process	GO:0000183	chromatin silencing at rDNA		3.302e-32	5.957e-29	3.069e-29	2.479e-28	17	41	HIST4H4,HIST1H4A,HIST1H4D,HIST1H4F,HIST1H4K,HIST1H4J,HIST1H4C,HIST2H3D,HIST1H4H,HIST1H4B,HIST1H4E,HIST1H4L,HIST2H4A,HIST2H4B,HIST1H4I,HIST2H3A,HIST2H3C
GO: Biological Process	GO:0045653	negative regulation of megakaryocyte differentiation		3.403e-32	6.139e-29	3.069e-29	2.479e-28	14	18	HIST4H4,HIST1H4A,HIST1H4D,HIST1H4F,HIST1H4K,HIST1H4J,HIST1H4C,HIST1H4H,HIST1H4B,HIST1H4E,HIST1H4L,HIST2H4A,HIST2H4B,HIST1H4I
GO: Biological Process	GO:1901533	negative regulation of hematopoietic progenitor cell differentiation		2.147e-29	3.873e-26	1.291e-26	1.043e-25	14	24	HIST4H4,HIST1H4A,HIST1H4D,HIST1H4F,HIST1H4K,HIST1H4J,HIST1H4C,HIST1H4H,HIST1H4B,HIST1H4E,HIST1H4L,HIST2H4A,HIST2H4B,HIST1H4I
GO: Biological Process	GO:0045652	regulation of megakaryocyte differentiation		1.567e-27	2.827e-24	7.068e-25	5.708e-24	14	30	HIST4H4,HIST1H4A,HIST1H4D,HIST1H4F,HIST1H4K,HIST1H4J,HIST1H4C,HIST1H4H,HIST1H4B,HIST1H4E,HIST1H4L,HIST2H4A,HIST2H4B,HIST1H4I
GO: Biological Process	GO:0034723	DNA replication-dependent nucleosome organization		5.054e-27	9.118e-24	1.52e-24	1.227e-23	14	32	HIST4H4,HIST1H4A,HIST1H4D,HIST1H4F,HIST1H4K,HIST1H4J,HIST1H4C,HIST1H4H,HIST1H4B,HIST1H4E,HIST1H4L,HIST2H4A,HIST2H4B,HIST1H4I
GO: Biological Process	GO:0006335	DNA replication-dependent nucleosome assembly		5.054e-27	9.118e-24	1.52e-24	1.227e-23	14	32	HIST4H4,HIST1H4A,HIST1H4D,HIST1H4F,HIST1H4K,HIST1H4J,HIST1H4C,HIST1H4H,HIST1H4B,HIST1H4E,HIST1H4L,HIST2H4A,HIST2H4B,HIST1H4I
GO: Biological Process	GO:0045815	positive regulation of gene expression, epigenetic		2.532e-26	4.568e-23	6.526e-24	5.27e-23	17	81	HIST4H4,HIST1H4A,HIST1H4D,HIST1H4F,HIST1H4K,HIST1H4J,HIST1H4C,HIST2H3D,HIST1H4H,HIST1H4B,HIST1H4E,HIST1H4L,HIST2H4A,HIST2H4B,HIST1H4I,HIST2H3A,HIST2H3C
GO: Biological Process	GO:0006334	nucleosome assembly		2.818e-25	5.083e-22	6.354e-23	5.131e-22	19	144	SET,HIST4H4,HIST1H4A,HIST1H4D,HIST1H4F,HIST1H4K,HIST1H4J,HIST1H4C,HIST2H3D,HIST1H4H,HIST1H4B,HIST1H4E,HIST1H4L,HIST2H4A,HIST2H4B,HIST1H4I,HIST2H3A,HIST2H3C,HP1BP3
GO: Biological Process	GO:0034080	CENP-A containing nucleosome assembly		5.521e-25	9.96e-22	9.054e-23	7.312e-22	14	42	HIST4H4,HIST1H4A,HIST1H4D,HIST1H4F,HIST1H4K,HIST1H4J,HIST1H4C,HIST1H4H,HIST1H4B,HIST1H4E,HIST1H4L,HIST2H4A,HIST2H4B,HIST1H4I
GO: Biological Process	GO:0051290	protein heterotetramerization		5.521e-25	9.96e-22	9.054e-23	7.312e-22	14	42	HIST4H4,HIST1H4A,HIST1H4D,HIST1H4F,HIST1H4K,HIST1H4J,HIST1H4C,HIST1H4H,HIST1H4B,HIST1H4E,HIST1H4L,HIST2H4A,HIST2H4B,HIST1H4I
GO: Biological Process	GO:0061641	CENP-A containing chromatin organization		5.521e-25	9.96e-22	9.054e-23	7.312e-22	14	42	HIST4H4,HIST1H4A,HIST1H4D,HIST1H4F,HIST1H4K,HIST1H4J,HIST1H4C,HIST1H4H,HIST1H4B,HIST1H4E,HIST1H4L,HIST2H4A,HIST2H4B,HIST1H4I
GO: Biological Process	GO:0006342	chromatin silencing		7.067e-25	1.275e-21	1.062e-22	8.58e-22	18	122	H2AFV,HIST4H4,HIST1H4A,HIST1H4D,HIST1H4F,HIST1H4K,HIST1H4J,HIST1H4C,HIST2H3D,HIST1H4H,HIST1H4B,HIST1H4E,HIST1H4L,HIST2H4A,HIST2H4B,HIST1H4I,HIST2H3A,HIST2H3C
GO: Biological Process	GO:1904837	beta-catenin-TCF complex assembly		1.194e-24	2.155e-21	1.657e-22	1.338e-21	14	44	HIST4H4,HIST1H4A,HIST1H4D,HIST1H4F,HIST1H4K,HIST1H4J,HIST1H4C,HIST1H4H,HIST1H4B,HIST1H4E,HIST1H4L,HIST2H4A,HIST2H4B,HIST1H4I
GO: Biological Process	GO:0031055	chromatin remodeling at centromere		2.479e-24	4.473e-21	3.195e-22	2.58e-21	14	46	HIST4H4,HIST1H4A,HIST1H4D,HIST1H4F,HIST1H4K,HIST1H4J,HIST1H4C,HIST1H4H,HIST1H4B,HIST1H4E,HIST1H4L,HIST2H4A,HIST2H4B,HIST1H4I
GO: Biological Process	GO:0031497	chromatin assembly		2.919e-24	5.267e-21	3.511e-22	2.835e-21	19	162	SET,HIST4H4,HIST1H4A,HIST1H4D,HIST1H4F,HIST1H4K,HIST1H4J,HIST1H4C,HIST2H3D,HIST1H4H,HIST1H4B,HIST1H4E,HIST1H4L,HIST2H4A,HIST2H4B,HIST1H4I,HIST2H3A,HIST2H3C,HP1BP3
GO: Biological Process	GO:1901532	regulation of hematopoietic progenitor cell differentiation		4.959e-24	8.946e-21	5.591e-22	4.515e-21	14	48	HIST4H4,HIST1H4A,HIST1H4D,HIST1H4F,HIST1H4K,HIST1H4J,HIST1H4C,HIST1H4H,HIST1H4B,HIST1H4E,HIST1H4L,HIST2H4A,HIST2H4B,HIST1H4I
GO: Biological Process	GO:0045814	negative regulation of gene expression, epigenetic		6.388e-24	1.152e-20	6.779e-22	5.474e-21	18	137	H2AFV,HIST4H4,HIST1H4A,HIST1H4D,HIST1H4F,HIST1H4K,HIST1H4J,HIST1H4C,HIST2H3D,HIST1H4H,HIST1H4B,HIST1H4E,HIST1H4L,HIST2H4A,HIST2H4B,HIST1H4I,HIST2H3A,HIST2H3C
GO: Biological Process	GO:0034728	nucleosome organization		8.473e-24	1.529e-20	8.492e-22	6.858e-21	19	171	SET,HIST4H4,HIST1H4A,HIST1H4D,HIST1H4F,HIST1H4K,HIST1H4J,HIST1H4C,HIST2H3D,HIST1H4H,HIST1H4B,HIST1H4E,HIST1H4L,HIST2H4A,HIST2H4B,HIST1H4I,HIST2H3A,HIST2H3C,HP1BP3
GO: Biological Process	GO:0016233	telomere capping		9.592e-24	1.73e-20	8.671e-22	7.002e-21	14	50	HIST4H4,HIST1H4A,HIST1H4D,HIST1H4F,HIST1H4K,HIST1H4J,HIST1H4C,HIST1H4H,HIST1H4B,HIST1H4E,HIST1H4L,HIST2H4A,HIST2H4B,HIST1H4I
GO: Biological Process	GO:0000723	telomere maintenance		9.613e-24	1.734e-20	8.671e-22	7.002e-21	18	140	CCT6A,HIST4H4,CCT3,HIST1H4A,HIST1H4D,HIST1H4F,HIST1H4K,HIST1H4J,HIST1H4C,HIST1H4H,HIST1H4B,HIST1H4E,HIST1H4L,HIST2H4A,HIST2H4B,XRCC5,HIST1H4I,PTGES3
GO: Biological Process	GO:0006303	double-strand break repair via nonhomologous end joining		1.549e-23	2.794e-20	1.331e-21	1.074e-20	15	69	HIST4H4,HIST1H4A,HIST1H4D,HIST1H4F,HIST1H4K,HIST1H4J,HIST1H4C,HIST1H4H,HIST1H4B,HIST1H4E,HIST1H4L,HIST2H4A,HIST2H4B,XRCC5,HIST1H4I
GO: Biological Process	GO:0034508	centromere complex assembly		2.44e-23	4.401e-20	1.76e-21	1.422e-20	14	53	HIST4H4,HIST1H4A,HIST1H4D,HIST1H4F,HIST1H4K,HIST1H4J,HIST1H4C,HIST1H4H,HIST1H4B,HIST1H4E,HIST1H4L,HIST2H4A,HIST2H4B,HIST1H4I
GO: Biological Process	GO:0034724	DNA replication-independent nucleosome organization		2.44e-23	4.401e-20	1.76e-21	1.422e-20	14	53	HIST4H4,HIST1H4A,HIST1H4D,HIST1H4F,HIST1H4K,HIST1H4J,HIST1H4C,HIST1H4H,HIST1H4B,HIST1H4E,HIST1H4L,HIST2H4A,HIST2H4B,HIST1H4I
GO: Biological Process	GO:0006336	DNA replication-independent nucleosome assembly		2.44e-23	4.401e-20	1.76e-21	1.422e-20	14	53	HIST4H4,HIST1H4A,HIST1H4D,HIST1H4F,HIST1H4K,HIST1H4J,HIST1H4C,HIST1H4H,HIST1H4B,HIST1H4E,HIST1H4L,HIST2H4A,HIST2H4B,HIST1H4I
GO: Biological Process	GO:0030219	megakaryocyte differentiation		2.44e-23	4.401e-20	1.76e-21	1.422e-20	14	53	HIST4H4,HIST1H4A,HIST1H4D,HIST1H4F,HIST1H4K,HIST1H4J,HIST1H4C,HIST1H4H,HIST1H4B,HIST1H4E,HIST1H4L,HIST2H4A,HIST2H4B,HIST1H4I
GO: Biological Process	GO:0043486	histone exchange		3.285e-23	5.926e-20	2.279e-21	1.841e-20	14	54	HIST4H4,HIST1H4A,HIST1H4D,HIST1H4F,HIST1H4K,HIST1H4J,HIST1H4C,HIST1H4H,HIST1H4B,HIST1H4E,HIST1H4L,HIST2H4A,HIST2H4B,HIST1H4I
GO: Biological Process	GO:0032200	telomere organization		5.093e-23	9.188e-20	3.403e-21	2.748e-20	18	153	CCT6A,HIST4H4,CCT3,HIST1H4A,HIST1H4D,HIST1H4F,HIST1H4K,HIST1H4J,HIST1H4C,HIST1H4H,HIST1H4B,HIST1H4E,HIST1H4L,HIST2H4A,HIST2H4B,XRCC5,HIST1H4I,PTGES3
GO: Biological Process	GO:0006333	chromatin assembly or disassembly		5.426e-23	9.788e-20	3.496e-21	2.823e-20	19	188	SET,HIST4H4,HIST1H4A,HIST1H4D,HIST1H4F,HIST1H4K,HIST1H4J,HIST1H4C,HIST2H3D,HIST1H4H,HIST1H4B,HIST1H4E,HIST1H4L,HIST2H4A,HIST2H4B,HIST1H4I,HIST2H3A,HIST2H3C,HP1BP3
GO: Biological Process	GO:0000726	non-recombinational repair		7.623e-23	1.375e-19	4.742e-21	3.829e-20	15	76	HIST4H4,HIST1H4A,HIST1H4D,HIST1H4F,HIST1H4K,HIST1H4J,HIST1H4C,HIST1H4H,HIST1H4B,HIST1H4E,HIST1H4L,HIST2H4A,HIST2H4B,XRCC5,HIST1H4I
GO: Biological Process	GO:0006323	DNA packaging		3.213e-22	5.795e-19	1.932e-20	1.56e-19	19	206	SET,HIST4H4,HIST1H4A,HIST1H4D,HIST1H4F,HIST1H4K,HIST1H4J,HIST1H4C,HIST2H3D,HIST1H4H,HIST1H4B,HIST1H4E,HIST1H4L,HIST2H4A,HIST2H4B,HIST1H4I,HIST2H3A,HIST2H3C,HP1BP3
GO: Biological Process	GO:0065004	protein-DNA complex assembly		1.767e-21	3.187e-18	1.028e-19	8.302e-19	19	225	SET,HIST4H4,HIST1H4A,HIST1H4D,HIST1H4F,HIST1H4K,HIST1H4J,HIST1H4C,HIST2H3D,HIST1H4H,HIST1H4B,HIST1H4E,HIST1H4L,HIST2H4A,HIST2H4B,HIST1H4I,HIST2H3A,HIST2H3C,HP1BP3
GO: Biological Process	GO:0031047	gene silencing by RNA		4.985e-21	8.994e-18	2.811e-19	2.27e-18	17	159	HIST4H4,HIST1H4A,HIST1H4D,HIST1H4F,HIST1H4K,HIST1H4J,HIST1H4C,HIST2H3D,HIST1H4H,HIST1H4B,HIST1H4E,HIST1H4L,HIST2H4A,HIST2H4B,HIST1H4I,HIST2H3A,HIST2H3C
GO: Biological Process	GO:0043044	ATP-dependent chromatin remodeling		5.371e-21	9.69e-18	2.917e-19	2.355e-18	14	75	HIST4H4,HIST1H4A,HIST1H4D,HIST1H4F,HIST1H4K,HIST1H4J,HIST1H4C,HIST1H4H,HIST1H4B,HIST1H4E,HIST1H4L,HIST2H4A,HIST2H4B,HIST1H4I
GO: Biological Process	GO:0071103	DNA conformation change		5.497e-21	9.917e-18	2.917e-19	2.355e-18	20	285	SET,HIST4H4,HIST1H4A,HIST1H4D,HIST1H4F,HIST1H4K,HIST1H4J,HIST1H4C,HIST2H3D,HIST1H4H,HIST1H4B,HIST1H4E,HIST1H4L,HIST2H4A,HIST2H4B,XRCC5,HIST1H4I,HIST2H3A,HIST2H3C,HP1BP3
GO: Biological Process	GO:0071824	protein-DNA complex subunit organization		1.553e-20	2.801e-17	8.004e-19	6.464e-18	19	252	SET,HIST4H4,HIST1H4A,HIST1H4D,HIST1H4F,HIST1H4K,HIST1H4J,HIST1H4C,HIST2H3D,HIST1H4H,HIST1H4B,HIST1H4E,HIST1H4L,HIST2H4A,HIST2H4B,HIST1H4I,HIST2H3A,HIST2H3C,HP1BP3
GO: Biological Process	GO:0045638	negative regulation of myeloid cell differentiation		1.589e-19	2.866e-16	7.961e-18	6.429e-17	14	94	HIST4H4,HIST1H4A,HIST1H4D,HIST1H4F,HIST1H4K,HIST1H4J,HIST1H4C,HIST1H4H,HIST1H4B,HIST1H4E,HIST1H4L,HIST2H4A,HIST2H4B,HIST1H4I
GO: Biological Process	GO:0016458	gene silencing		6.407e-19	1.156e-15	3.124e-17	2.523e-16	18	256	H2AFV,HIST4H4,HIST1H4A,HIST1H4D,HIST1H4F,HIST1H4K,HIST1H4J,HIST1H4C,HIST2H3D,HIST1H4H,HIST1H4B,HIST1H4E,HIST1H4L,HIST2H4A,HIST2H4B,HIST1H4I,HIST2H3A,HIST2H3C
GO: Biological Process	GO:0040029	regulation of gene expression, epigenetic		1.192e-18	2.151e-15	5.66e-17	4.57e-16	18	265	H2AFV,HIST4H4,HIST1H4A,HIST1H4D,HIST1H4F,HIST1H4K,HIST1H4J,HIST1H4C,HIST2H3D,HIST1H4H,HIST1H4B,HIST1H4E,HIST1H4L,HIST2H4A,HIST2H4B,HIST1H4I,HIST2H3A,HIST2H3C
GO: Biological Process	GO:0060249	anatomical structure homeostasis		4.942e-18	8.915e-15	2.286e-16	1.846e-15	20	402	CCT6A,HIST4H4,CCT3,HIST1H4A,HIST1H4D,HIST1H4F,HIST1H4K,HIST1H4J,HIST1H4C,HIST1H4H,HIST1H4B,HIST1H4E,HIST1H4L,HIST2H4A,HIST2H4B,XRCC5,HIST1H4I,PTGES3,TF,HSPB1
GO: Biological Process	GO:0006302	double-strand break repair		6.582e-18	1.187e-14	2.969e-16	2.397e-15	16	196	HIST4H4,HIST1H4A,HIST1H4D,HIST1H4F,HIST1H4K,HIST1H4J,HIST1H4C,HIST1H4H,HIST1H4B,HIST1H4E,HIST1H4L,HIST2H4A,HIST2H4B,XRCC5,HIST1H4I,VCP
GO: Biological Process	GO:0002244	hematopoietic progenitor cell differentiation		3.789e-17	6.836e-14	1.667e-15	1.346e-14	15	175	HIST4H4,HIST1H4A,HIST1H4D,HIST1H4F,HIST1H4K,HIST1H4J,HIST1H4C,HIST1H4H,HIST1H4B,HIST1H4E,HIST1H4L,HIST2H4A,HIST2H4B,XRCC5,HIST1H4I
GO: Biological Process	GO:1903707	negative regulation of hemopoiesis		6.444e-17	1.163e-13	2.768e-15	2.235e-14	14	142	HIST4H4,HIST1H4A,HIST1H4D,HIST1H4F,HIST1H4K,HIST1H4J,HIST1H4C,HIST1H4H,HIST1H4B,HIST1H4E,HIST1H4L,HIST2H4A,HIST2H4B,HIST1H4I
GO: Biological Process	GO:0051291	protein heterooligomerization		1.55e-16	2.796e-13	6.501e-15	5.25e-14	14	151	HIST4H4,HIST1H4A,HIST1H4D,HIST1H4F,HIST1H4K,HIST1H4J,HIST1H4C,HIST1H4H,HIST1H4B,HIST1H4E,HIST1H4L,HIST2H4A,HIST2H4B,HIST1H4I
GO: Biological Process	GO:0051262	protein tetramerization		1.702e-16	3.071e-13	6.98e-15	5.636e-14	14	152	HIST4H4,HIST1H4A,HIST1H4D,HIST1H4F,HIST1H4K,HIST1H4J,HIST1H4C,HIST1H4H,HIST1H4B,HIST1H4E,HIST1H4L,HIST2H4A,HIST2H4B,HIST1H4I
GO: Biological Process	GO:0006338	chromatin remodeling		5.007e-16	9.032e-13	2.007e-14	1.621e-13	14	164	HIST4H4,HIST1H4A,HIST1H4D,HIST1H4F,HIST1H4K,HIST1H4J,HIST1H4C,HIST1H4H,HIST1H4B,HIST1H4E,HIST1H4L,HIST2H4A,HIST2H4B,HIST1H4I
GO: Biological Process	GO:0065003	protein-containing complex assembly		1.02e-15	1.84e-12	4e-14	3.23e-13	32	1825	SET,RACK1,HIST4H4,CCT3,HIST1H4A,HIST1H4D,HIST1H4F,HIST1H4K,HIST1H4J,HIST1H4C,HIST2H3D,HIST1H4H,HIST1H4B,HIST1H4E,HIST1H4L,HIST2H4A,ANXA6,CAPZA1,TUBB,HIST2H4B,APOA1,RPL13A,HIST1H4I,HIST2H3A,SNRPD3,SNRPE,HIST2H3C,HSPA8,RPL6,VCP,HP1BP3,MTPN
GO: Biological Process	GO:0034622	cellular protein-containing complex assembly		1.362e-15	2.457e-12	5.227e-14	4.221e-13	25	991	SET,HIST4H4,HIST1H4A,HIST1H4D,HIST1H4F,HIST1H4K,HIST1H4J,HIST1H4C,HIST2H3D,HIST1H4H,HIST1H4B,HIST1H4E,HIST1H4L,HIST2H4A,CAPZA1,HIST2H4B,RPL13A,HIST1H4I,HIST2H3A,SNRPD3,SNRPE,HIST2H3C,RPL6,HP1BP3,MTPN
GO: Biological Process	GO:0045637	regulation of myeloid cell differentiation		1.149e-14	2.072e-11	4.317e-13	3.486e-12	14	205	HIST4H4,HIST1H4A,HIST1H4D,HIST1H4F,HIST1H4K,HIST1H4J,HIST1H4C,HIST1H4H,HIST1H4B,HIST1H4E,HIST1H4L,HIST2H4A,HIST2H4B,HIST1H4I
GO: Biological Process	GO:0006352	DNA-templated transcription, initiation		6.774e-14	1.222e-10	2.494e-12	2.014e-11	14	233	HIST4H4,HIST1H4A,HIST1H4D,HIST1H4F,HIST1H4K,HIST1H4J,HIST1H4C,HIST1H4H,HIST1H4B,HIST1H4E,HIST1H4L,HIST2H4A,HIST2H4B,HIST1H4I
GO: Biological Process	GO:0051276	chromosome organization		7.831e-13	1.413e-09	2.825e-11	2.282e-10	24	1189	CCT6A,SET,H2AFV,HIST4H4,CCT3,HIST1H4A,HIST1H4D,HIST1H4F,HIST1H4K,HIST1H4J,HIST1H4C,HIST2H3D,HIST1H4H,HIST1H4B,HIST1H4E,HIST1H4L,HIST2H4A,HIST2H4B,XRCC5,HIST1H4I,PTGES3,HIST2H3A,HIST2H3C,HP1BP3
GO: Biological Process	GO:0002683	negative regulation of immune system process		1.029e-12	1.857e-09	3.64e-11	2.94e-10	16	420	A2M,HIST4H4,HIST1H4A,HIST1H4D,HIST1H4F,HIST1H4K,HIST1H4J,HIST1H4C,HIST1H4H,HIST1H4B,HIST1H4E,HIST1H4L,HIST2H4A,HIST2H4B,APOA1,HIST1H4I
GO: Biological Process	GO:0006614	SRP-dependent cotranslational protein targeting to membrane		1.098e-12	1.982e-09	3.811e-11	3.077e-10	10	94	RPL10A,RPL23,RPL27,RPS16,RPS18,RPL14,RPL13A,RPL4,RPL6,RPL7
GO: Biological Process	GO:0006325	chromatin organization		1.13e-12	2.038e-09	3.845e-11	3.105e-10	20	770	SET,H2AFV,HIST4H4,HIST1H4A,HIST1H4D,HIST1H4F,HIST1H4K,HIST1H4J,HIST1H4C,HIST2H3D,HIST1H4H,HIST1H4B,HIST1H4E,HIST1H4L,HIST2H4A,HIST2H4B,HIST1H4I,HIST2H3A,HIST2H3C,HP1BP3
GO: Biological Process	GO:0006613	cotranslational protein targeting to membrane		2.29e-12	4.131e-09	7.649e-11	6.177e-10	10	101	RPL10A,RPL23,RPL27,RPS16,RPS18,RPL14,RPL13A,RPL4,RPL6,RPL7
GO: Biological Process	GO:0045047	protein targeting to ER		2.532e-12	4.567e-09	8.304e-11	6.705e-10	10	102	RPL10A,RPL23,RPL27,RPS16,RPS18,RPL14,RPL13A,RPL4,RPL6,RPL7
GO: Biological Process	GO:0051259	protein complex oligomerization		3.701e-12	6.677e-09	1.185e-10	9.57e-10	17	539	RACK1,HIST4H4,HIST1H4A,HIST1H4D,HIST1H4F,HIST1H4K,HIST1H4J,HIST1H4C,HIST1H4H,HIST1H4B,HIST1H4E,HIST1H4L,HIST2H4A,ANXA6,HIST2H4B,HIST1H4I,VCP
GO: Biological Process	GO:0072599	establishment of protein localization to endoplasmic reticulum		3.744e-12	6.755e-09	1.185e-10	9.57e-10	10	106	RPL10A,RPL23,RPL27,RPS16,RPS18,RPL14,RPL13A,RPL4,RPL6,RPL7
GO: Biological Process	GO:0030099	myeloid cell differentiation		4.721e-12	8.516e-09	1.468e-10	1.186e-09	15	388	HIST4H4,HIST1H4A,HIST1H4D,HIST1H4F,HIST1H4K,HIST1H4J,HIST1H4C,HIST1H4H,HIST1H4B,HIST1H4E,HIST1H4L,HIST2H4A,HIST2H4B,HIST1H4I,TF
GO: Biological Process	GO:0042592	homeostatic process		1.247e-11	2.25e-08	3.814e-10	3.08e-09	27	1767	CCT6A,PDIA6,RACK1,HIST4H4,CCT3,HIST1H4A,HIST1H4D,HIST1H4F,P4HB,HIST1H4K,HIST1H4J,HIST1H4C,HIST1H4H,HIST1H4B,HIST1H4E,HIST1H4L,HIST2H4A,ANXA6,HIST2H4B,APOA1,XRCC5,RPL13A,HIST1H4I,PTGES3,TF,HSPB1,ATP5F1B
GO: Biological Process	GO:0000184	nuclear-transcribed mRNA catabolic process, nonsense-mediated decay		1.427e-11	2.575e-08	4.291e-10	3.465e-09	10	121	RPL10A,RPL23,RPL27,RPS16,RPS18,RPL14,RPL13A,RPL4,RPL6,RPL7
GO: Biological Process	GO:0070972	protein localization to endoplasmic reticulum		1.979e-11	3.57e-08	5.853e-10	4.726e-09	10	125	RPL10A,RPL23,RPL27,RPS16,RPS18,RPL14,RPL13A,RPL4,RPL6,RPL7
GO: Biological Process	GO:0006281	DNA repair		2.285e-11	4.122e-08	6.649e-10	5.369e-09	16	516	HIST4H4,HIST1H4A,HIST1H4D,HIST1H4F,HIST1H4K,HIST1H4J,HIST1H4C,HIST1H4H,HIST1H4B,HIST1H4E,HIST1H4L,HIST2H4A,HIST2H4B,XRCC5,HIST1H4I,VCP
GO: Biological Process	GO:1903706	regulation of hemopoiesis		3.552e-11	6.407e-08	1.017e-09	8.212e-09	14	370	HIST4H4,HIST1H4A,HIST1H4D,HIST1H4F,HIST1H4K,HIST1H4J,HIST1H4C,HIST1H4H,HIST1H4B,HIST1H4E,HIST1H4L,HIST2H4A,HIST2H4B,HIST1H4I
GO: Biological Process	GO:0006413	translational initiation		7.692e-11	1.388e-07	2.168e-09	1.751e-08	11	194	RPL10A,RPL23,RPL27,RPS16,RPS18,RPL14,RPL13A,RPL4,RPL6,RPL7,HSPB1
GO: Biological Process	GO:0006259	DNA metabolic process		1.1e-10	1.984e-07	3.052e-09	2.464e-08	20	992	CCT6A,SET,HIST4H4,CCT3,HIST1H4A,HIST1H4D,HIST1H4F,HIST1H4K,HIST1H4J,HIST1H4C,HIST1H4H,HIST1H4B,HIST1H4E,HIST1H4L,HIST2H4A,HIST2H4B,XRCC5,HIST1H4I,PTGES3,VCP
GO: Biological Process	GO:0044033	multi-organism metabolic process		1.543e-10	2.784e-07	4.219e-09	3.407e-08	11	207	RPL10A,RPL23,RPL27,RPS16,RPS18,RPL14,RPL13A,PCBP1,RPL4,RPL6,RPL7
GO: Biological Process	GO:2000113	negative regulation of cellular macromolecule biosynthetic process		3.64e-10	6.566e-07	9.8e-09	7.914e-08	23	1452	SET,H2AFV,RACK1,HIST4H4,HIST1H4A,HIST1H4D,HIST1H4F,HIST1H4K,HIST1H4J,HIST1H4C,HIST2H3D,HIST1H4H,HIST1H4B,HIST1H4E,HIST1H4L,HIST2H4A,HIST2H4B,XRCC5,RPL13A,HIST1H4I,HIST2H3A,HIST2H3C,HSPA8
GO: Biological Process	GO:0010629	negative regulation of gene expression		5.602e-10	1.011e-06	1.486e-08	1.2e-07	24	1627	A2M,SET,H2AFV,RACK1,HIST4H4,HIST1H4A,HIST1H4D,HIST1H4F,HIST1H4K,HIST1H4J,HIST1H4C,HIST2H3D,HIST1H4H,HIST1H4B,HIST1H4E,HIST1H4L,HIST2H4A,HIST2H4B,XRCC5,RPL13A,HIST1H4I,HIST2H3A,HIST2H3C,HSPA8
GO: Biological Process	GO:0019083	viral transcription		5.874e-10	1.06e-06	1.536e-08	1.24e-07	10	176	RPL10A,RPL23,RPL27,RPS16,RPS18,RPL14,RPL13A,RPL4,RPL6,RPL7
GO: Biological Process	GO:0016032	viral process		7.644e-10	1.379e-06	1.97e-08	1.591e-07	17	759	RPL10A,RPL23,RPL27,SET,RACK1,P4HB,RPS16,RPS18,RPL14,XRCC5,RPL13A,PCBP1,RPL4,HSPA8,RPL6,RPL7,VCP
GO: Biological Process	GO:0044764	multi-organism cellular process		1.009e-09	1.821e-06	2.565e-08	2.071e-07	17	773	RPL10A,RPL23,RPL27,SET,RACK1,P4HB,RPS16,RPS18,RPL14,XRCC5,RPL13A,PCBP1,RPL4,HSPA8,RPL6,RPL7,VCP
GO: Biological Process	GO:0019080	viral gene expression		1.061e-09	1.915e-06	2.659e-08	2.147e-07	10	187	RPL10A,RPL23,RPL27,RPS16,RPS18,RPL14,RPL13A,RPL4,RPL6,RPL7
GO: Biological Process	GO:0045892	negative regulation of transcription, DNA-templated		1.107e-09	1.996e-06	2.735e-08	2.208e-07	21	1261	SET,H2AFV,HIST4H4,HIST1H4A,HIST1H4D,HIST1H4F,HIST1H4K,HIST1H4J,HIST1H4C,HIST2H3D,HIST1H4H,HIST1H4B,HIST1H4E,HIST1H4L,HIST2H4A,HIST2H4B,XRCC5,HIST1H4I,HIST2H3A,HIST2H3C,HSPA8
GO: Biological Process	GO:0010558	negative regulation of macromolecule biosynthetic process		1.154e-09	2.081e-06	2.813e-08	2.271e-07	23	1540	SET,H2AFV,RACK1,HIST4H4,HIST1H4A,HIST1H4D,HIST1H4F,HIST1H4K,HIST1H4J,HIST1H4C,HIST2H3D,HIST1H4H,HIST1H4B,HIST1H4E,HIST1H4L,HIST2H4A,HIST2H4B,XRCC5,RPL13A,HIST1H4I,HIST2H3A,HIST2H3C,HSPA8
GO: Biological Process	GO:0006612	protein targeting to membrane		1.517e-09	2.737e-06	3.649e-08	2.947e-07	10	194	RPL10A,RPL23,RPL27,RPS16,RPS18,RPL14,RPL13A,RPL4,RPL6,RPL7
GO: Biological Process	GO:0044403	symbiont process		1.973e-09	3.56e-06	4.619e-08	3.73e-07	17	808	RPL10A,RPL23,RPL27,SET,RACK1,P4HB,RPS16,RPS18,RPL14,XRCC5,RPL13A,PCBP1,RPL4,HSPA8,RPL6,RPL7,VCP
GO: Biological Process	GO:0044419	interspecies interaction between organisms		1.973e-09	3.56e-06	4.619e-08	3.73e-07	17	808	RPL10A,RPL23,RPL27,SET,RACK1,P4HB,RPS16,RPS18,RPL14,XRCC5,RPL13A,PCBP1,RPL4,HSPA8,RPL6,RPL7,VCP
GO: Biological Process	GO:1903507	negative regulation of nucleic acid-templated transcription		1.997e-09	3.603e-06	4.619e-08	3.73e-07	21	1303	SET,H2AFV,HIST4H4,HIST1H4A,HIST1H4D,HIST1H4F,HIST1H4K,HIST1H4J,HIST1H4C,HIST2H3D,HIST1H4H,HIST1H4B,HIST1H4E,HIST1H4L,HIST2H4A,HIST2H4B,XRCC5,HIST1H4I,HIST2H3A,HIST2H3C,HSPA8
GO: Biological Process	GO:0000956	nuclear-transcribed mRNA catabolic process		2.244e-09	4.049e-06	5.125e-08	4.138e-07	10	202	RPL10A,RPL23,RPL27,RPS16,RPS18,RPL14,RPL13A,RPL4,RPL6,RPL7
GO: Biological Process	GO:1902679	negative regulation of RNA biosynthetic process		2.453e-09	4.424e-06	5.53e-08	4.466e-07	21	1318	SET,H2AFV,HIST4H4,HIST1H4A,HIST1H4D,HIST1H4F,HIST1H4K,HIST1H4J,HIST1H4C,HIST2H3D,HIST1H4H,HIST1H4B,HIST1H4E,HIST1H4L,HIST2H4A,HIST2H4B,XRCC5,HIST1H4I,HIST2H3A,HIST2H3C,HSPA8
GO: Biological Process	GO:0031327	negative regulation of cellular biosynthetic process		2.573e-09	4.642e-06	5.731e-08	4.628e-07	23	1605	SET,H2AFV,RACK1,HIST4H4,HIST1H4A,HIST1H4D,HIST1H4F,HIST1H4K,HIST1H4J,HIST1H4C,HIST2H3D,HIST1H4H,HIST1H4B,HIST1H4E,HIST1H4L,HIST2H4A,HIST2H4B,XRCC5,RPL13A,HIST1H4I,HIST2H3A,HIST2H3C,HSPA8
GO: Biological Process	GO:0009890	negative regulation of biosynthetic process		3.677e-09	6.633e-06	8.089e-08	6.532e-07	23	1635	SET,H2AFV,RACK1,HIST4H4,HIST1H4A,HIST1H4D,HIST1H4F,HIST1H4K,HIST1H4J,HIST1H4C,HIST2H3D,HIST1H4H,HIST1H4B,HIST1H4E,HIST1H4L,HIST2H4A,HIST2H4B,XRCC5,RPL13A,HIST1H4I,HIST2H3A,HIST2H3C,HSPA8
GO: Biological Process	GO:0051172	negative regulation of nitrogen compound metabolic process		3.899e-09	7.034e-06	8.475e-08	6.844e-07	23	1640	SET,H2AFV,RACK1,HIST4H4,HIST1H4A,HIST1H4D,HIST1H4F,HIST1H4K,HIST1H4J,HIST1H4C,HIST2H3D,HIST1H4H,HIST1H4B,HIST1H4E,HIST1H4L,HIST2H4A,HIST2H4B,XRCC5,RPL13A,HIST1H4I,HIST2H3A,HIST2H3C,HSPA8
GO: Biological Process	GO:0030097	hemopoiesis		4.302e-09	7.76e-06	9.238e-08	7.46e-07	17	851	HIST4H4,HIST1H4A,HIST1H4D,HIST1H4F,HIST1H4K,HIST1H4J,HIST1H4C,HIST1H4H,HIST1H4B,HIST1H4E,HIST1H4L,HIST2H4A,HIST2H4B,XRCC5,HIST1H4I,TF,HSPA9
GO: Biological Process	GO:0051253	negative regulation of RNA metabolic process		4.646e-09	8.381e-06	9.819e-08	7.929e-07	21	1366	SET,H2AFV,HIST4H4,HIST1H4A,HIST1H4D,HIST1H4F,HIST1H4K,HIST1H4J,HIST1H4C,HIST2H3D,HIST1H4H,HIST1H4B,HIST1H4E,HIST1H4L,HIST2H4A,HIST2H4B,XRCC5,HIST1H4I,HIST2H3A,HIST2H3C,HSPA8
GO: Biological Process	GO:0006402	mRNA catabolic process		4.681e-09	8.444e-06	9.819e-08	7.929e-07	10	218	RPL10A,RPL23,RPL27,RPS16,RPS18,RPL14,RPL13A,RPL4,RPL6,RPL7
GO: Biological Process	GO:0019058	viral life cycle		4.746e-09	8.562e-06	9.841e-08	7.947e-07	13	447	RPL10A,RPL23,RPL27,P4HB,RPS16,RPS18,RPL14,RPL13A,PCBP1,RPL4,RPL6,RPL7,VCP
GO: Biological Process	GO:0019439	aromatic compound catabolic process		9.557e-09	1.724e-05	1.942e-07	1.568e-06	13	474	RPL10A,RPL23,FAH,RPL27,RACK1,RPS16,RPS18,RPL14,RPL13A,RPL4,RPL6,RPL7,VCP
GO: Biological Process	GO:0048534	hematopoietic or lymphoid organ development		9.583e-09	1.729e-05	1.942e-07	1.568e-06	17	898	HIST4H4,HIST1H4A,HIST1H4D,HIST1H4F,HIST1H4K,HIST1H4J,HIST1H4C,HIST1H4H,HIST1H4B,HIST1H4E,HIST1H4L,HIST2H4A,HIST2H4B,XRCC5,HIST1H4I,TF,HSPA9
GO: Biological Process	GO:0006974	cellular response to DNA damage stimulus		1.323e-08	2.387e-05	2.653e-07	2.142e-06	16	800	HIST4H4,HIST1H4A,HIST1H4D,HIST1H4F,HIST1H4K,HIST1H4J,HIST1H4C,HIST1H4H,HIST1H4B,HIST1H4E,HIST1H4L,HIST2H4A,HIST2H4B,XRCC5,HIST1H4I,VCP
GO: Biological Process	GO:0006401	RNA catabolic process		1.545e-08	2.787e-05	3.062e-07	2.473e-06	10	247	RPL10A,RPL23,RPL27,RPS16,RPS18,RPL14,RPL13A,RPL4,RPL6,RPL7
GO: Biological Process	GO:0002520	immune system development		2.165e-08	3.906e-05	4.246e-07	3.429e-06	17	949	HIST4H4,HIST1H4A,HIST1H4D,HIST1H4F,HIST1H4K,HIST1H4J,HIST1H4C,HIST1H4H,HIST1H4B,HIST1H4E,HIST1H4L,HIST2H4A,HIST2H4B,XRCC5,HIST1H4I,TF,HSPA9
GO: Biological Process	GO:1901361	organic cyclic compound catabolic process		2.273e-08	4.101e-05	4.409e-07	3.561e-06	13	510	RPL10A,RPL23,FAH,RPL27,RACK1,RPS16,RPS18,RPL14,RPL13A,RPL4,RPL6,RPL7,VCP
GO: Biological Process	GO:0034655	nucleobase-containing compound catabolic process		2.301e-08	4.152e-05	4.417e-07	3.567e-06	12	418	RPL10A,RPL23,RPL27,RACK1,RPS16,RPS18,RPL14,RPL13A,RPL4,RPL6,RPL7,VCP
GO: Biological Process	GO:0006364	rRNA processing		2.513e-08	4.533e-05	4.771e-07	3.853e-06	10	260	RPL10A,RPL23,RPL27,RPS16,RPS18,RPL14,RPL13A,RPL4,RPL6,RPL7
GO: Biological Process	GO:0045934	negative regulation of nucleobase-containing compound metabolic process		2.648e-08	4.777e-05	4.977e-07	4.019e-06	21	1508	SET,H2AFV,HIST4H4,HIST1H4A,HIST1H4D,HIST1H4F,HIST1H4K,HIST1H4J,HIST1H4C,HIST2H3D,HIST1H4H,HIST1H4B,HIST1H4E,HIST1H4L,HIST2H4A,HIST2H4B,XRCC5,HIST1H4I,HIST2H3A,HIST2H3C,HSPA8
GO: Biological Process	GO:0016072	rRNA metabolic process		3.229e-08	5.826e-05	6.006e-07	4.85e-06	10	267	RPL10A,RPL23,RPL27,RPS16,RPS18,RPL14,RPL13A,RPL4,RPL6,RPL7
GO: Biological Process	GO:0016071	mRNA metabolic process		6.521e-08	0.0001176	1.2e-06	9.694e-06	14	664	RPL10A,RPL23,RPL27,RPS16,RPS18,RPL14,RPL13A,PCBP1,SNRPD3,SNRPE,RPL4,HSPA8,RPL6,RPL7
GO: Biological Process	GO:0044270	cellular nitrogen compound catabolic process		6.891e-08	0.0001243	1.244e-06	1.004e-05	12	462	RPL10A,RPL23,RPL27,RACK1,RPS16,RPS18,RPL14,RPL13A,RPL4,RPL6,RPL7,VCP
GO: Biological Process	GO:0006412	translation		6.895e-08	0.0001244	1.244e-06	1.004e-05	14	667	RPL10A,RPL23,RPL27,EEF1B2,RACK1,RPS16,RPS18,RPL14,RPL13A,RPL4,RPL6,RPL7,HSPB1,MTPN
GO: Biological Process	GO:0046700	heterocycle catabolic process		7.223e-08	0.0001303	1.29e-06	1.042e-05	12	464	RPL10A,RPL23,RPL27,RACK1,RPS16,RPS18,RPL14,RPL13A,RPL4,RPL6,RPL7,VCP
GO: Biological Process	GO:0022613	ribonucleoprotein complex biogenesis		7.929e-08	0.000143	1.402e-06	1.132e-05	12	468	RPL10A,RPL23,RPL27,RPS16,RPS18,RPL14,RPL13A,SNRPD3,SNRPE,RPL4,RPL6,RPL7
GO: Biological Process	GO:0090150	establishment of protein localization to membrane		8.018e-08	0.0001446	1.404e-06	1.134e-05	11	377	RPL10A,RPL23,RPL27,RACK1,RPS16,RPS18,RPL14,RPL13A,RPL4,RPL6,RPL7
GO: Biological Process	GO:0045596	negative regulation of cell differentiation		1.124e-07	0.0002027	1.95e-06	1.574e-05	14	694	HIST4H4,HIST1H4A,HIST1H4D,HIST1H4F,HIST1H4K,HIST1H4J,HIST1H4C,HIST1H4H,HIST1H4B,HIST1H4E,HIST1H4L,HIST2H4A,HIST2H4B,HIST1H4I
GO: Biological Process	GO:0043043	peptide biosynthetic process		1.164e-07	0.00021	2e-06	1.615e-05	14	696	RPL10A,RPL23,RPL27,EEF1B2,RACK1,RPS16,RPS18,RPL14,RPL13A,RPL4,RPL6,RPL7,HSPB1,MTPN
GO: Biological Process	GO:0042254	ribosome biogenesis		1.86e-07	0.0003355	3.165e-06	2.556e-05	10	322	RPL10A,RPL23,RPL27,RPS16,RPS18,RPL14,RPL13A,RPL4,RPL6,RPL7
GO: Biological Process	GO:0006518	peptide metabolic process		1.992e-07	0.0003594	3.359e-06	2.713e-05	15	847	RPL10A,RPL23,RPL27,EEF1B2,RACK1,CLIC1,RPS16,RPS18,RPL14,RPL13A,RPL4,RPL6,RPL7,HSPB1,MTPN
GO: Biological Process	GO:0010628	positive regulation of gene expression		2.701e-07	0.0004873	4.512e-06	3.644e-05	22	1890	HIST4H4,HIST1H4A,HIST1H4D,HIST1H4F,HIST1H4K,HIST1H4J,HIST1H4C,HIST2H3D,HIST1H4H,HIST1H4B,HIST1H4E,HIST1H4L,HIST2H4A,HIST2H4B,PCBP1,HIST1H4I,PTGES3,HIST2H3A,TF,HIST2H3C,HSPA8,MTPN
GO: Biological Process	GO:2000026	regulation of multicellular organismal development		2.777e-07	0.000501	4.596e-06	3.711e-05	22	1893	RACK1,HIST4H4,HIST1H4A,HIST1H4D,HIST1H4F,HIST1H4K,HIST1H4J,HIST1H4C,HIST1H4H,HIST1H4B,HIST1H4E,HIST1H4L,HIST2H4A,HIST2H4B,PSMD3,APOA1,XRCC5,HIST1H4I,TF,RPL4,HSPB1,MTPN
GO: Biological Process	GO:1901566	organonitrogen compound biosynthetic process		3.592e-07	0.0006481	5.892e-06	4.758e-05	19	1444	RPL10A,RPL23,RPL27,EEF1B2,RACK1,SRM,RPS16,RPS18,APOA1,RPL14,RPL13A,RPL4,RPL6,RPL7,HSPB1,CAP1,VCP,ATP5F1B,MTPN
GO: Biological Process	GO:0043604	amide biosynthetic process		4.647e-07	0.0008383	7.552e-06	6.099e-05	14	780	RPL10A,RPL23,RPL27,EEF1B2,RACK1,RPS16,RPS18,RPL14,RPL13A,RPL4,RPL6,RPL7,HSPB1,MTPN
GO: Biological Process	GO:0051093	negative regulation of developmental process		5.271e-07	0.0009508	8.489e-06	6.855e-05	15	914	HIST4H4,HIST1H4A,HIST1H4D,HIST1H4F,HIST1H4K,HIST1H4J,HIST1H4C,HIST1H4H,HIST1H4B,HIST1H4E,HIST1H4L,HIST2H4A,HIST2H4B,HIST1H4I,VAT1
GO: Biological Process	GO:0034470	ncRNA processing		1.319e-06	0.002379	2.106e-05	0.00017	10	399	RPL10A,RPL23,RPL27,RPS16,RPS18,RPL14,RPL13A,RPL4,RPL6,RPL7
GO: Biological Process	GO:0072657	protein localization to membrane		1.765e-06	0.003185	2.794e-05	0.0002256	11	515	RPL10A,RPL23,RPL27,RACK1,RPS16,RPS18,RPL14,RPL13A,RPL4,RPL6,RPL7
GO: Biological Process	GO:0043603	cellular amide metabolic process		2.161e-06	0.003899	3.391e-05	0.0002738	15	1023	RPL10A,RPL23,RPL27,EEF1B2,RACK1,CLIC1,RPS16,RPS18,RPL14,RPL13A,RPL4,RPL6,RPL7,HSPB1,MTPN
GO: Biological Process	GO:0006396	RNA processing		2.995e-06	0.005402	4.657e-05	0.0003761	14	913	RPL10A,RPL23,RPL27,RPS16,RPS18,RPL14,RPL13A,PCBP1,SNRPD3,SNRPE,RPL4,HSPA8,RPL6,RPL7
GO: Biological Process	GO:0002682	regulation of immune system process		3.167e-06	0.005713	4.883e-05	0.0003943	18	1506	A2M,HIST4H4,HIST1H4A,HIST1H4D,HIST1H4F,HIST1H4K,HIST1H4J,HIST1H4C,HIST1H4H,HIST1H4B,HIST1H4E,HIST1H4L,HIST2H4A,HIST2H4B,PSMD3,APOA1,HIST1H4I,HSPA8
GO: Biological Process	GO:0072594	establishment of protein localization to organelle		3.874e-06	0.006988	5.922e-05	0.0004782	12	676	RPL10A,RPL23,RPL27,CCT6A,RPS16,RPS18,RPL14,RPL13A,RPL4,HSPA8,RPL6,RPL7
GO: Biological Process	GO:0045595	regulation of cell differentiation		4.166e-06	0.007516	6.316e-05	0.00051	19	1699	HIST4H4,HIST1H4A,CLIC1,HIST1H4D,HIST1H4F,HIST1H4K,HIST1H4J,HIST1H4C,HIST1H4H,HIST1H4B,HIST1H4E,HIST1H4L,HIST2H4A,HIST2H4B,APOA1,XRCC5,HIST1H4I,TF,RPL4
GO: Biological Process	GO:0051241	negative regulation of multicellular organismal process		7.056e-06	0.01273	0.0001061	0.0008565	15	1127	HIST4H4,HIST1H4A,HIST1H4D,HIST1H4F,HIST1H4K,HIST1H4J,HIST1H4C,HIST1H4H,HIST1H4B,HIST1H4E,HIST1H4L,HIST2H4A,HIST2H4B,APOA1,HIST1H4I
GO: Biological Process	GO:0033365	protein localization to organelle		1.696e-05	0.03059	0.0002528	0.002041	13	919	RPL10A,RPL23,RPL27,CCT6A,CCT3,RPS16,RPS18,RPL14,RPL13A,RPL4,HSPA8,RPL6,RPL7
GO: Biological Process	GO:0006457	protein folding		1.98e-05	0.03572	0.0002928	0.002365	7	236	CCT6A,PDIA6,CCT3,P4HB,PTGES3,HSPA8,HSPA9
GO: Biological Process	GO:0006886	intracellular protein transport		2.622e-05	0.04729	0.0003845	0.003105	14	1105	RPL10A,RPL23,RPL27,RACK1,RPS16,RPS18,RPL14,RPL13A,RPL4,HSPA8,RPL6,HSPA9,RPL7,VCP
GO: Biological Process	GO:0034660	ncRNA metabolic process		2.709e-05	0.04887	0.0003941	0.003182	10	563	RPL10A,RPL23,RPL27,RPS16,RPS18,RPL14,RPL13A,RPL4,RPL6,RPL7
GO: Biological Process	GO:0044265	cellular macromolecule catabolic process		3.223e-05	0.05814	0.0004651	0.003756	13	977	RPL10A,RPL23,RPL27,RACK1,RPS16,PSMD3,RPS18,RPL14,RPL13A,RPL4,RPL6,RPL7,VCP
GO: Biological Process	GO:0006605	protein targeting		4.284e-05	0.07728	0.0006133	0.004953	11	723	RPL10A,RPL23,RPL27,RPS16,RPS18,RPL14,RPL13A,RPL4,HSPA8,RPL6,RPL7
GO: Biological Process	GO:0044248	cellular catabolic process		4.524e-05	0.08162	0.0006427	0.00519	18	1828	RPL10A,RPL23,FAH,RPL27,RACK1,RPS16,PSMD3,RPS18,APOA1,RPL14,RPL13A,RPL4,RPL6,RPL7,HSPB1,PRDX6,VCP,TPI1
GO: Biological Process	GO:0042273	ribosomal large subunit biogenesis		5.655e-05	0.102	0.000797	0.006436	4	59	RPL10A,RPL14,RPL6,RPL7
GO: Biological Process	GO:0061024	membrane organization		9.983e-05	0.1801	0.001396	0.01127	13	1091	RPL10A,RPL23,RPL27,RACK1,RPS16,RPS18,RPL14,RPL13A,RPL4,HSPA8,RPL6,RPL7,VAT1
GO: Biological Process	GO:0034613	cellular protein localization		0.0001789	0.3228	0.002483	0.02005	16	1666	RPL10A,RPL23,RPL27,CCT6A,RACK1,CCT3,RPS16,RPS18,RPL14,RPL13A,RPL4,HSPA8,RPL6,HSPA9,RPL7,VCP
GO: Biological Process	GO:0070727	cellular macromolecule localization		0.0001917	0.3459	0.00264	0.02132	16	1676	RPL10A,RPL23,RPL27,CCT6A,RACK1,CCT3,RPS16,RPS18,RPL14,RPL13A,RPL4,HSPA8,RPL6,HSPA9,RPL7,VCP
GO: Biological Process	GO:1901575	organic substance catabolic process		0.0002681	0.4836	0.003663	0.02958	17	1910	RPL10A,RPL23,FAH,RPL27,RACK1,RPS16,PSMD3,RPS18,APOA1,RPL14,RPL13A,RPL4,RPL6,RPL7,PRDX6,VCP,TPI1
GO: Biological Process	GO:0007596	blood coagulation		0.0002926	0.5279	0.003969	0.03205	7	363	A2M,CLIC1,HIST2H3D,CAPZA1,HIST2H3A,HIST2H3C,HSPB1
GO: Biological Process	GO:0009057	macromolecule catabolic process		0.0003089	0.5572	0.004159	0.03358	13	1223	RPL10A,RPL23,RPL27,RACK1,RPS16,PSMD3,RPS18,RPL14,RPL13A,RPL4,RPL6,RPL7,VCP
GO: Biological Process	GO:0007599	hemostasis		0.0003178	0.5734	0.004216	0.03404	7	368	A2M,CLIC1,HIST2H3D,CAPZA1,HIST2H3A,HIST2H3C,HSPB1
GO: Biological Process	GO:0050817	coagulation		0.0003178	0.5734	0.004216	0.03404	7	368	A2M,CLIC1,HIST2H3D,CAPZA1,HIST2H3A,HIST2H3C,HSPB1
GO: Biological Process	GO:0015031	protein transport		0.0003387	0.611	0.004434	0.0358	17	1948	RPL10A,RPL23,RPL27,RACK1,RPS16,RPS18,APOA1,RPL14,RPL13A,GDI2,TF,RPL4,HSPA8,RPL6,HSPA9,RPL7,VCP
GO: Biological Process	GO:1904869	regulation of protein localization to Cajal body		0.0003416	0.6163	0.004434	0.0358	2	8	CCT6A,CCT3
GO: Biological Process	GO:1904871	positive regulation of protein localization to Cajal body		0.0003416	0.6163	0.004434	0.0358	2	8	CCT6A,CCT3
GO: Biological Process	GO:0006986	response to unfolded protein		0.000379	0.6838	0.004884	0.03944	5	174	PDIA6,RACK1,HSPA8,HSPB1,VCP
GO: Biological Process	GO:1990173	protein localization to nucleoplasm		0.0004382	0.7906	0.005529	0.04464	2	9	CCT6A,CCT3
GO: Biological Process	GO:1904867	protein localization to Cajal body		0.0004382	0.7906	0.005529	0.04464	2	9	CCT6A,CCT3
GO: Biological Process	GO:1903405	protein localization to nuclear body		0.0004382	0.7906	0.005529	0.04464	2	9	CCT6A,CCT3
GO: Biological Process	GO:0035966	response to topologically incorrect protein		0.0004893	0.8827	0.00613	0.0495	5	184	PDIA6,RACK1,HSPA8,HSPB1,VCP
GO: Biological Process	GO:0002576	platelet degranulation		0.0005646	1	0.007024	0.05672	4	107	A2M,TMSB4X,APOA1,TF
GO: Biological Process	GO:0051129	negative regulation of cellular component organization		0.00063	1	0.007785	0.06286	9	680	SET,RACK1,CAPZA1,APOA1,XRCC5,RPL13A,HSPA8,VAT1,MTPN
GO: Biological Process	GO:0042060	wound healing		0.0008837	1	0.01084	0.08757	8	570	A2M,CLIC1,HIST2H3D,CAPZA1,HIST2H3A,HIST2H3C,HSPB1,MTPN
GO: Biological Process	GO:1903201	regulation of oxidative stress-induced cell death		0.0009778	1	0.01192	0.09625	3	55	RACK1,P4HB,HSPB1
GO: Biological Process	GO:1904872	regulation of telomerase RNA localization to Cajal body		0.001261	1	0.01516	0.1224	2	15	CCT6A,CCT3
GO: Biological Process	GO:1904874	positive regulation of telomerase RNA localization to Cajal body		0.001261	1	0.01516	0.1224	2	15	CCT6A,CCT3
GO: Biological Process	GO:0051881	regulation of mitochondrial membrane potential		0.001385	1	0.01655	0.1336	3	62	RACK1,CLIC1,VCP
GO: Biological Process	GO:0010608	posttranscriptional regulation of gene expression		0.001428	1	0.01673	0.1351	7	475	SET,RACK1,PSMD3,RPL13A,HSPA8,HSPB1,MTPN
GO: Biological Process	GO:0090672	telomerase RNA localization		0.001438	1	0.01673	0.1351	2	16	CCT6A,CCT3
GO: Biological Process	GO:0090670	RNA localization to Cajal body		0.001438	1	0.01673	0.1351	2	16	CCT6A,CCT3
GO: Biological Process	GO:0090671	telomerase RNA localization to Cajal body		0.001438	1	0.01673	0.1351	2	16	CCT6A,CCT3
GO: Biological Process	GO:0031647	regulation of protein stability		0.001521	1	0.01759	0.142	5	237	CCT6A,CCT3,APOA1,TF,HSPA8
GO: Biological Process	GO:0006278	RNA-dependent DNA biosynthetic process		0.001587	1	0.01824	0.1473	3	65	CCT6A,CCT3,PTGES3
GO: Biological Process	GO:0043488	regulation of mRNA stability		0.001704	1	0.01946	0.1571	4	144	SET,PSMD3,HSPA8,HSPB1
GO: Biological Process	GO:0032204	regulation of telomere maintenance		0.001808	1	0.02051	0.1656	3	68	CCT6A,CCT3,XRCC5
GO: Biological Process	GO:0043487	regulation of RNA stability		0.001884	1	0.02112	0.1706	4	148	SET,PSMD3,HSPA8,HSPB1
GO: Biological Process	GO:1900407	regulation of cellular response to oxidative stress		0.001885	1	0.02112	0.1706	3	69	RACK1,P4HB,HSPB1
GO: Biological Process	GO:0006098	pentose-phosphate shunt		0.002035	1	0.02266	0.183	2	19	PGD,TPI1
GO: Biological Process	GO:0036473	cell death in response to oxidative stress		0.002215	1	0.02452	0.198	3	73	RACK1,P4HB,HSPB1
GO: Biological Process	GO:0051016	barbed-end actin filament capping		0.002255	1	0.02481	0.2003	2	20	CAPZA1,MTPN
GO: Biological Process	GO:1902882	regulation of response to oxidative stress		0.002393	1	0.02616	0.2113	3	75	RACK1,P4HB,HSPB1
GO: Biological Process	GO:0000470	maturation of LSU-rRNA		0.00273	1	0.02966	0.2396	2	22	RPL10A,RPL7
GO: Biological Process	GO:0050878	regulation of body fluid levels		0.002884	1	0.03115	0.2515	7	538	A2M,CLIC1,HIST2H3D,CAPZA1,HIST2H3A,HIST2H3C,HSPB1
GO: Biological Process	GO:0042026	protein refolding		0.002983	1	0.03203	0.2587	2	23	PTGES3,HSPA8
GO: Biological Process	GO:0019682	glyceraldehyde-3-phosphate metabolic process		0.003247	1	0.03466	0.2799	2	24	PGD,TPI1
GO: Biological Process	GO:1901193	regulation of formation of translation preinitiation complex		0.003556	1	0.03506	0.2831	1	1	RPL13A
GO: Biological Process	GO:0061741	chaperone-mediated protein transport involved in chaperone-mediated autophagy		0.003556	1	0.03506	0.2831	1	1	HSPA8
GO: Biological Process	GO:1903004	regulation of protein K63-linked deubiquitination		0.003556	1	0.03506	0.2831	1	1	VCP
GO: Biological Process	GO:1901194	negative regulation of formation of translation preinitiation complex		0.003556	1	0.03506	0.2831	1	1	RPL13A
GO: Biological Process	GO:0097298	regulation of nucleus size		0.003556	1	0.03506	0.2831	1	1	HP1BP3
GO: Biological Process	GO:1904592	positive regulation of protein refolding		0.003556	1	0.03506	0.2831	1	1	HSPA8
GO: Biological Process	GO:1904764	chaperone-mediated autophagy translocation complex disassembly		0.003556	1	0.03506	0.2831	1	1	HSPA8
GO: Biological Process	GO:1903006	positive regulation of protein K63-linked deubiquitination		0.003556	1	0.03506	0.2831	1	1	VCP
GO: Biological Process	GO:2000158	positive regulation of ubiquitin-specific protease activity		0.003556	1	0.03506	0.2831	1	1	VCP
GO: Biological Process	GO:0042728	flavin-containing compound catabolic process		0.003556	1	0.03506	0.2831	1	1	VCP
GO: Biological Process	GO:0034486	vacuolar transmembrane transport		0.003556	1	0.03506	0.2831	1	1	HSPA8
GO: Biological Process	GO:0072389	flavin adenine dinucleotide catabolic process		0.003556	1	0.03506	0.2831	1	1	VCP
GO: Biological Process	GO:1903007	positive regulation of Lys63-specific deubiquitinase activity		0.003556	1	0.03506	0.2831	1	1	VCP
GO: Biological Process	GO:1902904	negative regulation of supramolecular fiber organization		0.003556	1	0.03506	0.2831	1	1	HSPA8
GO: Biological Process	GO:0019693	ribose phosphate metabolic process		0.003814	1	0.03739	0.3019	7	566	RACK1,PGD,HSPA8,CAP1,VCP,ATP5F1B,TPI1
GO: Biological Process	GO:0051156	glucose 6-phosphate metabolic process		0.004406	1	0.04273	0.3451	2	28	PGD,TPI1
GO: Biological Process	GO:0008334	histone mRNA metabolic process		0.004406	1	0.04273	0.3451	2	28	SNRPD3,SNRPE
GO: Biological Process	GO:1902175	regulation of oxidative stress-induced intrinsic apoptotic signaling pathway		0.005047	1	0.04869	0.3932	2	30	P4HB,HSPB1
Pathway	83122	Systemic lupus erythematosus	BioSystems: KEGG	5.42e-23	2.9e-20	1.331e-21	9.129e-21	19	133	H2AFV,HIST4H4,HIST1H4A,HIST1H4D,HIST1H4F,HIST1H4K,HIST1H4J,HIST1H4C,HIST2H3D,HIST1H4H,HIST1H4B,HIST1H4E,HIST1H4L,HIST2H4A,HIST2H4B,HIST1H4I,HIST2H3A,SNRPD3,HIST2H3C
Pathway	585563	Alcoholism	BioSystems: KEGG	6.51e-19	3.483e-16	7.74e-18	5.31e-17	18	180	H2AFV,HIST4H4,HIST1H4A,HIST1H4D,HIST1H4F,HIST1H4K,HIST1H4J,HIST1H4C,HIST2H3D,HIST1H4H,HIST1H4B,HIST1H4E,HIST1H4L,HIST2H4A,HIST2H4B,HIST1H4I,HIST2H3A,HIST2H3C
Pathway	658418	Viral carcinogenesis	BioSystems: KEGG	1.223e-12	6.541e-10	9.763e-12	6.698e-11	14	201	HIST4H4,HIST1H4A,HIST1H4D,HIST1H4F,HIST1H4K,HIST1H4J,HIST1H4C,HIST1H4H,HIST1H4B,HIST1H4E,HIST1H4L,HIST2H4A,HIST2H4B,HIST1H4I
Pathway	83036	Ribosome	BioSystems: KEGG	5.344e-09	2.859e-06	3.286e-08	2.254e-07	10	154	RPL10A,RPL23,RPL27,RPS16,RPS18,RPL14,RPL13A,RPL4,RPL6,RPL7
Pathway	125136	Spliceosome	BioSystems: KEGG	0.0006143	0.3287	0.003222	0.02211	5	134	RBMXL3,PCBP1,SNRPD3,SNRPE,HSPA8
Pathway	83103	Pathogenic Escherichia coli infection	BioSystems: KEGG	0.002809	1	0.0133	0.09125	3	55	TUBA1B,TUBB4B,TUBB
Pathway	167325	Protein processing in endoplasmic reticulum	BioSystems: KEGG	0.01041	1	0.0429	0.2943	4	166	PDIA6,P4HB,HSPA8,VCP
Pathway	83072	Gap junction	BioSystems: KEGG	0.01042	1	0.0429	0.2943	3	88	TUBA1B,TUBB4B,TUBB
